# Supplementary material for: Ibrutinib reverses IL-6-induced osimertinib resistance through inhibition of Laminin α5/FAK signaling
Source: Commun Biol. 2022 Feb 23;5:155. doi: 10.1038/s42003-022-03111-7 (PMC8866396; doi:10.1038/s42003-022-03111-7)
Supplement: Supplementary file 4 — Supplementary Data 1 [file 42003_2022_3111_MOESM4_ESM.xlsx]

## Sheet: 18samples Expression
genename	H1975	H1975	H1975	H1975-OR1	H1975-OR1	H1975-OR1	PC-9	PC-9	PC-9	PC-9OR3	PC-9OR3	PC-9OR3	PC-9GR	PC-9GR	PC-9GR	PC-9GROR1	PC-9GROR1	PC-9GROR1
ENSG00000000003|TSPAN6	3453	3281	3698	1257	1255	1716	5956	8392	6021	3811	4628	3882	4855	4461	4246	4921	4406	4365
ENSG00000000005|TNMD	0	0	0	0	0	0	0	0	0	0	0	0	0	0	0	0	0	0
ENSG00000000419|DPM1	2325	2476	2450	3143	3156	2917	3063	4860	3484	5553	6812	5797	4719	4299	4467	5400	4988	5078
ENSG00000000457|SCYL3	558	505	587	424	608	663	760	1286	1042	652	792	574	1438	1194	1251	910	915	1053
ENSG00000000460|C1orf112	262	227	316	1514	1647	1650	962	1498	966	2294	2679	1788	401	386	391	753	627	685
ENSG00000000938|FGR	9	16	9	0	0	5	9	18	0	0	0	0	0	0	4	0	0	0
ENSG00000000971|CFH	0	0	0	0	0	0	0	0	4	0	0	0	25	54	28	0	13	0
ENSG00000001036|FUCA2	6560	6169	7039	6783	6112	6570	7993	10908	7330	9730	10718	8302	3874	3768	4135	10090	8942	9207
ENSG00000001084|GCLC	2735	2284	2289	1596	1803	2011	2627	3234	2436	3517	3512	3328	6830	7027	6511	5015	4533	4930
ENSG00000001167|NFYA	4501	4336	4318	4505	4101	3369	4145	6268	3137	2672	3444	2364	2215	2230	2139	6914	6408	6896
ENSG00000001460|STPG1	792	722	857	711	863	585	975	1430	680	355	434	337	409	404	446	1091	1099	1145
ENSG00000001461|NIPAL3	2466	2606	2634	5225	4533	4767	3530	4940	2796	1559	2077	1372	3592	4174	3838	2185	2131	2313
ENSG00000001497|LAS1L	4932	5016	5301	7150	6231	7349	32430	46546	29807	34196	43318	35222	18915	16334	17820	31179	29047	31434
ENSG00000001561|ENPP4	294	222	254	0	0	0	687	1264	774	1002	1094	785	1681	1729	1490	1561	1410	1570
ENSG00000001617|SEMA3F	7405	6726	7876	1872	1564	2046	1450	2170	1216	357	792	398	479	536	538	804	738	682
ENSG00000001626|CFTR	0	8	0	0	0	0	0	0	0	0	0	0	25	32	8	0	0	0
ENSG00000001629|ANKIB1	11048	11029	10585	7101	6553	8064	4071	7290	4490	4435	5229	3562	4923	4948	4854	6700	5995	6750
ENSG00000001630|CYP51A1	5350	5425	5501	5112	4448	6913	2006	3070	2001	3812	5129	3583	2481	2269	2315	3264	2844	3274
ENSG00000001631|KRIT1	1425	1474	1191	1624	1551	1494	1113	2198	962	1227	1702	991	1870	1716	1747	1797	1933	2071
ENSG00000002016|RAD52	868	853	750	512	457	470	423	480	308	335	456	280	395	309	372	625	583	539
ENSG00000002079|MYH16	109	151	82	24	18	14	182	452	73	1733	2033	1739	91	36	45	173	124	156
ENSG00000002330|BAD	2013	2819	3197	1620	1983	1476	4416	5610	3960	3611	4332	4358	4047	2873	3564	3472	2580	2690
ENSG00000002549|LAP3	2723	2997	3399	5105	4785	5915	3168	4326	2845	2419	3287	2358	2928	2669	2783	1959	1999	2103
ENSG00000002586|CD99	5904	5230	5835	2896	2330	3965	14352	21842	9830	4462	5664	4472	7746	6487	7702	5382	5581	5949
ENSG00000002587|HS3ST1	428	358	314	53	32	38	393	496	313	383	460	307	257	222	212	265	303	262
ENSG00000002726|AOC1	100	72	48	0	0	0	2141	3298	1899	205	244	177	2115	1964	1806	116	96	67
ENSG00000002745|WNT16	8	0	0	19	0	0	0	8	0	0	15	5	13	15	9	5	5	20
ENSG00000002746|HECW1	431	456	495	419	320	320	0	0	0	0	0	0	0	9	4	1	16	0
ENSG00000002822|MAD1L1	3076	2879	3489	3831	3276	4403	3154	4972	2553	3358	4356	3926	2369	2013	2367	2830	3440	3239
ENSG00000002834|LASP1	9751	14889	10731	8158	10802	9583	15620	21908	13029	11795	12841	16384	18074	17462	17851	11852	11982	13154
ENSG00000002919|SNX11	1425	1278	1451	1145	1002	1128	1484	2282	1325	1311	1594	1305	1156	1221	1132	1777	1546	1483
ENSG00000002933|TMEM176A	0	0	0	0	0	0	0	0	0	0	0	12	0	0	0	0	0	0
ENSG00000003056|M6PR	1908	1778	1835	1737	2005	3998	2686	4284	4732	3800	4668	2873	5442	2451	2337	4643	3718	8047
ENSG00000003096|KLHL13	32	28	39	5	0	0	4	0	2	0	8	5	0	0	22	0	0	0
ENSG00000003137|CYP26B1	1440	1521	1692	982	931	1140	501	630	689	298	413	328	36	33	35	386	807	1031
ENSG00000003147|ICA1	102	77	78	0	0	0	2169	3474	1962	2120	2848	2034	1966	2155	2158	1966	1876	2085
ENSG00000003249|DBNDD1	1634	1570	1419	329	276	152	5351	8464	5272	3169	4091	3356	3749	3349	3863	2670	1320	2995
ENSG00000003393|ALS2	3621	3658	3651	3639	3665	3661	2468	3624	2454	2358	3119	2275	2742	2975	2373	3596	3159	3398
ENSG00000003400|CASP10	2378	727	2276	884	802	910	1328	5046	1056	464	1534	381	4309	1867	1440	761	683	2192
ENSG00000003402|CFLAR	1404	1316	1455	1954	4175	4076	5686	8554	3261	2114	3913	1842	2564	3450	5756	5913	5990	5940
ENSG00000003436|TFPI	9942	7976	8213	4334	3931	3264	3346	6656	3979	1423	1754	1436	4606	4518	4317	2415	1881	2318
ENSG00000003509|NDUFAF7	2653	2631	2731	1608	1192	1505	1002	1950	1139	1048	987	857	898	882	837	880	909	930
ENSG00000003756|RBM5	9435	8634	7800	4798	4342	4860	4803	7214	3799	2519	2763	2196	3882	3201	3444	2807	2795	2421
ENSG00000003987|MTMR7	72	51	73	51	27	69	35	112	45	58	70	48	70	90	67	89	95	159
ENSG00000003989|SLC7A2	44	32	28	404	109	393	535	780	230	377	350	282	498	170	123	163	258	324
ENSG00000004059|ARF5	12208	11504	13131	6345	6051	7797	12008	17074	9190	7013	8563	7198	9087	7971	8845	9870	9391	9277
ENSG00000004139|SARM1	3719	3440	3504	735	420	853	797	182	711	348	516	409	1214	1252	1326	901	934	915
ENSG00000004142|POLDIP2	15322	14465	15985	11380	10551	12541	7369	9196	5621	5481	6740	5991	4471	3838	3990	6640	6305	6488
ENSG00000004399|PLXND1	10905	9806	11378	1107	1358	1288	18787	35462	18026	6820	8936	6518	8756	9062	9110	6857	6362	6745
ENSG00000004455|AK2	5723	5511	6140	18210	17164	25113	12151	19106	11408	11264	12524	11250	8955	8117	8270	8704	7302	8849
ENSG00000004468|CD38	0	0	0	5	0	0	0	0	0	0	0	5	5	0	0	0	5	5
ENSG00000004478|FKBP4	6709	6104	7517	15163	13463	15770	14436	22736	13768	21375	27121	23350	11949	10933	11174	16740	15202	16615
ENSG00000004487|KDM1A	7412	7641	8153	10896	11898	12428	16391	29022	14004	7266	8586	6629	30211	27673	26756	4604	4310	4753
ENSG00000004534|RBM6	5230	5354	4287	3242	3614	3846	4520	7028	3767	2496	2795	2280	3440	2760	2664	2521	2580	2803
ENSG00000004660|CAMKK1	2148	1990	1917	542	471	812	2292	3304	1781	1867	2473	1957	1603	1502	1445	1181	1052	1177
ENSG00000004700|RECQL	2492	2738	2336	5287	4472	6051	1288	3072	1977	3178	4193	2862	2105	1719	1729	2260	2281	2150
ENSG00000004766|VPS50	1894	2236	2380	2241	2341	2803	1558	2908	2296	2689	3034	2270	4449	4106	4200	3179	2991	3081
ENSG00000004776|HSPB6	1235	1174	1463	4066	4120	4030	149	46	26	13	11	4	6	0	0	29	57	103
ENSG00000004777|ARHGAP33	415	589	429	587	668	810	1845	2944	1246	737	690	778	275	184	265	556	664	566
ENSG00000004779|NDUFAB1	4958	4427	5360	6506	6081	7207	7590	10588	6356	6875	7587	7796	5762	4765	4999	7071	6809	6925
ENSG00000004799|PDK4	2123	2123	2415	159	143	156	509	918	545	81	145	96	971	895	932	316	208	226
ENSG00000004809|SLC22A16	9	8	0	0	0	0	0	0	0	0	0	4	0	3	0	0	8	0
ENSG00000004838|ZMYND10	612	664	682	85	123	115	665	840	567	102	109	100	80	54	113	75	43	59
ENSG00000004846|ABCB5	0	0	0	0	0	0	0	0	0	4	0	0	0	0	0	0	0	0
ENSG00000004848|ARX	0	0	0	5	5	21	32	48	12	0	0	5	48	58	44	48	66	69
ENSG00000004864|SLC25A13	2670	2860	3498	5483	4340	4940	1940	2092	2135	4502	4495	3268	1734	1728	1667	3161	2291	3073
ENSG00000004866|ST7	1388	1379	1712	2206	1865	1543	699	914	681	1296	1737	1482	914	994	887	1331	1163	1198
ENSG00000004897|CDC27	5201	6143	5592	7100	6800	7324	3913	6462	4496	6334	7503	5195	4438	5272	4379	7578	7270	8006
ENSG00000004939|SLC4A1	17	15	32	0	0	0	4	8	0	0	0	0	6	4	0	4	9	16
ENSG00000004948|CALCR	787	668	734	0	0	0	10	0	2	37	60	5	9	5	4	2	5	0
ENSG00000004961|HCCS	1854	1813	2135	2286	2028	2328	3064	4502	2702	3099	3927	3524	2974	3028	2963	5091	4277	5028
ENSG00000004975|DVL2	8064	7441	7291	4256	4297	3575	5235	7920	3568	2709	3678	2947	4871	4099	4023	3695	4012	4338
ENSG00000005001|PRSS22	277	279	303	34	4	25	8297	11340	5902	3183	3628	3241	16177	7824	8929	4724	5311	4320
ENSG00000005007|UPF1	15042	14284	15441	14429	12888	16325	17898	27498	14460	15981	20384	15580	18801	16539	17845	14375	13289	14415
ENSG00000005020|SKAP2	14078	14449	13488	2070	2093	2277	3990	6130	3571	2002	2800	1756	4715	4313	4536	5711	5045	6094
ENSG00000005022|SLC25A5	25392	25899	27459	45593	42453	24912	77381	85818	58299	61113	61170	65747	28381	31918	32763	60333	44091	47904
ENSG00000005059|MCUB	3136	3102	3308	3560	3487	2978	1354	2516	1282	1389	1884	1488	1011	833	1039	914	833	830
ENSG00000005073|HOXA11	0	0	0	0	0	0	128	106	35	60	38	94	14	17	25	159	147	216
ENSG00000005075|POLR2J	4258	4107	4270	3475	2955	1752	5142	7376	4418	4083	5024	4760	3866	3080	3210	3798	3791	3677
ENSG00000005100|DHX33	4783	4606	4918	8134	7660	8216	2334	2778	2094	3036	4316	2600	2740	2111	2297	3862	3724	3198
ENSG00000005102|MEOX1	47	37	50	167	144	202	18	50	20	0	0	0	0	0	0	0	0	0
ENSG00000005108|THSD7A	20	26	5	0	0	0	68	72	96	28	24	12	507	427	336	56	52	103
ENSG00000005156|LIG3	3054	2812	3217	1844	1569	1768	1766	2562	1209	1286	1366	709	907	1027	787	2046	2264	2183
ENSG00000005175|RPAP3	953	920	1006	1798	1482	1678	1280	2438	1610	3190	4243	2857	2372	2426	2239	3629	3515	3826
ENSG00000005187|ACSM3	922	1002	1047	97	178	239	61	68	48	8	13	4	42	32	27	57	15	54
ENSG00000005189|REXO5	956	1020	824	789	668	718	536	678	425	697	697	702	165	167	83	277	207	193
ENSG00000005194|CIAPIN1	2117	1867	2838	7235	5549	8903	2831	3368	2764	3531	7447	6303	2502	3325	3342	3872	4760	5640
ENSG00000005206|SPPL2B	6344	6003	6399	3139	2688	3583	5287	8308	4587	2990	3871	2928	3422	3178	3206	2847	3118	3081
ENSG00000005238|FAM214B	2583	1213	1351	2494	2369	2187	1509	4038	1724	589	939	1063	1315	1064	732	1162	1072	1445
ENSG00000005243|COPZ2	402	436	379	180	212	384	24	56	17	5	5	8	47	22	75	10	26	27
ENSG00000005249|PRKAR2B	232	312	256	174	112	151	3444	5370	4101	5063	5949	4432	1908	1720	1761	2792	2427	2600
ENSG00000005302|MSL3	1727	1691	1643	1361	1673	1989	1774	3026	1635	1474	1886	1680	1623	1759	1815	1461	1430	1679
ENSG00000005339|CREBBP	4856	4962	5170	6401	6080	4385	2754	6636	3636	5006	6334	4311	6495	6401	6380	6421	6678	6996
ENSG00000005379|TSPOAP1	422	411	337	235	159	160	0	0	0	0	0	0	0	0	0	0	0	0
ENSG00000005381|MPO	0	0	0	0	0	0	0	0	0	0	5	0	0	0	0	0	0	0
ENSG00000005421|PON1	0	0	0	0	0	0	0	0	0	0	0	0	0	4	0	0	0	0
ENSG00000005436|GCFC2	781	853	634	1208	1063	1077	727	1422	886	1267	1378	1132	439	530	428	1484	1232	1436
ENSG00000005448|WDR54	2360	2472	2221	1544	1490	1455	2917	4810	2147	1791	1592	1776	723	585	500	937	1457	1114
ENSG00000005469|CROT	1483	1521	1262	1123	1155	1234	1574	2160	1576	1123	1663	1004	13572	12653	12622	1518	1269	1334
ENSG00000005471|ABCB4	0	0	9	0	0	0	8	0	5	0	0	2	25	26	24	0	0	0
ENSG00000005483|KMT2E	5538	5404	4733	4907	4520	3332	3371	6820	3158	2835	4185	2834	5304	5849	5631	3813	3722	4027
ENSG00000005486|RHBDD2	3476	3960	4317	2050	2159	1807	7211	7698	6429	2294	3977	3627	3352	3513	3670	2258	1953	2704
ENSG00000005513|SOX8	13	5	0	0	0	0	0	0	0	0	0	0	0	0	0	0	0	0
ENSG00000005700|IBTK	5175	5242	5607	5776	4919	6463	2803	5380	2859	3415	4168	2953	3145	3080	2599	6419	6018	6491
ENSG00000005801|ZNF195	1219	1191	917	942	811	659	326	596	567	888	1380	1044	620	904	955	1472	1446	1660
ENSG00000005810|MYCBP2	2085	1885	1900	2690	2276	2056	2157	2930	2353	2819	3221	2537	3022	3427	2641	3985	4049	3698
ENSG00000005812|FBXL3	1890	1845	1863	1552	1398	1874	977	1790	1236	2049	2326	1825	2626	2334	2289	3745	3257	3658
ENSG00000005844|ITGAL	0	0	0	0	0	0	25	28	62	7	8	0	3	0	0	0	0	4
ENSG00000005882|PDK2	2887	2447	3597	993	899	917	2184	3058	1716	953	1229	1083	2676	3038	2915	1231	1156	1370
ENSG00000005884|ITGA3	52979	48411	52825	12854	11450	13373	44054	60930	33389	21940	26757	20786	13733	11870	12645	22300	21310	21258
ENSG00000005889|ZFX	2152	2176	1976	2623	1795	1161	586	906	1394	2500	1601	2042	3351	3453	3222	3477	3306	3402
ENSG00000005893|LAMP2	25722	24372	26221	16559	14963	13735	11965	19270	10770	10154	12650	8416	15552	16134	14537	14586	12752	13648
ENSG00000005961|ITGA2B	1168	1172	1057	35	39	72	688	1160	433	120	205	183	125	91	126	157	161	133
ENSG00000005981|ASB4	9	0	6	0	0	0	24	14	4	0	9	0	9	4	3	0	0	16
ENSG00000006007|GDE1	5651	5753	5948	5166	4672	4784	17716	28530	14295	10193	13197	9767	19155	17761	17455	12354	10297	11665
ENSG00000006015|REX1BD	2005	1918	2144	1893	1824	3200	2632	3246	2387	2065	2414	2285	2313	1735	2193	2259	1932	1767
ENSG00000006016|CRLF1	137	83	138	228	199	278	362	696	399	198	214	190	105	63	65	261	195	234
ENSG00000006025|OSBPL7	2507	2658	1885	258	328	236	3530	6420	3010	1264	1163	1103	3472	3208	2877	728	973	1035
ENSG00000006042|TMEM98	25	9	0	0	0	0	65	84	113	167	139	139	29	28	35	149	193	149
ENSG00000006047|YBX2	880	1016	1089	343	287	400	283	352	231	5	15	13	8	0	8	33	13	32
ENSG00000006059|KRT33A	0	0	0	0	0	0	0	0	0	0	0	0	0	0	0	0	0	0
ENSG00000006062|MAP3K14	2473	1598	2216	1440	1141	1044	2866	2736	2204	1554	1981	1492	1981	1917	1747	946	1733	1732
ENSG00000006071|ABCC8	0	0	0	0	0	0	0	0	9	4	0	0	0	0	13	0	0	0
ENSG00000006116|CACNG3	45	68	54	0	0	0	0	0	0	0	0	0	0	0	0	4	0	0
ENSG00000006118|TMEM132A	12001	11097	11447	12473	15094	14719	34543	47664	29784	7751	9245	7799	7994	7317	8100	6125	7033	8962
ENSG00000006125|AP2B1	33754	32796	36250	19753	17964	17046	16486	24796	12792	10849	13118	9939	7390	7105	7338	10711	10275	10163
ENSG00000006128|TAC1	0	0	0	0	0	0	0	0	0	0	0	0	0	0	0	0	0	0
ENSG00000006194|ZNF263	1528	1363	1150	1524	958	1453	2922	2742	1085	1335	1645	1154	1220	1359	1108	1542	1436	1351
ENSG00000006210|CX3CL1	1393	1576	1756	1199	5096	4424	13	24	5	8	0	5	5	5	5	5	5	0
ENSG00000006282|SPATA20	10114	9646	9419	3021	2411	3468	6096	9322	4747	2804	3113	2944	4189	4095	3771	4430	4601	4342
ENSG00000006283|CACNA1G	38	65	48	17	50	35	90	120	77	20	17	20	0	4	0	32	16	24
ENSG00000006327|TNFRSF12A	3067	3094	4213	13172	12318	15403	15951	19828	14172	13424	15684	13392	8816	6987	7561	18798	18692	19877
ENSG00000006377|DLX6	0	0	0	0	0	0	0	0	0	0	0	0	0	0	4	0	9	4
ENSG00000006432|MAP3K9	3044	2755	2857	212	190	232	3324	1940	2405	1474	2016	1304	2184	2625	539	1505	426	1473
ENSG00000006451|RALA	8224	8390	8356	3615	3185	3741	3692	6592	3447	3633	4635	3409	2237	2124	2009	4268	3830	4750
ENSG00000006453|BAIAP2L1	6988	6924	7268	2311	1938	2825	12747	19428	9795	6765	8188	6686	8575	7733	8587	9421	8673	9357
ENSG00000006459|KDM7A	1857	2081	1590	777	614	753	456	992	443	293	434	231	517	572	533	821	893	968
ENSG00000006468|ETV1	912	1099	1786	1733	1586	1695	45	58	25	0	0	0	4	0	0	9	12	12
ENSG00000006530|AGK	2113	2098	2312	2441	2166	1799	1199	2134	1483	1384	1656	1279	1245	1010	981	1674	1769	1610
ENSG00000006534|ALDH3B1	22183	21534	24261	3075	2910	2317	6622	9978	4947	2902	5344	2982	10940	10189	10548	7470	6175	5216
ENSG00000006555|TTC22	1567	1440	1443	92	71	169	3429	4238	2842	1634	2042	1560	2964	2807	2895	1713	1701	1858
ENSG00000006576|PHTF2	2069	2011	1259	1945	1684	1952	2528	4738	1597	1994	2269	1494	3393	3874	3658	3202	2879	1432
ENSG00000006606|CCL26	55	46	96	35	80	40	53	108	68	16	20	10	15	16	12	8	17	13
ENSG00000006607|FARP2	2335	2439	2465	5362	4778	4110	2403	3616	2260	3423	4258	2684	3544	3418	3362	2795	2579	2501
ENSG00000006611|USH1C	174	156	216	0	0	0	16	0	16	0	0	0	13	0	0	4	0	0
ENSG00000006625|GGCT	2219	2245	2245	2796	2785	4045	5974	10094	6253	8120	10972	8527	4562	4403	4197	7338	6076	6907
ENSG00000006634|DBF4	654	655	677	1376	1470	1267	578	1110	506	1099	1510	1084	305	300	196	542	485	652
ENSG00000006638|TBXA2R	599	558	615	321	582	572	98	208	68	54	55	59	42	56	44	59	40	34
ENSG00000006652|IFRD1	5916	6496	6582	4927	5723	7971	2158	2576	1555	1318	1870	1549	2337	2493	2066	7463	7906	6833
ENSG00000006659|LGALS14	0	0	0	0	0	0	0	0	0	0	0	0	9	0	9	0	0	0
ENSG00000006695|COX10	2681	2688	2840	3492	1981	2400	1592	1376	1287	866	1662	1328	1437	925	1231	1269	1258	1427
ENSG00000006704|GTF2IRD1	6993	6513	6334	3404	3667	3354	4864	7084	3595	1914	2279	1917	3739	3341	3562	2478	2311	2614
ENSG00000006712|PAF1	1393	1284	1472	2087	2006	2049	5422	7506	4804	4076	5257	4537	3770	3461	3782	5467	4867	5161
ENSG00000006715|VPS41	10220	10303	10829	3437	3133	3919	3358	4958	3396	4278	5207	3836	3319	3331	3211	5073	4753	5110
ENSG00000006740|ARHGAP44	1556	1477	1341	209	145	209	53	62	34	7	41	44	17	20	31	76	77	44
ENSG00000006744|ELAC2	7401	7592	7947	15327	14252	16112	5250	6262	4219	5240	7275	5757	4388	4081	4360	5215	4446	5394
ENSG00000006747|SCIN	4	4	9	0	0	9	20	40	34	28	24	10	2892	3484	2664	35	28	12
ENSG00000006756|ARSD	1940	1560	2100	554	446	346	4330	4996	3719	1608	2007	1530	2422	2417	2480	2867	2807	2853
ENSG00000006757|PNPLA4	1474	1584	1566	420	391	217	2368	3192	2104	922	1702	1141	1393	1328	1403	2414	2170	2523
ENSG00000006788|MYH13	5	0	0	0	0	0	0	0	0	0	0	0	0	0	0	0	0	0
ENSG00000006831|ADIPOR2	5115	5188	5938	5273	4655	5173	6005	8536	4793	7047	9469	7102	5852	5826	5824	7895	6911	7699
ENSG00000006837|CDKL3	152	69	89	33	36	82	128	180	113	37	36	30	135	118	142	80	67	71
ENSG00000007001|UPP2	1	0	0	0	0	0	0	0	0	0	0	0	0	0	0	0	0	0
ENSG00000007038|PRSS21	1948	1772	1650	1003	1050	963	7898	10490	6443	2458	3211	2765	5207	4923	5305	3317	2526	2754
ENSG00000007047|MARK4	2593	2248	2217	1114	872	877	7770	12420	5242	2184	3112	2935	5229	4521	4865	2641	2834	2962
ENSG00000007062|PROM1	68	51	81	0	0	0	0	0	0	0	0	0	20	24	9	0	0	0
ENSG00000007080|CCDC124	8655	8608	9579	11131	10291	7462	9592	14438	7566	6172	7134	6116	4574	3552	4089	6161	5949	5917
ENSG00000007129|CEACAM21	5	0	0	0	0	0	0	0	0	0	0	0	0	0	0	0	0	0
ENSG00000007168|PAFAH1B1	11915	11556	11453	15482	11935	21494	7963	11372	7353	7686	9854	7677	12562	12459	11669	13781	11341	13466
ENSG00000007171|NOS2	4	0	0	0	0	0	16	24	11	0	4	0	33	9	0	0	20	7
ENSG00000007174|DNAH9	12	0	0	8	8	17	0	6	0	0	0	0	0	0	0	0	0	0
ENSG00000007202|KIAA0100	9018	9470	9789	11554	11429	10782	9628	13218	9745	11190	13654	10528	8815	9070	9055	11634	10732	11727
ENSG00000007216|SLC13A2	0	0	0	0	0	0	0	0	5	0	0	0	0	0	0	0	0	0
ENSG00000007237|GAS7	93	81	56	28	21	0	87	108	130	32	19	5	0	0	5	8	31	44
ENSG00000007255|TRAPPC6A	2214	1937	2012	254	245	313	5379	7662	4314	1969	2300	1825	3010	2326	2925	2882	2583	2736
ENSG00000007264|MATK	786	559	915	31	0	30	44	142	17	0	0	3	5	9	9	9	17	5
ENSG00000007306|CEACAM7	0	0	0	0	0	0	0	0	0	0	0	0	0	0	0	0	0	0
ENSG00000007312|CD79B	17	5	13	0	0	13	16	32	4	0	8	0	8	13	0	9	0	0
ENSG00000007314|SCN4A	655	558	636	40	66	22	335	286	202	34	37	30	39	48	35	162	204	133
ENSG00000007341|ST7L	468	341	264	435	512	319	407	588	495	717	776	706	590	576	566	830	723	785
ENSG00000007350|TKTL1	40	19	64	0	0	0	0	0	0	0	0	0	0	0	0	0	0	2
ENSG00000007372|PAX6	0	0	0	0	4	0	276	670	243	184	137	182	196	339	366	116	119	130
ENSG00000007376|RPUSD1	2820	2540	3012	3693	2805	4073	2295	3836	2105	2679	3376	3066	3388	3046	3201	2325	2129	2523
ENSG00000007384|RHBDF1	3646	3659	3650	2034	1034	1372	6656	10036	3616	2944	2699	2725	7603	6519	7224	2716	2436	3524
ENSG00000007392|LUC7L	2068	2375	2384	2211	2088	2493	1700	3232	1351	1474	1888	1355	1605	1561	1671	1938	1541	1845
ENSG00000007402|CACNA2D2	59	57	60	27	36	20	217	642	84	76	94	78	210	221	249	107	170	128
ENSG00000007516|BAIAP3	2141	2211	2036	174	144	166	6046	8966	4210	656	853	899	3386	2934	3484	1818	1685	2000
ENSG00000007520|TSR3	7514	7240	7855	7021	6432	11628	7454	10268	5735	6583	7333	6206	5468	4338	5041	3915	3589	3788
ENSG00000007541|PIGQ	3901	3690	6838	2824	2405	3326	2439	4702	3548	2733	2019	1957	2430	2099	2127	2317	2207	1854
ENSG00000007545|CRAMP1	2772	3055	2471	1696	2391	2152	2835	3176	1943	2287	2738	1650	2564	2275	2121	1597	2402	1822
ENSG00000007866|TEAD3	3357	3147	3215	2869	2759	2178	7464	11374	5827	3264	4383	3624	4624	4496	5045	3861	3645	3967
ENSG00000007908|SELE	0	0	0	0	0	0	5	0	0	0	0	0	0	0	0	0	0	7
ENSG00000007923|DNAJC11	2766	3330	3904	7894	5778	6198	2687	3358	2395	3390	5425	3403	3970	2687	2874	4484	3352	3989
ENSG00000007933|FMO3	0	0	0	0	0	0	0	0	0	0	0	0	0	0	0	0	0	0
ENSG00000007944|MYLIP	1264	853	1171	333	279	490	2844	4368	2394	1714	2144	1629	1623	1700	1574	1598	1625	1893
ENSG00000007952|NOX1	8	4	10	16	18	12	10	12	15	14	40	8	15	17	11	29	16	6
ENSG00000007968|E2F2	158	154	179	3107	2772	3585	790	1426	935	922	1152	834	89	90	113	285	343	290
ENSG00000008018|PSMB1	10053	9840	11502	16475	14550	15455	16281	21102	13421	17898	22310	20353	9260	8240	8256	22089	19937	20677
ENSG00000008056|SYN1	170	215	188	14	8	13	0	0	0	0	0	0	0	0	0	0	0	0
ENSG00000008083|JARID2	5738	5600	5848	4250	4221	3486	5061	8604	4001	3403	4191	2835	2977	3192	3112	5166	4570	5497
ENSG00000008086|CDKL5	1174	170	1060	33	151	207	862	1584	109	106	92	414	1293	1553	1597	970	993	156
ENSG00000008118|CAMK1G	154	120	119	0	0	15	0	0	4	12	0	9	0	0	12	5	5	7
ENSG00000008128|CDK11A	2088	1766	1739	1803	1831	1990	1835	3296	2142	1349	2148	1761	1638	1457	2026	2238	2260	2647
ENSG00000008130|NADK	5753	5931	6457	7139	6463	9939	6105	7722	4694	4485	6216	5181	8013	7902	7680	6810	6811	7195
ENSG00000008196|TFAP2B	0	0	0	0	0	0	0	0	0	0	0	0	0	0	0	0	0	0
ENSG00000008197|TFAP2D	0	0	0	0	0	0	0	0	0	0	0	0	0	0	0	0	0	0
ENSG00000008226|DLEC1	60	24	52	3	5	21	13	48	21	13	37	10	75	93	66	52	52	50
ENSG00000008256|CYTH3	6268	5637	5678	1957	2099	1895	5554	8140	3592	10206	13204	9495	8786	8122	8285	11483	10650	11260
ENSG00000008277|ADAM22	93	48	65	0	0	0	1284	1682	1267	763	961	684	2315	2332	2151	649	722	691
ENSG00000008282|SYPL1	6225	6519	5863	5582	4916	7847	5744	9106	4957	4419	6079	4577	4904	4381	4216	5890	5279	5705
ENSG00000008283|CYB561	12173	9240	10525	5175	4931	7001	4006	5874	3451	3433	3832	3272	4682	4220	4915	2735	2045	2347
ENSG00000008294|SPAG9	12818	12915	12260	8944	8483	9275	4847	9058	3943	4227	5378	3744	5248	5224	4807	5879	4777	5523
ENSG00000008300|CELSR3	5898	6003	6405	2214	1981	2144	1993	2616	1370	390	515	413	581	674	753	1185	1118	1035
ENSG00000008311|AASS	117	118	90	61	21	8	0	0	0	0	0	0	0	4	4	0	0	0
ENSG00000008323|PLEKHG6	263	191	260	6	0	0	6024	10008	3689	1351	1761	1537	6141	5535	5971	2304	1882	1965
ENSG00000008324|SS18L2	910	1088	945	723	581	643	1449	1632	1030	738	928	939	725	638	553	755	584	779
ENSG00000008382|MPND	2015	2057	2091	654	714	733	1398	1578	1090	749	936	811	1126	790	760	568	570	554
ENSG00000008394|MGST1	7337	7195	7784	6385	5993	7154	12548	19448	13145	17401	21103	18456	21510	19577	20309	20561	17579	19099
ENSG00000008405|CRY1	810	894	746	1223	1263	1521	1096	1504	905	2206	2649	1897	1297	1184	1033	3777	3463	3718
ENSG00000008438|PGLYRP1	5	5	8	8	10	7	12	46	6	19	19	7	5	8	6	5	13	12
ENSG00000008441|NFIX	9715	8690	10178	19646	17910	9585	1249	1712	1453	1824	2503	1659	639	695	1226	1717	1703	1980
ENSG00000008513|ST3GAL1	5001	4981	5654	2409	2172	2188	9812	11848	8370	2557	3293	2211	4752	4633	4481	7500	7062	7813
ENSG00000008516|MMP25	187	93	186	15	16	56	194	324	150	86	46	70	154	122	185	152	125	82
ENSG00000008517|IL32	2211	1923	2218	17594	15345	27113	976	1450	470	351	453	373	170	195	187	2407	2674	2254
ENSG00000008710|PKD1	9982	8369	7941	7388	6633	8681	6197	11888	4645	4593	4685	3945	6873	6322	6836	8567	6961	8288
ENSG00000008735|MAPK8IP2	4010	3611	4023	114	85	146	1063	1506	967	219	255	215	775	685	793	563	480	523
ENSG00000008838|MED24	6157	6159	6189	4239	3998	3966	3612	5324	3066	3476	4205	3241	2683	2281	2649	2683	2546	2631
ENSG00000008853|RHOBTB2	1553	1483	1587	1363	1203	1178	2301	2712	2184	1225	1189	1279	2137	2056	2233	1489	1896	1697
ENSG00000008869|HEATR5B	4134	3979	3762	1900	1842	2047	2689	4068	2452	2264	2668	1857	4143	4212	3807	3383	3089	3782
ENSG00000008952|SEC62	5757	6069	4683	4513	4415	4115	3831	6608	4281	7393	8511	6299	8559	8719	8615	8803	8693	8892
ENSG00000008988|RPS20	30078	28374	30382	26024	23865	41667	32280	50206	26096	26958	32017	29820	28446	22994	20509	31287	27367	29041
ENSG00000009307|CSDE1	21819	16199	21047	25119	22605	22682	107843	167868	95184	116277	146373	109352	130606	128825	124900	140856	130016	142333
ENSG00000009335|UBE3C	7869	7733	8420	12113	11271	11883	7622	10670	6843	10440	12668	7826	8455	8832	7710	10156	10070	10411
ENSG00000009413|REV3L	1494	1506	1379	1562	1219	1573	718	1494	687	1628	2014	1151	1051	1147	979	1889	2181	2232
ENSG00000009694|TENM1	0	0	0	0	0	0	0	0	4	0	8	0	0	0	0	0	0	0
ENSG00000009709|PAX7	0	0	0	0	0	0	4	0	8	0	0	0	0	0	0	0	0	0
ENSG00000009724|MASP2	37	36	29	45	43	26	38	16	12	18	36	17	110	111	103	69	85	101
ENSG00000009765|IYD	4	0	0	0	0	0	15	0	46	4	0	0	0	0	8	0	0	0
ENSG00000009780|FAM76A	398	388	362	749	635	547	465	740	301	435	367	212	331	421	420	267	236	249
ENSG00000009790|TRAF3IP3	17	0	24	11	9	8	20	12	23	9	16	5	10	16	24	26	19	29
ENSG00000009830|POMT2	3573	3733	3516	2508	2421	2825	6572	8206	5416	4307	5375	4800	3507	3057	3181	4773	4671	4484
ENSG00000009844|VTA1	2751	2472	2763	3106	2799	1418	2992	4224	4897	4099	4638	3203	3903	3601	2411	6676	3751	6217
ENSG00000009950|MLXIPL	975	1251	772	20	4	12	905	1380	525	95	154	90	158	90	148	400	365	365
ENSG00000009954|BAZ1B	11885	12114	12510	20942	19810	24786	6921	10658	6441	9326	12084	8262	7822	8131	7697	10120	9389	10516
ENSG00000010017|RANBP9	4080	3944	4193	3979	4080	3185	5241	7784	4428	4070	5034	3868	3628	3469	3495	4760	4052	4290
ENSG00000010030|ETV7	197	194	147	44	34	54	324	506	265	45	38	35	126	121	115	155	228	165
ENSG00000010072|SPRTN	815	792	812	1407	553	1368	837	718	545	1616	2091	1350	573	1250	1217	2386	1714	2339
ENSG00000010165|METTL13	2030	1898	2020	3797	4636	4212	2458	4816	2726	2894	3500	2302	2790	2456	1933	2650	2635	2292
ENSG00000010219|DYRK4	387	354	364	444	501	234	533	800	316	315	415	415	412	442	348	731	685	710
ENSG00000010244|ZNF207	7309	7234	7457	9697	10688	6458	8126	12514	7573	9918	12398	9785	10872	10116	10099	8046	7709	8119
ENSG00000010256|UQCRC1	21412	19827	22494	18720	17045	23006	22378	33430	18367	10583	12975	12255	11227	9399	10834	12378	11756	11997
ENSG00000010270|STARD3NL	3953	3550	3676	2559	2264	2249	1926	3148	2005	1573	1876	1437	1098	884	828	2661	2384	2246
ENSG00000010278|CD9	12096	10774	11746	5428	5846	4913	21505	33048	17816	14537	18284	15695	28004	24511	23188	11665	10185	10733
ENSG00000010282|HHATL	0	0	0	0	0	0	0	0	0	0	0	0	0	0	0	0	0	0
ENSG00000010292|NCAPD2	8002	8696	9119	21111	21191	24221	16375	28580	10816	23878	29875	21476	6424	6436	6406	11323	11040	12603
ENSG00000010295|IFFO1	1207	1251	1229	925	745	1105	172	272	68	159	164	180	108	57	85	395	418	388
ENSG00000010310|GIPR	9926	8695	7044	541	208	288	2388	4018	2069	196	440	245	530	923	1000	170	199	220
ENSG00000010318|PHF7	674	569	658	500	616	601	995	1196	502	396	587	441	364	410	371	530	559	660
ENSG00000010319|SEMA3G	125	126	139	0	5	5	92	114	104	37	17	5	64	97	114	13	0	0
ENSG00000010322|NISCH	7779	7012	7372	3704	3245	4702	6900	11066	5493	2400	2881	2863	4959	4990	4813	3649	3605	3637
ENSG00000010327|STAB1	8	10	26	0	0	21	17	10	11	0	6	5	8	0	21	7	6	24
ENSG00000010361|FUZ	601	644	623	270	195	290	444	440	273	389	451	331	470	430	542	342	381	326
ENSG00000010379|SLC6A13	3	4	0	0	7	0	5	10	6	16	10	5	13	5	12	28	12	36
ENSG00000010404|IDS	11093	10303	9579	11211	10886	11577	17146	28686	17127	11068	13406	9843	14604	13992	13218	17980	16664	18072
ENSG00000010438|PRSS3	1109	1197	832	919	1026	1419	2014	3672	1569	307	265	515	1401	1103	1213	339	323	392
ENSG00000010539|ZNF200	916	988	1075	1164	1071	1251	766	1490	971	1033	1325	1049	709	633	744	1377	1652	1465
ENSG00000010610|CD4	30	24	8	0	0	0	4	30	16	0	0	0	4	8	0	0	0	5
ENSG00000010626|LRRC23	618	652	628	329	318	388	1496	2502	1018	742	809	663	950	709	851	1656	1011	1518
ENSG00000010671|BTK	0	5	0	5	6	0	0	0	9	9	8	4	10	0	18	8	0	5
ENSG00000010704|HFE	1456	1112	581	1173	1253	1278	3009	4114	2543	547	1659	1644	1958	1710	2085	1581	1222	1306
ENSG00000010803|SCMH1	2032	1620	3114	1593	2490	1884	1973	4882	2645	851	2278	1820	1253	2215	1370	1107	1061	1308
ENSG00000010810|FYN	154	218	172	1666	1678	1728	1048	1918	475	1473	1902	1775	1225	1136	978	3806	3384	3933
ENSG00000010818|HIVEP2	2492	2705	2464	3202	3015	2396	2617	4078	1755	3057	3886	2373	2157	2280	2057	4124	4508	4563
ENSG00000010932|FMO1	0	0	4	0	0	2	0	0	0	0	0	0	0	0	0	0	0	0
ENSG00000011007|ELOA	2344	2571	2464	3283	3061	2601	2674	2226	2091	1947	2422	1822	2781	1616	2559	1812	1606	1777
ENSG00000011009|LYPLA2	3910	3659	4373	3586	3080	3493	6404	10050	6790	4494	5389	4555	4807	4121	5072	4818	4325	4179
ENSG00000011021|CLCN6	1333	1450	1659	999	989	837	973	1634	802	432	726	686	430	903	620	1025	1053	997
ENSG00000011028|MRC2	14218	13432	13766	1426	1289	1597	956	1842	619	134	126	124	8	8	33	177	244	215
ENSG00000011052|NME1-NME2	3490	3997	6057	10418	10340	18264	11012	15920	8359	10375	13741	15673	656	5996	4845	8270	4833	8199
ENSG00000011083|SLC6A7	4	16	33	18	15	0	88	90	34	16	9	28	45	16	36	24	24	27
ENSG00000011105|TSPAN9	3475	3179	3713	2199	2122	2592	4825	6692	3558	1955	2613	2175	2200	2147	1793	2946	2492	2851
ENSG00000011114|BTBD7	3024	3016	2977	3394	2661	3414	2092	3138	1875	2620	3132	2172	1530	1670	1313	2892	3323	2932
ENSG00000011132|APBA3	3325	2776	3136	2534	2135	2556	1701	2382	1396	690	915	803	665	641	624	1024	923	964
ENSG00000011143|MKS1	2327	2338	2272	851	823	1002	1999	2852	1313	999	1424	955	1068	887	1006	1229	1357	1215
ENSG00000011198|ABHD5	3111	1917	1641	1941	2038	1666	847	1140	833	626	969	543	1376	814	1217	1406	1895	1779
ENSG00000011201|ANOS1	25	30	28	0	0	0	0	0	0	0	9	4	0	0	4	0	0	0
ENSG00000011243|AKAP8L	5212	4817	5075	3054	2692	3322	4719	7982	3287	1743	2338	2518	3502	2668	2979	2391	2363	2766
ENSG00000011258|MBTD1	1737	1616	1457	889	723	896	1003	1728	1244	1724	1989	1417	2686	3314	2480	2187	1998	2111
ENSG00000011260|UTP18	2388	2358	2570	3288	3301	5352	1791	2694	2063	4861	5939	4425	3569	3195	2802	3042	3166	2631
ENSG00000011275|RNF216	9269	9040	9958	4552	4913	6185	5125	7370	4803	6024	7078	5922	5472	5567	6319	8510	7183	8031
ENSG00000011295|TTC19	1627	1719	1529	1842	3096	2585	950	1520	1090	1069	1352	837	1116	1039	908	1209	1307	1376
ENSG00000011304|PTBP1	13140	19568	21457	28982	25022	14114	35641	50548	27397	40647	47669	28387	20946	23791	25207	36296	33890	36597
ENSG00000011332|DPF1	158	123	139	437	398	476	151	152	227	209	318	149	29	20	55	163	206	178
ENSG00000011347|SYT7	6296	6344	6615	197	181	335	7128	11600	6194	1341	1587	1291	1894	1901	1881	1921	1836	2143
ENSG00000011376|LARS2	1915	1762	2494	2208	1948	2138	1231	1362	1390	2297	2750	1600	803	904	1194	867	830	1103
ENSG00000011405|PIK3C2A	5040	5038	4337	3011	2612	2712	3446	7518	3630	7319	8957	5078	7149	7728	6605	9726	9519	10165
ENSG00000011422|PLAUR	2654	2724	2427	2018	2965	3575	3364	5572	2659	2378	3269	2656	1159	1258	1141	1897	1809	2778
ENSG00000011426|ANLN	6992	7331	6648	29298	25855	35807	7699	17376	6509	25320	31578	21454	1225	1132	1147	15695	13572	14765
ENSG00000011451|WIZ	8851	8714	8773	8321	7723	6900	4508	7410	3348	3207	3889	3160	4018	3493	3570	3297	2810	2725
ENSG00000011454|RABGAP1	4075	3906	4035	3834	3218	4376	4984	7710	4523	1968	2520	1706	4163	4411	3936	3270	3016	3242
ENSG00000011465|DCN	0	0	0	0	0	0	0	0	0	0	0	0	0	0	0	0	0	0
ENSG00000011478|QPCTL	2074	1847	2158	1623	1583	2156	3328	5038	2514	1471	2021	1675	1567	1438	1514	1510	1189	1093
ENSG00000011485|PPP5C	1735	2009	2033	4972	3662	3242	3947	5584	3385	3690	4636	3697	2046	2717	1981	2646	2681	2603
ENSG00000011523|CEP68	2380	2942	3022	1222	1581	1385	1788	3074	1485	1115	1348	722	1621	1662	1489	1430	1300	1304
ENSG00000011566|MAP4K3	3242	2533	3116	1555	1312	1568	1539	2986	1676	1984	2520	1780	3177	2806	2697	3032	2958	3174
ENSG00000011590|ZBTB32	34	15	52	115	40	175	17	10	3	13	0	14	3	8	3	17	9	19
ENSG00000011600|TYROBP	0	2	0	0	0	0	0	0	0	0	0	0	0	0	0	0	0	0
ENSG00000011638|TMEM159	4174	4251	3707	1966	1193	2063	4674	7886	2915	939	1042	1009	2827	2854	3192	1601	1287	1605
ENSG00000011677|GABRA3	0	0	0	0	0	0	827	1032	654	569	812	607	596	713	672	585	696	633
ENSG00000012048|BRCA1	865	994	861	3207	3524	3147	1221	2222	915	2519	3001	1980	377	304	405	909	863	919
ENSG00000012061|ERCC1	1357	1043	1217	1369	1256	1484	8845	12980	7734	5146	6319	5226	7281	6766	6993	4912	4350	5005
ENSG00000012124|CD22	161	214	248	69	37	72	2862	2842	1978	559	678	609	2094	1756	1590	1059	1098	800
ENSG00000012171|SEMA3B	9710	8209	9211	1194	1151	1731	5782	9638	5682	2477	3396	2491	7483	7947	7495	2473	2641	2512
ENSG00000012174|MBTPS2	4416	4489	4512	3062	2942	3334	2174	3620	2360	2132	2657	1923	2525	2729	2304	3178	2836	3198
ENSG00000012211|PRICKLE3	2497	2355	2628	2130	1883	1455	1629	2324	1165	738	1036	729	1016	923	914	893	743	848
ENSG00000012223|LTF	218	120	208	1354	1231	1850	0	0	0	0	21	13	4	0	0	12	0	0
ENSG00000012232|EXTL3	3922	3334	3989	4714	4649	5583	6467	8082	4620	3067	4764	3577	4386	4752	3572	3726	3847	3055
ENSG00000012504|NR1H4	0	0	0	0	0	0	0	0	0	0	0	0	8	0	0	0	0	0
ENSG00000012660|ELOVL5	12157	10896	12458	9606	9219	9681	5231	7870	4793	4781	5419	3584	6165	5921	4867	4945	4502	4570
ENSG00000012779|ALOX5	232	156	135	0	0	0	16151	23256	11232	3913	4777	3991	14569	12835	13274	5494	6203	4916
ENSG00000012817|KDM5D	0	0	0	0	0	0	0	0	0	0	0	0	0	0	0	0	0	0
ENSG00000012822|CALCOCO1	12005	11017	11614	2714	2431	1803	7719	11200	5634	2079	2680	2124	13933	13295	14288	3843	3702	4663
ENSG00000012963|UBR7	2830	3016	1274	5900	5833	6116	1256	772	1105	448	485	1235	506	432	504	782	604	669
ENSG00000012983|MAP4K5	3093	3129	2751	3554	3365	3345	2343	3990	2161	2250	2665	2004	2816	2995	2535	2772	2405	2961
ENSG00000013016|EHD3	110	156	198	0	0	0	755	962	674	514	595	405	274	318	229	633	561	739
ENSG00000013275|PSMC4	2765	2731	3331	6812	6566	4846	9623	12090	9416	11443	13686	12734	5535	5125	5566	9466	9187	9666
ENSG00000013288|MAN2B2	4071	3892	4188	3130	2482	1913	6122	9442	6250	2659	3267	2714	5329	5241	5343	2894	2701	2782
ENSG00000013293|SLC7A14	0	0	0	0	0	0	0	0	0	0	0	0	0	0	0	0	0	0
ENSG00000013297|CLDN11	97	468	418	383	889	1004	4	0	4	5	13	13	4	24	37	12	0	0
ENSG00000013306|SLC25A39	14907	14643	16275	10608	9511	13161	10021	13918	8036	8570	11199	9736	6072	4825	5746	8991	7219	7263
ENSG00000013364|MVP	34905	29192	31695	14012	12980	17464	21008	32962	19278	8179	10919	9379	24593	21914	25686	9605	10680	9788
ENSG00000013374|NUB1	6309	5848	6239	5697	4079	4077	4826	6694	3790	3351	4628	3048	4573	4920	4649	4962	6283	5074
ENSG00000013375|PGM3	5918	4079	3935	5183	4928	2900	3244	4150	3226	1736	3387	1815	3582	1847	1777	2606	2449	3327
ENSG00000013392|RWDD2A	942	933	859	593	558	546	720	1420	774	324	334	244	999	899	886	687	673	770
ENSG00000013441|CLK1	1691	1541	1191	2040	1710	1596	2183	5402	2014	2658	3436	2733	1695	1748	1510	2878	2380	2462
ENSG00000013503|POLR3B	414	514	554	2124	1921	2154	1138	1276	1002	1823	2133	1714	1681	1709	1906	2231	2085	1994
ENSG00000013523|ANGEL1	4683	4763	4313	2198	1885	2440	6446	8734	4819	3398	4827	3390	2470	2564	2355	4427	4097	4250
ENSG00000013561|RNF14	3328	3555	3713	4516	4146	6633	2143	3096	1582	1383	1969	1420	2079	2371	1737	3114	2623	3027
ENSG00000013563|DNASE1L1	1888	1798	2013	1722	1768	1159	2747	3924	2142	1247	2249	1883	1764	2388	2424	1264	1396	2020
ENSG00000013573|DDX11	3271	3130	3098	2226	2288	2589	3903	5248	3053	5526	6544	6301	1544	1196	1154	1723	1836	1837
ENSG00000013583|HEBP1	2922	3186	2984	1888	1323	1911	8280	11790	5432	5625	7089	6335	6208	5094	6077	9250	8569	10021
ENSG00000013588|GPRC5A	17570	16199	17143	9022	8703	7750	37703	77896	26085	23124	30725	21446	86119	89365	79342	23852	21387	25223
ENSG00000013619|MAMLD1	457	526	487	1826	2510	1717	581	1018	710	333	396	331	156	134	208	391	373	344
ENSG00000013725|CD6	7	22	28	9	6	5	73	88	82	25	34	17	5	4	0	33	67	59
ENSG00000013810|TACC3	2637	3339	2971	9184	8546	11584	6030	10754	4884	7722	9726	8055	1603	1071	1254	2787	2664	3190
ENSG00000014123|UFL1	2349	2621	1870	1872	1675	1768	1661	4118	2222	2157	2584	1674	2926	2923	2514	3733	3027	3560
ENSG00000014138|POLA2	1075	1212	1348	4977	4517	5248	2817	3238	2527	3850	5549	4633	930	827	1008	1821	1588	1689
ENSG00000014164|ZC3H3	3015	2947	3063	1695	1433	822	5642	8048	3689	2705	3361	2676	3584	3370	3459	2391	2327	2307
ENSG00000014216|CAPN1	16756	16358	17561	10566	10182	8856	63004	89452	49603	37884	47173	39200	66631	61732	67496	38501	36156	36083
ENSG00000014257|ACPP	303	267	510	0	0	0	305	398	322	83	75	63	278	327	344	74	34	48
ENSG00000014641|MDH1	8198	8257	9011	8195	7585	11987	12152	18818	11712	14401	18076	15233	10091	9142	8971	17945	15443	16510
ENSG00000014824|SLC30A9	6013	5640	5927	5537	5494	5247	5955	8554	5472	8478	9370	7532	6401	6249	6312	11059	10518	11062
ENSG00000014914|MTMR11	3070	3294	2780	602	470	495	2772	4954	1753	765	998	821	1254	1157	1166	1080	789	940
ENSG00000014919|COX15	7165	7333	7907	4195	3868	5014	5081	7488	3674	3086	3909	2815	3666	3496	3357	4388	4394	4358
ENSG00000015133|CCDC88C	1644	1624	1597	1655	1453	1534	1662	1982	1461	896	1168	961	413	465	474	1045	1015	1117
ENSG00000015153|YAF2	1202	1003	1217	1135	1218	1158	439	790	477	800	1239	845	784	710	745	801	1027	939
ENSG00000015171|ZMYND11	1906	1817	3918	5676	5766	2774	3540	3076	3345	2281	2901	1433	3041	1962	3782	2670	5287	5978
ENSG00000015285|WAS	149	154	139	12	12	31	43	100	31	19	0	5	99	108	52	15	43	46
ENSG00000015413|DPEP1	13	20	33	18	11	15	0	0	0	0	0	0	0	0	0	0	4	0
ENSG00000015475|BID	2338	2168	2347	4229	3752	2928	7485	10366	6581	5046	6524	5487	5945	5018	5202	5728	5694	5797
ENSG00000015479|MATR3	4908	6025	5262	7997	6482	8696	4383	10308	4535	10503	9024	7777	7596	7649	6429	7040	9183	7806
ENSG00000015520|NPC1L1	150	123	44	4	0	0	72	128	88	17	16	33	53	41	65	39	49	62
ENSG00000015532|XYLT2	4856	4997	4236	1889	1739	1250	6885	10226	5798	2467	3012	2739	3448	3177	2977	3849	2933	2977
ENSG00000015568|RGPD5	1849	1583	1579	1458	1204	1497	1258	2582	1158	1159	1299	935	763	721	735	1322	1582	1542
ENSG00000015592|STMN4	0	0	0	0	0	0	0	0	0	0	0	0	9	5	0	0	2	0
ENSG00000015676|NUDCD3	9066	8749	9390	1737	5472	5356	2227	9170	5003	5384	6605	2016	2894	2581	2562	4667	4558	5241
ENSG00000016082|ISL1	0	0	0	0	0	0	0	0	0	0	0	0	0	12	9	0	0	0
ENSG00000016391|CHDH	991	739	744	0	0	0	0	0	0	0	0	0	9	0	5	0	0	0
ENSG00000016402|IL20RA	9	0	0	0	0	0	666	768	711	69	78	50	278	214	233	55	49	56
ENSG00000016490|CLCA1	0	12	0	0	0	0	0	0	0	0	0	0	0	0	0	0	0	0
ENSG00000016602|CLCA4	0	0	0	0	0	0	0	0	0	0	0	0	0	0	0	0	0	0
ENSG00000016864|GLT8D1	3979	3906	3879	2347	2282	2226	2917	6038	2921	924	1369	991	2592	2072	2034	1336	1305	1444
ENSG00000017260|ATP2C1	8718	8129	8704	10020	7915	9606	7727	12362	7238	6301	8585	5237	5553	5562	5237	8017	6911	8993
ENSG00000017427|IGF1	0	0	0	0	0	1	0	0	0	0	0	0	0	0	0	0	0	0
ENSG00000017483|SLC38A5	70	50	43	61	6	8	9	8	4	0	0	0	4	13	9	12	16	9
ENSG00000017797|RALBP1	7898	7332	7986	8996	8803	9936	10045	13170	6347	36146	44529	33167	9918	8855	9028	25800	24499	26414
ENSG00000018189|RUFY3	1364	1042	1218	585	641	725	366	604	303	313	441	237	283	346	274	360	365	676
ENSG00000018236|CNTN1	9	13	13	5	9	13	0	0	0	0	0	0	5	0	0	0	0	0
ENSG00000018280|SLC11A1	178	91	156	45	28	100	79	172	81	67	44	28	48	32	69	66	54	72
ENSG00000018408|WWTR1	5472	5281	6125	4834	4570	6015	6157	10458	6928	3955	5073	3683	6177	5351	5307	5155	4621	5013
ENSG00000018510|AGPS	6369	6441	6721	8360	7190	8298	4911	8212	5836	6169	7540	5249	5621	5327	4813	7645	6657	7606
ENSG00000018607|ZNF806	0	0	0	0	0	0	0	0	0	0	0	0	0	0	0	0	0	0
ENSG00000018610|CXorf56	1807	1805	2057	1899	1984	2587	4328	5620	3213	3540	4675	3908	6936	5642	6193	5316	4676	5188
ENSG00000018625|ATP1A2	503	457	591	0	0	0	26	34	0	24	52	36	34	69	68	4	4	44
ENSG00000018699|TTC27	2638	2604	2501	3671	3104	3590	1503	2150	1244	2490	2924	2420	1532	1461	1404	2116	1837	2179
ENSG00000018869|ZNF582	437	398	365	545	671	756	0	0	0	0	0	0	0	4	0	0	0	0
ENSG00000019102|VSIG2	4	0	3	8	0	0	16	28	17	0	0	4	11	29	38	0	0	0
ENSG00000019144|PHLDB1	6032	5383	6204	3235	2478	2722	3134	4896	1712	1931	2718	2176	2759	2614	2597	2062	1787	2438
ENSG00000019169|MARCO	52	76	39	0	4	5	29	20	12	0	0	0	0	0	0	0	0	0
ENSG00000019186|CYP24A1	720	612	911	73	111	80	54	98	71	0	12	4	4	5	11	8	0	4
ENSG00000019485|PRDM11	371	450	433	458	317	379	510	660	378	555	679	516	266	340	278	880	578	732
ENSG00000019505|SYT13	9	0	9	0	4	0	0	0	0	0	0	4	4	0	0	0	0	0
ENSG00000019549|SNAI2	1366	1885	1592	588	482	302	110	210	71	244	294	150	144	164	152	778	721	897
ENSG00000019582|CD74	18362	16768	18997	138	157	62	16	22	37	4	8	20	33	18	22	5	7	15
ENSG00000019991|HGF	9	0	0	0	0	0	0	0	0	0	0	0	0	0	0	0	0	0
ENSG00000019995|ZRANB1	2137	1983	1809	2020	1963	2613	1241	2216	966	981	1277	561	1041	957	984	1215	1184	992
ENSG00000020129|NCDN	3557	3710	3468	4294	3804	5203	3216	3650	2583	2295	2915	2051	2628	2344	2644	3656	3588	3553
ENSG00000020181|ADGRA2	507	506	481	92	77	57	396	670	276	20	42	32	89	70	107	350	341	322
ENSG00000020219|CCT8L1P	0	1	0	0	0	0	0	0	12	0	0	0	8	3	0	0	0	0
ENSG00000020256|ZFP64	2495	2175	2286	2372	2174	1668	4039	5858	3305	3081	3815	2955	3148	2821	3006	3546	3724	3701
ENSG00000020426|MNAT1	2374	2767	2360	2408	2024	3305	1660	3412	1774	1099	1208	1313	996	781	936	1529	1681	1444
ENSG00000020577|SAMD4A	3653	1966	2079	3297	2839	2040	1567	3222	900	588	891	449	871	1091	664	995	937	958
ENSG00000020633|RUNX3	12	9	21	0	0	0	0	0	0	0	6	1	0	0	0	0	0	0
ENSG00000020922|MRE11	1961	2289	2005	3233	3209	3818	991	2578	1267	1707	1897	1465	1301	1570	1419	1037	1136	1151
ENSG00000021300|PLEKHB1	541	571	509	83	67	83	2523	4054	2723	1394	2273	1670	3869	3325	3924	1996	2103	2273
ENSG00000021355|SERPINB1	8200	7549	7721	3351	2789	3012	20535	28330	10041	7888	9806	7885	6897	5883	5974	15231	12650	14165
ENSG00000021461|CYP3A43	4	0	0	0	7	8	13	20	0	0	3	0	0	0	0	0	0	0
ENSG00000021488|SLC7A9	1	0	5	0	8	0	0	0	22	9	16	8	22	34	29	41	12	16
ENSG00000021574|SPAST	1795	1743	888	869	1204	823	1327	2722	1338	2320	1417	2006	2832	1251	2372	3340	3258	3846
ENSG00000021645|NRXN3	17	4	49	4	0	0	0	0	0	0	0	7	0	0	0	0	5	0
ENSG00000021762|OSBPL5	3526	4078	3808	561	482	621	1741	3192	1516	693	871	794	2584	2238	2523	884	937	1173
ENSG00000021776|AQR	3078	3591	3400	4367	3833	4804	2520	4216	2867	3010	3522	2399	3870	3582	3444	3010	2563	2916
ENSG00000021826|CPS1	2856	2948	2739	3338	3377	4163	87	276	163	0	21	0	110	116	98	16	20	0
ENSG00000021852|C8B	0	0	0	0	0	0	0	0	0	0	0	0	0	0	0	0	0	0
ENSG00000022267|FHL1	3565	3665	3559	226	458	351	12	32	0	12	16	12	28	3	5	54	56	21
ENSG00000022277|RTF2	5360	5304	5712	6332	5999	6329	7567	10666	6501	6822	9387	7113	11935	6109	8475	14882	8558	10936
ENSG00000022355|GABRA1	0	0	0	0	0	0	0	0	0	0	0	0	0	0	0	0	0	0
ENSG00000022556|NLRP2	16	0	0	0	0	0	18699	24750	16183	17905	21513	17520	24370	17290	19070	15904	13058	13789
ENSG00000022567|SLC45A4	596	473	577	363	235	413	5746	7902	4629	2341	3218	2127	903	862	866	2196	1937	2028
ENSG00000022840|RNF10	5547	4886	5116	6737	6292	6224	8000	12146	5519	7910	9255	7803	6860	7017	7242	9612	9257	10057
ENSG00000022976|ZNF839	1910	1624	1960	977	1046	1172	1301	1682	802	697	1004	685	453	379	441	913	831	911
ENSG00000023041|ZDHHC6	3323	2970	3147	3721	3508	3395	1499	2528	1892	1861	2244	2095	1962	1945	1915	2414	2324	2592
ENSG00000023171|GRAMD1B	658	611	519	84	35	56	497	612	369	252	301	267	60	80	85	252	293	208
ENSG00000023191|RNH1	6223	4327	6428	3790	4995	5494	6904	9906	5808	7815	9799	8694	7753	9070	7900	7970	8208	8120
ENSG00000023228|NDUFS1	6915	6622	7564	13700	12607	16970	6811	9936	6649	5423	7256	5569	5310	5445	4942	5649	4937	5524
ENSG00000023287|RB1CC1	5198	5033	4743	4054	3459	4148	2075	4072	2228	3117	3666	2512	4004	4391	4101	5393	4946	5501
ENSG00000023318|ERP44	6430	5939	6646	4187	3949	3117	4203	6864	4079	4204	5673	4573	6230	5916	5800	7065	6949	7146
ENSG00000023330|ALAS1	6128	5710	6618	5041	5138	4764	10210	13772	7268	2986	4472	3357	5796	6070	6051	6712	6166	6615
ENSG00000023445|BIRC3	2174	2625	2043	6046	5321	6557	1461	2204	1282	828	923	759	1727	1952	1370	3553	3461	3543
ENSG00000023516|AKAP11	1579	1732	1481	2422	2155	3076	3424	6310	3272	3472	3984	2507	5431	5288	4471	4735	4837	5041
ENSG00000023572|GLRX2	1169	1040	1186	2014	1796	2116	729	1208	764	1447	1604	1440	2012	1603	1816	1752	1643	2090
ENSG00000023608|SNAPC1	2664	3004	2609	5512	4710	6342	1454	2532	1365	968	1091	999	788	680	729	1909	1688	1901
ENSG00000023697|DERA	1225	1087	1323	1276	1201	1347	1811	3150	1471	1787	1985	1885	2019	1890	1742	1801	1547	1795
ENSG00000023734|STRAP	5619	4713	6393	7832	6927	11679	8758	16580	10426	12395	16921	12177	10094	8974	8720	15418	12857	14749
ENSG00000023839|ABCC2	826	595	676	219	262	242	8959	11082	9285	6584	8154	5630	16600	17523	16123	7194	7725	7816
ENSG00000023892|DEF6	3868	3218	3299	438	488	470	1320	2404	1281	370	430	378	518	470	362	341	367	387
ENSG00000023902|PLEKHO1	3504	2838	3399	1472	1348	1658	210	426	255	87	125	154	70	65	69	136	134	135
ENSG00000023909|GCLM	1815	1809	1733	1962	1906	2420	9025	14918	12187	12985	15002	10324	9885	9821	8702	14719	15152	16389
ENSG00000024048|UBR2	4679	4718	4592	4980	4423	4678	3873	6584	3458	2762	3636	2416	3116	3405	2851	3979	3497	3732
ENSG00000024422|EHD2	14825	13881	15549	9366	15171	8260	6091	15706	4323	1873	3687	1806	5812	3694	3189	3358	3060	3312
ENSG00000024526|DEPDC1	635	651	749	3685	2898	4255	1143	2750	1158	4341	5309	6040	352	431	424	4874	2478	4564
ENSG00000024862|CCDC28A	1606	1271	1513	542	495	439	2296	3692	1453	681	838	665	1114	956	1080	1361	1269	1321
ENSG00000025039|RRAGD	264	224	225	0	0	12	583	950	381	364	407	312	572	570	436	852	838	874
ENSG00000025156|HSF2	865	814	848	590	672	730	724	1230	592	755	783	879	500	645	580	1360	1133	1138
ENSG00000025293|PHF20	5522	5451	5159	5307	5205	6205	4793	8216	4037	3374	3780	2473	5168	4911	4736	3589	3101	3453
ENSG00000025423|HSD17B6	464	687	723	290	272	163	147	402	148	82	78	58	59	49	38	57	44	40
ENSG00000025434|NR1H3	2319	1921	2247	947	950	1005	1669	2226	1483	1039	1265	1094	2876	2495	2835	1349	1280	1542
ENSG00000025708|TYMP	26847	26292	27014	9433	8668	17573	6512	8566	5626	683	1003	767	3344	2717	3191	1975	1943	2063
ENSG00000025770|NCAPH2	3487	3007	3481	4828	5179	7295	3143	4264	2666	3283	4368	3307	1268	1013	1245	1424	1236	1725
ENSG00000025772|TOMM34	3441	3577	3882	9212	8895	8344	5166	7262	4500	9813	12873	10133	7366	6719	6732	9445	8272	8730
ENSG00000025796|SEC63	6718	6533	6426	6876	6478	7184	4151	6364	3870	5296	6866	4819	4383	4443	4039	9242	8290	9424
ENSG00000025800|KPNA6	6641	3430	3711	9906	9235	6520	10952	10708	5576	5531	11559	9150	10882	11163	10300	6263	6082	6337
ENSG00000026025|VIM	271383	339434	270666	220255	203295	224474	81	160	31	52	63	35	43	16	30	159	160	182
ENSG00000026036|RTEL1-TNFRSF6B	3291	2963	3376	3239	2784	3404	3162	2588	2036	1009	2261	1057	908	509	924	588	807	1143
ENSG00000026103|FAS	1031	586	926	533	411	511	340	640	220	339	420	342	90	80	129	234	190	298
ENSG00000026297|RNASET2	2233	2641	2037	1039	561	662	2092	4816	1773	1032	1183	1203	1502	1423	1924	1835	1939	1933
ENSG00000026508|CD44	18270	20723	25734	19525	19050	9660	23330	28766	12751	10019	12258	8791	5842	4504	5140	7070	6933	7575
ENSG00000026559|KCNG1	117	151	122	0	0	0	1962	2530	1116	978	1231	1061	2656	2184	1973	2244	2211	2257
ENSG00000026652|AGPAT4	2975	2585	2761	2779	2622	2606	1089	1992	907	227	283	264	775	633	572	431	245	332
ENSG00000026751|SLAMF7	30	69	37	5	5	0	17	10	20	65	73	73	60	26	49	103	73	126
ENSG00000026950|BTN3A1	2103	1988	2084	1327	1363	2135	1444	1734	822	530	546	380	906	882	764	804	793	976
ENSG00000027001|MIPEP	1602	1506	1851	2009	1841	2477	2146	2872	2036	1279	1727	1440	1449	1228	1068	1211	1238	1216
ENSG00000027075|PRKCH	156	125	188	96	108	139	3227	5314	2607	888	1081	548	1975	1628	1529	1206	1164	1468
ENSG00000027644|INSRR	5	4	3	8	5	0	0	0	0	0	5	0	0	0	0	4	0	0
ENSG00000027697|IFNGR1	18012	15515	17341	4818	4909	4934	8620	12908	10365	3892	5224	4007	4405	5196	4828	8851	7735	8411
ENSG00000027847|B4GALT7	1159	1378	1361	1321	1325	1399	1638	2260	1311	1145	1555	1226	1044	1184	1196	1688	1874	1306
ENSG00000027869|SH2D2A	177	213	271	684	639	799	453	528	341	186	232	172	99	104	79	292	347	255
ENSG00000028116|VRK2	1384	1659	1472	1758	1398	1463	1090	1888	999	1821	2491	1726	1962	2061	1664	2940	2339	2576
ENSG00000028137|TNFRSF1B	2184	2315	2437	238	215	374	160	236	88	42	125	96	16	16	0	300	202	218
ENSG00000028203|VEZT	1795	1847	2005	3093	3384	3054	1958	3594	2077	2874	3548	2768	3388	4043	3447	3978	3404	3412
ENSG00000028277|POU2F2	28	19	21	123	83	78	164	228	140	57	206	122	181	267	395	112	121	92
ENSG00000028310|BRD9	4429	4138	4302	4360	4810	6132	5648	8648	4559	5443	7093	5144	5008	4371	4551	3463	2956	3839
ENSG00000028528|SNX1	4479	5606	4603	4293	3993	3621	5844	9398	5184	3765	4924	3564	5809	5969	5708	3559	3570	4304
ENSG00000028839|TBPL1	844	998	802	1204	1019	1194	1236	2110	1043	1240	1353	895	876	736	883	1532	1100	1282
ENSG00000029153|ARNTL2	2193	2363	859	5085	4473	5558	4859	8188	3551	8459	10790	7181	5067	5190	4629	7157	6935	7689
ENSG00000029363|BCLAF1	4239	4389	3350	6336	5908	8917	3208	6768	3458	9035	10389	8041	4437	6064	6254	10590	9923	10521
ENSG00000029364|SLC39A9	10825	8302	8977	6085	5571	5839	8912	14318	7159	4425	5059	3594	4370	4847	3619	5795	4278	4502
ENSG00000029534|ANK1	397	292	318	337	400	318	119	298	105	57	56	27	153	171	153	12	21	16
ENSG00000029559|IBSP	0	0	0	0	0	0	0	0	0	0	0	0	0	4	0	0	0	0
ENSG00000029639|TFB1M	804	686	685	998	858	890	1006	1368	821	777	917	758	571	503	542	789	632	709
ENSG00000029725|RABEP1	6347	6821	6362	12159	10814	12740	3652	5678	3794	5196	6480	4398	5535	5433	5087	4308	4066	4757
ENSG00000029993|HMGB3	2137	2159	2448	5649	5303	8253	4878	7324	4945	7841	10132	8286	1020	838	903	6165	5714	6554
ENSG00000030066|NUP160	4962	5065	5351	10892	10606	12412	5068	7516	4732	6211	7657	5350	3782	4373	3691	5996	5319	5858
ENSG00000030110|BAK1	3702	3561	4043	5078	4583	3390	3943	5628	3468	3021	3707	3021	1787	1709	1772	2581	2431	2326
ENSG00000030304|MUSK	5	0	0	0	0	0	0	0	0	0	0	0	0	0	0	0	0	0
ENSG00000030419|IKZF2	377	464	418	241	469	1000	938	1572	301	413	445	244	2406	2255	2089	584	297	639
ENSG00000030582|GRN	95288	89685	101576	16546	15542	22811	19626	30602	14561	10108	11921	11447	31836	28528	30570	11162	9359	10147
ENSG00000031003|FAM13B	2074	1871	1888	3472	3221	3494	978	1572	903	1584	1924	1354	2511	2734	2474	3161	2789	3278
ENSG00000031081|ARHGAP31	986	1098	1435	3409	3456	2575	307	424	202	178	191	156	256	185	239	309	270	496
ENSG00000031691|CENPQ	298	298	286	877	792	1044	389	686	340	660	788	578	203	242	185	408	248	342
ENSG00000031698|SARS	10476	10681	11027	10707	10245	12778	22904	26452	12936	8522	10529	9446	12197	11168	12856	38649	35530	39085
ENSG00000031823|RANBP3	4595	4238	4467	5703	5043	5184	3003	4526	2854	2690	3337	3063	2982	3229	2922	2903	2693	3143
ENSG00000032219|ARID4A	1706	2246	2056	1555	1143	2091	780	1906	768	662	1013	632	1593	1835	1232	593	762	794
ENSG00000032389|EIPR1	2604	2465	2981	1836	1683	1280	2593	3362	2354	2376	2750	2451	1388	1235	1208	2197	2155	2080
ENSG00000032444|PNPLA6	22657	21240	23209	13363	11808	14835	11410	16376	8514	6966	8983	7322	8478	7992	7941	9023	8422	9056
ENSG00000032742|IFT88	725	766	747	666	594	753	629	1088	714	568	849	587	662	655	646	897	756	832
ENSG00000033011|ALG1	1740	1736	1789	2909	2507	3785	2478	2900	2398	3499	3487	2628	2479	2146	2376	1772	2003	2224
ENSG00000033030|ZCCHC8	1997	2059	1978	2676	2506	2208	1948	2832	1520	2404	2943	2530	2696	2647	2568	3532	3123	3565
ENSG00000033050|ABCF2	5272	5342	6145	12534	12454	9693	7302	9102	6566	10997	14224	10961	6669	5967	5748	9747	9028	9655
ENSG00000033100|CHPF2	10392	8616	10220	12276	9660	15685	10804	15292	7141	11650	14262	7464	13394	15723	16375	7519	6895	6637
ENSG00000033122|LRRC7	19	14	18	34	13	16	8	34	12	14	11	14	24	5	13	24	17	41
ENSG00000033170|FUT8	13867	13019	14523	4722	4097	4054	4304	5948	3936	1199	1440	906	2600	2661	2648	1043	919	1189
ENSG00000033178|UBA6	9197	9783	8966	12656	11283	15211	2291	4780	2736	3396	4584	3160	3373	3242	3145	3319	3018	3702
ENSG00000033327|GAB2	1621	1450	1298	232	242	267	1622	2318	840	848	1274	712	3201	3365	3322	1282	1221	1573
ENSG00000033627|ATP6V0A1	2209	1951	2049	3647	2262	2608	2256	3308	3009	1513	2741	1200	3168	3797	2938	1889	2641	1930
ENSG00000033800|PIAS1	2043	1957	1979	2014	1873	1642	2412	3962	2192	1993	2770	2210	5595	5404	5655	2568	2297	2620
ENSG00000033867|SLC4A7	9104	8165	7321	3785	3389	5301	1580	3430	1508	1579	1934	1089	1582	1508	1366	1725	1647	1885
ENSG00000034053|APBA2	0	0	0	0	0	0	0	0	0	0	0	0	0	0	4	0	0	0
ENSG00000034152|MAP2K3	3063	2733	3331	7552	7287	7418	10669	13290	7809	6109	7315	6057	6721	5615	6822	9126	8348	9143
ENSG00000034239|EFCAB1	0	0	0	0	0	0	24	18	0	39	29	12	5	7	3	24	29	21
ENSG00000034510|TMSB10	132932	125817	136419	106519	89702	171704	64999	104896	51378	33415	41651	38926	18432	14884	15534	33327	29790	33388
ENSG00000034533|ASTE1	318	379	274	353	450	298	427	404	315	232	485	318	222	195	349	288	292	321
ENSG00000034677|RNF19A	1912	1999	1721	1589	1388	1977	2693	4696	2161	993	1641	1115	1367	1544	1285	2214	1859	2146
ENSG00000034693|PEX3	1635	1755	1568	1721	1791	1773	1364	1752	1272	1744	2363	1840	919	1037	927	3632	3059	3440
ENSG00000034713|GABARAPL2	4492	4031	4300	3644	3427	4895	6990	11026	5901	2735	4070	3100	6840	6629	6362	5402	4320	4865
ENSG00000034971|MYOC	0	0	0	0	0	0	0	0	0	0	0	0	0	0	0	4	0	0
ENSG00000035115|SH3YL1	949	879	853	291	262	444	3642	6510	4371	3956	4420	3471	8327	9120	8559	3724	3391	3543
ENSG00000035141|FAM136A	1837	1856	1924	3764	3609	3045	1873	3080	1965	2821	3467	3004	1187	1216	1308	3489	2910	2903
ENSG00000035403|VCL	18118	20970	15756	11560	10928	11576	12469	18796	15761	11295	7437	5363	16123	8670	7145	13994	7329	14653
ENSG00000035499|DEPDC1B	661	636	762	2463	2111	2984	1017	1872	953	2214	2617	1936	246	274	259	1062	940	1212
ENSG00000035664|DAPK2	1373	1247	1127	55	34	44	1759	2834	1377	166	266	214	1398	1176	1322	350	326	283
ENSG00000035681|NSMAF	2267	1924	2024	4116	4098	3130	1432	2106	1251	1814	2153	1659	1239	1345	1279	2291	2397	2278
ENSG00000035687|ADSS	5989	6022	5651	7574	6604	10365	8243	12426	5989	9735	12431	9194	13250	8914	12370	6657	8775	9201
ENSG00000035720|STAP1	0	3	4	0	0	0	0	0	0	0	0	0	0	3	6	12	0	0
ENSG00000035862|TIMP2	7838	7016	8031	15167	14745	4459	21499	8658	4778	13577	4098	14405	57063	55625	54388	16687	14484	16976
ENSG00000035928|RFC1	4828	4971	4887	8363	7645	8636	9549	16446	8521	9556	11577	8289	7870	8446	7360	8167	7215	8021
ENSG00000036054|TBC1D23	4786	3009	2819	4954	2810	5149	4255	9430	2745	3053	3829	2196	4155	4113	3852	6804	6255	6785
ENSG00000036257|CUL3	4185	3452	3569	5592	4682	5340	7865	14078	7994	8906	10274	7638	12348	11658	10798	8062	7603	7830
ENSG00000036448|MYOM2	0	0	9	0	0	0	0	0	0	0	0	0	0	0	0	0	0	0
ENSG00000036473|OTC	0	0	0	0	0	0	0	0	0	0	0	0	0	0	0	0	0	0
ENSG00000036530|CYP46A1	61	48	77	35	13	23	8	0	31	22	0	8	10	8	8	5	14	16
ENSG00000036549|AC118549.1	2621	1761	1700	1725	1695	1335	1215	2154	2071	2213	2931	2232	3271	2021	2412	3546	2757	3072
ENSG00000036565|SLC18A1	0	0	0	0	0	0	0	0	0	0	0	0	0	0	0	0	0	0
ENSG00000036672|USP2	507	331	379	85	100	148	205	188	93	50	82	63	119	105	106	453	423	433
ENSG00000036828|CASR	0	0	0	0	0	0	0	0	0	0	0	0	0	0	5	0	0	0
ENSG00000037042|TUBG2	3214	3051	2988	1018	903	583	3365	5126	2578	1177	1312	1142	1077	762	804	1702	1306	1462
ENSG00000037241|RPL26L1	2503	2793	3160	4294	3525	1791	2600	4928	2807	2713	4205	3118	2269	2446	2161	4728	4451	4423
ENSG00000037280|FLT4	9	5	0	12	3	5	17	74	0	0	5	0	5	0	0	5	0	9
ENSG00000037474|NSUN2	8855	8744	8627	16808	15909	24538	10567	13838	10897	19362	23254	15761	15939	14415	15571	18488	15571	17290
ENSG00000037637|FBXO42	1400	1690	1622	2515	2218	2439	1779	2536	1455	1279	1560	1307	1767	1808	1727	2490	2282	2429
ENSG00000037749|MFAP3	537	964	610	1467	1415	962	315	298	676	860	1168	548	942	1305	1089	1480	1375	1260
ENSG00000037757|MRI1	4148	3579	3359	2310	2264	3428	4663	7022	4628	3094	3959	2920	3467	3062	3205	2319	2299	2502
ENSG00000037897|METTL1	1126	1041	1284	699	1302	1334	235	356	246	521	825	609	318	359	262	423	769	371
ENSG00000037965|HOXC8	118	82	131	109	125	195	76	92	118	58	56	47	50	48	58	77	44	100
ENSG00000038002|AGA	2228	2315	2502	1836	1661	2203	1775	2422	1726	670	1019	766	1366	1077	1012	1527	1584	1570
ENSG00000038210|PI4K2B	3052	2927	3113	3345	3021	4691	1433	2432	1614	1870	2365	1822	1569	1433	1428	1583	1526	1603
ENSG00000038219|BOD1L1	3356	3180	2590	3690	3099	3117	2320	4116	1829	2692	3467	1929	3116	3147	2868	3618	3913	4293
ENSG00000038274|MAT2B	5740	5703	5493	5457	5009	5835	5025	6974	4542	5299	6936	4905	7973	7607	7690	7662	6256	7178
ENSG00000038295|TLL1	0	0	0	0	0	0	0	0	0	0	0	0	0	0	0	0	0	0
ENSG00000038358|EDC4	7430	6445	6740	10229	8713	8459	5596	8922	4586	4722	6528	4682	6233	6392	6560	4405	4133	4405
ENSG00000038382|TRIO	21187	20974	20215	35409	26202	33484	12541	21102	8716	11940	11218	9795	17217	14646	16373	15581	11953	15191
ENSG00000038427|VCAN	17455	8782	11220	14640	13137	16078	4	0	4	0	4	0	0	0	0	0	17	4
ENSG00000038532|CLEC16A	3251	3362	3138	3353	3436	2379	3402	5154	2654	2476	3273	2494	3119	3282	3173	3346	3034	3070
ENSG00000038945|MSR1	0	4	0	0	0	0	0	0	0	0	0	0	0	0	0	2	0	0
ENSG00000039068|CDH1	1669	1223	1269	20	4	29	34951	43228	31368	14589	18701	8934	18950	18311	35359	17473	13714	28211
ENSG00000039123|MTREX	3545	4005	3670	8849	8261	11964	3258	6114	3650	5613	7456	5335	4864	4869	4670	4505	4415	4966
ENSG00000039139|DNAH5	873	931	780	1144	1115	1370	801	1588	826	246	348	211	539	501	486	268	244	392
ENSG00000039319|ZFYVE16	2871	2770	2398	2904	1642	2920	895	2970	1778	2682	3199	1452	5444	4151	3195	2359	2482	2555
ENSG00000039523|RIPOR1	6423	6470	5996	11795	12438	11181	5131	7124	3613	4393	5448	4320	4449	4332	4326	6820	6770	7673
ENSG00000039537|C6	0	0	0	0	0	0	0	0	0	0	0	0	0	5	9	0	0	0
ENSG00000039560|RAI14	10154	8298	9039	3657	4443	3472	18654	28982	15003	9367	16983	10661	17069	13293	16451	11936	9703	10714
ENSG00000039600|SOX30	34	20	56	0	0	0	24	16	15	8	13	8	0	0	0	13	8	0
ENSG00000039650|PNKP	1996	1811	2031	1327	1473	2106	3917	5346	3938	2253	3223	2597	1994	1784	1892	1068	994	1203
ENSG00000039987|BEST2	9	5	11	0	0	15	31	12	5	13	8	10	0	0	5	5	0	4
ENSG00000040199|PHLPP2	756	842	903	1985	1813	2052	639	990	616	1073	1573	1177	1556	1257	1214	1731	1814	2288
ENSG00000040275|SPDL1	2077	2583	2230	5177	4316	6439	933	1778	1264	2426	3150	2215	635	677	580	1339	1540	1495
ENSG00000040341|STAU2	1275	1254	1281	1019	1067	1125	1974	2448	1861	1298	1598	1268	1667	1759	1685	1867	1581	1944
ENSG00000040487|PQLC2	1013	1079	1165	1287	1230	1409	1007	1088	813	967	1158	1007	1003	911	1088	1237	1324	1205
ENSG00000040531|CTNS	2556	2567	2658	2271	2435	1549	1690	1818	1367	1192	1558	1095	1602	1529	1563	1216	1174	1362
ENSG00000040608|RTN4R	1042	1113	1137	261	174	189	933	1168	536	518	658	675	517	543	575	905	749	836
ENSG00000040633|PHF23	4769	5104	4848	5322	5182	6106	3285	3874	2988	2420	3069	2700	3426	3044	3173	2823	2214	2950
ENSG00000040731|CDH10	0	0	4	0	0	0	0	0	0	0	0	0	4	0	0	0	0	0
ENSG00000040933|INPP4A	2561	2731	1577	1547	1590	2528	2099	2682	2637	1709	2273	2797	1249	2807	2702	1934	3889	2256
ENSG00000041353|RAB27B	4408	4412	4273	1948	2032	1166	1957	3974	2755	2161	2363	1446	5960	6155	5039	1052	943	1042
ENSG00000041357|PSMA4	3784	3841	4106	7149	6998	8160	6912	10028	7178	7875	9887	8962	6470	5928	6095	13289	11560	10923
ENSG00000041515|MYO16	0	4	0	0	0	0	6	40	9	0	21	10	45	49	34	4	32	13
ENSG00000041802|LSG1	1790	1686	2386	4503	4148	5153	3664	4428	4105	5861	7467	5662	4374	4359	4104	6767	6543	7099
ENSG00000041880|PARP3	4433	4272	4373	1348	1585	1141	2365	3200	1775	681	821	741	1653	1442	1395	1522	1312	1167
ENSG00000041982|TNC	31645	27295	32795	59760	55366	47494	6794	10244	5846	898	1059	843	232	229	164	1771	1597	1767
ENSG00000041988|THAP3	842	665	834	667	676	877	944	994	411	284	458	472	868	431	665	663	560	512
ENSG00000042062|RIPOR3	278	193	182	10	21	4	1251	1750	584	709	797	701	335	308	313	657	728	661
ENSG00000042088|TDP1	2665	2245	2500	3269	3611	3371	961	1618	998	1092	1131	997	360	317	274	727	551	655
ENSG00000042286|AIFM2	2046	2104	2374	3814	3537	3803	4943	6362	4554	4739	5778	4908	3562	3365	3623	3046	3214	3287
ENSG00000042304|C2orf83	0	0	0	0	0	0	0	8	0	0	0	0	0	0	0	0	0	0
ENSG00000042317|SPATA7	1561	1710	1458	506	642	547	426	444	343	217	211	246	426	402	317	292	290	449
ENSG00000042429|MED17	1728	1859	2134	3403	3151	3478	1356	1534	1132	1387	1726	1365	1932	2069	1448	2169	1958	2307
ENSG00000042445|RETSAT	6845	7466	7852	7829	5387	5542	6556	9876	4043	3524	4301	3742	2694	3227	2782	5524	5923	6774
ENSG00000042493|CAPG	8650	8695	9201	8334	7263	9604	10518	17348	8947	3461	4448	3890	7605	7125	7510	2691	2672	2635
ENSG00000042753|AP2S1	4171	3802	4626	7882	6903	12078	12949	21190	10835	13005	12558	11103	6922	4928	5700	10695	10715	9653
ENSG00000042781|USH2A	32	22	57	18	0	9	12	0	4	0	20	4	9	12	25	4	10	10
ENSG00000042813|ZPBP	0	0	0	0	0	0	0	0	0	0	0	0	0	0	0	5	0	0
ENSG00000042832|TG	13	5	13	0	0	0	41	24	7	22	21	12	13	0	0	15	27	20
ENSG00000042980|ADAM28	84	40	37	10	16	10	72	174	119	66	91	72	34	17	28	90	106	107
ENSG00000043039|BARX2	698	610	794	14	19	13	1134	1870	782	370	589	392	208	206	278	448	492	438
ENSG00000043093|DCUN1D1	2165	2195	1843	2285	2193	2945	3509	6842	3845	4343	5216	3998	6609	5950	5501	7195	6120	6924
ENSG00000043143|JADE2	2125	2325	2264	4811	4268	5607	6456	9348	5185	6849	8621	6166	10398	10129	10309	6024	5632	5817
ENSG00000043355|ZIC2	1436	1543	1602	1546	1210	1708	552	912	435	706	755	623	451	423	454	565	544	608
ENSG00000043462|LCP2	0	0	0	0	5	0	0	0	0	0	0	0	0	5	0	0	0	0
ENSG00000043514|TRIT1	818	827	848	1241	1068	1817	1264	2058	1110	1307	1874	1382	1370	1190	1371	1944	1432	1832
ENSG00000043591|ADRB1	286	240	249	9	0	9	226	350	147	92	76	51	32	82	69	30	28	55
ENSG00000044012|GUCA2B	0	0	0	0	0	0	0	0	0	0	0	0	0	0	0	0	0	0
ENSG00000044090|CUL7	19315	17786	19022	3787	3948	4475	8538	12696	5097	1286	1465	1215	2768	2566	2754	1596	1313	1702
ENSG00000044115|CTNNA1	20602	18952	22185	30236	26408	29448	4396	7020	3146	3795	4820	3513	5003	4318	4282	10946	11465	13325
ENSG00000044446|PHKA2	3710	3727	3506	2008	1775	2267	3206	4792	2549	2615	3322	2593	4030	4061	3913	2497	2692	2683
ENSG00000044459|CNTLN	335	417	340	408	409	391	227	362	231	275	345	359	113	72	109	320	320	425
ENSG00000044524|EPHA3	0	0	0	0	0	0	0	0	0	0	0	0	8	0	4	4	0	8
ENSG00000044574|HSPA5	90437	89795	92179	97250	93089	138210	48007	94504	40760	34663	43947	34296	31756	30829	31769	39583	35849	40537
ENSG00000046604|DSG2	15987	15265	15193	14093	13237	12478	10113	19450	9798	11072	13948	8742	15835	16030	14837	8429	8095	8853
ENSG00000046647|GEMIN8	1033	1071	825	276	230	258	1121	1332	776	403	386	318	769	706	725	300	331	355
ENSG00000046651|OFD1	2138	2066	1919	801	851	792	2016	3720	1972	2190	2525	2134	3741	3660	3520	3303	3183	3437
ENSG00000046653|GPM6B	34	29	43	14	10	28	11	52	14	29	53	31	155	116	128	60	52	67
ENSG00000046774|MAGEC2	0	0	0	0	0	0	0	0	0	0	0	0	8	0	0	0	0	0
ENSG00000046889|PREX2	0	0	0	0	0	0	0	0	0	0	0	0	0	0	0	0	0	0
ENSG00000047056|WDR37	1035	842	767	1424	1225	1287	509	2622	1449	1132	1363	556	1516	900	1546	1576	1513	1532
ENSG00000047188|YTHDC2	4079	4263	4025	3854	3300	4542	1423	2780	1386	1854	2161	1418	2669	2548	2104	3096	2897	3019
ENSG00000047230|CTPS2	2363	2004	2213	407	367	450	2421	3416	2192	1714	2093	1618	1743	1576	1570	1943	1979	1982
ENSG00000047249|ATP6V1H	1917	2383	1640	1969	1482	2397	2208	2698	1887	2007	1868	1563	2544	2011	2033	2230	1577	2006
ENSG00000047315|POLR2B	6372	6174	6692	14110	13370	15258	6350	10634	6685	9178	11249	8689	9905	9850	9109	9947	8977	9448
ENSG00000047346|FAM214A	1537	1507	1620	557	429	470	836	1382	1187	314	334	349	1976	1826	1551	709	561	555
ENSG00000047365|ARAP2	22	49	34	0	0	0	1165	2746	1227	1939	2406	1606	3269	3478	3100	3529	3558	3909
ENSG00000047410|TPR	5628	5680	4866	9110	7812	8391	5132	10472	5339	11159	14757	10037	9300	8836	8558	5174	5565	5913
ENSG00000047457|CP	735	614	721	0	2	0	1179	1388	1717	40	31	3	47	45	42	5	9	4
ENSG00000047578|KIAA0556	3527	3741	4040	2143	2151	1812	5385	7796	4965	3170	3706	2603	4841	4686	5133	3764	3692	3519
ENSG00000047579|DTNBP1	754	784	889	593	580	579	680	860	514	480	709	614	392	469	453	396	430	427
ENSG00000047597|XK	0	0	0	0	0	0	89	108	45	305	316	158	192	202	193	298	350	284
ENSG00000047617|ANO2	0	0	4	0	0	0	0	0	0	0	0	0	4	0	0	8	4	4
ENSG00000047621|C12orf4	884	920	1023	2162	2061	1960	566	632	892	878	1325	688	877	783	938	1623	1377	1709
ENSG00000047634|SCML1	1068	1016	775	1224	803	789	778	1404	751	611	1059	925	753	745	718	727	663	668
ENSG00000047644|WWC3	6554	6606	6581	5328	4751	5732	9366	10792	8193	6284	7553	5609	4193	3957	4058	8056	8496	8786
ENSG00000047648|ARHGAP6	0	0	0	0	0	0	0	0	0	0	0	0	0	0	7	0	0	0
ENSG00000047662|FAM184B	7	3	16	2	0	0	0	8	5	3	10	0	8	11	12	12	15	12
ENSG00000047849|MAP4	29706	30330	31627	24732	29981	21793	28414	39580	21210	13041	16868	11987	18965	16566	16149	14823	14556	17036
ENSG00000047932|GOPC	3291	3484	3045	2080	1754	2650	1389	2768	1868	2322	2624	1893	2214	1989	1965	2997	2818	3141
ENSG00000047936|ROS1	121	70	93	29	12	21	0	0	0	0	0	0	0	0	0	0	0	0
ENSG00000048028|USP28	8346	7185	8418	2288	2140	1816	1944	3348	1906	1467	1498	1203	1230	1147	977	1909	2013	2625
ENSG00000048052|HDAC9	1268	2298	2279	1116	1197	1040	1460	858	458	543	953	361	423	601	454	717	792	746
ENSG00000048140|TSPAN17	2423	2674	2598	2417	2016	5424	4601	13126	3524	3869	4983	3251	4144	4063	8008	4816	4801	4913
ENSG00000048162|NOP16	1287	1141	1419	4447	3645	5368	1378	2062	1214	3117	4046	3499	1291	1097	1286	1462	1352	1556
ENSG00000048342|CC2D2A	584	562	580	229	222	143	103	104	111	10	14	9	96	82	54	15	11	37
ENSG00000048392|RRM2B	1093	1382	1267	1342	1249	1824	969	1896	1181	1402	1743	1099	1900	2099	1836	3486	3511	3588
ENSG00000048405|ZNF800	1286	1304	1043	1417	1423	1185	796	1202	867	886	747	687	1439	1263	1248	2103	1279	1868
ENSG00000048462|TNFRSF17	0	15	0	0	0	0	15	0	8	0	8	0	0	0	5	0	0	0
ENSG00000048471|SNX29	3531	3149	3488	2122	1944	1573	2452	3256	1908	1333	1408	1237	2111	2034	1872	1582	1486	1517
ENSG00000048540|LMO3	21	0	6	20	20	15	0	0	4	38	30	24	21	15	18	11	0	8
ENSG00000048544|MRPS10	4803	5077	5053	7439	6981	7177	6108	7804	4691	3781	5152	2863	3071	2883	3085	9774	8694	9280
ENSG00000048545|GUCA1A	13	0	0	0	0	0	4	20	0	0	0	0	0	0	4	7	0	0
ENSG00000048649|RSF1	2589	2831	2456	2412	2148	2805	2488	5232	2595	3221	3719	2154	4200	4507	3917	3406	3245	3487
ENSG00000048707|VPS13D	4737	4711	4689	3455	3111	3448	3149	4068	2685	2096	2608	1053	3592	3047	3218	2457	2247	2893
ENSG00000048740|CELF2	0	0	0	5	26	14	4	10	5	25	32	40	5	0	5	107	208	135
ENSG00000048828|FAM120A	18489	18649	19301	24692	23626	24734	18919	27816	15668	19667	24513	16880	19525	19329	17957	20025	18654	20960
ENSG00000048991|R3HDM1	2326	2495	2540	5802	6152	2130	2189	3764	1888	3714	4446	3332	1034	1017	1102	2078	2807	2850
ENSG00000049089|COL9A2	351	302	263	181	180	174	3104	3752	3095	768	1115	975	580	451	502	465	380	480
ENSG00000049130|KITLG	3268	3106	3385	686	731	866	601	1012	956	1260	2014	1518	4081	4640	2343	2144	2145	2529
ENSG00000049167|ERCC8	751	717	784	1220	1078	1085	843	1198	862	706	992	890	649	684	552	1197	1069	1180
ENSG00000049192|ADAMTS6	418	471	375	1266	1080	1356	4	16	9	4	31	29	23	12	53	49	43	51
ENSG00000049239|H6PD	6413	8370	8760	2819	2579	2371	9515	14258	7764	4470	5609	3858	5959	4870	6102	8409	6566	8640
ENSG00000049245|VAMP3	8199	7705	8632	11926	11491	13285	8663	12772	7009	7398	9663	7402	9281	9003	8293	12402	10701	11640
ENSG00000049246|PER3	833	931	793	1133	921	984	862	1364	696	192	308	214	508	564	618	338	425	710
ENSG00000049247|UTS2	0	16	4	0	0	0	472	616	282	205	301	217	258	259	222	319	244	259
ENSG00000049249|TNFRSF9	1167	1523	1341	6940	5996	6760	834	892	328	74	63	52	52	76	93	3273	2992	3316
ENSG00000049283|EPN3	402	296	350	13	0	6	2510	3296	2590	1213	1155	1318	3321	2466	3110	858	1210	1186
ENSG00000049323|LTBP1	7218	7845	6980	624	608	681	1796	2986	1465	1186	1610	1330	1579	1675	1545	2132	1937	2138
ENSG00000049449|RCN1	24703	28197	31857	18082	14684	26065	14433	16066	5648	11586	20090	16466	9376	19542	10357	19672	18354	20434
ENSG00000049540|ELN	88	103	56	0	9	0	9	34	1	5	8	0	0	8	0	13	5	4
ENSG00000049541|RFC2	2178	1463	1575	3873	5690	3501	1720	3664	2508	1801	2388	1534	990	685	969	1236	779	1137
ENSG00000049618|ARID1B	3411	3554	3435	3209	4797	1770	3315	5474	3024	3230	4202	2691	2503	2463	2613	2468	3771	4029
ENSG00000049656|CLPTM1L	9237	8563	9915	13578	12367	14604	16247	23522	14947	18526	23169	18675	15710	13901	15125	21449	20253	20101
ENSG00000049759|NEDD4L	6498	5720	6608	7876	7042	6344	4475	6558	3437	3000	3682	2922	3457	3726	3294	4242	4287	4906
ENSG00000049768|FOXP3	42	58	43	14	31	20	11	32	14	4	4	3	4	4	14	32	4	34
ENSG00000049769|PPP1R3F	638	672	1179	552	561	1034	150	284	118	76	87	69	182	123	151	197	117	130
ENSG00000049860|HEXB	10326	9200	7971	9071	8008	10408	10330	10734	9231	5127	6373	6486	7656	7164	7251	5845	3981	6104
ENSG00000049883|PTCD2	1519	1490	1408	1280	1357	1417	1176	2008	902	778	1261	742	927	1032	805	1349	1006	1376
ENSG00000050030|NEXMIF	0	0	0	0	0	0	0	0	0	0	0	0	0	0	0	4	5	0
ENSG00000050130|JKAMP	5643	5082	5271	5193	4198	4854	2304	3588	3037	2053	1773	1346	2493	1891	2108	2457	2311	2579
ENSG00000050165|DKK3	24	21	37	17	12	24	419	730	359	392	586	437	282	214	319	1038	876	890
ENSG00000050327|ARHGEF5	3205	3117	2944	120	139	133	3297	4816	2363	2637	3081	2327	2936	2754	2695	2896	2865	2753
ENSG00000050344|NFE2L3	12420	12046	12686	8293	7698	9944	7474	10300	6573	4015	4874	4008	2957	2655	2570	4100	3581	3831
ENSG00000050393|MCUR1	2003	2241	2322	5192	4845	5933	3636	6024	3642	3944	5045	3808	3231	3296	2794	5162	4752	4980
ENSG00000050405|LIMA1	20070	18493	18271	10195	9379	6766	3287	4882	2179	3600	3310	2371	9467	9565	9349	6553	6340	6811
ENSG00000050426|LETMD1	5989	9795	9971	3114	2534	2978	2685	8580	4029	3052	3693	2748	7067	6006	6492	3065	3727	3194
ENSG00000050438|SLC4A8	325	533	536	80	25	48	238	322	249	94	95	82	500	292	293	106	112	198
ENSG00000050555|LAMC3	29	20	12	0	8	12	40	96	24	12	67	56	0	8	0	12	5	16
ENSG00000050628|PTGER3	3	0	0	0	0	0	0	0	0	0	0	0	0	0	0	0	0	0
ENSG00000050730|TNIP3	310	327	236	851	760	849	0	8	4	8	24	0	4	0	0	35	57	41
ENSG00000050748|MAPK9	4247	4339	4281	3533	3284	4070	5510	8096	5549	6854	8803	6540	5646	5611	5284	6129	5605	6071
ENSG00000050767|COL23A1	24	23	0	0	0	24	0	0	4	0	0	0	8	4	0	0	8	8
ENSG00000050820|BCAR1	5884	5013	5710	8481	8609	11619	9708	12198	6359	5441	7431	4676	4977	5922	6156	3836	4055	4698
ENSG00000051009|FAM160A2	4158	3652	3317	1830	1729	1775	2127	2748	1816	1512	2064	1547	1844	1669	1654	1757	1882	1559
ENSG00000051108|HERPUD1	7555	3134	4586	3216	3340	3069	5599	9256	2535	1949	2402	1842	3251	1923	2620	3476	2724	3521
ENSG00000051128|HOMER3	4449	4296	5122	4084	3932	6450	5299	7154	4027	6917	7781	7331	4869	4165	4232	2454	2937	2880
ENSG00000051180|RAD51	277	471	402	1448	1620	2595	739	970	613	656	943	784	173	170	200	368	223	299
ENSG00000051341|POLQ	270	422	276	1743	1681	1849	922	1840	974	2295	2966	2138	162	131	134	691	703	835
ENSG00000051382|PIK3CB	3045	3454	2971	3184	2714	3773	4433	6632	3459	3075	3793	2891	4462	3539	3366	5106	4340	4401
ENSG00000051523|CYBA	12822	11687	12902	10823	9044	14886	977	1376	881	16	0	0	60	36	36	32	48	39
ENSG00000051596|THOC3	2766	2430	2755	2643	2482	3175	4232	6734	3556	3513	4330	3447	2149	3126	2000	2574	2522	3171
ENSG00000051620|HEBP2	4958	4679	4889	2731	2663	3429	9505	13504	8093	4559	5845	5048	4187	3546	3667	6413	5782	6808
ENSG00000051825|MPHOSPH9	1066	1035	863	1552	1336	1079	728	2050	746	1507	2024	1066	898	924	728	1731	1665	2414
ENSG00000052126|PLEKHA5	1918	1748	1657	1328	1202	1045	1203	2048	1003	1688	1819	1442	928	1014	815	3032	2349	2655
ENSG00000052344|PRSS8	1339	984	1306	20	0	0	21343	33168	16323	4256	5725	4698	12891	11104	12569	12019	11906	11756
ENSG00000052723|SIKE1	1405	1304	1095	1411	1115	1475	3749	8276	4001	6008	7308	4879	6526	6538	6214	9629	9382	10144
ENSG00000052749|RRP12	2820	2785	2832	7655	7456	7660	2602	4146	2583	6736	8524	6692	3033	2929	3160	4542	4378	4632
ENSG00000052795|FNIP2	2834	2768	2728	1713	1572	1612	372	590	518	182	263	205	152	160	117	200	180	178
ENSG00000052802|MSMO1	3603	3177	3220	2304	1907	2624	5122	12482	4721	3023	3654	2901	3057	2919	2844	2424	2092	2716
ENSG00000052841|TTC17	5039	4697	4402	3591	3390	2872	3594	5602	3435	2881	3370	2507	5074	5177	4760	4575	4605	4688
ENSG00000052850|ALX4	21	34	13	22	13	8	644	706	523	268	317	309	24	21	92	839	854	1024
ENSG00000053108|FSTL4	4	0	5	5	0	3	114	298	311	200	184	129	28	37	20	44	57	46
ENSG00000053254|FOXN3	4189	4265	4640	2362	2493	2706	812	1508	708	278	198	222	884	835	599	330	387	393
ENSG00000053328|METTL24	0	0	0	0	0	0	0	0	0	0	0	8	0	0	0	0	0	0
ENSG00000053371|AKR7A2	2321	2885	2470	2300	2382	3150	2375	4794	2299	1898	2796	2094	1372	1491	1739	2129	1370	1539
ENSG00000053372|MRTO4	2655	2247	2569	9440	8651	8793	1825	2614	1715	4161	5274	4236	1714	1439	1472	2594	2397	2621
ENSG00000053438|NNAT	26	25	43	35	17	24	52	84	61	32	59	37	42	47	51	34	44	32
ENSG00000053501|USE1	5290	4372	4987	2508	2209	2674	1694	2404	1344	671	875	672	483	522	605	829	664	897
ENSG00000053524|MCF2L2	84	119	62	117	18	20	431	672	258	107	244	157	383	299	339	399	398	352
ENSG00000053702|NRIP2	67	74	58	55	45	78	131	206	66	95	112	101	112	74	105	101	79	75
ENSG00000053747|LAMA3	9830	8805	8191	135	134	142	3076	6282	1805	3722	5102	3594	6576	6825	6231	4044	4181	4381
ENSG00000053770|AP5M1	2222	2903	2779	3240	2947	3898	819	1306	1647	1366	1658	1273	1910	1519	1842	863	1108	1670
ENSG00000053900|ANAPC4	1270	1500	1381	1809	1692	2291	818	1520	884	841	1182	966	1252	1148	1146	844	799	980
ENSG00000053918|KCNQ1	384	318	357	53	25	40	98	132	24	30	9	36	79	41	63	41	48	68
ENSG00000054116|TRAPPC3	2544	2341	2252	2569	3134	4126	3668	5100	2880	2770	3755	2881	3680	2709	2554	3302	3270	2561
ENSG00000054118|THRAP3	11329	10840	11985	14913	14009	11825	12638	19726	11629	12911	17087	12939	11196	11294	10255	17820	16103	18526
ENSG00000054148|PHPT1	4134	3972	4026	3783	3556	2577	5470	7408	4562	2211	2911	2611	2742	1892	2502	2268	2227	2244
ENSG00000054179|ENTPD2	348	266	281	8	0	4	2791	4248	1620	400	607	421	522	425	436	907	898	919
ENSG00000054219|LY75	52	43	29	0	0	0	340	468	386	118	20	84	68	58	40	49	54	27
ENSG00000054267|ARID4B	2268	2688	2886	1874	1986	2584	3022	5602	2328	3919	4490	2943	5331	6473	4670	5773	4288	4340
ENSG00000054277|OPN3	4227	5178	5359	1089	1252	1509	11781	17648	12738	5319	6377	5973	8566	8055	7848	3534	3922	3226
ENSG00000054282|SDCCAG8	2006	1902	1831	986	888	921	1497	2558	1372	1390	2048	1475	2196	1965	1913	1300	1417	1436
ENSG00000054356|PTPRN	55	37	21	2	15	2	11	34	5	0	2	0	0	0	4	8	4	4
ENSG00000054392|HHAT	124	120	144	25	24	24	1180	1402	813	561	725	458	872	887	721	914	859	957
ENSG00000054523|KIF1B	7190	6742	6876	12327	11671	14638	4064	6180	3198	2092	3554	1530	2009	3188	2819	2882	2945	3072
ENSG00000054598|FOXC1	1446	1192	1254	2677	2453	2767	6522	8844	7165	1577	1725	1393	1310	1240	1364	1663	1440	1524
ENSG00000054611|TBC1D22A	4068	3869	4223	2614	2970	4266	4959	7902	4482	2590	2808	2796	3281	3419	3672	2120	2271	2465
ENSG00000054654|SYNE2	3331	2870	2134	2652	2376	2958	3618	6632	3795	2512	2847	2113	5064	4232	4539	942	1068	1190
ENSG00000054690|PLEKHH1	1438	1503	1881	314	331	151	1465	1440	1042	311	465	255	110	107	85	333	368	538
ENSG00000054793|ATP9A	4763	9941	10474	1924	1841	2104	3120	10036	7912	4769	6046	1482	4623	11292	10241	7092	6810	2885
ENSG00000054796|SPO11	0	0	0	0	0	0	0	0	0	0	0	0	0	0	0	0	0	0
ENSG00000054803|CBLN4	0	0	0	0	0	0	0	0	0	0	0	0	4	0	0	0	0	0
ENSG00000054938|CHRDL2	29	4	11	4	2	0	0	16	3	1	1	4	0	0	0	0	3	5
ENSG00000054965|FAM168A	8366	8090	8738	5617	5115	5685	11900	17500	8684	5095	5958	4452	5920	6440	5712	7018	5764	6608
ENSG00000054967|RELT	1063	1221	1137	2103	1701	2054	1658	2730	1545	1922	1950	1723	579	494	497	631	775	615
ENSG00000054983|GALC	6647	6524	7119	3198	3053	3971	213	388	263	176	301	157	90	138	160	721	677	584
ENSG00000055044|NOP58	3512	4007	2884	11766	10643	12932	1761	3186	2615	6426	7471	6013	2655	2464	2116	6108	5105	5635
ENSG00000055070|SZRD1	7444	7357	8533	13154	10597	12304	9982	13950	7418	8842	10679	4670	6620	5998	6766	9549	8576	9580
ENSG00000055118|KCNH2	174	152	135	0	9	4	1263	1948	912	419	591	540	1440	1191	1608	1566	1888	1834
ENSG00000055130|CUL1	7094	6723	10021	9522	10057	8845	6342	9666	5065	8696	10415	9913	7335	6446	6922	10365	8357	8259
ENSG00000055147|FAM114A2	1627	1418	1600	1316	1265	1583	1490	2422	1171	880	1136	862	1609	1486	1256	1933	1802	1959
ENSG00000055163|CYFIP2	21	16	12	5	37	0	0	24	12	43	10	26	416	425	388	69	52	61
ENSG00000055208|TAB2	5306	4590	4181	5961	3644	2662	5340	10498	5003	4479	6267	4360	4863	4701	3968	6237	4296	4352
ENSG00000055211|GINM1	2965	2686	2571	2848	2356	3752	4309	7170	4095	3686	4525	2842	3599	3395	3388	4376	4011	4609
ENSG00000055332|EIF2AK2	11898	12467	12064	6809	6138	5882	6659	10184	5703	8230	10774	6655	6950	7146	6481	12686	11537	13385
ENSG00000055483|USP36	2279	2592	2190	3464	2821	3076	2532	3008	1922	3239	3693	2858	3674	3874	2898	3652	3505	3360
ENSG00000055609|KMT2C	5801	5176	5186	4924	4823	4401	4375	8912	4432	3353	3687	3133	5417	7214	4832	4249	5494	5337
ENSG00000055732|MCOLN3	38	52	12	0	0	0	106	304	182	281	451	249	20	38	37	654	536	467
ENSG00000055813|CCDC85A	4	0	0	0	0	0	0	0	0	0	0	0	4	4	0	0	0	0
ENSG00000055917|PUM2	8723	8995	7835	6853	4725	6725	4804	11502	6748	8876	7713	7892	8771	9505	6189	11922	10005	12538
ENSG00000055950|MRPL43	2191	3054	3312	1546	2291	1585	6038	8718	4805	3523	4762	4260	4257	3645	3895	6919	5818	6301
ENSG00000055955|ITIH4	733	453	701	4	7	32	162	82	105	50	4	33	73	43	145	89	69	90
ENSG00000055957|ITIH1	0	0	0	0	0	0	0	0	0	0	0	0	0	0	0	0	0	0
ENSG00000056050|HPF1	1262	1191	1331	1803	1727	2550	1381	1932	1129	883	978	808	775	692	801	1197	1079	1221
ENSG00000056097|ZFR	5289	7582	7800	9945	7113	6181	7604	9862	5204	7956	8308	6856	4816	7268	6881	16674	15676	17554
ENSG00000056277|ZNF280C	756	724	828	618	746	322	672	1326	765	840	955	690	633	632	644	1190	1294	1405
ENSG00000056291|NPFFR2	0	0	0	0	0	0	0	0	0	0	0	0	0	0	0	0	0	0
ENSG00000056487|PHF21B	0	0	0	0	0	0	371	766	323	37	102	66	185	152	119	121	135	180
ENSG00000056558|TRAF1	2566	2559	2805	5911	5411	5466	360	498	234	70	100	56	80	49	107	285	221	238
ENSG00000056586|RC3H2	3875	4122	3520	7756	7577	8583	1966	3450	2312	3472	4144	2832	2588	2812	2431	4205	3932	3886
ENSG00000056736|IL17RB	196	182	197	67	59	74	32	26	44	29	22	34	73	65	64	34	72	52
ENSG00000056972|TRAF3IP2	3278	2944	3232	1840	1528	1111	4406	7228	2780	1971	2442	2511	2449	2743	2135	2189	2041	3106
ENSG00000056998|GYG2	14	21	27	0	0	0	1245	1518	1026	461	1061	547	963	701	702	711	648	925
ENSG00000057019|DCBLD2	21217	22126	22560	15281	14364	20274	1537	2480	1837	6092	7166	4736	4242	4115	3909	4471	4242	4626
ENSG00000057149|SERPINB3	10357	8584	8523	0	0	0	52	206	46	52	60	56	35	18	21	9	0	9
ENSG00000057252|SOAT1	6486	6449	6973	9061	8323	12481	2438	3638	1790	5109	6112	4213	7679	7706	7186	8454	7222	7290
ENSG00000057294|PKP2	118	59	76	0	0	0	9494	16354	6713	8320	11767	6614	6819	5616	6045	12730	12088	12755
ENSG00000057468|MSH4	8	0	0	4	9	0	0	0	4	0	9	0	7	0	0	0	0	12
ENSG00000057593|F7	0	2	0	0	0	0	20	84	49	4	0	4	4	4	8	24	8	20
ENSG00000057608|GDI2	16292	15525	16399	19655	18917	19196	13931	21330	12241	12296	15014	12178	15261	13973	13691	12659	12348	12817
ENSG00000057657|PRDM1	83	235	161	49	85	68	560	636	295	33	58	52	382	360	326	146	167	88
ENSG00000057663|ATG5	1807	1716	1976	1902	2067	2772	1749	4998	2956	2704	2978	2430	2413	2127	1973	4722	4420	4403
ENSG00000057704|TMCC3	737	634	609	319	254	244	1362	2008	1005	1550	2135	1315	2698	2731	2809	1719	1560	1971
ENSG00000057757|PITHD1	1737	1702	1650	3030	2707	3915	1643	1902	1213	1821	2317	1727	1429	1286	1513	3064	2556	2735
ENSG00000057935|MTA3	2908	2458	3004	1376	1323	1497	5130	7294	4340	2920	3603	2764	4751	4563	3723	2513	2231	2466
ENSG00000058056|USP13	1581	1333	1383	2349	1941	2791	470	632	390	774	1042	698	270	290	294	638	587	612
ENSG00000058063|ATP11B	4155	6388	4125	3340	3254	5343	5348	5934	2903	2343	2658	3237	2126	4600	3846	5521	2881	3145
ENSG00000058085|LAMC2	5224	5613	5684	3429	3560	3254	30499	50312	18551	26255	33979	25035	25131	24731	24077	19384	17834	18506
ENSG00000058091|CDK14	1395	1551	1533	353	277	324	1786	2796	1652	2495	3177	1942	7491	7783	7593	2644	2290	2740
ENSG00000058262|SEC61A1	35774	35064	36512	12656	25783	19165	32560	45216	17052	25858	32026	26086	30915	29279	30028	29862	27175	29451
ENSG00000058272|PPP1R12A	2764	2881	2884	3965	3531	4414	1954	3462	1917	3290	4432	2634	4386	4781	4278	3388	3022	3406
ENSG00000058335|RASGRF1	48	39	25	56	31	30	825	1190	776	595	713	481	219	178	149	569	563	638
ENSG00000058404|CAMK2B	48	26	56	0	8	0	153	200	236	35	47	51	13	27	44	21	32	28
ENSG00000058453|CROCC	2432	2305	2356	1472	1387	2608	1888	2302	1441	888	1036	839	1278	1143	1377	729	869	867
ENSG00000058600|POLR3E	2961	2979	2536	3699	3203	3969	3134	4940	3073	3989	4961	4585	3531	3992	3687	2750	2722	3071
ENSG00000058668|ATP2B4	12685	12760	32871	5730	6054	5465	11488	18262	8651	7445	8484	5087	21550	26181	23236	8034	6747	7425
ENSG00000058673|ZC3H11A	1703	2018	1759	2543	2625	3105	12758	20154	13249	1397	1650	2805	20360	14619	11145	25167	23888	26276
ENSG00000058729|RIOK2	1512	1663	1500	2372	2512	2176	723	1330	815	1108	1242	1071	1425	1398	1229	1576	1396	1744
ENSG00000058799|YIPF1	1858	1694	1946	1421	1347	1516	2750	3950	2073	1841	2248	1955	1424	1360	1372	2743	2580	2696
ENSG00000058804|NDC1	1452	1500	1489	7909	7300	8160	6792	9596	6034	11698	14834	10481	1547	1670	1496	5018	4442	4582
ENSG00000058866|DGKG	481	444	539	922	907	782	245	310	224	629	800	659	150	228	137	698	577	761
ENSG00000059122|FLYWCH1	10524	9707	11134	3946	3108	4805	6564	10110	5038	3211	3749	3349	6078	5331	5784	3395	3270	3086
ENSG00000059145|UNKL	2282	1478	1272	903	738	1312	2544	4396	2406	2578	3327	2589	2579	2455	2526	1533	1455	1618
ENSG00000059377|TBXAS1	82	59	45	136	160	134	5	60	27	4	4	21	0	0	3	13	0	9
ENSG00000059378|PARP12	3931	4023	4567	2535	2059	2674	1910	2958	1531	1511	1822	1391	1201	1195	1189	1702	2033	1869
ENSG00000059573|ALDH18A1	14833	13504	14677	9660	9793	11546	9950	15474	7900	6956	9026	6653	9479	9091	9326	8289	7788	8934
ENSG00000059588|TARBP1	3603	3203	3182	1894	1593	2618	6463	9414	6206	5903	7824	5175	5190	5293	4797	5493	6007	6232
ENSG00000059691|GATB	2452	2263	2319	2853	2888	2788	1121	1592	932	830	1042	922	922	1017	843	1196	1177	1035
ENSG00000059728|MXD1	1674	266	1466	377	2068	505	1005	9434	4255	2100	2676	1985	5199	4952	506	651	4344	4669
ENSG00000059758|CDK17	1709	1873	1794	2493	2384	2790	1013	1560	1069	1247	1454	942	1201	1353	1195	1738	1881	2059
ENSG00000059769|DNAJC25	1944	1663	1819	2133	1727	3032	812	1814	928	1019	1516	1140	1436	1124	1050	1159	1144	1197
ENSG00000059804|SLC2A3	5134	4421	5179	1492	1364	1122	1432	2910	1462	2884	1687	1310	940	2010	832	801	1889	1833
ENSG00000059915|PSD	517	538	480	121	62	142	275	354	157	110	91	118	196	183	214	143	161	180
ENSG00000060069|CTDP1	2339	2374	2411	3188	2855	4586	5607	7576	5068	4755	5987	4905	5186	4579	4775	4523	4328	4326
ENSG00000060138|YBX3	10379	8700	10344	9830	9816	12832	16359	30204	13445	15182	20959	15365	12429	10144	9884	14673	13923	16408
ENSG00000060140|STYK1	368	359	315	110	88	114	897	1434	804	550	616	470	599	532	488	943	938	916
ENSG00000060237|WNK1	9735	11025	8993	7775	6809	4101	5906	8838	5198	6347	5945	5256	3234	4694	5137	7333	7422	8167
ENSG00000060303|RPS17P5	0	0	0	0	0	0	0	0	0	0	0	0	0	0	0	0	0	0
ENSG00000060339|CCAR1	3309	3239	3167	5763	5068	7012	3660	7124	3470	4973	6220	4984	3281	3557	3688	6381	6085	6327
ENSG00000060491|OGFR	11288	10988	11323	4057	3824	9334	6438	17752	8328	6264	4063	6956	10581	8848	10070	4877	5031	5362
ENSG00000060558|GNA15	6766	6216	6675	8009	7105	8217	2551	4368	1724	876	1318	1158	1329	1104	1139	1106	1237	1232
ENSG00000060566|CREB3L3	1104	1300	2250	28	24	13	0	0	4	0	0	0	0	0	0	0	0	0
ENSG00000060642|PIGV	1070	868	961	672	371	416	2372	2084	880	432	529	382	616	302	897	761	457	795
ENSG00000060656|PTPRU	2343	1931	2304	1565	1363	926	6089	8522	5240	2319	3398	2487	9961	9003	10530	1976	1963	1743
ENSG00000060688|SNRNP40	1263	1523	1605	3645	3251	4003	1892	2404	1368	1952	2829	1849	1051	824	1025	1941	1736	1781
ENSG00000060709|RIMBP2	10	4	0	5	5	0	5	0	0	0	0	0	0	0	0	0	0	0
ENSG00000060718|COL11A1	0	0	0	0	0	0	0	0	0	5	0	0	0	8	0	4	0	0
ENSG00000060749|QSER1	3351	3353	2785	6927	7493	6382	2768	5860	3332	7516	9585	4864	5514	4218	4940	4990	5674	6062
ENSG00000060762|MPC1	895	853	848	2126	2601	1431	1006	1542	761	634	759	714	460	338	429	1237	1017	1047
ENSG00000060971|ACAA1	4201	3857	4503	2181	2182	2760	5024	6660	3922	2588	3267	2669	4148	3543	4273	1819	1997	1985
ENSG00000060982|BCAT1	950	1086	1037	10285	9315	9699	9681	16284	5841	3459	4261	3279	4098	3048	3225	15552	13685	18266
ENSG00000061273|HDAC7	5816	6479	5931	4585	3532	4684	10208	14808	6896	6049	8513	6565	6224	6147	5699	4886	4568	5302
ENSG00000061337|LZTS1	18	29	85	24	17	17	0	0	0	0	0	0	0	0	0	0	0	0
ENSG00000061455|PRDM6	5	0	25	9	17	18	102	192	102	10	25	28	24	38	36	17	13	40
ENSG00000061492|WNT8A	0	0	0	0	0	0	0	0	0	0	4	0	0	0	0	0	0	0
ENSG00000061656|SPAG4	2799	2648	2556	525	397	417	1955	3474	1618	274	369	299	490	508	540	194	275	327
ENSG00000061676|NCKAP1	10054	11477	10038	16797	15586	16744	15613	28478	14966	23847	28196	18558	24726	25054	23089	35155	31220	33801
ENSG00000061794|MRPS35	2168	2075	3576	5123	4334	7383	5023	6866	4199	6603	7981	6432	9630	5934	5728	5804	8209	9542
ENSG00000061918|GUCY1B1	65	24	42	0	0	0	5	10	0	0	0	0	5	0	0	0	0	0
ENSG00000061936|SFSWAP	3365	2999	2988	3882	3880	4252	3637	5614	2703	3460	4107	3414	3579	3360	3279	3603	3161	3710
ENSG00000061938|TNK2	3031	3609	3546	1503	1635	2335	7648	11766	5147	2530	3852	2869	6271	5159	6341	3781	3903	4169
ENSG00000061987|MON2	3093	3064	3504	2051	2025	1956	1265	2134	1288	1472	1983	1184	2361	3223	2144	1874	1847	2543
ENSG00000062038|CDH3	11009	7821	8587	75	74	77	18309	36186	11290	7440	8500	5893	6808	7234	7964	9709	7340	10086
ENSG00000062096|ARSF	0	0	0	0	0	0	0	0	0	0	0	0	0	0	0	0	0	0
ENSG00000062194|GPBP1	4851	4809	4615	4495	3354	4936	4404	9654	4301	4393	5827	4279	6092	6233	5659	6277	6029	6307
ENSG00000062282|DGAT2	4484	3642	5024	3801	3513	2685	5545	6896	4293	1873	2620	1681	1128	849	1315	1466	1425	1592
ENSG00000062370|ZNF112	490	573	505	513	447	306	80	162	199	232	283	160	249	368	245	411	385	433
ENSG00000062485|CS	5593	5536	5315	18297	17488	4305	12764	17452	2592	13163	16899	13983	9930	10306	3543	11569	12110	14269
ENSG00000062524|LTK	15	6	19	0	0	3	11	12	7	4	0	0	12	0	0	12	18	10
ENSG00000062582|MRPS24	19018	12800	18085	10568	9414	10876	6817	10704	4891	5007	6873	5978	3086	2695	2835	5099	3860	4233
ENSG00000062598|ELMO2	2286	2258	3828	2532	2241	2700	2444	5060	2874	1851	2542	2740	3540	2483	2473	3189	3540	2693
ENSG00000062650|WAPL	5547	7181	5608	5338	5022	6136	1771	2416	1471	1730	2056	1848	2357	2523	1894	2666	2333	2508
ENSG00000062716|VMP1	38785	35983	36512	10427	8710	9658	12966	22686	15966	7310	9413	7112	8273	6930	6590	6325	5356	6061
ENSG00000062725|APPBP2	4517	4478	4265	2090	1844	2115	1573	2686	1690	1436	1838	1081	4856	4505	4211	1735	1576	1558
ENSG00000062822|POLD1	3497	3620	3395	7452	7070	8949	8798	13866	7253	10331	12731	10808	3510	2949	2909	3407	3043	3310
ENSG00000063015|SEZ6	11	8	0	0	3	0	20	6	6	0	0	0	4	0	4	8	0	0
ENSG00000063046|EIF4B	56293	51593	56110	27462	25456	40864	48800	75126	39361	32959	42774	31558	72820	71356	68842	44343	39698	43509
ENSG00000063127|SLC6A16	312	303	265	119	188	103	162	266	152	31	74	4	87	70	74	42	72	40
ENSG00000063169|BICRA	1672	1429	1365	1080	839	1007	2196	3458	1374	1103	1476	1217	2018	1825	2247	1369	1436	1540
ENSG00000063176|SPHK2	1386	1428	1497	1764	1370	1886	440	536	445	345	643	447	316	286	241	578	629	601
ENSG00000063177|RPL18	34364	31902	33778	33718	31671	46592	50858	73690	39045	26956	30266	25601	41424	33884	36905	41776	35630	35836
ENSG00000063180|CA11	2099	1909	1987	207	207	141	1596	2336	1266	262	301	281	922	861	876	430	370	466
ENSG00000063241|ISOC2	5634	5026	5826	5650	3690	7032	11891	17084	10343	14526	17267	9615	12599	6885	8998	15020	13723	16439
ENSG00000063244|U2AF2	11383	11031	13032	17338	15455	17698	31032	45050	30200	30420	38102	31402	26292	24224	26239	22036	20251	21918
ENSG00000063245|EPN1	21407	20218	21722	15351	13681	17331	60070	89676	44441	39568	49895	42543	37002	31880	35321	36966	35633	38512
ENSG00000063322|MED29	1318	1724	1355	1450	582	1348	533	5158	429	649	455	594	622	4794	3990	3942	5067	5854
ENSG00000063438|AHRR	8881	8883	8984	2586	2485	2527	1177	910	778	280	338	277	839	2901	2738	2143	612	2153
ENSG00000063515|GSC2	4	0	0	0	0	0	0	0	0	0	0	0	5	0	0	0	0	0
ENSG00000063587|ZNF275	1639	1561	1813	1877	1901	1288	1489	2502	1249	1289	1711	1169	1279	1154	1135	1878	2034	2180
ENSG00000063601|MTMR1	2334	2228	2507	3881	3213	3632	4336	5222	3316	4162	5267	4349	4161	3727	3754	3580	3408	3693
ENSG00000063660|GPC1	12374	11361	10996	7490	6233	8138	16301	25716	14222	14249	17467	16193	21634	19659	23157	12857	12983	13966
ENSG00000063761|ADCK1	754	640	795	695	476	566	1509	1892	1608	1296	1440	1548	1382	1066	1010	1078	1154	1311
ENSG00000063854|HAGH	1859	2165	1900	2078	1681	3269	3578	3766	2593	2276	2495	2121	1850	1960	1653	2515	1740	1999
ENSG00000063978|RNF4	4246	4032	1004	6682	1293	7002	3269	1540	1034	1309	2514	1236	1436	1094	4705	1894	5393	1917
ENSG00000064012|CASP8	4109	3712	3666	4158	4143	3892	3801	4734	2556	3022	3359	2256	4239	2937	4110	3274	3523	4195
ENSG00000064042|LIMCH1	1377	1174	1279	129	70	29	22605	43604	22565	14161	16374	11298	29497	25180	26402	21577	14598	18114
ENSG00000064102|INTS13	1981	2125	2025	3808	3447	3605	2922	5646	2855	5433	5970	4663	3392	3894	3334	3087	2461	3069
ENSG00000064115|TM7SF3	2070	1975	2276	2324	1909	2470	4313	5942	4094	4094	5144	3612	3056	3333	3181	3691	3104	3199
ENSG00000064195|DLX3	614	963	995	1032	948	615	2337	3576	1743	1190	1439	1178	5100	5030	5261	893	862	831
ENSG00000064199|SPA17	434	599	621	921	709	629	963	1224	954	679	882	701	668	543	523	935	865	630
ENSG00000064201|TSPAN32	20	130	72	5	32	12	18	74	35	57	19	8	41	74	44	28	26	22
ENSG00000064205|WISP2	98773	79029	90702	118	67	201	82	102	75	66	76	75	502	430	459	162	126	134
ENSG00000064218|DMRT3	0	0	0	0	0	0	0	0	0	5	0	0	0	0	0	0	0	0
ENSG00000064225|ST3GAL6	24	12	22	40	11	25	8	16	4	37	103	54	70	78	53	44	66	49
ENSG00000064270|ATP2C2	32	60	54	45	23	30	1631	1976	987	295	420	407	382	306	323	1526	1627	1696
ENSG00000064300|NGFR	60	58	25	84	64	84	16	26	40	0	0	4	4	2	0	4	0	16
ENSG00000064309|CDON	2246	2069	2151	713	590	738	513	1082	524	329	302	186	394	354	384	300	258	228
ENSG00000064313|TAF2	1715	1786	1921	2933	2561	2473	2202	3822	2515	2648	3555	2565	2765	2987	2785	3767	3352	4228
ENSG00000064393|HIPK2	11959	12409	12291	8308	7762	7376	3673	5298	3114	440	2211	1391	366	2619	2618	3070	3169	3147
ENSG00000064419|TNPO3	8032	8213	9199	8601	7898	7982	6962	11032	5362	5845	6664	5134	5452	5353	5457	8874	8540	9280
ENSG00000064489|BORCS8-MEF2B	696	559	786	368	518	1087	688	1344	466	755	588	692	627	963	540	892	628	852
ENSG00000064490|RFXANK	3306	4020	4099	2488	1954	3135	3617	4794	2914	2687	2631	2480	2662	2778	2300	1987	2611	2648
ENSG00000064545|TMEM161A	3040	2958	3727	3464	2555	5370	3185	3802	2148	1660	2315	1864	1660	1633	2058	1353	1341	1863
ENSG00000064547|LPAR2	3241	2908	3040	502	380	310	2242	2878	1889	1032	1330	1157	2107	1945	2374	1655	1564	1551
ENSG00000064601|CTSA	50492	43822	48684	12930	12269	7778	21426	31438	16680	12791	16637	15220	36673	31679	35034	13984	12778	14256
ENSG00000064607|SUGP2	5887	5467	4631	11069	10659	12517	2319	5588	3396	3810	4331	3856	3060	3154	3371	3108	3033	3584
ENSG00000064651|SLC12A2	1040	1064	837	1452	1323	1871	3774	5272	6599	1775	2562	1571	7206	7301	6627	1397	1437	1404
ENSG00000064652|SNX24	1259	801	1567	2462	2364	2804	1017	1210	1394	1639	1573	1244	1099	641	624	1326	3157	2175
ENSG00000064655|EYA2	0	1	9	0	0	0	16	26	6	0	13	0	0	5	5	0	0	0
ENSG00000064666|CNN2	5811	5368	5716	4660	4297	3239	9085	16636	6825	4146	5656	3986	5943	5588	5878	2896	2653	3166
ENSG00000064687|ABCA7	4482	4185	4120	1390	1363	2333	6780	9166	6119	2864	3886	3184	4229	3806	4499	3331	3458	3288
ENSG00000064692|SNCAIP	4	0	0	0	0	0	0	0	0	4	0	0	0	9	9	0	0	0
ENSG00000064703|DDX20	442	513	542	874	875	1248	545	1224	562	867	966	613	503	457	485	766	811	772
ENSG00000064726|BTBD1	4611	4632	4640	7662	7113	8925	4513	6536	4059	6524	7266	6038	5044	5125	4858	8173	7237	7593
ENSG00000064763|FAR2	33	28	13	44	22	36	109	482	329	299	633	225	720	368	561	370	331	481
ENSG00000064787|BCAS1	13	0	15	5	0	9	317	416	514	0	9	5	1515	1468	1503	8	6	0
ENSG00000064835|POU1F1	0	0	0	0	0	0	0	0	9	0	0	0	0	0	0	0	0	0
ENSG00000064886|CHI3L2	2407	2606	2664	228	210	185	465	746	587	273	323	217	459	456	446	228	218	199
ENSG00000064932|SBNO2	35456	33333	35021	17553	16539	22410	20000	26576	12205	8257	10599	9553	18535	17209	14832	9677	11439	10032
ENSG00000064933|PMS1	995	1004	728	1521	1356	1909	378	602	461	578	742	583	569	446	470	486	611	820
ENSG00000064961|HMG20B	16967	14970	15267	11774	10491	10751	10627	19382	10478	7110	6904	5531	7581	4380	6730	5309	5659	5862
ENSG00000064989|CALCRL	4	9	9	0	0	0	0	0	22	0	8	0	16	9	4	25	0	14
ENSG00000064995|TAF11	2986	3077	3119	3356	3101	4733	2013	3008	1792	1810	2091	1634	1111	930	1033	2459	2419	2595
ENSG00000064999|ANKS1A	5881	5364	5979	3362	3381	3649	6142	9312	4640	3860	5019	3457	2953	3359	3319	4214	3800	4388
ENSG00000065000|AP3D1	23061	22344	22749	20698	18291	19487	13584	19320	10135	11685	14016	10671	12896	11554	10944	12732	12895	13951
ENSG00000065029|ZNF76	2252	2032	2316	1666	1572	1200	3263	4268	2254	2425	3215	2882	1495	1695	1714	2499	2160	2492
ENSG00000065054|SLC9A3R2	2209	2068	2167	892	900	1340	6250	8318	5425	1825	2297	1628	3715	3226	3701	1993	2059	1909
ENSG00000065057|NTHL1	1381	1594	1408	1582	1614	2128	2563	3242	2060	1477	1847	1714	1409	1329	1405	1413	1303	1382
ENSG00000065060|UHRF1BP1	4231	4591	4239	3765	3818	3258	3114	3874	2263	2226	2769	1510	1953	1924	1852	4024	3689	3781
ENSG00000065135|GNAI3	5768	5549	5474	6567	5780	7187	8259	14530	8155	8206	11086	8087	6828	6500	6028	9815	9098	10098
ENSG00000065150|IPO5	8827	7852	11336	16897	14595	16860	10385	17596	8141	15430	18526	14469	8034	8487	8740	9349	10296	10039
ENSG00000065154|OAT	11709	11397	12611	9213	8372	12739	6393	11200	7627	4388	5270	4177	7230	6471	6593	5554	4871	5587
ENSG00000065183|WDR3	3176	3210	3537	5416	5164	6083	8215	10812	7106	11828	14624	10537	6833	6690	6240	11420	10407	10814
ENSG00000065243|PKN2	2113	2009	2853	2209	2827	3519	2040	5426	3348	3317	6433	2533	8922	6253	4659	8099	4470	4596
ENSG00000065268|WDR18	4617	3513	4574	3340	3500	3606	7543	9394	5363	3889	4622	4324	2859	2295	2729	6285	5826	6115
ENSG00000065308|TRAM2	10099	9556	9888	11172	9874	11268	3422	6208	1871	2300	2962	1820	4928	5257	5029	4431	4168	4627
ENSG00000065320|NTN1	4374	4067	3837	2566	2369	2752	6299	9076	4135	5060	6643	5103	3244	3349	3650	4083	3948	4166
ENSG00000065325|GLP2R	607	731	777	197	246	346	176	162	107	139	126	111	78	172	93	453	462	467
ENSG00000065328|MCM10	174	282	267	4242	3938	4780	532	1198	636	1548	1667	1391	78	75	74	519	417	593
ENSG00000065357|DGKA	3402	3395	3417	1719	1580	1948	2200	4056	1730	1890	2389	1977	3207	3370	3752	2426	2549	2928
ENSG00000065361|ERBB3	1312	1132	923	29	33	5	9176	13006	8748	5213	6024	4151	19578	18354	15374	5233	4453	5329
ENSG00000065371|ROPN1	0	0	0	0	0	0	0	0	0	0	0	0	0	0	4	0	0	0
ENSG00000065413|ANKRD44	117	101	86	129	92	108	82	170	128	96	108	63	163	180	122	112	84	100
ENSG00000065427|KARS	10144	9471	9952	21647	21301	18009	12402	17784	10564	12201	15787	12890	10026	8953	8546	9540	8207	9812
ENSG00000065457|ADAT1	1531	1551	1336	1877	2034	2004	1843	2336	1655	1799	2285	1317	1138	1317	1084	1974	1682	1815
ENSG00000065485|PDIA5	4799	3862	4475	1870	1920	2195	3440	6472	2796	1283	1858	1315	1939	1771	1752	1252	1234	1125
ENSG00000065491|TBC1D22B	1750	1698	1749	1555	1286	1224	1978	2912	1461	1545	1902	1271	1247	1249	1089	2072	1868	2097
ENSG00000065518|NDUFB4	4028	4175	4501	3477	3441	1334	6909	10372	6303	5392	6426	5801	6274	5647	5100	7412	6394	7024
ENSG00000065526|SPEN	5203	4863	5143	7918	7900	7282	2839	4894	2797	3160	3913	2590	4432	4634	4368	3412	3384	3712
ENSG00000065534|MYLK	13253	13000	14814	1607	1651	1621	274	600	205	491	701	386	154	302	273	530	572	519
ENSG00000065548|ZC3H15	2983	3147	3041	5587	5577	9980	2827	5120	2989	4118	4972	3656	3340	4072	2621	5302	5717	4488
ENSG00000065559|MAP2K4	2882	3042	3185	5618	5515	5027	2108	3480	2257	2700	3757	2912	2804	2622	2409	4604	3903	4226
ENSG00000065600|TMEM206	1257	1249	1407	1803	1824	2435	2462	3530	2040	1450	1227	1862	2026	986	2123	3933	2125	3728
ENSG00000065609|SNAP91	0	0	0	0	0	0	0	0	0	0	0	0	0	0	0	0	0	0
ENSG00000065613|SLK	8464	8204	7059	8085	7757	10758	3953	9118	4185	8113	9722	6582	8066	8472	7348	6853	6440	6911
ENSG00000065615|CYB5R4	1502	1450	1400	1800	1591	1807	1388	2676	1715	2378	2527	2245	1999	1867	1598	2671	2156	2624
ENSG00000065618|COL17A1	2108	1700	1998	1283	1165	968	157	266	108	408	371	317	423	405	528	65	50	75
ENSG00000065621|GSTO2	4164	3874	3834	224	131	219	1998	2592	1243	965	1279	948	1129	973	896	2133	1889	2081
ENSG00000065665|SEC61A2	561	618	675	691	597	358	356	642	243	273	372	281	212	360	262	614	414	546
ENSG00000065675|PRKCQ	2	0	4	0	0	0	157	270	193	0	2	0	10	12	59	41	40	28
ENSG00000065717|TLE2	6344	4525	4487	457	434	611	3282	4964	2776	1851	2194	2449	4040	3388	4568	1746	1805	1511
ENSG00000065802|ASB1	2191	2089	2276	4557	3553	5170	4730	5826	3635	2085	4390	796	3910	4079	3609	4297	3963	4014
ENSG00000065809|FAM107B	3280	3057	3700	3875	3803	5018	7195	12028	6525	6694	8349	6541	5378	5720	5384	8754	7842	8840
ENSG00000065833|ME1	2354	2200	2377	3467	3215	4223	5722	8248	5896	7458	8705	6760	4799	4487	4356	8660	7155	8635
ENSG00000065882|TBC1D1	3697	3628	3678	4793	5299	4550	10000	15060	6748	5475	6468	4674	6152	6119	5234	4830	4984	4690
ENSG00000065883|CDK13	6312	5868	5417	2654	2890	3467	3120	4872	3250	3435	4189	2858	3197	2368	2946	4649	5081	5420
ENSG00000065911|MTHFD2	11664	11876	11536	10800	10127	12164	19059	22142	10398	9113	10983	8067	2859	2885	2503	32882	29716	32386
ENSG00000065923|SLC9A7	8347	7747	8071	2028	1722	2279	4152	6068	3157	1872	2403	1467	1953	2048	1942	1804	1714	1705
ENSG00000065970|FOXJ2	2227	2376	2234	2148	2397	2096	5074	8436	3083	3369	4522	2911	6967	7658	7353	4301	3886	4333
ENSG00000065978|YBX1	32488	30537	34622	82712	71888	53841	76081	117362	58990	78619	96947	75974	43146	38346	40609	52946	50415	52882
ENSG00000065989|PDE4A	7601	7189	7262	2211	2294	1686	2818	6016	2854	1972	1309	1756	992	2032	1819	1409	1303	2287
ENSG00000066027|PPP2R5A	4282	4394	4477	2212	2123	2320	4080	6208	3104	4563	5649	4309	5374	5423	5260	5106	4708	4643
ENSG00000066032|CTNNA2	4	4	0	0	0	0	0	0	0	0	0	0	0	0	0	0	0	0
ENSG00000066044|ELAVL1	7661	7357	7933	12312	11588	9530	7457	10814	6291	8535	10702	8988	6709	6007	5866	7162	6553	7313
ENSG00000066056|TIE1	28	29	5	0	0	0	48	36	16	0	0	4	15	0	5	6	11	17
ENSG00000066084|DIP2B	13775	13446	14374	8722	8100	9181	5125	7930	4965	4049	4983	2977	10837	11756	9649	4192	4036	4094
ENSG00000066117|SMARCD1	3084	5376	2972	3670	3627	2801	1951	3592	3138	2421	2643	2378	3373	2529	2715	2836	2673	2891
ENSG00000066135|KDM4A	3626	3415	3996	3719	3302	4057	4472	6262	3934	3300	4402	2993	6170	5736	5661	5298	4861	5350
ENSG00000066136|NFYC	1143	1186	1322	2004	1991	1472	1790	2238	1603	1498	2003	1835	2483	2043	2262	2511	2420	2582
ENSG00000066185|ZMYND12	156	180	257	0	4	0	213	252	165	64	61	78	190	233	127	156	80	174
ENSG00000066230|SLC9A3	2662	3373	2584	1955	1913	3117	4101	3974	2554	2215	2604	3362	4167	3693	4299	2211	2557	3082
ENSG00000066248|NGEF	2637	2356	2091	505	536	624	2161	3866	1501	623	813	762	778	487	705	691	411	502
ENSG00000066279|ASPM	987	1074	881	10045	7539	8320	2305	4286	2131	11959	14838	9425	1029	1084	1151	4743	4631	4939
ENSG00000066294|CD84	0	0	0	0	0	0	0	0	0	0	0	0	0	0	4	0	0	0
ENSG00000066322|ELOVL1	2678	2868	2852	4572	4012	3788	4884	7498	3923	3947	5284	4314	4597	4230	4448	4734	3969	4391
ENSG00000066336|SPI1	4	5	13	0	0	0	0	16	5	0	8	5	5	0	5	0	0	0
ENSG00000066379|ZNRD1	1085	1165	1103	802	785	778	1674	2332	1038	825	895	877	533	564	621	763	573	597
ENSG00000066382|MPPED2	0	0	0	0	0	0	0	0	0	0	0	0	0	0	0	0	0	0
ENSG00000066405|CLDN18	9	16	36	0	17	0	0	0	0	0	0	0	0	2	0	3	0	0
ENSG00000066422|ZBTB11	3139	2983	2698	2510	2232	2492	2080	4870	2091	2464	3129	1984	3298	3231	3343	4606	4047	4428
ENSG00000066427|ATXN3	1264	1197	1195	1208	1075	1183	807	1706	858	732	931	803	636	652	632	1339	1230	1239
ENSG00000066455|GOLGA5	8144	7687	8168	4983	4339	4737	4033	7586	3694	2628	3472	2684	2218	2188	2086	4296	3966	4513
ENSG00000066468|FGFR2	83	68	16	8	13	36	0	0	0	0	0	0	0	0	0	5	0	8
ENSG00000066557|LRRC40	932	884	900	2243	1944	3128	769	1284	784	1453	1558	1110	784	842	683	2279	2264	2311
ENSG00000066583|ISOC1	1095	1207	1245	1508	1236	1900	1104	1526	974	1124	1373	1159	842	712	667	1871	1477	1862
ENSG00000066629|EML1	1956	1929	2085	1912	2037	2298	673	840	596	650	1190	895	271	387	327	734	1166	1163
ENSG00000066651|TRMT11	724	731	671	597	487	472	1143	2292	1002	766	1112	757	446	362	455	1021	796	811
ENSG00000066654|THUMPD1	4038	4123	4212	5326	4957	5772	2395	4844	3095	3866	4493	3118	4370	4118	3900	7457	7309	7780
ENSG00000066697|MSANTD3	1930	2607	2395	4014	3738	4344	1637	2482	857	1977	2501	1823	1140	1202	1544	2707	2348	2588
ENSG00000066735|KIF26A	148	77	121	59	69	96	58	224	48	40	48	56	20	32	36	78	107	78
ENSG00000066739|ATG2B	4719	4887	4145	4090	4149	4367	1153	1700	936	1296	1435	935	1105	1174	1052	1808	2154	2110
ENSG00000066777|ARFGEF1	5337	5550	4423	2720	2829	3161	2598	4798	2797	2943	3072	2240	4670	4915	4618	3526	3352	3841
ENSG00000066813|ACSM2B	0	0	0	0	0	0	0	0	0	0	0	0	0	0	0	0	0	0
ENSG00000066827|ZFAT	840	846	775	698	733	448	1300	2078	1067	790	877	804	987	1080	1085	1030	754	1016
ENSG00000066855|MTFR1	3924	3696	3886	2951	3125	3130	1717	2542	1369	1192	1161	820	1149	917	1054	1454	1384	1371
ENSG00000066923|STAG3	531	502	497	220	187	188	979	1424	830	348	441	291	1455	1649	1512	293	322	302
ENSG00000066926|FECH	1530	1209	1262	2308	2412	2605	3708	4310	2384	3671	4660	3083	3985	3502	2566	6206	5506	4599
ENSG00000066933|MYO9A	1710	1769	1920	2152	2044	2545	1057	2172	1012	785	998	579	1566	1345	1275	1101	1272	1261
ENSG00000067048|DDX3Y	0	0	0	0	0	0	0	0	0	0	0	0	0	0	0	0	0	0
ENSG00000067057|PFKP	23143	23261	27337	37318	33018	39650	28365	48176	21971	13569	17790	14329	13092	11318	12655	12354	11053	12324
ENSG00000067064|IDI1	1641	999	1086	1337	1348	2051	1207	2634	1579	2966	2937	2452	1662	1636	1425	1722	1383	1541
ENSG00000067066|SP100	5858	6297	6251	4112	3724	3270	3163	5478	2282	1761	2243	1604	2966	3056	2640	2819	2479	2643
ENSG00000067082|KLF6	5829	4998	12148	6023	6499	5003	2494	4638	1732	1101	1360	802	760	961	824	2860	960	3341
ENSG00000067113|PLPP1	1575	1437	1920	1079	868	1038	1033	1742	817	467	501	423	5079	4829	4464	828	747	772
ENSG00000067141|NEO1	1614	1520	1529	95	87	123	732	1050	714	888	1228	781	1280	1416	1279	1949	1553	1723
ENSG00000067167|TRAM1	7835	8334	8054	7793	7791	7665	5029	9274	5835	6254	7569	5818	10694	10290	9664	10342	8863	9460
ENSG00000067177|PHKA1	3015	2869	2749	2591	2331	2458	2531	3436	2204	2261	2705	2004	2370	2513	2126	3005	2592	2810
ENSG00000067182|TNFRSF1A	9397	8465	9726	3520	5284	5695	6518	11076	6150	6595	6063	5450	7842	7498	8578	5131	6068	5526
ENSG00000067191|CACNB1	1440	1257	1275	670	543	639	826	1366	608	286	446	436	420	342	414	533	528	614
ENSG00000067208|EVI5	1737	1623	1579	1956	1761	2618	841	1508	913	1289	1742	1184	2210	2183	2228	2445	2560	2645
ENSG00000067221|STOML1	535	602	641	1059	1229	974	632	688	529	340	437	426	390	343	291	557	430	448
ENSG00000067225|PKM	83589	77222	96235	165053	139153	143706	99622	176484	102904	86726	106375	84831	63351	56615	65982	59608	54137	64224
ENSG00000067248|DHX29	3115	3027	2929	6633	6357	7327	1891	3426	2594	4323	5349	4168	3696	3374	3216	4269	3645	3657
ENSG00000067334|DNTTIP2	2194	1432	2062	2768	2774	2992	2047	4180	2624	4578	6158	5523	4666	4282	4130	6650	9884	6971
ENSG00000067365|METTL22	1373	1367	1199	1063	738	1142	1558	1974	1079	1013	1490	865	1131	918	833	1533	1395	1720
ENSG00000067369|TP53BP1	5293	6267	6604	5005	4418	5610	4276	5920	3931	3983	4458	3376	6137	6338	6112	3569	3138	3634
ENSG00000067445|TRO	4	12	12	0	0	0	0	0	0	0	0	0	0	0	0	23	0	0
ENSG00000067533|RRP15	932	1023	1034	1948	1752	2734	792	1400	1155	3695	4713	3580	2163	1789	1851	4173	4188	4922
ENSG00000067560|RHOA	40798	39721	40481	36647	35380	45583	44880	65702	33093	21560	28179	21592	25876	23869	22864	30268	26647	28805
ENSG00000067596|DHX8	4807	4672	4881	4679	4573	4630	4159	5704	3149	2779	3426	2729	3459	3643	3404	3235	2937	3310
ENSG00000067601|PMS2P4	343	310	393	126	122	253	164	122	157	93	162	126	153	131	184	164	189	180
ENSG00000067606|PRKCZ	1601	1440	1523	679	486	306	3272	4602	2397	1451	1713	1390	2388	2000	2275	1753	1594	1863
ENSG00000067646|ZFY	0	0	0	0	0	0	0	0	0	0	0	0	0	0	0	0	0	0
ENSG00000067704|IARS2	20696	20566	22053	17554	15713	23420	25397	42854	26071	28234	36141	26953	25646	25458	25141	32991	30120	32810
ENSG00000067715|SYT1	769	817	654	74	32	105	25	24	25	8	16	20	43	47	49	86	124	145
ENSG00000067798|NAV3	522	443	415	4990	4309	3357	240	192	126	1077	1351	1081	68	73	68	978	603	813
ENSG00000067829|IDH3G	8059	6700	7427	8017	8016	3977	9000	13746	7814	5762	6497	5866	5368	4250	5091	3974	3868	4084
ENSG00000067836|ROGDI	2178	2453	2127	925	924	897	4071	5658	3201	1455	2456	1553	3483	3107	3309	2754	2788	2989
ENSG00000067840|PDZD4	0	0	0	8	0	0	750	1506	1482	636	888	685	319	224	287	649	573	734
ENSG00000067842|ATP2B3	0	8	8	4	0	0	0	0	0	0	0	0	0	0	0	0	0	8
ENSG00000067900|ROCK1	2953	3005	2556	4503	3329	5336	2181	4056	1953	3405	2821	1738	4394	4249	3957	3233	4201	4763
ENSG00000067955|CBFB	3220	2572	2447	7708	5345	8794	3512	3984	2199	3835	3853	2368	3534	3535	3191	3200	4156	4522
ENSG00000067992|PDK3	1139	1065	1419	448	489	519	1300	2412	1513	701	723	697	428	447	434	686	666	710
ENSG00000068001|HYAL2	5498	4661	5174	2422	2336	2162	5030	7888	4374	1849	2098	1930	1687	1636	1732	1351	1167	1142
ENSG00000068024|HDAC4	2244	1980	2257	2971	2961	3730	1554	2158	1059	1137	1822	994	648	623	560	2093	2153	2294
ENSG00000068028|RASSF1	4546	3837	2140	4260	3825	5575	2019	3470	1040	883	1247	1120	1046	726	768	1390	1280	1389
ENSG00000068078|FGFR3	644	426	624	175	180	350	4546	4708	5185	1521	2845	1450	8090	4679	7142	1109	1190	1186
ENSG00000068079|IFI35	4004	4460	4805	1656	1603	1854	1225	1466	1416	1067	1281	996	1155	1006	994	1364	1068	1314
ENSG00000068097|HEATR6	2831	3335	3376	1513	1683	1287	1323	1452	833	698	720	620	1169	1129	1364	937	975	1087
ENSG00000068120|COASY	8357	7488	8336	5400	4701	5001	8330	12750	6789	3930	6515	4681	4201	3739	5040	5400	4658	5270
ENSG00000068137|PLEKHH3	3806	3218	3415	1273	1017	1589	2728	4782	2196	1066	1216	1080	1956	1646	2007	1119	1064	997
ENSG00000068305|MEF2A	2472	1440	2369	1138	946	878	1001	1752	830	884	979	685	1699	1781	1339	1367	1055	1129
ENSG00000068308|OTUD5	6169	5673	5802	4764	4904	4412	4540	7120	3605	2286	3118	3043	4772	3700	3948	2143	2216	1904
ENSG00000068323|TFE3	10748	10629	10746	9757	8761	8765	4838	8652	3861	3007	3986	3169	3286	3108	3115	3390	3374	3629
ENSG00000068354|TBC1D25	3465	3080	3459	2941	2814	3012	1438	1636	1006	742	979	822	1457	1217	1486	823	162	763
ENSG00000068366|ACSL4	17735	18417	16009	11911	10623	16157	6777	12332	7617	8856	10590	7377	4877	4705	4159	11532	10466	12272
ENSG00000068383|INPP5A	1962	1665	1804	1692	1613	1574	2625	3820	2120	1543	1809	1407	2086	2092	1708	2363	2431	2484
ENSG00000068394|GPKOW	3318	3601	3496	3513	3078	4067	2179	3372	1809	1777	2134	1665	1907	1796	2030	1946	1791	1435
ENSG00000068400|GRIPAP1	4786	4451	4438	2870	2467	2100	3383	5358	2791	1485	2264	1942	2706	2416	2605	2255	2384	2498
ENSG00000068438|FTSJ1	3197	3302	3295	4997	5114	5150	1342	1976	1608	1673	1603	1180	2062	1179	1347	1644	1351	1356
ENSG00000068489|PRR11	2945	3341	3269	8193	7326	7004	3819	4822	2477	4753	4241	3059	578	723	538	2092	2459	2362
ENSG00000068615|REEP1	0	0	0	0	0	0	12	10	5	57	129	74	8	0	5	42	57	74
ENSG00000068650|ATP11A	1771	2493	1217	1119	614	948	6037	6460	5894	6164	8561	3445	9310	11714	10573	4025	7858	8433
ENSG00000068654|POLR1A	4800	4936	4981	12148	11295	9314	3271	3952	3246	5741	7302	5231	2913	3055	2905	4759	4443	4874
ENSG00000068697|LAPTM4A	20450	18791	20095	13323	13011	11693	21115	31516	17664	15272	19698	15131	23692	22275	20938	19239	17047	17413
ENSG00000068724|TTC7A	6134	4574	4453	2805	2728	3804	6808	9410	5042	5262	6612	7231	5532	7447	5127	6836	6220	5135
ENSG00000068745|IP6K2	4033	3973	3773	2612	2066	2742	7115	11494	6719	2145	3688	2872	4070	3880	4502	2850	3119	2927
ENSG00000068781|STON1-GTF2A1L	53	2	4	0	0	0	5	28	0	0	0	21	0	13	0	22	0	0
ENSG00000068784|SRBD1	1391	1363	1375	1360	1077	1510	696	1158	1120	1089	1391	993	802	887	729	1314	1263	1351
ENSG00000068796|KIF2A	1933	2213	2603	3054	2824	4443	2397	3040	1918	3146	2568	1787	1899	2647	1694	2179	2540	2566
ENSG00000068831|RASGRP2	153	153	165	4	0	0	775	1014	473	523	708	545	200	241	173	814	694	640
ENSG00000068878|PSME4	4898	4954	5085	7818	8928	9419	3793	5254	3826	6521	8022	5179	4015	3942	4071	5064	6295	5342
ENSG00000068885|IFT80	2715	2586	2242	1531	1354	1451	2010	3644	2462	1858	2265	1696	2921	2342	2240	2958	2554	2321
ENSG00000068903|SIRT2	2560	2594	2472	2303	2451	2383	5015	7724	3865	2169	2439	2322	4592	3909	4088	2327	1966	2280
ENSG00000068912|ERLEC1	4840	4455	4598	3176	3095	3582	4550	8206	4671	3360	4458	3538	5481	4804	4602	5088	4786	5113
ENSG00000068971|PPP2R5B	2567	2566	2829	2285	2140	2410	2507	3804	1912	712	862	692	2450	1935	2430	2428	2231	2063
ENSG00000068976|PYGM	71	40	22	16	4	0	75	80	52	31	37	41	78	100	38	236	302	230
ENSG00000068985|PAGE1	0	0	0	0	0	0	0	10	0	0	0	0	0	0	0	0	0	0
ENSG00000069011|PITX1	4200	3975	4177	7039	6932	11161	14346	20484	9580	3122	3418	2877	3504	2839	2982	2190	2215	2259
ENSG00000069018|TRPC7	0	0	0	0	0	0	0	0	0	0	4	9	0	4	0	7	2	3
ENSG00000069020|MAST4	1404	1084	1356	755	814	908	3873	5390	3326	805	1015	532	1855	2026	1876	858	718	751
ENSG00000069122|ADGRF5	519	434	491	46	29	16	60	0	132	8	0	0	0	8	24	9	0	0
ENSG00000069188|SDK2	4	4	4	4	17	8	0	34	17	0	0	0	4	7	0	0	0	0
ENSG00000069206|ADAM7	0	0	0	0	0	0	0	0	0	0	0	0	0	0	0	0	0	0
ENSG00000069248|NUP133	6399	6863	6982	6831	6333	9053	8181	11982	7756	10027	12209	9332	10572	11012	9638	10192	8770	9272
ENSG00000069275|NUCKS1	15939	16529	16904	40891	36996	44183	45244	73222	40541	69416	87538	58516	26296	27198	24143	59727	55959	60084
ENSG00000069329|VPS35	13384	13911	14487	17545	16225	18949	12169	18814	11882	12766	15040	12264	10590	10541	9993	15906	13922	15283
ENSG00000069345|DNAJA2	6965	6476	7112	9906	9007	9009	13395	20336	10868	11990	14138	11515	11075	9813	9715	13648	12112	12833
ENSG00000069399|BCL3	13374	12748	13799	2399	2414	3140	8841	14632	6053	2688	2885	2695	2987	3040	3565	3204	3185	3278
ENSG00000069424|KCNAB2	4051	3698	3635	1406	1471	1271	2826	4170	2323	1636	2062	1922	2552	2284	2519	2134	2056	1949
ENSG00000069431|ABCC9	24	37	41	375	349	359	0	0	0	0	0	0	0	0	0	0	0	0
ENSG00000069482|GAL	0	0	0	0	0	0	695	1222	656	735	1114	914	36	44	68	514	528	446
ENSG00000069493|CLEC2D	233	246	152	198	161	144	376	568	533	299	503	280	302	464	642	263	376	327
ENSG00000069509|FUNDC1	953	932	932	953	792	830	733	922	568	457	662	600	631	505	443	921	841	845
ENSG00000069535|MAOB	736	759	857	0	0	0	9	40	9	46	65	28	0	0	12	41	41	65
ENSG00000069667|RORA	38	5	37	12	12	4	124	216	99	135	148	65	153	137	139	106	124	99
ENSG00000069696|DRD4	89	47	10	82	48	87	271	508	120	72	80	83	35	69	73	107	114	106
ENSG00000069702|TGFBR3	981	1070	850	753	719	934	177	384	321	313	325	304	1286	1237	1189	236	266	311
ENSG00000069764|PLA2G10	0	2	0	4	0	0	155	256	128	41	55	107	142	132	152	33	67	56
ENSG00000069812|HES2	1183	866	869	200	143	302	1429	1998	1142	263	110	198	789	894	994	321	236	112
ENSG00000069849|ATP1B3	4989	4385	5215	7791	7555	8041	4448	6566	4421	5511	6621	5051	2377	2066	2152	4056	3604	3699
ENSG00000069869|NEDD4	3396	3586	2800	2069	2068	1992	2112	3678	2277	2746	3283	2328	4613	5074	4465	4082	3543	1701
ENSG00000069943|PIGB	1250	1160	1141	617	632	433	634	980	543	455	643	510	555	572	518	758	565	507
ENSG00000069956|MAPK6	9571	9371	9686	7104	6694	7480	2836	5428	2542	2846	3894	2570	2712	3182	2721	5570	4985	5225
ENSG00000069966|GNB5	5462	5053	5541	3339	2681	3030	1653	2212	1135	1066	1167	958	1193	959	1156	1873	1599	1921
ENSG00000069974|RAB27A	5162	4552	4554	1996	2270	1606	906	1596	897	642	744	516	676	573	511	494	517	556
ENSG00000069998|HDHD5	1176	1621	1802	995	1544	1813	1861	4878	2432	3851	3259	2565	2134	1924	1189	1999	1727	1906
ENSG00000070010|UFD1	3354	3177	3577	5779	5734	5650	3394	5092	3246	5976	7393	6226	3547	2992	3145	6343	5536	6016
ENSG00000070018|LRP6	2638	2512	2595	4016	3416	4625	2776	4304	2956	3123	3639	2246	2580	2842	2588	4111	3996	4447
ENSG00000070019|GUCY2C	11	7	3	5	0	0	0	0	0	0	0	0	0	0	5	0	0	0
ENSG00000070031|SCT	5	6	0	2	0	0	15	24	4	2	15	2	9	6	13	25	3	13
ENSG00000070047|PHRF1	3534	3568	3445	2143	2062	2219	4805	7702	4712	5459	7267	5538	6447	6261	6363	2823	2827	3244
ENSG00000070061|ELP1	6616	6575	6708	7856	7218	8519	4825	6552	4546	4334	5552	3837	4033	3812	3667	4148	3765	3943
ENSG00000070081|NUCB2	7452	7308	6737	3482	3225	3959	2253	4664	2980	2317	2304	2222	3508	3353	3343	3332	3119	3786
ENSG00000070087|PFN2	1861	1724	3531	301	381	356	6741	10080	4285	6732	7402	6975	3503	2694	3956	10090	8878	9484
ENSG00000070159|PTPN3	2437	2306	2679	1979	2143	2190	5787	8226	4857	3627	4742	3357	3257	3144	2942	3492	3258	3011
ENSG00000070182|SPTB	241	222	229	337	345	353	2609	3524	2166	292	326	276	160	178	288	316	360	383
ENSG00000070190|DAPP1	196	235	287	67	29	49	1017	1244	637	413	802	319	886	870	725	1614	1509	1794
ENSG00000070193|FGF10	0	0	0	0	0	0	0	0	0	0	0	0	0	0	0	0	0	0
ENSG00000070214|SLC44A1	9162	8660	9080	3331	5004	3587	7009	10816	7534	5747	7513	4762	7443	11637	7380	6835	8776	6364
ENSG00000070269|TMEM260	1179	1138	1097	579	463	587	742	1300	837	489	694	464	712	823	671	571	634	580
ENSG00000070366|SMG6	4140	4998	5519	4192	4247	4557	3750	4582	2654	2618	3682	2488	3823	3783	3773	2960	2835	1864
ENSG00000070367|EXOC5	5429	6046	5093	6964	6070	8669	2620	5928	3210	2836	3536	2536	2044	2409	2493	3267	2729	3151
ENSG00000070371|CLTCL1	1569	1643	1763	854	763	925	447	828	426	296	367	300	463	455	465	871	664	741
ENSG00000070388|FGF22	9	9	0	36	9	28	20	28	35	17	20	0	16	5	19	5	9	0
ENSG00000070404|FSTL3	7810	7761	7654	7438	7484	5086	4190	2858	2698	3844	4716	3312	4870	1512	1620	6758	6510	6201
ENSG00000070413|DGCR2	4975	5796	5190	3445	3296	3736	6403	7432	3911	5613	8582	5726	8329	6118	8405	4399	3583	3996
ENSG00000070423|RNF126	3788	2816	3584	5259	5975	4677	5830	8912	4422	4367	5331	4819	3657	3688	3763	3750	3030	3398
ENSG00000070444|MNT	8312	7460	7892	4484	3873	4470	5219	7550	3707	2175	3062	2368	4861	4570	4821	2510	2660	2637
ENSG00000070476|ZXDC	2425	1430	2274	1437	1418	1369	4810	6124	3587	2003	3610	2013	4006	2650	3929	4532	2969	3325
ENSG00000070495|JMJD6	1422	1223	1356	2111	2356	2825	2027	4342	1889	1057	1627	1251	1571	1667	1703	1862	1863	1630
ENSG00000070501|POLB	1032	1031	948	848	729	663	1420	2232	1068	1062	1397	1134	1160	1221	1017	1284	1147	1065
ENSG00000070526|ST6GALNAC1	0	0	0	6	0	0	0	0	8	4	0	0	0	0	0	0	0	0
ENSG00000070540|WIPI1	3380	3032	3050	1107	1205	891	783	1514	689	340	398	265	1509	1454	1441	680	526	517
ENSG00000070601|FRMPD1	5	0	0	0	0	0	12	30	12	0	5	0	12	16	41	16	0	21
ENSG00000070610|GBA2	2706	2471	2421	2239	2282	2285	2710	3434	2565	2059	2561	2246	2561	2471	2162	2534	2214	2549
ENSG00000070614|NDST1	10723	4938	12354	4947	12052	9054	9868	4400	8338	10390	4227	2573	4722	5663	5246	12921	12675	13446
ENSG00000070669|ASNS	4298	4389	4452	4218	3050	3991	9186	8166	2420	1336	1788	1281	460	547	340	25082	22546	24624
ENSG00000070718|AP3M2	1769	1517	1649	2103	2265	1616	1261	2154	965	1228	1399	997	562	445	587	1121	1001	1191
ENSG00000070729|CNGB1	33	91	151	56	64	32	1627	2114	1289	540	753	544	870	872	908	1278	1233	1563
ENSG00000070731|ST6GALNAC2	643	587	680	143	164	81	1065	1044	548	249	412	230	468	459	394	275	255	478
ENSG00000070748|CHAT	337	304	383	0	0	0	0	0	0	0	0	5	0	0	3	0	0	0
ENSG00000070756|PABPC1	28918	27066	29712	30389	27966	33597	74547	112368	52916	36684	47674	34266	63370	65055	59948	48944	49206	54379
ENSG00000070759|TESK2	852	947	888	337	462	368	1273	2134	965	475	506	447	2098	2022	1898	475	315	360
ENSG00000070761|CFAP20	2214	2168	2191	4172	3852	4095	5097	7216	3672	3883	4839	3757	2351	2261	2454	6106	5546	5260
ENSG00000070770|CSNK2A2	8853	9108	9310	7204	6337	8491	13134	22460	9271	8744	11706	9488	9427	9883	10014	11432	11270	11276
ENSG00000070778|PTPN21	2055	1937	1984	2837	2669	3116	476	500	445	661	754	575	994	1154	1004	1102	1013	1290
ENSG00000070785|EIF2B3	884	1053	1036	3581	2998	4565	1568	2292	1599	2156	2659	2490	928	826	853	1484	1446	1703
ENSG00000070808|CAMK2A	245	195	207	27	17	9	58	100	23	20	27	12	133	136	103	49	43	45
ENSG00000070814|TCOF1	3492	3966	4292	11588	11180	10214	7072	11046	6088	11927	16038	12592	3389	3571	3422	5851	5819	6151
ENSG00000070831|CDC42	8436	9028	9236	16642	15051	16736	13234	19968	13279	12026	15161	12432	12636	11900	11957	15785	14083	14721
ENSG00000070882|OSBPL3	6843	6221	6036	2681	2644	2684	1948	2902	1963	3363	4245	2953	1022	1078	1091	3641	3334	3959
ENSG00000070886|EPHA8	17	21	0	0	0	0	0	24	5	5	9	0	0	5	0	18	14	9
ENSG00000070915|SLC12A3	0	5	5	0	0	0	31	74	73	69	109	53	55	70	72	83	38	29
ENSG00000070950|RAD18	1388	1378	1109	2870	2716	2790	1461	3074	1595	2166	2374	1772	844	751	787	1701	1595	1395
ENSG00000070961|ATP2B1	11432	12120	11563	15138	12952	22085	2303	4320	2753	4433	5268	3665	1787	1703	1428	10342	10314	10908
ENSG00000070985|TRPM5	5	10	4	0	0	0	3	0	4	0	0	0	0	4	0	0	0	0
ENSG00000071051|NCK2	1537	1530	1859	1869	1761	1622	2963	4286	2643	1627	1910	2267	1975	3233	1732	1728	3401	3647
ENSG00000071054|MAP4K4	16873	15422	15111	24113	20142	23646	7087	9828	4765	8962	12220	9891	3401	2644	2764	6554	6431	6570
ENSG00000071073|MGAT4A	5	0	0	53	33	46	2030	6558	6216	2041	3297	1954	1730	4078	3730	4055	3705	4199
ENSG00000071082|RPL31	39609	34745	37500	37073	33842	25986	54179	84180	46462	40025	48010	48050	39063	32004	31845	51807	43429	45561
ENSG00000071127|WDR1	13090	12959	14264	31391	28177	27851	21390	31148	18872	11625	14232	12980	15151	14511	15335	17774	16217	15623
ENSG00000071189|SNX13	4277	3695	3336	2057	1381	1880	1670	4000	2418	2049	2563	1982	2795	3184	2515	4115	3632	3892
ENSG00000071203|MS4A12	0	0	0	0	0	0	0	0	0	0	0	0	0	0	0	0	0	0
ENSG00000071205|ARHGAP10	1366	1363	1219	3049	2983	3162	1188	2074	968	1255	1439	1143	940	882	835	1077	1088	1189
ENSG00000071242|RPS6KA2	6025	5450	6073	3004	2817	3092	9775	12404	5569	2413	3378	2251	1839	1915	1997	6764	6409	6606
ENSG00000071243|ING3	549	704	695	965	925	1128	428	510	297	490	447	460	536	420	604	1037	965	872
ENSG00000071246|VASH1	2692	2419	2384	280	188	232	1175	1818	926	220	284	174	781	759	772	339	351	572
ENSG00000071282|LMCD1	2643	2601	2559	1446	1298	1272	657	1420	426	286	428	244	146	77	164	345	299	312
ENSG00000071462|BUD23	6298	6451	5797	5241	4424	6945	6795	10360	6346	4772	5578	4954	3600	3287	3316	5550	4725	5123
ENSG00000071537|SEL1L	18256	18470	17579	12560	11790	14990	3502	6056	3566	4554	5679	3738	3336	4099	3305	6052	5450	6165
ENSG00000071539|TRIP13	1512	1732	2008	12354	11809	12025	3555	6156	3020	8683	10866	8969	690	585	565	2329	2050	2346
ENSG00000071553|ATP6AP1	9752	8158	9281	10101	9746	8694	22698	32916	19898	11761	14797	12840	16387	15173	16682	14723	14040	12622
ENSG00000071564|TCF3	11567	8300	10428	9809	9405	7230	6035	9898	4658	4154	5161	4110	4614	4262	4118	3158	3235	3065
ENSG00000071575|TRIB2	5781	4978	5580	1072	914	1321	5881	7818	6257	2524	3242	2501	467	381	440	1703	1481	1594
ENSG00000071626|DAZAP1	8460	8770	8426	14113	12973	13497	12607	20756	10625	11829	14001	12331	8614	7809	8168	9182	9607	10256
ENSG00000071655|MBD3	8706	8252	9270	15475	14871	16663	6957	9578	5641	3707	7654	7108	3524	2734	3587	6599	6375	6323
ENSG00000071677|PRLH	0	0	0	0	0	0	0	0	0	0	0	0	0	0	0	0	0	0
ENSG00000071794|HLTF	7615	6557	7320	4716	3993	4957	4133	6340	5779	3973	5268	3885	2400	2792	2419	5927	4489	4961
ENSG00000071859|FAM50A	8094	7983	8372	9617	8493	9720	9751	13684	9048	7093	9408	8101	7099	5977	6395	11569	10498	11799
ENSG00000071889|FAM3A	2518	2227	2644	3090	2378	2331	3911	5984	3191	2153	2695	2505	1800	1659	1457	3313	2834	3087
ENSG00000071894|CPSF1	6869	6258	6379	5432	5153	5376	10397	14838	8221	5849	7646	6128	7626	6947	7752	4743	4201	4678
ENSG00000071909|MYO3B	0	0	0	6	4	4	33	0	4	39	32	9	4	0	9	9	28	33
ENSG00000071967|CYBRD1	951	855	941	1132	820	999	6074	9862	1422	3253	4366	2636	5805	5664	5327	1588	1152	4714
ENSG00000071991|CDH19	0	0	0	0	0	0	0	0	0	0	0	0	0	0	0	0	0	0
ENSG00000071994|PDCD2	2199	1940	2253	2544	2576	3756	3998	6274	3146	3441	4295	3600	3525	3067	3187	5321	4559	5411
ENSG00000072041|SLC6A15	0	0	0	0	0	0	0	0	0	0	0	0	0	0	0	0	0	0
ENSG00000072042|RDH11	4731	4796	5530	7665	6890	8453	4798	8856	5513	3682	4166	3136	2298	2098	2243	4343	3420	4026
ENSG00000072062|PRKACA	7789	7453	8016	9261	7846	7559	10435	15718	6387	4194	8224	4088	5014	4377	4326	6995	6486	4223
ENSG00000072071|ADGRL1	7088	6686	7782	2922	2631	3128	7196	10364	6759	5693	6873	5425	4840	4304	5031	5327	5192	5482
ENSG00000072080|SPP2	0	0	0	0	0	0	0	0	0	0	0	0	0	0	0	0	0	0
ENSG00000072110|ACTN1	49563	47174	53649	51012	48815	41653	40266	59204	29781	15123	19161	14868	12464	11206	11102	9492	9925	10140
ENSG00000072121|ZFYVE26	6063	6159	6218	3995	4004	4093	2681	3592	2290	1346	1782	1168	1429	1566	1751	1500	1593	1189
ENSG00000072133|RPS6KA6	430	504	405	0	0	0	227	492	282	150	259	133	537	632	607	923	800	990
ENSG00000072134|EPN2	6915	6427	6069	3573	3619	3869	6529	9836	5018	3516	4459	3841	4781	4695	5038	4962	5209	5530
ENSG00000072135|PTPN18	3060	2951	3117	3369	3443	2614	3608	5748	3174	1998	2761	2051	1695	1234	1755	1956	1836	2102
ENSG00000072163|LIMS2	163	123	106	182	197	184	153	288	80	23	26	12	45	25	94	115	120	102
ENSG00000072182|ASIC4	238	190	225	7	9	0	28	36	12	0	0	4	29	12	16	23	48	37
ENSG00000072195|SPEG	4767	4011	3845	3766	3576	4321	7111	9642	4329	2960	3778	3226	3556	2727	3321	3700	3272	3624
ENSG00000072201|LNX1	50	89	61	41	71	5	1199	1950	1123	185	344	201	974	917	1040	332	359	371
ENSG00000072210|ALDH3A2	6010	4814	3075	5625	3319	5068	9582	14266	4442	3579	4614	3435	4277	4086	3565	2564	3103	5925
ENSG00000072274|TFRC	11253	11933	13473	24876	23511	30311	12777	17070	14519	17261	21205	14676	20867	21299	18231	21057	19117	15437
ENSG00000072310|SREBF1	8393	5804	7622	5501	5611	7006	22514	32146	20631	13633	17193	14734	8303	7548	8884	11612	10754	11218
ENSG00000072315|TRPC5	0	0	0	0	0	0	0	0	0	0	0	0	0	0	0	5	0	0
ENSG00000072364|AFF4	9790	10681	8846	9872	8244	11474	5545	9236	5075	5548	6758	4292	9563	10550	9448	9297	9626	10419
ENSG00000072401|UBE2D1	1672	2409	2207	1364	1110	1105	2688	6110	3045	2188	3104	2021	5379	3283	4654	3034	2585	2708
ENSG00000072415|MPP5	6726	6922	6088	9480	8057	9094	4480	7892	3904	2662	3180	2265	3435	3563	3079	4437	4149	4403
ENSG00000072422|RHOBTB1	481	444	419	204	234	207	1587	2562	1395	670	800	530	316	272	234	685	549	762
ENSG00000072501|SMC1A	6699	6731	4511	16757	15160	10967	5682	8204	5375	7850	9944	7065	2926	3177	2998	3905	3791	2575
ENSG00000072506|HSD17B10	3647	3851	4941	6162	5297	8969	4087	5042	4240	3314	4221	3811	3225	2562	3030	4098	3771	3961
ENSG00000072518|MARK2	4396	2708	2637	2635	3034	2692	7303	13272	5277	4829	7302	3470	8096	7924	7799	4856	5049	4994
ENSG00000072571|HMMR	1360	1866	1654	5184	5727	6584	3128	7802	3519	12683	16356	13852	1230	1281	1062	3980	4302	4912
ENSG00000072609|CHFR	2319	1977	2119	2663	2393	3356	1845	2672	1579	1038	1156	976	2014	1562	1628	1757	1720	1729
ENSG00000072657|TRHDE	0	0	0	0	0	0	0	0	0	0	0	0	0	0	0	0	0	0
ENSG00000072682|P4HA2	6404	6265	7076	4971	4203	5728	3215	5790	2467	939	1285	926	1424	1382	1486	2933	2461	2665
ENSG00000072694|FCGR2B	0	0	0	0	0	0	7	10	4	2	15	5	0	8	0	0	26	7
ENSG00000072736|NFATC3	2983	3061	1767	3307	3660	2821	1575	2322	1742	2102	2089	1445	1177	1649	1794	1715	2214	2309
ENSG00000072756|TRNT1	715	764	700	1162	966	1237	654	1880	740	1071	1306	980	856	1173	1250	1130	1128	1262
ENSG00000072778|ACADVL	27632	26983	23141	19010	16444	15931	23738	36692	21916	10217	12311	10456	16863	13064	16316	11499	10410	11741
ENSG00000072786|STK10	6263	6557	7285	6540	6039	7113	5345	8176	4447	2230	3028	2468	4995	5280	5198	2506	2393	2350
ENSG00000072803|FBXW11	6007	4601	4461	4906	3845	4513	7611	9714	5779	4921	5944	4270	7208	7352	7475	9062	7054	7196
ENSG00000072818|ACAP1	505	412	381	183	217	172	365	610	227	80	100	95	148	115	234	194	69	196
ENSG00000072832|CRMP1	425	409	246	478	906	490	64	80	23	46	27	32	44	41	39	54	79	39
ENSG00000072840|EVC	3626	3689	3944	5350	4704	5015	257	240	189	191	237	215	318	324	274	281	299	260
ENSG00000072849|DERL2	2188	1801	2495	3119	3521	3907	1752	2370	1702	1254	1821	1376	2196	2097	2196	2480	2001	1730
ENSG00000072858|SIDT1	16	12	0	0	0	0	472	550	540	32	15	19	207	173	236	127	102	76
ENSG00000072864|NDE1	948	2052	2347	1818	1485	1636	1787	3432	1239	1197	1689	1215	469	411	859	524	349	554
ENSG00000072952|MRVI1	79	112	107	0	0	0	57	64	28	97	140	96	39	0	38	63	61	63
ENSG00000072954|TMEM38A	2194	2037	2042	247	177	244	2479	3616	2291	794	1168	667	628	638	609	1615	1701	1617
ENSG00000072958|AP1M1	9475	9508	10628	14201	12065	8930	3552	6502	3768	2038	3518	3048	1898	1549	1815	3948	2642	2915
ENSG00000073008|PVR	4793	4655	5177	2520	3736	5723	1594	5750	1419	1551	2428	1518	1665	2205	1511	3226	3649	4101
ENSG00000073050|XRCC1	1846	1697	1696	1013	1000	876	3695	5256	2842	1465	1990	1501	1508	1288	1324	1220	1089	1157
ENSG00000073060|SCARB1	9950	9633	10572	9893	9135	7503	4361	7428	4036	5730	7116	5809	10746	10652	10667	4922	4548	3612
ENSG00000073067|CYP2W1	94	108	98	8	11	3	81	92	58	26	38	51	40	39	25	118	171	156
ENSG00000073111|MCM2	3847	4184	4823	14882	13969	11824	10570	14670	9733	12551	16106	12582	2249	1917	2030	5755	6235	5276
ENSG00000073146|MOV10L1	21	15	0	3	0	0	0	0	0	0	0	0	0	0	0	23	20	20
ENSG00000073150|PANX2	2098	1968	3190	297	298	315	3550	5448	2385	2549	3091	2453	4554	2762	2885	2126	2135	2076
ENSG00000073169|SELENOO	5582	4679	4932	3420	3370	5425	2842	4718	2459	2453	2708	2470	2909	2391	2852	1415	1194	1209
ENSG00000073282|TP63	395	160	425	209	308	464	213	388	115	265	469	343	26	24	13	152	150	156
ENSG00000073331|ALPK1	4093	3518	3178	1007	789	774	2027	3248	1574	854	1320	791	1961	1690	1847	884	855	817
ENSG00000073350|LLGL2	6162	5013	5420	182	175	173	8836	13650	6820	3780	4908	4285	20509	18729	20682	3119	2746	3064
ENSG00000073417|PDE8A	1693	1769	1769	2300	2104	2867	2419	4688	2453	1735	2316	1457	3607	3584	3542	2165	3033	3107
ENSG00000073464|CLCN4	903	839	968	607	600	433	669	910	651	344	409	295	672	661	558	592	752	802
ENSG00000073536|NLE1	2279	2506	2292	1995	1847	1916	2191	2642	1247	1497	1696	1506	1290	1149	1078	2037	1883	1938
ENSG00000073578|SDHA	27136	24273	24807	20042	18341	24182	30008	48552	25143	22693	23597	18809	21931	17615	17472	21643	20859	20181
ENSG00000073584|SMARCE1	4013	3949	3864	3069	2924	2716	2831	5160	2643	3382	3826	2769	3367	2989	3395	3031	2723	2650
ENSG00000073598|FNDC8	13	10	0	0	4	0	0	0	0	0	0	3	0	4	0	0	7	0
ENSG00000073605|GSDMB	2829	2793	2191	153	153	179	2758	5708	2328	335	410	582	3224	1690	3009	901	634	999
ENSG00000073614|KDM5A	4272	4286	4259	4109	3797	5117	4479	6370	3793	4047	4765	3198	5309	5410	4748	4808	4505	5144
ENSG00000073670|ADAM11	524	505	612	63	10	46	86	212	50	39	40	68	7	20	37	91	99	41
ENSG00000073711|PPP2R3A	2054	2101	1411	1566	1654	1642	1273	1580	843	1424	2791	1808	2867	5345	5014	1800	3481	3457
ENSG00000073712|FERMT2	3540	4788	3245	8064	7030	8281	4430	7882	4542	2693	2388	1938	3260	3086	2834	2679	3263	2435
ENSG00000073734|ABCB11	0	0	0	0	0	0	29	26	17	0	17	0	4	8	24	4	0	0
ENSG00000073737|DHRS9	494	499	583	4	0	4	229	342	348	31	28	40	244	311	276	4	8	6
ENSG00000073754|CD5L	54	90	82	0	9	32	0	0	0	0	0	0	0	0	0	0	0	0
ENSG00000073756|PTGS2	113	171	146	0	0	0	207	360	258	251	299	288	525	504	490	936	711	820
ENSG00000073792|IGF2BP2	7550	6954	7133	4616	4416	4135	8818	15842	6255	2969	3701	2672	7050	6634	6615	3854	3218	3672
ENSG00000073803|MAP3K13	2316	2123	2363	2072	1631	1507	5114	8536	3848	2680	3591	2322	2987	3467	3068	2622	2397	2546
ENSG00000073849|ST6GAL1	724	2024	684	477	460	393	977	6466	3241	815	1339	899	1428	1534	1550	467	1329	1376
ENSG00000073861|TBX21	24	28	28	0	0	0	0	0	0	0	0	0	0	0	0	5	5	17
ENSG00000073905|VDAC1P1	20	17	11	44	18	24	45	80	36	57	52	44	29	28	16	17	22	23
ENSG00000073910|FRY	0	0	0	0	4	0	1300	2008	1198	369	462	335	963	1003	1049	578	605	598
ENSG00000073921|PICALM	16725	16603	17696	11526	10648	9201	8447	13476	8174	5882	7493	5641	10945	11012	9970	9861	8853	10091
ENSG00000073969|NSF	4205	4297	4300	3475	3115	2300	5284	8456	5131	3176	4125	3396	4518	4615	4398	3718	3372	3562
ENSG00000074047|GLI2	685	536	689	372	464	430	500	1058	185	712	933	223	113	32	121	778	732	397
ENSG00000074054|CLASP1	5079	5323	4699	7515	7319	5991	5348	8022	4450	3087	4434	3239	3165	3740	3477	6225	6032	6335
ENSG00000074071|MRPS34	6492	5852	6304	8542	6886	11376	8641	12438	7587	7611	8397	7631	7240	6237	6660	6297	5878	6073
ENSG00000074181|NOTCH3	2689	2446	2321	19	8	48	47586	82164	38730	15296	18812	13947	35403	36414	35608	9692	9133	9185
ENSG00000074201|CLNS1A	7376	6845	4982	6179	5764	9373	7250	13372	4994	6083	7633	4474	6347	5620	6749	5460	4208	5062
ENSG00000074211|PPP2R2C	545	433	488	16	9	0	2604	5886	2956	2681	3547	2499	1922	1845	1703	4937	4614	5200
ENSG00000074219|TEAD2	2824	2720	2881	2971	2653	2835	5934	7922	5743	4516	6083	4764	3868	3723	3630	3789	3612	3675
ENSG00000074266|EED	1482	1484	1560	1852	1545	2638	1880	3072	1545	1717	2197	1695	1770	1708	1727	1288	1009	1098
ENSG00000074276|CDHR2	661	618	690	5	19	16	57	60	32	27	41	26	77	88	107	99	75	110
ENSG00000074317|SNCB	2	5	12	0	0	0	8	0	0	20	27	36	8	5	0	6	20	0
ENSG00000074319|TSG101	4504	4597	4268	2833	2712	2406	10598	15054	8456	6190	7293	6070	10596	9371	9076	9797	7868	8086
ENSG00000074356|NCBP3	3765	4327	3726	3487	3465	4475	3684	5350	2816	2572	3722	2650	3391	3396	3195	3664	3957	4331
ENSG00000074370|ATP2A3	4610	4377	4974	478	472	429	7112	10442	6930	967	1260	1104	3275	2961	2569	1648	1701	1572
ENSG00000074410|CA12	11879	14319	11636	1310	1446	972	409	648	375	96	122	59	115	118	188	145	88	104
ENSG00000074416|MGLL	7294	6579	7739	10337	9916	7371	14347	20960	10230	10449	12524	9120	12106	11341	11422	11035	10668	10649
ENSG00000074527|NTN4	5489	4953	5026	1125	1062	1294	3471	5392	2928	2199	2840	1206	15991	15765	15994	2917	2796	3045
ENSG00000074582|BCS1L	1389	1263	1781	1983	2342	1906	1245	1854	1946	1620	2110	1835	1327	926	987	1492	1297	1320
ENSG00000074590|NUAK1	794	896	861	590	636	690	1670	2404	1663	745	958	743	349	301	245	1436	1343	1368
ENSG00000074603|DPP8	1896	1940	2051	2960	2895	3299	1468	2564	1628	2258	2792	1960	2740	2798	2620	2705	2856	2851
ENSG00000074621|SLC24A1	812	948	1036	320	323	370	1124	1256	940	468	438	483	649	787	593	494	529	818
ENSG00000074657|ZNF532	4540	4816	3486	2959	1895	2535	1580	3708	1381	2390	3125	937	621	704	1570	3897	2605	2839
ENSG00000074660|SCARF1	361	256	275	32	33	60	155	242	141	16	44	32	514	307	471	297	291	244
ENSG00000074695|LMAN1	20238	20015	17435	18607	16570	19298	10185	23044	11319	8249	10369	6416	14416	14613	13521	9857	9132	9558
ENSG00000074696|HACD3	5787	6911	6566	9923	8712	8426	8136	11542	8194	9171	10971	7205	9309	9154	8857	7013	6815	6665
ENSG00000074706|IPCEF1	9	10	7	4	5	0	21	24	25	0	5	9	8	0	0	5	16	12
ENSG00000074755|ZZEF1	7768	7493	7829	6912	6025	6735	6850	8734	5361	4751	6256	4127	10492	10772	9682	6322	6458	6578
ENSG00000074771|NOX3	0	0	0	0	0	0	0	0	0	0	0	0	0	0	0	0	0	0
ENSG00000074800|ENO1	134125	133032	149968	303729	241398	230036	192867	325298	156656	180297	211618	179117	69367	65804	70559	198503	185775	182436
ENSG00000074803|SLC12A1	0	0	0	0	0	0	0	0	0	0	0	0	0	0	0	0	3	0
ENSG00000074842|MYDGF	12088	11551	11480	10048	8281	11800	9661	13792	8542	4753	6538	5087	5651	4246	4907	4370	4324	4367
ENSG00000074855|ANO8	8808	8089	7376	2253	2235	2843	5025	8118	3477	2028	2403	1712	3697	3155	3752	2755	3027	2820
ENSG00000074935|TUBE1	842	660	697	529	550	524	1147	1460	818	1029	1304	965	577	477	440	3170	2777	3107
ENSG00000074964|ARHGEF10L	2821	2491	2561	2052	2039	2293	3538	5498	3108	1860	2176	1605	4810	4466	5304	2003	1962	2075
ENSG00000074966|TXK	33	34	49	63	36	65	74	74	103	55	72	63	22	40	27	100	169	134
ENSG00000075035|WSCD2	0	0	0	0	0	0	0	0	0	0	0	0	0	0	0	0	0	0
ENSG00000075043|KCNQ2	1034	1281	1396	48	18	26	226	380	136	12	28	19	94	53	120	50	41	26
ENSG00000075073|TACR2	61	24	64	28	46	52	44	84	50	68	98	73	42	77	20	34	50	57
ENSG00000075089|ACTR6	1155	1050	1115	1567	1301	1896	1355	2690	1731	1746	2283	1547	2463	2245	2143	1545	1604	1317
ENSG00000075131|TIPIN	207	312	280	1410	1033	1635	472	660	593	839	1013	800	303	258	334	579	602	501
ENSG00000075142|SRI	9581	9363	10004	5153	4524	3974	8798	14376	6742	3741	4665	3713	20194	17321	17454	2948	2895	3062
ENSG00000075151|EIF4G3	2970	2946	3071	6914	6299	5419	6086	9736	6002	4449	5387	3831	7166	7049	7026	7510	6669	7746
ENSG00000075188|NUP37	1100	1352	1443	2456	2135	2311	2565	4058	2150	4055	4939	3683	1569	1566	1833	3798	3618	3845
ENSG00000075213|SEMA3A	6867	6801	6835	1157	844	910	44	90	64	317	385	239	54	36	25	214	234	257
ENSG00000075218|GTSE1	1467	1531	1457	7591	7267	7026	2791	4448	2172	3881	4961	3689	268	204	214	2156	1706	2162
ENSG00000075223|SEMA3C	19067	16708	15656	13296	11849	12567	2416	4134	3853	1330	1684	1271	8326	8841	7974	1519	1233	1330
ENSG00000075234|TTC38	2065	1936	1953	1866	2031	2040	963	1298	927	946	1166	957	1143	1150	1274	742	592	780
ENSG00000075239|ACAT1	7635	7383	7952	9812	9167	11768	1578	2266	1674	1151	1626	1185	927	955	940	2042	1588	1947
ENSG00000075240|GRAMD4	5446	5255	5775	1495	1457	1894	4115	5932	3614	1759	1962	1401	2996	2778	2894	1562	1362	1483
ENSG00000075275|CELSR1	16286	12233	14334	5156	4410	5984	14024	25734	11231	4374	6060	4022	7373	8002	8298	5908	5816	5048
ENSG00000075290|WNT8B	9	0	12	0	0	0	34	10	19	0	13	19	21	3	29	0	0	4
ENSG00000075292|ZNF638	3514	3678	3241	4686	4283	5859	2000	4522	3172	3865	4837	3447	4256	4464	3461	7531	6153	7462
ENSG00000075303|SLC25A40	1790	1857	1829	1478	1266	1734	2003	3604	1971	2318	2876	2365	3308	3240	3255	1874	1812	1895
ENSG00000075336|TIMM21	994	1255	1106	2790	3144	2126	756	1406	1108	1158	1392	1525	654	635	520	718	817	961
ENSG00000075340|ADD2	0	0	5	0	0	0	18	18	0	0	13	0	21	5	0	8	21	44
ENSG00000075388|FGF4	0	12	0	0	0	0	0	0	0	0	0	0	0	0	0	0	0	0
ENSG00000075391|RASAL2	3848	1281	1355	2885	2689	4587	846	1206	619	1417	1485	805	1294	2187	4236	1184	3595	3557
ENSG00000075399|VPS9D1	2682	2629	2327	817	724	935	2355	3558	2044	987	1294	1026	1809	1562	1841	1544	1624	1545
ENSG00000075407|ZNF37A	1655	1682	1412	5623	4559	4019	258	648	241	495	619	409	997	877	869	1200	1252	1401
ENSG00000075413|MARK3	7192	5631	6777	5895	6315	4173	7265	10690	5982	5842	8009	6021	6330	6362	6465	10249	8793	9501
ENSG00000075415|SLC25A3	17006	13893	14574	22633	20397	33219	26619	37852	20873	26973	35138	27951	26025	23757	25845	35673	29742	31566
ENSG00000075420|FNDC3B	9604	9278	9859	9521	9795	8264	9194	15756	8493	4818	5822	3591	8832	9775	7881	6326	6617	6653
ENSG00000075426|FOSL2	31118	31071	32313	13498	4383	13509	11263	19958	7243	7896	9276	6478	16996	15895	15630	4293	4583	14387
ENSG00000075429|CACNG5	0	0	0	0	0	0	0	0	0	0	0	0	0	0	0	0	0	0
ENSG00000075461|CACNG4	298	272	436	0	0	0	5123	7974	4201	2646	3478	2659	7661	7368	7847	2012	2041	2312
ENSG00000075539|FRYL	3201	2699	3172	4917	4415	4476	1840	3634	1828	2094	2958	1990	2517	3562	2901	2905	2583	2848
ENSG00000075568|TMEM131	4452	4545	4443	5888	6298	4041	3134	4442	3101	3563	4317	3248	4855	4872	4261	5544	5177	5953
ENSG00000075618|FSCN1	59249	53807	61511	31050	29755	33180	60917	93884	50181	88805	110377	90755	33399	29367	32752	72037	68255	70358
ENSG00000075624|ACTB	244036	262442	291037	282857	227892	269484	151528	261588	136482	163122	191869	161487	154431	154352	144968	166408	190530	245940
ENSG00000075643|MOCOS	1069	1081	1113	2331	2635	2523	2955	3462	2045	1671	1839	1534	1370	1106	1330	3946	3392	3805
ENSG00000075651|PLD1	9349	8639	8676	2645	2291	1937	3050	5262	2803	589	866	548	3056	3057	2797	1806	1519	1801
ENSG00000075673|ATP12A	0	0	0	0	0	0	20	0	18	13	0	8	72	64	69	28	32	36
ENSG00000075702|WDR62	499	600	622	4892	4411	4928	1109	1986	1244	2951	3763	3114	313	218	308	1062	896	970
ENSG00000075711|DLG1	7246	7240	6574	3727	3343	3388	4194	7508	4053	4799	5530	4247	6377	6580	5938	10254	9515	10092
ENSG00000075785|RAB7A	11095	14512	15177	13259	9881	12907	28162	42808	18778	21227	27222	12760	23285	20796	21901	27951	24872	28422
ENSG00000075790|BCAP29	1435	1263	1223	1893	1740	2006	896	1314	1370	1518	1707	1225	681	583	569	1703	1198	1147
ENSG00000075826|SEC31B	556	603	553	298	289	472	498	698	412	147	267	127	739	656	546	122	179	102
ENSG00000075856|SART3	2901	2694	2870	4751	4171	4827	4085	5276	3244	4316	5292	4453	3919	3901	3590	4428	4036	4017
ENSG00000075884|ARHGAP15	0	0	0	0	0	0	8	0	0	8	0	0	0	0	0	0	0	5
ENSG00000075886|TUBA3D	26	35	14	15	20	5	16	36	7	9	28	24	18	3	14	11	5	19
ENSG00000075891|PAX2	9	5	0	0	0	0	0	0	0	0	0	0	0	0	0	0	0	0
ENSG00000075914|EXOSC7	2781	2429	2517	1966	1582	2684	3143	5898	2772	1638	2063	1673	1594	1390	1340	1118	1073	1056
ENSG00000075945|KIFAP3	2012	2040	1805	2431	2229	3292	2379	3562	1929	1060	1380	1044	1532	1472	1513	1634	1387	1400
ENSG00000075975|MKRN2	3817	3498	3429	3299	1847	3019	4447	7570	2191	1651	1872	2342	2738	1743	1704	1790	2877	1681
ENSG00000076003|MCM6	3566	3385	4040	11013	10329	14638	4696	7660	6000	8015	10068	8515	1291	1245	1347	4265	3803	4010
ENSG00000076043|REXO2	4087	3881	3819	3091	2923	3470	1978	2776	1589	1718	2207	1638	2065	1912	1701	2389	1880	1841
ENSG00000076053|RBM7	2024	2144	4173	1233	1191	1636	1381	1564	703	1225	844	758	1066	991	1908	1340	1125	2110
ENSG00000076067|RBMS2	7504	7076	4440	4029	1106	2740	1694	13104	6333	1547	9389	6125	8403	1890	1494	8582	2481	12266
ENSG00000076108|BAZ2A	23021	21135	20663	8345	7715	6968	10917	21676	8984	9329	13448	9510	16161	16422	14031	12607	12408	12893
ENSG00000076201|PTPN23	4883	4491	5074	5680	3590	3175	5081	8154	3882	2592	3218	2440	3338	4278	3494	2018	2064	2094
ENSG00000076242|MLH1	3466	3365	3577	3691	3748	4605	3232	4010	2341	2122	2290	2016	1427	1339	1205	1770	1781	1914
ENSG00000076248|UNG	2746	2273	2713	3420	3448	3891	3052	4082	3129	5315	3928	3377	3110	3191	3096	2927	2912	2970
ENSG00000076258|FMO4	137	121	157	62	50	68	9	0	9	0	5	0	8	0	13	0	0	0
ENSG00000076321|KLHL20	1038	1017	1107	1179	1093	1264	788	1330	830	714	746	680	1361	1197	1199	1717	1678	1751
ENSG00000076344|RGS11	1659	1304	1116	54	61	68	33	80	56	0	19	5	30	7	17	48	29	79
ENSG00000076351|SLC46A1	2520	2299	2652	647	988	559	1710	2066	1258	1314	1567	1242	1423	1357	1334	3019	2533	2431
ENSG00000076356|PLXNA2	1375	1338	1604	4475	4080	4893	3650	5172	3459	5970	7883	5127	6553	6501	6383	2708	2882	3126
ENSG00000076382|SPAG5	2564	2789	2683	9587	9045	8297	3801	7466	3289	5602	7146	5502	511	518	529	1735	1821	1839
ENSG00000076513|ANKRD13A	7834	7335	8059	9015	8732	7565	5551	8474	4068	5280	6473	4135	18618	18654	17623	6970	6123	6566
ENSG00000076554|TPD52	3873	3789	3383	5472	5187	6891	9120	17442	7752	8372	9388	7879	11382	11021	10464	12146	9823	11769
ENSG00000076555|ACACB	622	671	963	443	360	349	981	1142	837	684	824	583	1424	1157	1375	702	659	848
ENSG00000076604|TRAF4	3347	2895	3499	2151	2039	2292	3762	5008	3102	1781	2560	2120	4875	3627	4593	2884	2595	2864
ENSG00000076641|PAG1	1327	1255	1338	1315	987	1579	200	416	95	105	91	60	103	106	62	100	100	96
ENSG00000076650|GPATCH1	831	769	922	1038	1222	1147	1624	2218	1258	1009	1405	1078	1351	1360	1418	1147	961	1056
ENSG00000076662|ICAM3	914	675	925	1381	1555	1250	1370	1380	597	1150	1430	1177	781	645	860	1321	980	893
ENSG00000076685|NT5C2	12076	12560	11720	2725	4537	4243	11452	15102	12020	6263	7487	5559	10585	10352	10233	8808	7748	8280
ENSG00000076706|MCAM	3749	3104	3724	10449	11248	14458	3171	7802	3493	2447	2419	2175	416	437	517	1638	1961	1803
ENSG00000076716|GPC4	4311	4226	4849	0	0	0	506	592	386	579	731	515	535	447	397	556	522	489
ENSG00000076770|MBNL3	49	67	52	5	0	0	989	2010	198	161	1730	1163	3283	3660	3211	1158	152	110
ENSG00000076826|CAMSAP3	2763	2504	2604	68	69	137	6217	10606	4714	3242	3697	3621	6524	5537	6375	2644	2650	2479
ENSG00000076864|RAP1GAP	3592	3254	3420	1730	1484	1023	4259	5924	3193	1031	1251	1148	2120	2162	2109	1977	1844	1797
ENSG00000076924|XAB2	6653	6473	6752	5524	5149	5169	10007	14432	6713	6093	7283	6427	7528	6561	7497	5592	4920	5449
ENSG00000076928|ARHGEF1	3885	3599	3859	3512	3338	4430	9471	14744	8537	8347	10499	8694	6506	6112	6348	5121	5127	5842
ENSG00000076944|STXBP2	14850	13295	14516	9585	9352	9121	10797	15124	8976	5847	7663	6459	10879	9105	10833	9051	8077	8728
ENSG00000076984|MAP2K7	3087	2814	2913	2373	2181	1537	2710	4388	2235	1917	2471	1809	2697	2711	2942	2075	2281	2151
ENSG00000077009|NMRK2	37	29	15	0	0	0	7	6	0	0	0	0	0	9	0	0	0	0
ENSG00000077044|DGKD	11724	10414	11020	9513	8726	11129	3546	5780	3274	3112	4200	2823	2969	3102	2925	4532	4154	4731
ENSG00000077063|CTTNBP2	0	0	0	0	0	0	0	0	0	4	0	0	14	20	10	0	0	0
ENSG00000077080|ACTL6B	4	21	26	9	0	0	0	4	0	0	6	0	6	0	0	0	0	4
ENSG00000077092|RARB	4	4	0	0	9	0	38	32	54	9	5	13	65	92	82	4	16	20
ENSG00000077097|TOP2B	13874	13908	12474	10831	9991	14459	7948	14728	8141	6734	8557	6023	8992	9505	8440	7794	7322	8320
ENSG00000077147|TM9SF3	14038	14833	14472	11227	9589	14399	15936	25418	16658	16553	21139	13569	23203	23240	22231	23321	21189	23037
ENSG00000077150|NFKB2	17960	16031	16137	13081	12757	17639	16834	24140	9859	5623	6960	6108	23722	20233	22598	12053	11247	12119
ENSG00000077152|UBE2T	671	641	848	3776	3292	2627	2588	4818	2519	4663	5036	5157	662	837	672	1515	1168	1584
ENSG00000077157|PPP1R12B	1147	260	1009	1256	240	1066	3131	2166	1897	1467	1257	1250	2450	9097	8007	408	371	2716
ENSG00000077232|DNAJC10	5908	5953	5160	10244	9838	13866	4744	8650	5915	7817	8448	6870	7550	7494	7316	12090	11986	13741
ENSG00000077235|GTF3C1	11225	9917	11786	12015	11448	11903	9352	13516	8345	7663	9522	7906	8586	8430	8414	8247	7729	8544
ENSG00000077238|IL4R	4268	3820	4983	6905	3199	4557	5374	8292	8181	4988	3949	3322	2620	1251	1537	2278	2302	3767
ENSG00000077254|USP33	4157	3974	4043	3479	3539	3858	3638	5840	3958	5038	6161	4191	6861	6893	6546	6839	5950	6655
ENSG00000077264|PAK3	0	0	0	0	0	0	0	0	0	0	0	0	4	0	0	0	0	0
ENSG00000077274|CAPN6	5	0	0	0	0	0	0	0	5	0	0	0	0	0	8	0	0	0
ENSG00000077279|DCX	0	0	0	0	0	0	0	0	0	0	0	0	0	0	0	0	0	0
ENSG00000077312|SNRPA	2221	2274	2845	1861	3241	2339	4756	8860	3854	3029	2926	3470	2930	2447	3502	2052	2132	2951
ENSG00000077327|SPAG6	13	0	0	0	0	0	7	0	0	5	0	0	0	0	8	0	4	0
ENSG00000077348|EXOSC5	1260	1280	2078	1495	1160	1600	2776	4270	2050	2044	2191	2111	1407	1320	1358	2655	1787	1738
ENSG00000077380|DYNC1I2	6399	6100	6858	7926	8235	11018	8480	16630	9482	5336	7057	6360	7342	8001	8632	8047	7448	7781
ENSG00000077420|APBB1IP	8	16	4	0	0	0	0	0	0	15	8	13	0	0	0	0	0	4
ENSG00000077454|LRCH4	2224	1994	1968	1837	1463	1552	3489	5238	2470	1943	2863	2011	3431	3027	3025	3064	2677	2888
ENSG00000077458|FAM76B	1036	1087	904	965	910	900	513	706	436	616	750	490	563	777	728	905	698	894
ENSG00000077463|SIRT6	3197	3126	3012	3314	3046	4361	2145	2940	1553	1462	1696	1581	1659	1396	1436	1757	1706	1872
ENSG00000077498|TYR	0	0	0	0	0	0	0	0	0	0	0	0	0	0	0	0	0	0
ENSG00000077514|POLD3	1530	1539	1634	2199	2394	2347	2625	3956	2206	2551	3034	2595	1834	1672	1583	1738	1436	1830
ENSG00000077522|ACTN2	9	5	0	13	9	5	0	0	0	0	0	5	0	5	0	0	0	4
ENSG00000077549|CAPZB	8202	5387	9193	14263	12591	14313	13617	20224	12159	6863	8709	7387	9119	7635	8342	10050	4893	9485
ENSG00000077585|GPR137B	0	0	0	0	0	0	3097	4306	2661	1716	2057	1677	7004	6223	6148	2488	2388	2615
ENSG00000077616|NAALAD2	12	30	11	15	9	10	36	40	24	37	67	78	44	29	45	31	86	60
ENSG00000077684|JADE1	2717	2466	2325	5558	5012	5032	1154	1980	892	1923	1892	1543	806	1104	904	2104	1540	2394
ENSG00000077713|SLC25A43	916	1336	1624	919	887	861	1654	2452	1359	886	1287	703	966	1340	995	1102	1406	1060
ENSG00000077721|UBE2A	3196	3319	2752	4482	3275	4006	4339	6196	3766	4013	4048	4041	4204	3691	3780	8076	5333	6008
ENSG00000077782|FGFR1	3164	3184	3236	2722	2294	2101	1044	1796	873	769	1074	831	703	725	734	786	927	904
ENSG00000077800|FKBP6	43	3	40	0	0	31	16	42	34	26	0	0	0	0	8	0	4	4
ENSG00000077935|SMC1B	555	676	583	1225	1269	1445	79	50	50	16	30	12	13	2	20	13	19	38
ENSG00000077942|FBLN1	459	408	507	435	453	393	30329	44984	24502	10981	14357	11587	70726	62417	68018	6402	5840	5834
ENSG00000077943|ITGA8	0	0	0	0	0	0	0	0	0	0	0	0	0	0	0	0	0	0
ENSG00000077984|CST7	82	90	92	5	0	11	11	20	3	2	5	3	7	6	0	3	2	0
ENSG00000078018|MAP2	464	264	256	16	9	10	165	392	126	124	138	125	217	196	226	270	337	459
ENSG00000078043|PIAS2	1763	1693	1638	1996	1841	1785	778	1572	812	1070	1237	800	873	735	620	1135	1166	1212
ENSG00000078053|AMPH	240	143	237	687	511	359	0	0	0	0	0	0	0	0	0	0	0	0
ENSG00000078061|ARAF	7276	6557	7192	6929	5371	5069	3358	4626	2728	2611	3187	2204	2308	2167	2321	2426	2110	2728
ENSG00000078070|MCCC1	2776	2473	2775	1786	1566	1739	4889	7360	4320	2828	3395	2871	5421	5054	5225	3639	3454	3866
ENSG00000078081|LAMP3	95	78	123	5	32	28	2316	2488	3093	249	318	220	216	212	135	1119	1135	1121
ENSG00000078098|FAP	14	14	21	0	0	0	0	0	0	5	0	0	8	0	0	5	4	0
ENSG00000078114|NEBL	340	395	435	65	58	34	2245	3306	1772	564	872	467	3613	3659	3265	2155	2015	1919
ENSG00000078124|ACER3	181	1050	262	1689	2031	1754	2160	794	2429	3495	2424	1867	1393	1621	1336	3540	3338	2797
ENSG00000078140|UBE2K	1697	3445	1441	5459	4234	7058	9017	6128	8565	9759	11655	9127	10265	10975	9501	13949	12501	13251
ENSG00000078142|PIK3C3	1976	1991	2183	3146	3276	3834	1263	2220	1727	1394	1643	1332	1903	2129	1830	2039	1802	2003
ENSG00000078177|N4BP2	606	793	719	298	365	634	590	938	543	1024	1139	715	678	1162	969	1261	1394	1269
ENSG00000078237|TIGAR	403	389	504	1334	1200	1505	654	776	769	1345	1689	1397	565	641	489	2431	2190	2132
ENSG00000078246|TULP3	2103	1786	2146	2170	2039	1336	2278	3426	1559	2038	2446	2022	2735	2624	2595	2940	2959	2878
ENSG00000078269|SYNJ2	4108	4179	2908	5227	4538	5627	4416	6172	3915	3864	2891	2990	3242	5720	4290	4195	3725	4130
ENSG00000078295|ADCY2	0	0	0	9	20	9	0	0	0	0	0	0	0	0	0	0	0	0
ENSG00000078304|PPP2R5C	7093	7311	6841	6475	6907	5676	12504	20234	12096	12743	15466	11953	10282	9880	9517	11087	11081	11464
ENSG00000078319|PMS2P1	766	816	931	519	538	980	780	1250	655	505	640	464	456	438	461	626	558	496
ENSG00000078328|RBFOX1	0	0	0	0	0	0	0	0	0	0	0	0	0	0	0	0	0	0
ENSG00000078369|GNB1	16449	16447	17766	30335	28090	26075	20620	31100	15174	15737	20615	16394	17886	16885	17128	19017	16958	18470
ENSG00000078399|HOXA9	24	8	30	4	24	16	133	110	184	136	169	94	67	46	49	226	137	150
ENSG00000078401|EDN1	108	160	98	1573	1305	1559	650	810	433	324	373	290	897	808	721	640	639	790
ENSG00000078403|MLLT10	2559	2468	2466	2838	2583	2348	1434	2174	1400	1360	1945	1170	1648	2092	1819	1611	1518	1546
ENSG00000078487|ZCWPW1	629	551	682	429	389	451	451	488	281	305	557	473	793	950	734	621	529	710
ENSG00000078549|ADCYAP1R1	36	40	29	9	4	4	0	8	0	0	0	0	0	0	0	0	0	0
ENSG00000078579|FGF20	0	0	0	0	0	0	0	0	0	0	0	0	0	0	0	0	0	0
ENSG00000078589|P2RY10	8	0	0	0	0	0	0	0	0	0	0	0	0	0	0	0	0	0
ENSG00000078596|ITM2A	0	0	0	0	0	0	0	0	0	0	0	0	0	0	0	0	0	0
ENSG00000078618|NRDC	11090	10714	11756	15106	14840	15317	17670	27794	16466	23276	27256	20576	7371	7378	7085	22096	19667	21578
ENSG00000078668|VDAC3	2814	3064	3632	5911	5415	6950	5109	7350	4225	5547	6767	5936	4234	3620	3454	6292	5360	5309
ENSG00000078674|PCM1	3255	3688	3162	4745	4347	6559	2756	5554	3023	5422	7283	5161	6238	5803	5600	5291	4790	5575
ENSG00000078687|TNRC6C	470	420	405	589	628	591	677	964	454	219	275	177	428	695	429	694	648	764
ENSG00000078699|CBFA2T2	1882	2046	1996	1495	1093	846	2157	3806	1689	913	955	571	1206	1730	1306	1209	932	1135
ENSG00000078725|BRINP1	0	0	0	0	0	0	0	0	0	0	0	0	0	0	0	0	0	0
ENSG00000078747|ITCH	4475	4431	4486	5029	4273	3796	3835	7106	3266	5437	6894	2518	4684	8211	3784	4607	4501	4891
ENSG00000078795|PKD2L2	24	8	24	11	10	34	34	24	8	19	9	4	20	22	17	18	13	11
ENSG00000078804|TP53INP2	3144	3351	3491	4373	3788	3699	1572	2390	1369	376	363	256	1211	1152	1125	1107	1098	1159
ENSG00000078808|SDF4	9224	7793	11408	13555	9368	18762	11692	20380	7205	4894	7467	6244	7232	6464	6983	6760	5856	6555
ENSG00000078814|MYH7B	239	132	163	41	36	27	112	160	62	40	43	36	99	55	77	25	40	50
ENSG00000078898|BPIFB2	0	0	2	0	0	0	0	0	0	0	0	0	0	0	0	0	0	0
ENSG00000078900|TP73	29	28	44	8	21	5	940	1346	502	477	545	432	646	367	271	390	375	453
ENSG00000078902|TOLLIP	4719	2583	4384	3546	2270	5039	4004	6206	4015	2963	3684	2938	3768	2084	4837	1689	1716	2794
ENSG00000078967|UBE2D4	1086	1110	1282	1228	1014	975	770	1410	686	541	938	1015	538	656	559	1345	1307	1431
ENSG00000079101|CLUL1	0	8	8	0	0	0	0	6	0	46	59	19	0	0	0	4	50	15
ENSG00000079102|RUNX1T1	0	0	0	0	0	0	0	0	0	0	0	0	0	0	0	0	0	0
ENSG00000079112|CDH17	4	18	14	7	0	0	7	6	3	3	3	0	0	0	0	0	0	3
ENSG00000079134|THOC1	959	1028	887	1959	1742	2350	658	1254	788	20023	25058	20351	947	970	824	15399	15404	16959
ENSG00000079150|FKBP7	468	503	466	817	742	721	142	244	134	80	61	53	104	80	108	91	69	97
ENSG00000079156|OSBPL6	1361	1299	1604	913	1143	689	12	58	4	106	180	141	20	0	0	649	654	776
ENSG00000079215|SLC1A3	0	3	0	0	0	0	699	1774	655	3427	4331	2662	542	609	558	1573	1288	1467
ENSG00000079246|XRCC5	13926	14018	15508	38552	38600	43392	26126	37768	25003	30819	37423	30276	17148	17173	15129	23862	21507	24447
ENSG00000079257|LXN	1054	1157	1042	318	234	203	0	0	0	0	0	0	0	6	0	0	0	0
ENSG00000079263|SP140	431	550	590	75	81	160	69	142	8	72	124	92	64	52	67	61	89	54
ENSG00000079277|MKNK1	1627	1584	1504	1804	1962	1900	4172	6274	3610	3256	3875	3173	3186	2763	2844	3711	3633	3580
ENSG00000079308|TNS1	579	575	320	3426	2676	2535	3178	4440	2213	1056	1261	850	2467	2734	2530	1012	1454	1614
ENSG00000079313|REXO1	5273	5251	5890	7423	7235	7957	3231	5244	2372	2430	3325	2552	2581	2138	2467	3097	2672	2558
ENSG00000079332|SAR1A	9672	4467	10754	5306	4716	4905	3570	12616	3193	5635	7367	5922	7369	7174	7016	1970	4423	4532
ENSG00000079335|CDC14A	200	211	198	356	430	382	275	362	260	158	271	154	485	533	602	482	407	443
ENSG00000079337|RAPGEF3	54	143	116	51	56	117	1387	1766	1474	271	260	225	239	143	108	236	156	257
ENSG00000079385|CEACAM1	102	114	163	33	3	9	1025	1742	1265	81	98	128	36	30	70	134	119	103
ENSG00000079387|SENP1	1153	1332	1200	2434	2580	2401	1058	2008	1028	1897	2283	1627	1322	1601	1435	2177	2094	2117
ENSG00000079393|DUSP13	115	82	40	0	0	9	1561	2272	1589	189	212	183	170	204	180	81	64	91
ENSG00000079432|CIC	5053	4562	4665	3300	3245	2913	9348	14662	7247	4482	5825	4377	5063	4958	5251	4989	4924	4781
ENSG00000079435|LIPE	140	130	179	401	284	342	1523	2212	918	274	322	329	408	407	333	500	490	466
ENSG00000079459|FDFT1	4273	3764	4258	3130	2908	2786	6636	10166	5079	5474	6955	5613	6719	6204	6227	3796	3547	3583
ENSG00000079462|PAFAH1B3	1350	1172	1026	824	950	1174	3367	4670	2603	1685	2087	2305	1765	1596	1873	1321	1059	1263
ENSG00000079482|OPHN1	1395	1394	1626	1081	918	917	1190	1782	899	403	686	423	902	844	847	799	1019	962
ENSG00000079557|AFM	0	0	0	0	0	0	0	0	0	0	0	0	0	0	0	0	0	0
ENSG00000079616|KIF22	3948	4122	3792	11633	10961	12116	9717	15018	7030	8796	11011	8747	3896	3469	3566	3685	3595	4552
ENSG00000079689|SCGN	52	21	60	0	0	0	0	0	0	0	0	0	16	8	8	0	0	0
ENSG00000079691|CARMIL1	2578	2549	2740	2268	2024	1729	2786	4112	2698	2144	2962	2141	3076	2998	2985	2621	2838	2803
ENSG00000079739|PGM1	9659	8195	10104	6796	6521	8422	15340	23342	11437	7919	9787	8315	6241	5452	5645	7980	7652	7557
ENSG00000079785|DDX1	9746	10560	10142	10172	9431	12895	7230	10270	7539	11252	13394	11304	7703	7140	6667	12537	12108	12234
ENSG00000079805|DNM2	23620	22994	24715	19066	18325	14959	16024	27260	11518	8830	10770	9068	11715	10968	11308	6937	6079	6862
ENSG00000079819|EPB41L2	9563	8252	8957	14396	12966	10038	2863	3938	2656	2843	3169	2132	1213	1441	898	3578	3607	4106
ENSG00000079841|RIMS1	0	0	0	0	0	0	0	0	0	0	0	0	0	0	0	0	0	0
ENSG00000079931|MOXD1	54	36	44	32	32	48	53	68	32	68	32	76	26	23	8	52	66	34
ENSG00000079950|STX7	2683	2718	2723	3001	2977	3171	3104	4522	2784	1838	2257	1609	5246	5318	4990	3896	3417	3452
ENSG00000079974|RABL2B	1558	1274	1679	856	689	725	1247	1434	1255	655	893	1372	1051	1185	1007	1525	1154	1366
ENSG00000079999|KEAP1	3933	3839	4759	6337	5867	6970	5223	11164	6128	7054	5538	6096	6077	6449	5356	4029	3496	3404
ENSG00000080007|DDX43	0	0	0	6	0	4	285	480	310	385	522	449	646	510	573	618	755	756
ENSG00000080031|PTPRH	3150	2878	2957	186	148	221	8842	12304	6142	836	1199	1036	9698	8950	10138	1698	1690	1729
ENSG00000080166|DCT	17	0	5	8	0	12	10	16	0	0	0	0	5	5	21	5	29	25
ENSG00000080189|SLC35C2	4760	3674	3852	3023	3045	2622	3736	5950	3767	2975	3680	3878	5725	4522	5189	4968	4535	4251
ENSG00000080200|CRYBG3	3264	3145	2900	1486	1247	1561	633	1134	582	426	463	250	1879	1855	1670	978	907	1194
ENSG00000080224|EPHA6	127	114	178	7	6	17	0	0	0	0	0	0	0	0	0	0	0	0
ENSG00000080293|SCTR	26	28	12	0	0	0	10	18	16	0	0	0	7	13	10	0	0	0
ENSG00000080298|RFX3	278	223	228	109	89	80	452	1118	450	332	366	252	881	767	832	417	472	521
ENSG00000080345|RIF1	2759	3063	2569	6388	3699	8277	1613	3666	2037	5398	6578	3712	2281	1408	1939	4913	4918	5904
ENSG00000080371|RAB21	1970	1842	1665	3361	3145	4271	1682	2932	1605	3515	4246	3109	2876	2828	2729	4914	4662	5051
ENSG00000080493|SLC4A4	1018	990	1011	4	0	0	4	0	0	4	0	0	0	0	5	0	0	0
ENSG00000080503|SMARCA2	2316	1733	2148	26	35	28	2868	3472	2161	1709	2025	1524	2543	2857	2871	3437	3637	3687
ENSG00000080511|RDH8	0	0	0	0	0	0	0	0	0	0	0	0	9	0	0	0	0	0
ENSG00000080546|SESN1	311	363	252	252	228	277	759	1150	884	458	556	439	543	611	579	364	333	258
ENSG00000080561|MID2	1228	940	935	0	0	0	152	436	176	114	161	109	113	67	87	401	308	504
ENSG00000080572|PIH1D3	0	0	0	0	0	0	0	16	24	0	0	0	0	0	0	0	0	0
ENSG00000080573|COL5A3	50	46	9	9	12	14	0	0	0	0	0	0	0	0	0	0	0	0
ENSG00000080603|SRCAP	5208	8092	7031	11080	8124	9695	8539	13424	7175	7621	10116	6926	8918	9024	8877	8001	7290	4889
ENSG00000080608|PUM3	907	1017	990	2312	2107	2054	1061	1846	1252	2702	3431	3036	1485	1255	1221	2380	2436	2573
ENSG00000080618|CPB2	0	0	0	0	0	0	0	8	0	0	0	7	4	0	0	4	0	2
ENSG00000080644|CHRNA3	27	4	10	33	9	0	5	10	6	4	3	0	4	8	8	14	6	0
ENSG00000080709|KCNN2	0	0	0	0	0	0	0	0	0	0	6	0	0	0	0	0	0	0
ENSG00000080802|CNOT4	1582	1853	1862	1623	1496	1132	859	1668	1017	1051	1290	1210	1435	1619	1516	1418	1321	1311
ENSG00000080815|PSEN1	7372	7363	7416	6871	6731	5968	7069	9910	5877	2471	3288	2643	4898	5027	4452	3715	3614	3496
ENSG00000080819|CPOX	3063	4059	3197	3683	2554	6129	2601	4216	2437	1796	2967	1680	2763	2545	3492	1175	1570	1663
ENSG00000080822|CLDND1	3510	3268	1224	5154	1794	2922	1935	3684	1628	1129	2901	1359	5082	4780	4631	5805	4882	5730
ENSG00000080823|MOK	1348	1379	1326	866	754	921	697	848	506	1325	1380	1328	214	316	178	2091	2210	2319
ENSG00000080824|HSP90AA1	47016	51465	53159	121885	115032	172070	103533	192436	142574	220617	263498	220734	96450	92459	88947	187015	171014	173795
ENSG00000080839|RBL1	946	1253	1130	4301	3583	4140	880	1296	946	1218	1524	977	669	697	695	1118	1121	1237
ENSG00000080845|DLGAP4	14331	13700	14585	10999	9757	7836	7186	11258	4726	2780	3734	3544	6659	4411	6336	2499	3426	3763
ENSG00000080854|IGSF9B	304	371	398	5	22	0	0	0	0	0	0	0	14	0	0	0	0	5
ENSG00000080910|CFHR2	0	0	0	0	0	0	0	0	0	0	0	0	0	0	0	0	0	0
ENSG00000080947|CROCCP3	221	229	210	143	146	217	242	418	352	96	142	91	169	149	138	171	229	174
ENSG00000080986|NDC80	695	989	696	5562	4961	6803	1887	3722	1836	38302	49382	38080	427	408	381	12884	11722	12957
ENSG00000081014|AP4E1	1283	1160	1344	2350	2196	1851	653	944	668	1107	1356	732	1464	1878	1661	1942	1820	1828
ENSG00000081019|RSBN1	1167	1179	1085	1119	891	1273	2324	4038	2149	2069	2553	1873	3285	3005	2764	2509	2870	2855
ENSG00000081026|MAGI3	1521	1784	1589	1104	1060	1290	2732	4356	2694	1360	1998	1131	2576	2243	1973	1522	1401	1582
ENSG00000081041|CXCL2	3244	3406	3855	1210	994	1573	211	272	185	28	113	114	96	93	42	681	629	732
ENSG00000081051|AFP	0	0	0	29	4	25	0	0	0	0	0	0	0	0	0	0	0	0
ENSG00000081052|COL4A4	8	16	33	4	12	29	56	80	12	81	89	12	20	12	4	150	186	232
ENSG00000081059|TCF7	3508	1103	1547	223	319	165	65	76	44	23	59	28	0	7	5	4	9	32
ENSG00000081087|OSTM1	1344	1223	1174	2545	2030	3259	1034	1950	1357	1487	2089	1517	1202	1305	1147	2723	2341	2625
ENSG00000081138|CDH7	0	0	8	0	0	0	0	0	5	0	0	0	5	0	0	0	0	0
ENSG00000081148|IMPG2	16	24	8	12	8	17	8	24	4	8	0	0	6	38	17	62	38	36
ENSG00000081154|PCNP	2705	2619	2211	2423	2288	2517	3320	5272	2825	2630	3361	2300	3076	10341	2815	2905	2729	2874
ENSG00000081177|EXD2	4731	4898	5793	2656	2060	2521	2063	3148	1646	745	599	610	1379	1218	1265	788	960	814
ENSG00000081181|ARG2	1072	899	1219	1176	1155	1148	451	688	277	32	63	39	58	99	45	542	380	375
ENSG00000081189|MEF2C	607	402	493	143	51	85	34	38	13	0	24	9	59	49	22	62	83	112
ENSG00000081237|PTPRC	0	4	0	0	0	0	25	26	8	5	16	5	30	13	25	5	0	8
ENSG00000081248|CACNA1S	5	9	0	0	0	4	13	0	18	5	5	0	5	0	0	5	0	2
ENSG00000081277|PKP1	0	0	4	4	0	0	8	0	0	0	4	8	0	4	8	0	17	0
ENSG00000081307|UBA5	2391	2748	2546	2393	2238	3194	2782	4326	2187	3046	3452	3321	2398	2610	2453	4792	4054	4841
ENSG00000081320|STK17B	2696	2543	2290	3826	3342	4550	1340	2774	1123	761	1101	788	1112	1102	1079	1201	1128	1137
ENSG00000081377|CDC14B	3036	2837	2835	2426	2234	2262	2724	3716	2988	2261	2714	1863	5651	5540	5096	2389	2082	2381
ENSG00000081386|ZNF510	1404	1286	1275	1391	1300	1049	640	1038	544	502	698	510	862	726	701	767	767	753
ENSG00000081479|LRP2	5	0	0	0	0	0	0	0	0	8	5	0	0	0	0	0	0	5
ENSG00000081665|ZNF506	2223	2128	1855	1388	1123	1505	31	36	27	38	31	4	79	68	16	56	43	30
ENSG00000081692|JMJD4	1470	1387	1617	810	988	1736	2835	3360	1216	1319	1767	2759	1444	1130	1273	1394	967	1159
ENSG00000081721|DUSP12	1070	1240	1033	1322	1315	1841	859	1484	1037	1375	1539	1403	863	535	691	1457	1301	1453
ENSG00000081760|AACS	1271	1827	1874	2184	2037	2112	5375	4838	2885	4270	5103	4271	2365	2417	2219	2905	4429	2845
ENSG00000081791|DELE1	4695	4354	4606	3905	3586	3167	6226	9502	5176	3947	5018	4094	5088	4678	4869	4049	4333	3826
ENSG00000081800|SLC13A1	0	0	0	0	0	0	0	0	0	0	0	0	0	0	0	0	0	0
ENSG00000081803|CADPS2	1008	957	836	0	0	5	21	16	21	0	0	0	0	0	0	0	0	0
ENSG00000081818|PCDHB4	34	123	84	27	20	14	0	34	0	0	0	0	12	4	12	4	0	0
ENSG00000081842|PCDHA6	48	199	202	0	9	0	4	0	0	0	0	0	0	0	0	0	0	0
ENSG00000081853|PCDHGA2	1046	1036	1126	1371	1183	1283	13	0	5	18	28	0	0	0	0	0	0	0
ENSG00000081870|HSPB11	1338	1390	1486	2781	2191	2410	2491	4082	2675	2784	3732	3500	2043	1514	1622	3339	2825	3031
ENSG00000081913|PHLPP1	2315	2233	2230	1448	1550	1541	1748	2702	1314	1311	1513	1168	1485	1441	1461	870	942	862
ENSG00000081923|ATP8B1	5783	5435	5206	2805	2582	1943	5308	9618	5297	3034	4162	2594	15550	16693	14751	3134	3299	3615
ENSG00000081985|IL12RB2	9	3	20	0	0	0	0	14	0	0	16	10	0	6	8	4	10	34
ENSG00000082014|SMARCD3	2592	2130	2487	550	488	478	3931	5686	3018	1271	1407	1381	3465	3016	3228	1844	1742	2226
ENSG00000082068|WDR70	2974	2922	3029	3477	3126	3908	4079	5622	3852	4313	4907	3962	5312	5026	5055	4728	4253	4554
ENSG00000082074|FYB1	1976	1734	1744	4	0	0	465	920	670	255	320	219	11239	10314	10278	79	41	37
ENSG00000082126|MPP4	9	15	0	244	266	195	0	28	0	23	38	7	0	14	12	0	0	30
ENSG00000082146|STRADB	1634	1940	1512	1259	1255	1339	1378	2362	1169	1214	1292	1132	1073	1019	934	1725	1527	1646
ENSG00000082153|BZW1	6232	6812	6762	11460	12133	13763	15974	38488	17311	23840	30518	29665	8138	9052	10936	20876	17736	19270
ENSG00000082175|PGR	0	0	0	0	0	0	0	0	0	0	4	0	0	0	0	0	12	0
ENSG00000082196|C1QTNF3	124	97	85	53	44	65	354	620	242	283	271	238	576	463	804	242	153	257
ENSG00000082212|ME2	3363	3275	3646	5324	6690	8209	3382	3468	2779	2125	3908	3032	1843	1851	1777	4808	4073	4761
ENSG00000082213|C5orf22	3887	3997	3742	3904	3852	3094	2900	5546	3385	4366	5913	3512	4591	5131	4563	6525	6122	6019
ENSG00000082258|CCNT2	1459	1124	1152	1800	1200	1026	854	1720	397	1187	617	1120	787	1381	1143	1800	1883	1470
ENSG00000082269|FAM135A	441	359	552	377	320	713	430	1040	591	892	1045	764	650	744	600	1486	1281	1523
ENSG00000082293|COL19A1	0	0	0	9	0	5	0	0	0	0	0	0	0	0	0	0	0	0
ENSG00000082397|EPB41L3	0	0	4	241	222	158	0	0	0	0	25	0	0	0	0	0	0	0
ENSG00000082438|COBLL1	299	285	216	163	158	156	333	550	168	304	415	357	548	560	444	553	571	666
ENSG00000082458|DLG3	2045	4528	4791	477	428	348	4887	10526	5175	3372	4609	3459	5835	5664	5565	3716	3642	3903
ENSG00000082482|KCNK2	0	5	0	0	0	0	40	18	67	20	14	36	21	18	28	0	8	19
ENSG00000082497|SERTAD4	100	72	63	467	435	441	1963	2492	1790	3574	4470	3320	1492	1495	1351	3955	3244	3782
ENSG00000082512|TRAF5	1764	1761	1729	1434	1166	1490	211	380	240	79	115	51	57	66	65	284	281	279
ENSG00000082515|MRPL22	2347	2088	2357	3038	2769	2543	3503	4778	3082	2751	3442	2963	2647	2261	2338	3976	3731	4443
ENSG00000082516|GEMIN5	2943	2960	3305	7694	7444	9152	2460	4070	2340	3634	4524	3338	2680	2655	2302	2247	1959	2329
ENSG00000082556|OPRK1	0	0	0	0	0	0	5	0	0	8	0	0	0	0	0	5	0	0
ENSG00000082641|NFE2L1	12791	15705	8199	17084	11222	15863	15936	16148	3778	7088	7914	5045	15622	9004	6345	11694	10206	17258
ENSG00000082684|SEMA5B	1828	1519	2110	3	20	5	392	1006	297	13	38	10	61	27	28	16	29	14
ENSG00000082701|GSK3B	8270	8787	8801	5832	5396	6553	10736	15726	8474	8416	10302	7292	10896	12010	10653	16449	15647	16471
ENSG00000082781|ITGB5	4362	3868	4370	4938	5028	6029	31939	43612	22195	12866	15970	12480	9252	8292	8967	10680	10823	10239
ENSG00000082805|ERC1	1933	1931	3303	2621	3130	5166	1363	1898	963	1200	1512	1249	1058	1447	2353	1834	1641	1990
ENSG00000082898|XPO1	10659	10845	10338	17881	16712	19476	8123	15914	10643	18365	23743	16600	10435	11187	10094	11731	11281	13217
ENSG00000082929|LINC01587	4	0	0	0	0	0	0	0	0	0	0	0	0	0	0	0	0	0
ENSG00000082996|RNF13	918	980	1626	705	625	535	1843	1312	858	694	1774	781	1209	1249	1068	1219	896	1077
ENSG00000083067|TRPM3	4	1	0	0	0	0	0	0	0	0	0	0	0	0	0	5	5	0
ENSG00000083093|PALB2	1390	1443	1358	2404	2228	2041	1042	1622	1106	1297	1827	1553	1617	1617	1551	1339	1247	1410
ENSG00000083097|DOPEY1	885	804	690	687	777	678	473	828	497	513	769	493	836	874	820	904	685	794
ENSG00000083099|LYRM2	1521	1518	1645	2039	1835	2149	1394	2132	1887	2407	3128	1850	1807	1694	1607	3087	2889	2942
ENSG00000083123|BCKDHB	2154	1910	1927	933	670	1100	2070	2858	2105	1557	1934	1434	2358	1935	2138	3131	2834	2990
ENSG00000083168|KAT6A	1333	2903	2973	2291	2286	2281	2428	3410	1823	2138	2637	1431	2170	2709	1964	960	1108	2427
ENSG00000083223|TUT7	2954	2989	2384	2272	2025	2901	1922	3992	2128	1567	1986	1586	3254	3322	2991	2053	1962	1619
ENSG00000083290|ULK2	1594	1476	1260	187	194	238	610	1054	545	1322	1552	1263	807	849	836	1995	1654	1718
ENSG00000083307|GRHL2	42	34	123	0	0	0	1929	2862	1769	1672	2561	1511	3228	3414	3065	2887	6835	2944
ENSG00000083312|TNPO1	10246	10131	9597	16013	15585	20345	9197	14994	9063	13757	17301	12131	11062	11323	10704	20068	18548	19210
ENSG00000083444|PLOD1	18898	17156	19765	33828	32052	27326	8578	13452	7666	3618	5037	4187	3702	3749	3973	2089	1925	2504
ENSG00000083454|P2RX5	1089	851	1039	392	262	589	1347	2804	1487	755	989	489	846	1062	829	612	580	748
ENSG00000083457|ITGAE	1176	945	1071	1891	1819	2556	1900	2382	1356	1058	1515	1208	1299	1161	1314	1235	942	1097
ENSG00000083520|DIS3	1487	1429	1465	2419	2325	2939	2268	4850	2838	3437	4335	3088	5397	5791	4999	5382	4564	4418
ENSG00000083535|PIBF1	187	238	235	428	295	455	368	452	437	336	483	382	577	705	633	719	619	631
ENSG00000083544|TDRD3	366	378	378	361	532	438	827	1306	615	727	949	613	959	953	879	1508	1158	1433
ENSG00000083622|AC000061.1	0	0	0	0	0	0	0	0	0	0	0	0	0	0	0	0	0	0
ENSG00000083635|NUFIP1	453	368	418	806	541	776	767	1162	777	908	1067	966	1038	1075	815	1006	1018	1085
ENSG00000083642|PDS5B	889	1119	855	1664	1438	1940	1707	3282	2337	2445	3209	1979	5533	5524	5093	2730	2670	2896
ENSG00000083720|OXCT1	4991	5081	5705	10053	9073	8323	2006	2684	1719	3943	4726	3743	1226	1049	1216	2766	2933	2715
ENSG00000083750|RRAGB	794	838	1125	632	525	918	245	512	327	153	262	246	422	522	454	314	371	202
ENSG00000083782|EPYC	0	0	0	0	0	0	0	0	0	0	0	0	0	0	0	0	0	0
ENSG00000083799|CYLD	3949	4311	4175	7423	8912	13445	2679	4612	2242	997	1487	743	1939	1306	1082	2874	3003	2900
ENSG00000083807|SLC27A5	668	757	740	432	352	691	1299	1480	1290	419	530	472	518	517	665	483	324	341
ENSG00000083812|ZNF324	1509	638	854	1167	396	899	1954	2590	716	458	381	1626	598	1712	550	1258	438	1045
ENSG00000083814|ZNF671	494	522	1164	544	461	506	97	158	61	0	10	4	0	0	9	20	30	41
ENSG00000083817|ZNF416	894	816	926	630	578	564	821	762	570	366	534	416	592	409	608	780	651	802
ENSG00000083828|ZNF586	1254	1219	1550	1088	909	962	905	1058	695	618	826	533	1117	1110	1173	1082	1008	863
ENSG00000083838|ZNF446	1890	2219	1520	633	609	662	3217	3818	1886	1323	1659	1584	2692	2634	2770	1738	1729	2295
ENSG00000083844|ZNF264	2939	393	455	1968	1553	1848	328	5302	2105	281	1640	1212	175	2527	2586	3494	3901	3874
ENSG00000083845|RPS5	77025	74441	81167	83776	57344	46840	186524	199008	103173	141823	123208	126167	150490	91766	106595	126458	108263	112156
ENSG00000083857|FAT1	7260	6879	6686	18598	17914	15510	7076	12920	5914	3176	3800	2921	3673	3984	3400	3959	3652	4740
ENSG00000083896|YTHDC1	3154	2776	3210	3595	3260	3113	3017	5274	2798	2847	3200	2476	5166	5086	3174	4902	4588	4947
ENSG00000083937|CHMP2B	1463	1238	1449	627	725	1047	1120	1626	991	1116	2055	1086	1807	1383	1553	1411	1250	1678
ENSG00000084070|SMAP2	1700	1670	1862	2344	2136	1927	3604	5304	2963	2103	2348	2158	2068	2034	2134	2686	2370	2784
ENSG00000084072|PPIE	2561	2647	2592	3650	2910	3430	4503	6388	3692	3722	4232	3974	3584	3349	3077	4545	4215	4534
ENSG00000084073|ZMPSTE24	1658	1967	1999	7370	6781	8970	2909	4110	4175	7163	8399	6479	5120	5040	4433	6299	5570	5924
ENSG00000084090|STARD7	10535	9876	10038	14840	13393	16242	17201	23438	15867	20721	26308	19483	16002	14043	13786	16808	15197	16096
ENSG00000084092|NOA1	5556	4722	5016	3093	2874	3993	6872	10418	5302	3144	3893	3179	6925	6482	6289	3650	3125	3428
ENSG00000084093|REST	3021	3142	2895	2788	1465	3293	1518	2742	1909	2194	2999	2014	3962	3571	3429	2933	3064	3081
ENSG00000084110|HAL	3	2	38	9	0	8	627	616	530	76	65	80	77	50	57	77	82	88
ENSG00000084112|SSH1	4287	4265	4646	6193	6039	5061	3294	4582	2725	4646	5811	3996	4321	4038	4213	7043	6695	7004
ENSG00000084207|GSTP1	47183	52543	60235	30132	28655	36274	83474	143786	81613	60606	73011	77279	85340	67339	75983	78121	79402	72413
ENSG00000084234|APLP2	72338	68326	71059	43657	41923	37261	45399	67698	39447	25939	33951	26311	39079	36607	33838	24337	21448	24676
ENSG00000084444|FAM234B	1303	1380	1360	413	322	443	2501	2962	1535	1297	1671	1011	1526	1475	1492	1564	884	1675
ENSG00000084453|SLCO1A2	0	0	0	0	0	0	0	8	0	0	0	0	9	0	9	0	0	0
ENSG00000084463|WBP11	5290	4581	5496	9207	8544	7078	8568	12938	6798	11519	14031	11310	6180	6173	6084	8885	8539	9505
ENSG00000084623|EIF3I	12876	11785	12819	24561	23488	16782	26384	37224	20540	19097	24800	16047	17017	13842	15696	21592	19912	21497
ENSG00000084628|NKAIN1	88	55	71	0	0	0	0	0	0	9	0	0	0	5	0	9	0	5
ENSG00000084636|COL16A1	1338	1318	1447	3195	3097	4609	2759	3796	2066	1480	1778	1664	2939	2519	3142	1562	1718	1848
ENSG00000084652|TXLNA	5869	5673	5846	9310	8237	8054	7574	10432	6429	6453	8077	6554	7232	6938	7362	9521	8840	9464
ENSG00000084674|APOB	0	0	0	0	0	0	0	0	0	0	0	0	0	0	0	0	0	0
ENSG00000084676|NCOA1	1218	1642	1962	1169	1008	643	2241	3496	2030	2424	2834	1918	2287	2252	2615	2827	2803	3295
ENSG00000084693|AGBL5	8107	7266	7945	2593	2578	2391	10342	13642	7468	6148	7274	6093	3686	3331	3747	6350	6072	5817
ENSG00000084710|EFR3B	116	168	95	366	375	387	1307	1776	1693	619	871	591	155	174	199	654	598	635
ENSG00000084731|KIF3C	10538	8343	10823	4875	5066	2665	6212	9720	4489	4733	5271	3831	4783	3637	3869	5071	4800	5269
ENSG00000084733|RAB10	19002	18905	18761	11630	10977	17046	15831	25110	15327	14372	18084	12920	15336	15398	14193	25516	22135	24618
ENSG00000084734|GCKR	146	225	193	131	101	103	5	48	0	0	20	8	0	0	0	49	46	58
ENSG00000084754|HADHA	26354	22533	25631	14515	16504	16884	16933	28756	14726	13253	18699	12858	12735	12776	12806	13235	12244	15140
ENSG00000084764|MAPRE3	9909	4643	5250	1599	1605	1034	5198	7426	3582	1622	2170	920	4297	3770	3798	1109	1957	2180
ENSG00000084774|CAD	7666	7320	8288	11432	10708	13039	5897	8556	4863	11443	14659	10820	3520	3170	3626	9021	8028	8458
ENSG00000085063|CD59	29303	26653	26761	21088	19759	19856	14689	21844	12029	7641	9898	8266	13207	11701	10809	10843	9844	10097
ENSG00000085117|CD82	1644	1898	1876	1721	1856	1854	4659	7106	4069	779	1650	687	3703	3815	5481	1330	1298	1985
ENSG00000085185|BCORL1	2784	2394	2775	1279	990	879	3384	6732	2903	2487	2211	2226	3024	2758	2770	1757	1549	2382
ENSG00000085224|ATRX	3271	3989	2827	2511	2242	2704	2464	4752	2690	2829	4406	3352	4543	3251	3620	4233	4294	4617
ENSG00000085231|AK6	1303	709	884	1697	800	1552	964	1852	908	1154	924	1261	838	742	936	1108	625	1021
ENSG00000085265|FCN1	0	0	0	0	0	0	0	0	0	0	0	0	0	0	0	0	0	0
ENSG00000085274|MYNN	1079	1061	1302	1051	861	1228	850	1516	975	1219	1179	1034	1367	1599	1685	2143	1683	1895
ENSG00000085276|MECOM	2434	2593	2375	1776	1712	2122	85	250	171	24	28	12	681	701	566	65	40	32
ENSG00000085365|SCAMP1	2111	2037	1952	1366	3251	836	3437	6766	3866	1182	2844	1973	2400	2750	1744	1151	2588	3219
ENSG00000085377|PREP	2367	2595	2639	3354	3239	3046	6718	9434	5157	3684	4506	3706	4206	4119	4253	3206	2888	3135
ENSG00000085382|HACE1	752	761	607	652	568	634	665	1712	743	790	862	565	781	869	927	1058	982	1170
ENSG00000085415|SEH1L	1623	1592	1838	4891	4826	6285	1698	2358	1459	11320	15092	12243	2267	1569	2066	12786	10951	12870
ENSG00000085433|WDR47	1220	1166	1040	1229	1107	1191	1024	2072	947	630	821	685	1178	1143	1129	1123	1057	1176
ENSG00000085449|WDFY1	6560	6596	6039	5861	5462	6215	4080	7520	3797	2884	3439	2366	6313	6933	5754	4022	3897	4287
ENSG00000085465|OVGP1	125	121	90	48	62	69	231	382	207	102	111	120	712	656	645	181	162	258
ENSG00000085491|SLC25A24	3785	3635	3886	4499	4009	6320	3522	5966	3722	6593	4196	2533	4160	2792	2626	3612	3349	3740
ENSG00000085511|MAP3K4	3222	3368	3192	2371	2368	2936	1671	3090	1693	1737	2162	1599	1036	921	1124	1460	1256	1504
ENSG00000085514|PILRA	52	59	68	26	12	4	50	44	30	20	22	18	77	53	69	135	104	132
ENSG00000085552|IGSF9	1012	1043	1057	48	57	29	1993	2750	1747	886	1075	1067	1678	1474	1659	971	1078	1025
ENSG00000085563|ABCB1	0	0	0	0	0	0	12	0	5	0	5	0	12	5	16	12	0	0
ENSG00000085644|ZNF213	1889	1893	1303	830	625	1037	1273	2098	1029	536	643	524	1376	845	840	934	1013	1767
ENSG00000085662|AKR1B1	148194	134410	145738	73440	66926	73840	273284	415846	238122	71390	88999	75444	193737	167065	174341	91539	80233	82224
ENSG00000085719|CPNE3	5679	5937	5399	5690	5241	4228	5485	9198	5097	7604	10049	7126	9470	10210	9218	8804	7558	8042
ENSG00000085721|RRN3	3466	3644	3797	7545	6782	10896	2898	4212	2777	3718	4332	3463	2848	3165	2579	5976	4788	5452
ENSG00000085733|CTTN	28276	27104	27772	13588	13661	15781	29751	45846	28270	27637	33496	26648	35573	33516	32822	16187	15783	17745
ENSG00000085741|WNT11	60	29	39	0	4	0	157	218	111	14	4	17	19	17	25	9	24	33
ENSG00000085760|MTIF2	3740	3790	3622	3534	3411	4528	3260	5302	3166	3913	5544	4309	3161	3301	2746	7332	6194	7462
ENSG00000085788|DDHD2	2644	2477	2646	2414	2257	2374	2032	2970	1777	1510	1940	1364	1971	2064	2060	3055	2622	1810
ENSG00000085831|TTC39A	1337	1214	1486	50	32	28	3708	5290	2558	1162	1396	1469	1655	1388	1525	3816	3067	3223
ENSG00000085832|EPS15	3919	3728	3854	5351	5347	6164	5669	10074	4881	5357	6641	4730	5502	5680	4709	7466	7203	8090
ENSG00000085840|ORC1	316	297	357	3231	3329	3171	2448	4012	1989	2894	3526	2847	110	118	138	882	734	759
ENSG00000085871|MGST2	626	648	598	280	241	177	1189	1720	1174	679	1006	748	1407	1100	1114	674	549	688
ENSG00000085872|CHERP	6560	6154	6620	7867	7498	7257	7756	11042	5939	6116	7427	6066	5677	5280	5937	8154	7868	8811
ENSG00000085978|ATG16L1	1790	2802	3066	3795	1860	4110	1784	2590	2834	4049	2460	2057	2809	1378	2309	4045	3908	3670
ENSG00000085982|USP40	4673	4927	4791	2814	2763	3365	20188	27326	18456	15441	18571	15434	17220	16948	16629	23470	21271	23910
ENSG00000085998|POMGNT1	3151	3062	3319	4838	4876	3661	7366	10640	6346	5082	6180	5962	3263	2755	2700	5433	5459	5211
ENSG00000085999|RAD54L	534	471	583	1745	1761	2313	2427	4458	2022	2461	3613	2872	158	207	127	473	466	462
ENSG00000086015|MAST2	9330	8208	8403	8378	7750	6627	7397	11684	5406	5942	7651	5819	3790	3613	3733	5800	5740	6194
ENSG00000086061|DNAJA1	6266	5789	6505	15403	13579	20530	6848	11488	7171	10123	12540	10352	9246	8201	9137	12463	11037	12559
ENSG00000086062|B4GALT1	13153	13167	14289	12627	11692	13524	27847	35258	19429	9527	12041	8633	27471	27547	25773	24944	23409	25332
ENSG00000086065|CHMP5	4180	4880	4520	4891	4441	6155	5380	9234	4875	3370	4470	4070	6761	7151	5524	5476	5353	5132
ENSG00000086102|NFX1	4355	4092	4114	3390	3637	3106	2354	3606	1776	1846	2526	1876	2652	2485	2726	2268	2033	2416
ENSG00000086159|AQP6	55	47	47	5	0	6	35	50	30	9	5	13	8	8	11	28	20	20
ENSG00000086189|DIMT1	2287	2125	2137	4567	4119	4436	1945	2934	1773	2707	2890	2467	2198	1957	1876	3059	2760	3271
ENSG00000086200|IPO11	2133	2225	2294	4902	4557	6235	1907	2756	2121	2850	4235	2904	2010	2110	1827	3117	2732	2914
ENSG00000086205|FOLH1	0	0	0	0	0	0	0	0	0	0	0	0	0	0	0	0	0	0
ENSG00000086232|EIF2AK1	21070	18768	21721	8409	9564	8370	19471	29378	17658	24421	30008	24063	21631	19636	19085	28342	23766	27783
ENSG00000086288|NME8	0	0	0	0	0	0	0	0	0	0	0	0	0	0	0	0	0	0
ENSG00000086289|EPDR1	5544	5335	6223	3632	3418	5086	0	0	0	0	0	0	0	0	0	0	0	0
ENSG00000086300|SNX10	1152	2557	2288	119	102	196	907	790	737	1148	1278	764	625	557	562	2111	1206	1120
ENSG00000086475|SEPHS1	4231	4486	4980	5970	5402	5573	4287	6154	3789	5924	7765	4280	2679	1493	1470	4879	6820	7330
ENSG00000086504|MRPL28	5518	5798	5964	6038	5091	5778	8567	13074	8119	4832	7805	7014	5771	4577	5042	6090	6292	5038
ENSG00000086506|HBQ1	0	0	0	0	0	3	0	0	4	0	0	6	0	0	0	8	3	0
ENSG00000086544|ITPKC	1105	1027	1112	416	414	381	3674	5916	2840	1988	2474	1900	4791	4227	4993	2162	1821	2000
ENSG00000086548|CEACAM6	0	0	0	0	0	0	3224	4418	3098	190	246	164	384	348	346	75	76	80
ENSG00000086570|FAT2	35	37	29	40	8	9	33	40	44	93	113	56	46	66	46	91	138	125
ENSG00000086589|RBM22	3019	2531	2609	5342	3869	4574	4138	7772	3202	3221	3866	3019	3773	4397	4277	3989	4465	3985
ENSG00000086598|TMED2	5782	5886	4802	6848	7695	6578	7800	11310	8452	8734	10489	8876	10392	8708	9856	8746	8522	8823
ENSG00000086619|ERO1B	423	413	344	85	65	101	1486	2742	1360	588	585	388	1449	1398	1415	1011	1017	1098
ENSG00000086666|ZFAND6	1725	1729	1881	1346	1761	798	4294	10682	3558	2104	3027	4408	5329	4184	3724	2981	3041	2589
ENSG00000086696|HSD17B2	0	0	0	0	0	0	0	0	0	0	0	0	0	0	0	0	0	0
ENSG00000086712|TXLNG	1885	1912	1754	1953	1888	2003	2234	3580	2533	4849	5821	4402	3365	3382	3117	3302	2954	3300
ENSG00000086717|PPEF1	66	36	31	0	0	0	13	16	0	0	0	8	12	4	25	25	17	13
ENSG00000086730|LAT2	70	113	92	60	79	102	345	512	314	211	211	128	54	67	79	287	354	389
ENSG00000086758|HUWE1	43558	43402	45309	47035	44983	39940	21325	30826	15394	14437	17966	13168	20854	22094	20232	17801	16601	17966
ENSG00000086827|ZW10	1670	1672	1528	2969	2903	3034	1022	1544	1217	1609	1964	1626	1265	1224	1207	1300	1120	1173
ENSG00000086848|ALG9	1496	1518	803	1678	1315	1449	1313	582	880	781	1036	748	800	838	858	1062	571	1099
ENSG00000086967|MYBPC2	13	7	8	0	0	0	2	0	0	0	0	0	0	0	4	0	0	0
ENSG00000086991|NOX4	0	0	0	0	0	0	0	0	0	0	0	0	0	0	0	0	0	0
ENSG00000087008|ACOX3	1259	1012	1122	1168	983	1184	2065	2948	2205	912	1099	935	1755	1668	1710	454	456	437
ENSG00000087053|MTMR2	3295	3265	4093	8371	9506	8329	2600	3808	3087	3036	4035	2720	3340	3772	3534	3617	3652	3808
ENSG00000087074|PPP1R15A	5884	6192	6257	6436	6220	9022	8292	13192	4097	3417	4231	3697	5863	5512	5637	17761	16663	18020
ENSG00000087076|HSD17B14	2063	1728	2595	107	56	200	1044	1736	985	297	415	387	2323	1544	1939	335	246	453
ENSG00000087077|TRIP6	11869	10896	11779	8573	7067	9258	12649	17600	8930	5740	6970	5670	12438	9707	11352	4648	3961	4428
ENSG00000087085|ACHE	289	284	403	45	12	33	80	70	58	24	41	30	80	48	88	81	136	95
ENSG00000087086|FTL	277426	259758	297418	113701	108011	96053	237962	352336	232917	197838	248962	217061	310030	276553	310011	345787	325013	359032
ENSG00000087087|SRRT	3384	3209	3286	7519	6898	7049	3528	6084	4598	6328	8187	6947	5050	4532	4720	3880	3402	3840
ENSG00000087088|BAX	3870	3927	3927	4478	3895	3574	6701	8902	5940	6266	8008	7041	5055	4151	4371	5030	4876	5567
ENSG00000087095|NLK	1453	1646	1458	1052	982	907	1088	1570	889	915	1196	786	1021	1055	960	1332	940	1310
ENSG00000087111|PIGS	6954	6823	7773	3745	3621	2986	5847	9562	5616	3443	4265	3192	4944	4661	4767	4200	3777	4496
ENSG00000087116|ADAMTS2	518	504	565	1080	771	1135	0	0	0	0	0	0	0	0	0	0	0	0
ENSG00000087128|TMPRSS11E	0	0	0	4	4	0	9	44	4	24	64	17	148	84	89	17	9	17
ENSG00000087152|ATXN7L3	6954	5928	6274	3695	3272	4696	5368	8624	4414	3382	4411	3562	4786	4472	4482	5383	4840	5534
ENSG00000087157|PGS1	1802	1600	1572	1292	1125	944	2448	3610	1916	1592	2084	1711	3395	3108	2783	1658	1565	1540
ENSG00000087191|PSMC5	7431	6342	6574	7465	6759	7754	7675	9764	5867	6116	7473	8300	6118	6153	6203	6920	5226	6249
ENSG00000087206|UIMC1	1928	1721	1732	2249	1568	2669	1961	2940	1472	1346	1851	1639	1754	1412	1846	2303	1761	2007
ENSG00000087237|CETP	40	72	37	12	11	10	3	0	0	0	1	1	1	0	4	17	7	23
ENSG00000087245|MMP2	211	129	214	84	75	90	66	104	42	14	44	28	4	0	0	22	18	17
ENSG00000087250|MT3	0	0	0	0	0	0	0	0	0	0	0	6	0	0	0	0	0	0
ENSG00000087253|LPCAT2	1538	1231	1280	1219	1187	1366	3290	6028	3598	3452	4089	2868	3844	3819	3232	3166	3002	3305
ENSG00000087258|GNAO1	966	951	1220	4001	3604	1016	5201	8456	1282	1605	1781	1540	2382	2131	896	2998	2835	963
ENSG00000087263|OGFOD1	2845	3252	3720	7915	7828	7762	2834	4104	2439	3197	4607	3328	1847	1950	1671	5219	5092	4904
ENSG00000087266|SH3BP2	3635	6183	6393	2150	2366	1244	5713	8202	3540	1207	1417	964	2946	3126	2982	3582	1916	1181
ENSG00000087269|NOP14	2914	3084	3091	6732	6592	9198	3412	3752	2586	3533	4685	3433	3398	3637	3166	3333	3477	3814
ENSG00000087274|ADD1	8052	8597	6346	8452	7848	8941	7158	6500	3679	4973	7414	5087	9284	8270	8277	8728	6594	8686
ENSG00000087299|L2HGDH	1993	1881	1871	1839	1677	2294	1591	2962	1567	910	1290	641	1063	909	879	1024	908	852
ENSG00000087301|TXNDC16	1090	879	808	1290	1209	1171	533	684	553	260	365	216	466	452	382	184	191	210
ENSG00000087302|RTRAF	8241	7742	8144	9857	8737	7035	7947	14392	7690	4331	5712	5495	4699	4109	4038	6476	5318	6856
ENSG00000087303|NID2	53	51	22	16	7	12	0	10	10	0	0	4	4	5	8	4	21	7
ENSG00000087338|GMCL1	2841	2793	2804	2009	1712	2521	2297	4166	2326	1894	2100	1442	1646	1529	1359	2367	2078	2247
ENSG00000087365|SF3B2	19535	19074	20564	19960	18904	26917	30314	46328	22549	21873	27688	22800	20425	18598	19873	24432	23603	26447
ENSG00000087448|KLHL42	858	798	864	2540	2385	3006	3294	4640	3445	4839	5817	4332	6331	6107	5906	4753	4364	4736
ENSG00000087460|GNAS	58742	61874	62950	39685	26455	39597	70349	109036	52746	45015	58962	49789	69894	34620	59641	37050	36885	56125
ENSG00000087470|DNM1L	2991	2799	3350	6910	6474	7421	3535	6134	4189	7536	9872	6787	5946	6294	5931	8069	6757	8273
ENSG00000087494|PTHLH	42	52	59	187	160	212	94	120	43	133	157	107	146	170	150	228	129	201
ENSG00000087495|PHACTR3	3	5	11	2	16	0	4	94	13	0	0	9	13	5	26	0	0	0
ENSG00000087502|ERGIC2	1678	1884	1828	1926	1975	1612	2286	5204	2954	5416	6737	5328	4741	4510	4083	5174	4450	4852
ENSG00000087510|TFAP2C	1927	1758	2193	5391	4679	6123	7357	11528	5857	4570	5655	4154	10190	9914	9780	5543	5194	5472
ENSG00000087586|AURKA	2527	2898	2869	10996	6682	10513	7196	10304	4421	8364	15744	12259	1481	1382	1394	7722	7837	8165
ENSG00000087589|CASS4	25	17	8	11	0	0	8	0	8	4	12	0	10	8	0	61	54	46
ENSG00000087842|PIR	879	881	861	490	481	624	5037	6998	5126	3692	4461	3910	4745	4712	4412	7014	6312	6657
ENSG00000087884|AAMDC	1330	1356	1600	482	530	717	894	1194	632	389	414	383	707	631	660	704	587	726
ENSG00000087903|RFX2	2298	2024	1919	1986	1703	1544	1201	1890	1023	643	677	566	433	226	318	647	633	428
ENSG00000087995|METTL2A	2689	2350	2683	2049	1883	2056	1480	1994	1196	1005	1374	1091	1396	1168	1184	1322	1235	1471
ENSG00000088002|SULT2B1	161	109	191	10	13	4	1925	3256	1587	819	985	866	1410	1134	1404	1814	1749	1894
ENSG00000088035|ALG6	616	629	521	1278	1089	1409	598	1058	701	830	937	799	495	677	575	1400	1217	1325
ENSG00000088038|CNOT3	4524	4234	4455	3722	3527	2964	12769	19754	8841	7336	9318	8631	9436	9076	9472	9332	8153	9492
ENSG00000088053|GP6	32	37	44	30	17	33	78	64	31	38	84	12	97	127	94	120	148	113
ENSG00000088179|PTPN4	1845	2130	1870	1736	1617	1509	2009	3102	2163	1707	2034	1665	1622	1684	1679	2823	2643	2963
ENSG00000088205|DDX18	5258	5503	5557	11567	10374	13966	4810	7792	6202	11814	14488	10383	5709	5359	5130	8527	7930	8989
ENSG00000088247|KHSRP	20012	19516	20751	27138	25324	19414	13170	19840	12054	16593	20075	15706	11163	11674	12303	10849	9755	10575
ENSG00000088256|GNA11	12154	9542	4554	14375	12283	13002	3091	7640	2404	6048	6834	7018	8277	7820	5435	7570	3994	5413
ENSG00000088280|ASAP3	6543	6451	6440	2022	1912	2188	3263	4040	2091	885	1035	938	3771	3488	3987	1407	1537	1489
ENSG00000088298|EDEM2	6966	6241	7072	2295	2075	2265	3336	4260	2653	1208	1671	1305	1778	1537	1546	1533	1416	1554
ENSG00000088305|DNMT3B	1037	1644	1412	1173	1135	899	1198	2040	1051	893	1190	855	1149	799	766	549	512	572
ENSG00000088320|REM1	0	0	0	0	0	0	0	0	0	0	0	0	0	0	0	0	0	0
ENSG00000088325|TPX2	7533	8847	9235	34488	33594	41448	12465	20772	8379	15706	20628	14645	2138	1987	1836	7372	6938	7484
ENSG00000088340|FER1L4	8925	8169	7042	311	273	306	8438	14228	8506	2159	2753	2590	8462	7007	7546	1967	2127	2307
ENSG00000088356|PDRG1	1777	1736	1817	1889	1701	2483	1699	2760	1180	1812	2418	1857	1307	1089	1439	2191	2009	2124
ENSG00000088367|EPB41L1	6272	6514	7196	632	629	526	8477	14758	6120	3893	3979	4475	16842	14440	16597	6094	5894	4803
ENSG00000088386|SLC15A1	0	0	0	4	16	0	355	696	443	8	13	7	70	108	52	61	83	86
ENSG00000088387|DOCK9	1414	1289	1332	1489	1664	1779	4817	7178	4460	3057	4018	2794	4457	4382	4213	2752	2597	2770
ENSG00000088448|ANKRD10	4112	3654	3823	2815	2475	3617	3925	6590	3318	3882	4588	3551	6630	5680	5744	4277	3985	4336
ENSG00000088451|TGDS	647	610	629	394	418	345	836	1310	830	719	1181	891	856	813	720	1253	1037	1110
ENSG00000088538|DOCK3	2654	2338	2131	1089	758	817	2014	3426	1507	500	671	592	3040	2885	2972	1380	1231	1419
ENSG00000088543|C3orf18	1322	1840	1916	603	496	657	866	1452	596	204	277	200	265	313	416	882	686	668
ENSG00000088682|COQ9	2473	2852	2591	3191	3310	2482	5807	7948	3610	2982	4571	3081	2634	1910	2480	5267	5324	4598
ENSG00000088726|TMEM40	67	57	57	328	233	224	2290	3564	1346	795	1167	1031	1489	1500	1472	6086	5409	5949
ENSG00000088727|KIF9	291	394	348	307	172	168	648	906	607	339	336	455	281	189	304	345	203	173
ENSG00000088756|ARHGAP28	0	0	0	0	0	0	34	24	16	5	9	9	72	108	231	90	72	90
ENSG00000088766|CRLS1	5081	4563	5349	4722	5471	10280	3979	6390	3699	3886	4729	3203	3475	3036	3387	4382	3940	3768
ENSG00000088782|DEFB127	0	0	0	0	0	0	0	0	0	0	0	0	0	0	0	0	0	0
ENSG00000088808|PPP1R13B	1902	1991	1730	1129	1191	1142	1094	2306	1598	981	928	859	752	735	593	730	1060	1151
ENSG00000088812|ATRN	15798	15065	16138	12740	12362	12186	12214	17554	9433	7299	9035	6471	10022	10296	9702	10583	9753	10029
ENSG00000088826|SMOX	4640	3710	4850	1714	1503	1759	4137	6480	2992	2029	2808	2368	1587	1329	1647	3825	3678	3313
ENSG00000088827|SIGLEC1	277	208	146	13	0	0	26	70	0	7	10	13	156	106	104	9	30	20
ENSG00000088832|FKBP1A	7817	8735	9018	12587	11434	15845	12903	18478	10832	9618	8543	12280	19639	11173	6978	8375	7705	21940
ENSG00000088833|NSFL1C	8594	8536	9121	9311	7893	8407	10234	14946	8341	8966	10424	9361	8169	6471	7474	4497	4459	5175
ENSG00000088836|SLC4A11	324	349	323	147	175	110	18641	23000	17977	2671	3450	2903	12461	11223	11759	1750	1785	1636
ENSG00000088854|C20orf194	4115	4087	4166	1299	1226	1356	2459	3748	1763	819	1035	832	1267	1367	1127	1448	1482	1515
ENSG00000088876|ZNF343	2390	1218	1390	822	1824	1102	702	962	538	584	885	756	1140	326	1164	1007	689	900
ENSG00000088881|EBF4	675	651	494	9	37	28	1067	1754	728	421	315	352	259	225	289	533	480	397
ENSG00000088882|CPXM1	51	34	48	0	0	0	8	38	8	0	0	5	0	5	13	2	0	0
ENSG00000088888|MAVS	43657	41827	45534	33360	29791	30561	27559	34988	22361	15649	20169	13861	32453	31953	31899	20275	19088	20711
ENSG00000088899|LZTS3	3281	2523	3369	1411	1380	2420	5495	8028	4426	1794	2007	2022	3926	3940	3858	2595	2051	2188
ENSG00000088926|F11	0	0	5	0	0	0	0	0	0	0	0	0	0	0	0	0	0	0
ENSG00000088930|XRN2	12249	11821	12860	14716	13916	13376	11682	17150	10770	10116	12645	9075	10366	10526	9738	9678	8675	9447
ENSG00000088970|KIZ	1926	1935	1625	1374	1092	1157	776	1342	801	251	366	266	1017	930	939	420	492	466
ENSG00000088986|DYNLL1	5247	5013	5757	8572	7556	5336	6102	9178	6370	7806	9211	8060	5588	4764	5793	11562	8825	9603
ENSG00000088992|TESC	0	0	0	0	0	0	0	0	0	0	0	4	0	0	0	0	0	4
ENSG00000089006|SNX5	10199	9987	9782	11490	8728	10903	12303	13858	9804	11138	10592	10718	8479	5927	7456	8286	7900	8814
ENSG00000089009|RPL6	44675	43986	45523	70453	66527	59904	55575	83602	49976	59897	75939	65014	60321	54953	51711	88347	78677	85922
ENSG00000089012|SIRPG	23	24	12	0	0	0	56	162	65	17	32	40	10	17	12	0	0	0
ENSG00000089022|MAPKAPK5	2337	2016	2106	2344	2404	3498	2647	3668	2189	2877	4087	3033	3064	2402	2774	3521	3462	3848
ENSG00000089041|P2RX7	182	144	83	155	230	195	40	86	4	20	9	28	6	24	20	4	4	4
ENSG00000089048|ESF1	1758	1841	1548	2806	2054	3631	896	1750	869	2718	3165	2556	1413	1260	1305	3066	2437	3097
ENSG00000089050|RBBP9	4049	3770	4023	4059	4021	4039	2749	3470	2786	1889	2152	1483	2147	2171	2278	2403	2019	2387
ENSG00000089053|ANAPC5	7999	7683	7368	11065	10656	11352	5660	8198	5066	8354	10436	8785	6839	6085	6541	5277	4740	5629
ENSG00000089057|SLC23A2	8625	8655	8769	5898	5623	4626	8959	11960	6643	8364	11031	7403	5817	6141	5745	7025	6752	7117
ENSG00000089060|SLC8B1	2545	1859	2091	2819	2219	2379	5185	5094	2486	3055	2903	2113	3632	4505	4205	2553	2592	2593
ENSG00000089063|TMEM230	14296	14454	15130	13316	12507	12205	13942	18996	11119	9346	12020	8763	10665	9731	9073	15890	14358	15441
ENSG00000089091|DZANK1	608	447	527	342	268	348	581	652	405	181	282	204	395	423	493	367	207	292
ENSG00000089094|KDM2B	1436	1387	1442	2278	2065	2671	2249	3424	1739	2079	2739	2002	2346	2339	2245	1926	2052	1965
ENSG00000089101|CFAP61	9	21	0	5	0	19	13	0	5	5	12	0	0	0	0	0	17	0
ENSG00000089116|LHX5	0	0	0	0	0	0	273	452	240	349	324	300	276	231	304	768	786	957
ENSG00000089123|TASP1	1057	1119	1111	941	885	1267	1513	2250	1466	885	1045	712	1093	815	822	900	796	901
ENSG00000089127|OAS1	2685	2531	2451	158	168	92	1079	1658	823	686	685	726	962	940	891	590	638	565
ENSG00000089154|GCN1	17129	15915	16978	21103	20384	24996	18113	28676	15875	19801	25627	18463	18267	17485	18375	14334	13399	14165
ENSG00000089157|RPLP0	48783	46727	52249	69811	60742	77104	78948	122574	55601	79256	102846	84136	100013	85507	111978	113119	99280	105869
ENSG00000089159|PXN	13860	10678	14479	16231	14562	18791	16586	24634	12900	18123	20615	18152	21500	20245	20622	28701	27176	28129
ENSG00000089163|SIRT4	172	144	141	142	108	143	152	224	110	84	105	151	140	118	161	126	96	151
ENSG00000089169|RPH3A	9	0	0	0	0	0	0	0	0	0	0	0	0	0	0	0	0	0
ENSG00000089177|KIF16B	3959	3665	3612	3574	3416	3460	2527	4848	2788	1806	2082	1474	3059	3086	2517	1980	1673	2007
ENSG00000089195|TRMT6	1583	1520	1484	4556	4354	3632	2094	2802	2118	2879	3548	3035	2309	2694	2395	4297	4029	4282
ENSG00000089199|CHGB	3	16	17	8	0	18	4	0	17	0	0	4	0	0	0	0	0	14
ENSG00000089220|PEBP1	10348	10130	11167	19240	17388	15960	11265	15418	9074	12542	15438	13358	16593	15256	16282	14969	13659	14950
ENSG00000089225|TBX5	0	0	0	0	0	0	0	0	0	0	0	0	0	0	0	0	0	0
ENSG00000089234|BRAP	1477	1411	1392	2120	2199	2215	1180	2220	1264	1993	2837	2000	2285	2408	2329	2095	1898	2005
ENSG00000089248|ERP29	9953	10124	10487	7396	6079	6419	10046	13232	6769	7850	10692	8584	8191	6986	7852	18879	17130	19196
ENSG00000089250|NOS1	0	0	0	0	0	0	0	0	0	4	0	0	0	0	4	0	0	0
ENSG00000089280|FUS	10037	10602	11481	26028	22221	23235	8575	10484	11530	15104	18850	15808	7986	6799	7759	14045	13332	14908
ENSG00000089289|IGBP1	8174	7684	8424	2935	3428	3657	10171	17554	7154	3431	4670	3804	10856	11225	11712	5418	4312	5276
ENSG00000089327|FXYD5	6678	4676	5406	11040	9304	3664	20027	30990	18663	14470	15760	14129	10856	11565	11445	13817	12451	14590
ENSG00000089335|ZNF302	1291	518	1156	589	505	1163	572	1810	1177	868	1005	806	1064	487	937	792	484	1886
ENSG00000089351|GRAMD1A	11145	10136	10930	3961	3797	4696	13313	20224	9757	4771	6091	4816	8682	8023	7997	5396	5097	5096
ENSG00000089356|FXYD3	0	0	0	0	0	0	17226	23852	18196	1613	2135	2123	28823	23833	26787	1295	916	1119
ENSG00000089472|HEPH	0	0	0	0	0	0	0	0	0	9	40	5	0	0	0	0	0	0
ENSG00000089486|CDIP1	1290	1569	1978	1185	869	1832	1534	2076	1333	469	580	488	584	728	450	981	594	1124
ENSG00000089505|CMTM1	1	12	4	47	16	11	14	12	6	24	10	13	34	16	19	10	6	0
ENSG00000089558|KCNH4	101	129	84	3	0	12	0	0	0	0	0	0	0	0	0	0	0	0
ENSG00000089597|GANAB	44064	42815	44610	49363	45964	44153	62605	99250	51946	41204	53907	41531	42872	41245	42697	44723	40392	43040
ENSG00000089639|GMIP	4040	3938	4235	2198	2020	2518	2207	3246	2433	1160	1393	1156	2400	2367	2055	1344	1442	1427
ENSG00000089682|RBM41	962	886	881	648	750	708	810	1570	804	647	976	828	1241	1134	1091	1321	1320	1362
ENSG00000089685|BIRC5	486	561	626	2916	2995	4803	2497	3190	1600	3851	4657	3472	434	435	559	1956	1566	1859
ENSG00000089692|LAG3	54	64	46	118	64	49	84	144	54	0	39	61	17	25	38	56	45	26
ENSG00000089693|MLF2	13526	11921	12089	12106	12483	9600	23847	39168	23602	23420	26500	26836	21379	19601	19944	19011	15971	18439
ENSG00000089723|OTUB2	1402	1193	1202	837	591	603	770	792	450	136	189	84	97	182	98	333	269	386
ENSG00000089737|DDX24	9769	11325	11062	14897	13455	12076	5198	8064	4089	4228	5536	4358	1738	1993	1902	4673	3877	4226
ENSG00000089775|ZBTB25	4920	4727	4165	1096	698	1032	1466	2630	1026	499	519	420	1018	1062	637	718	852	916
ENSG00000089818|NECAP1	821	929	1050	1271	1095	1253	751	1696	1260	788	1914	1417	1598	1571	1518	2810	2579	2454
ENSG00000089820|ARHGAP4	3882	3863	3992	134	131	230	644	1122	421	132	201	161	393	496	409	485	510	522
ENSG00000089847|ANKRD24	1753	990	1352	78	113	120	344	448	254	63	42	94	130	94	155	35	144	134
ENSG00000089876|DHX32	6697	6196	7299	4105	4339	5136	4100	6072	3493	3452	4385	3418	4761	4542	4412	3579	3407	3709
ENSG00000089902|RCOR1	10617	9429	10146	6771	5977	7426	8794	14472	7172	7429	9392	5955	8024	8567	7720	9157	8484	8633
ENSG00000089916|GPATCH2L	1711	1516	1674	1256	2485	2776	2268	4702	2163	1864	2544	2836	2408	2291	2105	2734	2568	2807
ENSG00000090006|LTBP4	5741	4619	5044	2674	2479	4313	6499	11968	4624	1867	2639	1944	6841	4821	5337	2775	2830	2557
ENSG00000090013|BLVRB	3779	4591	5143	2194	1859	1579	9837	16818	8418	3109	3926	3665	5779	5381	5868	3974	3645	3788
ENSG00000090020|SLC9A1	1590	1644	1898	1401	2053	1062	2186	3926	2125	2057	2393	2200	5095	2925	5229	2801	1606	1823
ENSG00000090054|SPTLC1	5008	5073	5300	5637	5304	6678	4654	8568	4812	4423	6175	4344	5903	5529	6251	5577	4936	5439
ENSG00000090060|PAPOLA	15120	15546	15610	19452	17459	17259	6572	10818	6991	11112	14015	9563	5285	5220	5046	14345	12653	13923
ENSG00000090061|CCNK	4724	4382	4824	3558	3066	2119	2813	4380	2071	2055	2646	2315	1169	1258	1218	1902	1787	2015
ENSG00000090097|PCBP4	2283	2466	2561	2757	2477	2776	1993	3774	1595	850	1197	967	1007	1353	1539	1040	936	1533
ENSG00000090104|RGS1	0	0	0	0	0	0	0	0	0	0	0	0	0	0	0	0	0	0
ENSG00000090238|YPEL3	2766	3407	3497	514	465	471	3115	6000	2197	687	817	998	4670	3722	4190	1095	1457	1111
ENSG00000090263|MRPS33	2302	2074	2286	1559	1479	1514	1854	2668	1713	1406	1619	1608	1496	1379	1299	2168	2049	1976
ENSG00000090266|NDUFB2	3971	4217	4296	5708	5102	6341	3982	6104	3689	4392	5083	4704	3109	2825	3595	3534	3590	3002
ENSG00000090273|NUDC	5509	4971	5977	13460	11503	13864	8078	11086	7478	9567	11691	10523	4963	4231	5166	7176	7058	7530
ENSG00000090316|MAEA	1788	1894	3526	3623	3638	12367	4677	4126	5008	4745	5564	2664	2602	2611	4326	4990	4621	4967
ENSG00000090339|ICAM1	22868	21689	23549	38542	35416	26167	18290	23912	13192	8045	10750	8623	8600	7849	8142	20147	18265	19891
ENSG00000090372|STRN4	4111	4413	6373	4104	4813	4421	7316	14448	5205	4787	5936	6129	4912	4316	4464	5586	6058	5163
ENSG00000090376|IRAK3	0	0	0	0	0	0	13	0	20	8	40	12	0	4	20	28	32	36
ENSG00000090382|LYZ	0	0	0	0	0	0	12	0	0	4	0	0	0	6	25	0	9	0
ENSG00000090402|SI	0	0	0	0	0	0	0	0	0	0	0	0	0	0	0	0	0	0
ENSG00000090432|MUL1	1884	2086	2504	3398	3338	3002	2297	3204	1814	1979	2462	2075	2200	2077	2116	2635	2032	2184
ENSG00000090447|TFAP4	1931	1816	1818	1535	1573	1974	1563	2122	1297	2218	2531	2159	1118	1897	1941	1396	1883	1776
ENSG00000090470|PDCD7	1892	1637	1635	1472	1551	2651	2486	3498	1552	1598	2144	1306	2002	1765	1915	1906	1783	1831
ENSG00000090487|SPG21	3891	4724	4496	4915	5638	5670	7817	10146	6478	3905	5155	4035	4055	4130	3942	4557	3413	3686
ENSG00000090512|FETUB	0	0	0	0	0	0	0	0	0	0	7	5	0	2	9	0	9	0
ENSG00000090520|DNAJB11	5179	4551	4653	4422	4171	6027	4937	8858	5903	7502	8207	7709	6069	5607	5293	6143	5568	6387
ENSG00000090530|P3H2	11781	10741	11306	10697	9691	12476	3165	5594	2255	2433	2865	1911	2008	2147	2086	3688	3490	3833
ENSG00000090534|THPO	25	25	5	3	0	0	0	12	0	8	9	13	9	9	9	0	5	20
ENSG00000090539|CHRD	584	362	323	0	0	0	86	50	21	26	22	42	59	68	51	95	94	101
ENSG00000090554|FLT3LG	636	459	699	432	511	485	811	1282	667	155	207	235	351	273	372	371	459	490
ENSG00000090565|RAB11FIP3	5923	4908	6204	3748	3658	5148	3042	4942	2915	2317	3020	2235	2361	2646	2343	2208	2184	2358
ENSG00000090581|GNPTG	6247	5261	6023	2560	2366	3393	4328	5812	3507	2983	3617	3344	5415	4515	4536	2096	2199	2705
ENSG00000090612|ZNF268	1166	1172	592	1869	2004	1715	379	740	542	1043	1085	489	1050	1038	489	2680	2626	1222
ENSG00000090615|GOLGA3	8355	5718	5376	10224	8656	8281	9577	16292	7603	9035	10868	7958	15338	14627	14167	12079	10626	13481
ENSG00000090621|PABPC4	9993	8879	10152	15001	12800	12257	17619	29770	12000	17685	21628	17357	19207	14363	15206	14075	13178	14918
ENSG00000090659|CD209	0	12	0	0	0	0	0	0	4	0	0	0	0	0	0	0	0	0
ENSG00000090661|CERS4	6577	6477	6692	250	191	190	3518	5746	3831	1773	1997	2051	4329	4192	4497	2014	2097	2400
ENSG00000090674|MCOLN1	2488	2254	2460	2862	2451	2607	986	1108	1175	1521	1969	1541	1352	1269	1376	1565	1369	1598
ENSG00000090686|USP48	4817	4210	4399	5705	4743	8297	2393	3888	2185	2492	3380	2679	2936	2820	2730	2711	2869	2997
ENSG00000090776|EFNB1	4815	4509	4394	3116	2769	3078	1683	2496	1416	776	1110	834	930	726	737	634	528	702
ENSG00000090857|PDPR	5836	7604	6550	5163	5359	5214	11353	6022	3308	1987	7264	6197	9868	2118	1723	10126	10244	10752
ENSG00000090861|AARS	24231	26959	27153	24831	21712	23123	26018	27090	15712	11281	14654	11967	8592	7493	8158	36564	33526	36376
ENSG00000090863|GLG1	26709	24096	27155	22984	21171	23196	17721	26734	13288	8130	10507	7837	10882	11528	10707	10336	10043	10928
ENSG00000090889|KIF4A	2322	2351	2631	9993	9741	13523	4881	8458	3773	7165	9583	7157	751	747	699	4112	3840	3913
ENSG00000090905|TNRC6A	4268	3992	4140	4655	4151	3524	3571	5852	3405	4885	5865	4089	4038	5055	4442	5255	4735	4208
ENSG00000090924|PLEKHG2	1646	1415	1142	332	337	217	1391	1430	1243	295	605	679	1075	683	717	1104	1494	974
ENSG00000090932|DLL3	246	184	244	29	13	64	197	386	177	270	390	344	129	114	128	277	290	246
ENSG00000090971|NAT14	2670	2180	2204	768	725	2269	11134	17442	12443	6236	4064	3271	4706	3495	3898	1287	2270	1508
ENSG00000090975|PITPNM2	4725	4165	4636	2021	2068	1836	3362	4676	2489	1614	2333	1741	4966	4940	5472	1682	1341	1869
ENSG00000090989|EXOC1	2956	2621	2634	2552	2585	2539	1882	3096	1905	1733	2277	1726	2741	2663	2580	2951	2579	2987
ENSG00000091009|RBM27	3755	4133	3381	5042	4123	4670	3315	5922	3420	4525	5516	3968	3897	4351	3685	5020	4440	4896
ENSG00000091010|POU4F3	0	5	0	0	0	13	14	10	20	37	48	47	13	44	17	25	20	21
ENSG00000091039|OSBPL8	3035	2827	2641	4467	3982	4920	699	1530	827	2758	2961	1954	1530	1809	1667	3718	3239	3727
ENSG00000091073|DTX2	1963	1651	1531	1715	1465	1153	5204	8278	3339	1841	2408	2058	4432	3727	4648	2348	2405	2300
ENSG00000091106|NLRC4	47	31	22	66	42	48	26	64	46	52	103	91	48	56	75	125	128	94
ENSG00000091127|PUS7	1341	1178	1471	4476	4389	4809	785	966	678	1935	2513	1830	879	588	734	1831	1955	2066
ENSG00000091128|LAMB4	24	25	37	0	3	0	0	0	0	0	0	0	6	8	4	0	0	20
ENSG00000091129|NRCAM	0	0	5	5	0	0	889	1514	1716	294	515	393	1268	1284	1011	1677	1538	1715
ENSG00000091136|LAMB1	753	821	886	657	510	693	18515	31940	13655	14575	19129	13883	22184	21762	22400	16245	14847	16763
ENSG00000091137|SLC26A4	0	25	5	23	54	69	9	48	60	62	42	46	27	44	30	117	106	101
ENSG00000091138|SLC26A3	0	0	3	1	2	0	0	0	0	0	0	0	0	0	0	9	0	0
ENSG00000091140|DLD	11184	11082	10927	11234	12815	12885	9023	12924	8564	7623	10381	8447	9306	9003	8479	16067	13592	15006
ENSG00000091157|WDR7	923	1004	1088	1199	1311	1263	1027	1194	845	714	812	563	809	734	887	992	788	826
ENSG00000091164|TXNL1	2667	3110	3493	4838	4564	4247	3035	4978	2892	3301	4333	3265	4562	4409	4198	4139	3901	4031
ENSG00000091181|IL5RA	0	0	0	0	0	0	0	0	0	0	0	0	0	0	0	0	0	0
ENSG00000091262|ABCC6	524	431	437	24	28	4	170	250	144	23	45	53	123	134	109	46	106	60
ENSG00000091317|CMTM6	9734	9493	10440	8824	7955	11806	8288	14004	10278	6130	7729	5248	10827	11297	9946	5249	4516	4725
ENSG00000091409|ITGA6	9241	8799	5320	7286	6999	10309	7702	21964	6802	9627	11611	6746	2242	1422	1188	6931	6196	6855
ENSG00000091428|RAPGEF4	19	30	22	39	41	51	95	238	93	98	171	102	14	20	17	90	87	140
ENSG00000091436|MAP3K20	15089	14508	13946	11652	11031	9631	4666	8728	4293	6248	7624	5205	2102	2247	1875	5376	5109	5435
ENSG00000091482|SMPX	271	293	348	9	0	0	0	0	0	0	0	0	0	0	0	0	0	0
ENSG00000091483|FH	7889	7967	8400	9407	8969	11325	12757	16020	11539	12676	15852	13723	11620	10105	10135	12996	11608	12538
ENSG00000091490|SEL1L3	12885	11193	9986	158	191	155	6187	7904	4262	3359	3589	3053	3436	3276	2906	5800	5172	5524
ENSG00000091513|TF	19	18	23	5	0	0	38	60	12	0	11	0	120	85	109	8	9	26
ENSG00000091527|CDV3	6255	5852	6126	4470	5073	8793	6626	19766	5194	9392	6342	4842	9671	8010	8086	8655	7134	8912
ENSG00000091536|MYO15A	321	263	364	59	16	8	223	474	137	52	61	45	227	148	152	134	127	120
ENSG00000091542|ALKBH5	14634	14736	15612	17301	16396	16788	11407	19162	8863	7771	10063	7677	8051	7637	7445	10381	10076	10199
ENSG00000091583|APOH	8	12	24	0	0	0	0	0	0	0	0	0	0	4	0	0	0	0
ENSG00000091592|NLRP1	6697	6076	6243	2916	2731	3356	1577	1712	831	188	184	145	454	471	401	1381	1439	1372
ENSG00000091622|PITPNM3	7119	6146	6906	3652	3346	1042	5279	8236	3856	1877	2490	1774	2874	2882	2884	2433	2147	2265
ENSG00000091640|SPAG7	1868	1884	2232	1899	1808	2466	2709	4606	2528	1829	1883	1952	2055	1454	1964	1611	1703	1615
ENSG00000091651|ORC6	303	894	781	2782	2513	4489	826	2334	1448	1362	2385	1078	194	280	213	967	968	903
ENSG00000091656|ZFHX4	6	42	5	16	7	0	0	0	3	5	0	0	0	0	4	0	3	0
ENSG00000091664|SLC17A6	0	0	0	0	0	0	0	0	0	0	0	0	0	0	0	0	0	0
ENSG00000091704|CPA1	0	0	0	0	0	0	0	0	0	0	0	0	0	0	0	0	0	0
ENSG00000091732|ZC3HC1	1639	1716	1967	2273	1799	2800	1042	1532	791	890	880	905	693	564	428	942	853	920
ENSG00000091831|ESR1	0	12	3	5	0	0	354	428	215	319	335	277	812	1029	895	489	507	497
ENSG00000091844|RGS17	886	923	837	73	41	30	148	376	212	21	44	49	97	108	117	90	82	160
ENSG00000091879|ANGPT2	7	4	4	0	3	16	21	16	0	4	0	8	0	0	0	4	6	4
ENSG00000091947|TMEM101	5542	5052	5548	2120	2173	3210	4371	6616	3491	1600	2071	1743	2663	2346	2579	2197	2144	2461
ENSG00000091972|CD200	0	0	0	0	0	0	190	706	324	136	149	170	393	335	269	124	94	129
ENSG00000091986|CCDC80	1339	1323	1983	667	642	566	943	1692	620	2011	2630	2109	5577	5929	6055	3212	2815	2897
ENSG00000092009|CMA1	0	0	0	0	0	0	0	0	5	0	0	0	3	0	0	0	0	0
ENSG00000092010|PSME1	14573	13785	15723	12743	12661	13296	23957	34736	17905	9339	12303	11417	17261	14322	14685	12379	10990	12138
ENSG00000092020|PPP2R3C	843	807	1041	1679	1661	1526	1115	2746	1158	947	1053	914	859	574	771	1483	1093	1226
ENSG00000092036|HAUS4	3248	2993	3408	1859	1773	2672	2641	3982	1811	1465	1628	1362	1446	1173	1645	1721	1784	1931
ENSG00000092051|JPH4	28	12	1	1	4	4	5	0	17	0	0	5	0	0	0	0	9	0
ENSG00000092054|MYH7	0	0	0	0	0	0	0	0	0	0	0	0	0	0	0	0	0	0
ENSG00000092067|CEBPE	14	61	18	0	0	0	0	0	0	0	0	0	0	0	0	0	0	0
ENSG00000092068|SLC7A8	1609	1324	1635	35	20	25	240	364	358	219	289	199	407	441	432	356	350	330
ENSG00000092094|OSGEP	1511	1445	1553	3126	3196	4259	1145	1510	1076	1654	1913	1705	1457	1183	1315	1097	989	1057
ENSG00000092096|SLC22A17	0	0	0	0	0	0	6	42	4	0	5	0	12	0	18	3	0	5
ENSG00000092098|RNF31	3517	3358	3003	2490	2592	3302	5585	7226	4607	3268	4461	3143	4413	3426	4224	3034	3189	3547
ENSG00000092108|SCFD1	3811	3944	3354	4251	3754	4545	2474	4526	3131	2731	3424	2512	3275	3227	2841	3984	3973	4088
ENSG00000092140|G2E3	1198	1164	1001	2242	2700	3483	1107	3318	1345	3633	3647	2871	1580	1724	1496	2618	3037	2665
ENSG00000092148|HECTD1	7969	8506	7901	8918	8473	10657	7297	11062	7476	6585	9842	6305	11206	10609	9464	10100	8966	10649
ENSG00000092199|HNRNPC	22528	18164	21594	25666	19769	24480	39645	51460	34337	23930	28088	25284	21509	19729	19600	31345	31166	30271
ENSG00000092200|RPGRIP1	42	36	28	21	33	12	101	190	155	78	108	129	285	184	160	83	87	102
ENSG00000092201|SUPT16H	13574	14153	14487	26988	24571	30486	11976	18902	11199	17477	22646	15950	10423	10946	9808	16375	14958	16357
ENSG00000092203|TOX4	3644	3588	4107	2987	4239	4096	6204	4608	2962	2957	4275	3678	4175	5601	3515	4595	2714	3112
ENSG00000092208|GEMIN2	881	635	748	854	793	1784	738	984	648	612	589	556	295	330	316	663	532	566
ENSG00000092295|TGM1	181	176	172	146	95	91	1231	2014	632	761	842	811	995	879	867	2445	2455	2250
ENSG00000092330|TINF2	1087	913	986	812	920	1381	1025	1862	704	474	664	540	529	568	867	594	541	585
ENSG00000092345|DAZL	0	0	0	0	0	0	0	0	0	0	0	0	9	0	0	0	0	0
ENSG00000092377|TBL1Y	0	0	0	0	0	0	0	0	0	0	0	0	0	0	0	0	0	0
ENSG00000092421|SEMA6A	341	294	334	219	134	161	32	56	41	16	44	22	13	16	4	79	48	34
ENSG00000092439|TRPM7	4407	4654	3425	2984	2945	2797	1414	2226	1598	2546	3074	2205	3839	3409	3522	3116	4660	5265
ENSG00000092445|TYRO3	3035	2666	2952	2457	1544	2209	2325	3470	1992	2166	2602	2086	1027	1394	1699	1279	1205	1192
ENSG00000092470|WDR76	678	815	820	2878	2525	3027	963	1194	958	1516	1875	1117	328	274	270	486	509	463
ENSG00000092529|CAPN3	160	130	86	0	41	16	33	6	8	30	10	22	39	54	81	14	49	21
ENSG00000092531|SNAP23	1397	1377	1344	1347	1283	623	1079	2074	920	2139	2625	525	1871	1867	1830	1650	1409	1831
ENSG00000092607|TBX15	184	150	204	30	33	20	0	36	5	14	52	25	21	40	10	40	26	40
ENSG00000092621|PHGDH	4196	5421	5060	1313	1259	1690	34879	38732	13553	14185	17365	15023	6074	5105	6912	47748	44242	44651
ENSG00000092758|COL9A3	436	345	365	38	39	116	959	1336	752	239	244	260	307	358	321	272	202	227
ENSG00000092820|EZR	22722	22374	23805	24398	22435	24817	32938	56138	28430	28384	37191	28485	28121	26196	27059	17915	16930	18184
ENSG00000092841|MYL6	22204	21112	22451	19557	16854	24562	12124	18302	10078	11310	13404	13167	15734	13241	14240	15820	13751	14440
ENSG00000092847|AGO1	1047	1077	1026	3712	3357	3422	1237	1502	4061	1130	5504	3446	1290	5713	5123	4348	3994	984
ENSG00000092850|TEKT2	89	72	90	3	0	0	4	0	0	4	4	13	0	17	0	13	0	14
ENSG00000092853|CLSPN	217	267	176	3949	3690	3833	380	738	673	1693	2491	1372	62	86	107	705	629	700
ENSG00000092871|RFFL	3174	2952	2636	1694	1636	1149	1810	2896	1444	1202	1773	1270	1559	1224	1601	2196	1695	2287
ENSG00000092929|UNC13D	5181	5096	5769	3472	2911	2739	7595	11564	5694	5377	6868	5559	15761	14555	15455	6511	5731	6542
ENSG00000092931|MFSD11	1237	1142	1128	2529	2061	2244	2285	2500	2101	3196	4146	2784	2905	2551	2939	1722	1689	1630
ENSG00000092964|DPYSL2	4954	5220	10654	3578	3991	3976	1988	5436	1483	2476	1525	2258	2001	1957	1978	3395	2633	3083
ENSG00000092969|TGFB2	3754	3235	2950	3448	3140	3027	1513	2950	837	960	1325	913	1655	1569	1266	1281	1145	1297
ENSG00000092978|GPATCH2	1295	1471	1401	1103	910	1363	1125	2320	1140	1301	1527	1001	1568	1603	1370	3222	2663	3389
ENSG00000093000|NUP50	2001	4552	3695	5579	2140	7009	3455	5312	3227	4744	1963	1029	4199	1462	1152	4582	5019	4383
ENSG00000093009|CDC45	556	833	584	3422	3203	3330	1192	1770	1339	3369	4050	3622	139	127	118	974	824	867
ENSG00000093010|COMT	1993	3824	2208	2679	2291	3231	3969	5038	3277	3933	5160	4219	3342	2865	3283	6160	5716	5870
ENSG00000093072|ADA2	48	39	42	0	0	0	19	0	16	0	4	0	0	0	0	7	12	8
ENSG00000093100|AC016026.1	3308	1342	1832	818	664	379	512	346	229	917	309	453	525	211	213	317	251	765
ENSG00000093134|VNN3	5	5	0	0	0	0	128	148	133	35	17	12	65	37	103	9	8	30
ENSG00000093144|ECHDC1	1408	1529	1348	1705	1232	1924	1141	2348	1533	2509	3226	1625	2279	2070	1862	3706	2232	2923
ENSG00000093167|LRRFIP2	3616	3852	3876	4286	3924	5180	1944	3180	1612	1463	1765	1341	1387	1505	1288	1539	1635	1981
[truncated: 56,396 more rows]

## Sheet: PC9OR vs PC9-DEGs
Gene	Log2FC	Pvalue	AdjP
ZNF700	-11.4893	1.58e-21	5.64e-20
RBP1	-11.2462	1.51e-20	4.93e-19
BPIFA2	-11.1799	3.89e-20	1.22e-18
CYP4F12	-11.1756	2.02e-20	6.53e-19
CEACAM5	-10.997	1.24e-19	3.76e-18
CDYL2	-10.9552	2.4e-19	7.03e-18
ZNF160	-10.7383	1.6e-18	4.3e-17
HPGD	-10.7216	1.54e-17	3.8e-16
BPIFA1	-10.5212	5.49e-16	1.15e-14
SERPINA3	-10.4872	3.87e-17	9.11e-16
FZD10	-10.4819	1.06e-17	2.67e-16
TLR4	-10.3745	4.21e-17	9.89e-16
QPCT	-10.364	2.67e-17	6.4e-16
ZNF71	-10.3258	3.57e-17	8.42e-16
SERPIND1	-10.2192	3.19e-16	6.87e-15
ZNF560	-10.0966	6.53e-16	1.36e-14
ZNF607	-10.0188	9.51e-16	1.96e-14
ZNF808	-9.5628	4.28e-14	7.45e-13
PTGFR	-9.50644	1.49e-13	2.44e-12
ZNF880	-9.48495	1.19e-12	1.78e-11
MT1A	-9.30127	2.11e-13	3.4e-12
DIO3	-9.16413	9.31e-33	7.31e-31
BMP3	-9.06596	1.7e-12	2.5e-11
MUC5B	-9.06259	1.94e-81	8.67e-79
PDLIM3	-9.05628	2.8e-12	4.04e-11
ZNF799	-8.8379	9.38e-12	1.26e-10
ZNF440	-8.6669	3.54e-11	4.41e-10
CACNG6	-8.57095	3.26e-108	2.47e-105
ZNF816	-8.47745	1.54e-10	1.79e-09
PTGDS	-8.44654	2.67e-10	2.97e-09
ZNF431	-8.43954	2.43e-10	2.73e-09
ALDH1A1	-8.4337	6.8e-15	1.29e-13
GABRP	-8.42358	4.06e-10	4.4e-09
TFF1	-8.33066	8.53e-10	8.79e-09
GALNT13	-8.29976	7.01e-10	7.33e-09
CACNA1H	-8.26622	1.91e-31	1.37e-29
PARP8	-8.26344	7.16e-11	8.62e-10
FAM198A	-8.23161	3.28e-24	1.47e-22
CYP4F8	-8.16914	1.96e-09	1.93e-08
ZNF888	-8.07145	3.89e-09	3.68e-08
ZNF287	-8.01779	5.24e-09	4.87e-08
PDLIM4	-8.00497	1.77e-124	2.11e-121
ZFP82	-7.98511	2.38e-08	2e-07
ZKSCAN7	-7.92793	1.38e-07	1.03e-06
ERICH5	-7.89704	7.48e-29	4.56e-27
EFNA2	-7.88559	2.09e-08	1.76e-07
SLURP1	-7.87786	2.28e-08	1.92e-07
SPRR1A	-7.87786	2.29e-09	2.23e-08
SERPINA5	-7.86479	3.12e-08	2.57e-07
CACNA1F	-7.77494	1.6e-07	1.19e-06
PRKCQ	-7.76945	3.02e-12	4.34e-11
ZNF568	-7.75812	4.1e-08	3.32e-07
RAB37	-7.67503	6.96e-08	5.45e-07
ZNF443	-7.65368	1.27e-07	9.6e-07
SIX3	-7.57948	1.59e-07	1.18e-06
FBXO39	-7.55987	2.98e-07	2.12e-06
VEGFC	-7.51217	4.38e-48	7.06e-46
SLC38A3	-7.46204	3.6e-07	2.52e-06
ZNF573	-7.42311	6.54e-07	4.38e-06
NKG7	-7.38801	8.12e-07	5.37e-06
PRAP1	-7.32402	1.5e-06	9.51e-06
ETV1	-7.28593	1.08e-06	6.96e-06
TTC34	-7.26546	3.09e-06	1.85e-05
GALNT14	-7.17476	2.38e-05	0.000122757
LCNL1	-7.14899	6.43e-06	3.65e-05
HOXB8	-7.10787	4.38e-06	2.55e-05
KRT23	-7.10745	3.45e-05	0.000173221
ZNF430	-7.10452	4.86e-06	2.81e-05
LACTBL1	-7.10323	1.13e-05	6.19e-05
ZNF813	-7.04395	8.01e-06	4.49e-05
CYBA	-7.04206	0.00036505	0.00150001
SCUBE1	-7.00362	8.43e-06	4.71e-05
NKX3-2	-6.96025	8.17e-06	4.57e-05
CXCL17	-6.89492	2.04e-35	1.87e-33
ZNF320	-6.81704	1.27e-05	6.85e-05
C9orf152	-6.78423	2.89e-05	0.000147138
CYP2A7	-6.76248	2.71e-05	0.00013876
FAIM2	-6.75886	8.69e-05	0.000407087
WFDC13	-6.75359	3e-05	0.000152257
ELMOD1	-6.74868	4.6e-05	0.000225982
LPO	-6.73799	0.000100402	0.00046494
GRIK2	-6.73629	5.59e-05	0.000270204
MEOX1	-6.69013	4.34e-05	0.000214123
SIGLEC10	-6.68763	0.000161383	0.000716516
AGXT	-6.68756	5.6e-18	1.45e-16
ANKS1B	-6.65673	6.29e-05	0.00030144
ZNF714	-6.6542	5.86e-05	0.000282449
COLCA1	-6.64153	5e-05	0.000243919
SPINK5	-6.58892	8.32e-05	0.000390741
PALMD	-6.5806	0.000143325	0.000643544
GIMAP2	-6.52062	0.000102048	0.000471773
C5AR2	-6.51485	0.000136734	0.000616386
ERC2	-6.46848	0.000200059	0.000871506
ZNF540	-6.44906	0.000163061	0.000723453
DGKK	-6.43652	0.00021224	0.000919594
PGAM2	-6.40969	0.000194903	0.000851418
SLC1A7	-6.39018	0.00365002	0.011815
CLPSL1	-6.34469	0.000420038	0.00170078
CD3D	-6.34376	0.000290809	0.00122517
PTGIS	-6.28679	3.33e-30	2.23e-28
MARCO	-6.28422	0.000379789	0.00155367
CADPS2	-6.28135	0.000375866	0.00153989
KLK4	-6.27961	0.000328417	0.00136497
NRG2	-6.27883	0.000380676	0.00155679
SPDEF	-6.26201	1.39e-113	1.29e-110
IGLON5	-6.23813	0.00024623	0.00105299
TRPV4	-6.2321	0.00479575	0.0150442
TTBK1	-6.21352	0.000497942	0.00198154
ZNF468	-6.21197	3.41e-09	3.25e-08
MCHR1	-6.19642	0.000468724	0.00187452
ZNF829	-6.19528	0.000588508	0.00229873
VSIG10L	-6.19409	4.96e-182	1.77e-178
PYY	-6.18582	0.000841564	0.00317403
RNF152	-6.18092	0.000785407	0.00298794
THEG	-6.17679	0.00489971	0.0153203
LRRC55	-6.17154	0.0071616	0.0214505
CALML5	-6.1247	1.3e-08	1.14e-07
DNAJC5G	-6.10068	0.00136676	0.00491446
SPATA4	-6.09838	0.00569724	0.0175094
CDC42EP5	-6.09121	5.98e-135	1.07e-131
TLR10	-6.08123	0.0011827	0.00431095
ZDHHC11B	-6.07651	2.62e-13	4.18e-12
BCAS1	-6.06445	5.98e-26	3.1e-24
LILRA6	-6.04519	0.00654132	0.0198159
ZNF254	-6.04361	0.000951898	0.00354732
CCL24	-6.03752	0.00104728	0.00386188
ZNF680	-6.0337	0.00111616	0.00408871
PNMA5	-6.03079	0.00134305	0.00483757
NUDT7	-6.02963	5.19e-05	0.000252562
AZGP1	-6.01987	0.00136837	0.00491956
PCDHB2	-6.00193	1.58e-24	7.23e-23
ZNF331	-5.99225	1.06e-73	3.82e-71
CPNE9	-5.97756	0.00883463	0.0257334
MIA	-5.96446	0.00177812	0.00623914
DYNLRB2	-5.95492	0.00134878	0.00485554
TSHZ3	-5.94778	0.0103975	0.0296212
AQP7	-5.93582	0.0100195	0.0287227
TRPA1	-5.9305	0.00252467	0.00850738
HOXC12	-5.92387	0.00890907	0.02592
TRIM72	-5.9115	0.00161551	0.00571594
CA2	-5.91066	9.26e-08	7.11e-07
TRIM31	-5.90605	1.08e-27	6.2e-26
ELAVL3	-5.88496	0.0023602	0.0080159
CD4	-5.88332	0.00270294	0.00902171
SDK2	-5.87662	0.0103042	0.0294172
SPN	-5.87634	0.00532188	0.0164979
ACKR3	-5.87289	1.12e-83	5.3e-81
FGL2	-5.86239	0.0114705	0.0322712
ZNF793	-5.86095	0.00202694	0.00700597
CYP8B1	-5.85368	2.95e-11	3.71e-10
SCRG1	-5.8344	0.00368527	0.0119183
SCTR	-5.81505	0.00251725	0.00848584
SPATA6	-5.81503	0.00280593	0.00933555
LKAAEAR1	-5.81011	0.00391501	0.0125751
TEKT1	-5.80682	0.00332651	0.0108778
PLK5	-5.78989	0.0156734	0.0424004
ZNF528	-5.78046	0.000388246	0.00158372
KRT12	-5.77037	0.0134044	0.0370117
IFI44L	-5.76125	4.14e-11	5.11e-10
PCDHB9	-5.75228	0.00398958	0.0127866
PIH1D3	-5.74636	0.0149622	0.0407678
COMP	-5.74079	0.00326742	0.010707
CST4	-5.71182	0.017382	0.0463105
PRDM16	-5.70172	0.00457995	0.0144309
TEDDM1	-5.68571	0.0159301	0.0429926
PLA2G4E	-5.6776	0.00633756	0.0192617
ARMCX1	-5.6745	0.016824	0.0450835
BPIFB1	-5.63544	7.78e-117	8.83e-114
EFHC2	-5.62449	1.25e-08	1.09e-07
PINLYP	-5.54275	0.00670719	0.0202399
S100A8	-5.52754	4.88e-28	2.87e-26
UNC93A	-5.52047	0.00733714	0.0219053
COL8A2	-5.50231	2.11e-06	1.31e-05
PRKCG	-5.49829	1.23e-39	1.4e-37
CST2	-5.48981	0.00832693	0.0244571
KRT39	-5.48231	0.00808375	0.023855
TMEM130	-5.47725	0.00953102	0.0275244
CHST9	-5.46169	0.00892033	0.0259407
C17orf82	-5.46154	0.00918648	0.0266372
LDB3	-5.45709	1.14e-14	2.09e-13
CP	-5.43623	1.54e-09	1.53e-08
CLDN4	-5.43082	0.000899916	0.00337323
SEZ6	-5.42297	0.0118599	0.0332431
FCGBP	-5.41781	5.06e-11	6.19e-10
FGF19	-5.41636	3.32e-05	0.000167041
SLC6A14	-5.41474	2.78e-25	1.35e-23
LARGE1	-5.40925	3.15e-11	3.95e-10
CAPN13	-5.40857	4.77e-05	0.00023362
PIGR	-5.40144	5.5e-09	5.09e-08
CROCC2	-5.39457	0.0134367	0.0370885
USP51	-5.39358	0.0121493	0.0339653
ZNF329	-5.38824	0.00785575	0.0232504
CXorf49B	-5.38314	0.0108968	0.0308761
CXorf49	-5.38314	0.0108968	0.0308761
ROBO1	-5.36548	0.01233	0.0344142
PRKAG3	-5.36526	0.0132323	0.0366052
KCNJ1	-5.35987	0.0123481	0.0344529
ZNF347	-5.35708	0.0130378	0.0361275
ALDH3A1	-5.30887	1.06e-127	1.32e-124
COLCA2	-5.29347	8.67e-19	2.4e-17
ZNF750	-5.28773	6.8e-06	3.85e-05
MATK	-5.28574	1.94e-05	0.000102045
ZNF763	-5.27689	0.0152387	0.041422
NREP	-5.27056	1.03e-06	6.68e-06
GPM6A	-5.27046	3.97e-08	3.23e-07
PDZD3	-5.24202	0.0177584	0.0471676
ZNF28	-5.24174	5.39e-34	4.43e-32
PECAM1	-5.22975	1.54e-80	6.54e-78
TMPRSS2	-5.20911	2.86e-56	6.01e-54
SLC15A1	-5.20425	4.37e-38	4.65e-36
TNFRSF18	-5.19986	5.15e-36	4.87e-34
GPX2	-5.18526	1.93e-85	9.25e-83
OLFM2	-5.16848	2.63e-128	3.65e-125
FFAR2	-5.09952	0.00848703	0.0248455
PCDHB3	-5.06379	0.000406046	0.00165027
PLCH2	-5.05719	1.71e-11	2.23e-10
PCDHA7	-5.03555	8.01e-06	4.49e-05
TRIQK	-5.0243	1.1e-69	3.45e-67
C19orf81	-4.94071	7.65e-09	6.92e-08
CALML3	-4.91897	3.04e-08	2.52e-07
FGD2	-4.85979	1.54e-06	9.71e-06
WFDC10B	-4.83737	4.06e-07	2.82e-06
SELENBP1	-4.83446	0.000224251	0.000966944
RASSF9	-4.82839	4.41e-10	4.76e-09
CCL17	-4.79598	2.64e-07	1.9e-06
VSTM2L	-4.78965	1.51e-134	2.52e-131
PIP	-4.77585	2.06e-18	5.5e-17
CACNG8	-4.77089	2.19e-05	0.000113857
NOTUM	-4.70328	2.41e-07	1.75e-06
LPAR6	-4.69466	2.99e-09	2.87e-08
ART1	-4.6823	0.00343628	0.0111899
CNNM1	-4.68083	1.17e-11	1.56e-10
CALY	-4.64383	0.000120211	0.000547934
CXCL1	-4.64341	3.78e-18	9.97e-17
ADGRB1	-4.62915	2.52e-23	1.04e-21
HMCN2	-4.61238	2.92e-08	2.42e-07
TMEM63C	-4.61075	2.84e-63	7.47e-61
AGR2	-4.59174	1.88e-19	5.57e-18
ISM1	-4.58864	1.72e-21	6.09e-20
IGFBP4	-4.57273	1.88e-149	4.26e-146
NLRP6	-4.56985	8.52e-07	5.62e-06
VNN2	-4.56836	1.52e-12	2.24e-11
MX2	-4.56217	7.55e-14	1.28e-12
LRRC10B	-4.55772	1.58e-07	1.18e-06
CGNL1	-4.55575	7.1e-37	7.01e-35
TH	-4.49021	3.44e-25	1.66e-23
ISLR	-4.48217	8.74e-06	4.87e-05
EPHX3	-4.48121	2.15e-65	5.9e-63
NEURL3	-4.46732	1.53e-115	1.53e-112
SSTR5	-4.44707	0.000198008	0.000863471
ZNF836	-4.42368	4.63e-08	3.72e-07
TLX2	-4.42334	5.75e-12	7.97e-11
KLHDC7A	-4.39779	0.000786208	0.00299008
IQGAP2	-4.38591	2.73e-20	8.7e-19
TGFB3	-4.38333	9.41e-10	9.64e-09
FFAR1	-4.38278	0.000142437	0.000640478
RARRES1	-4.36294	3.31e-72	1.09e-69
SAA1	-4.36289	2.98e-131	4.38e-128
PLA2G2F	-4.3603	1.92e-80	7.99e-78
LURAP1	-4.34223	0.00046142	0.00184827
CYP2R1	-4.32042	1.08e-21	3.86e-20
IRX4	-4.31542	8.67e-14	1.46e-12
CD164L2	-4.31324	1.01e-11	1.35e-10
SAA4	-4.31058	6.99e-55	1.46e-52
CKMT1A	-4.29275	0.00232493	0.00790902
SARDH	-4.28567	1.83e-46	2.86e-44
BCL2L14	-4.27062	2.87e-14	5.09e-13
SH2D3C	-4.26173	6.39e-36	5.96e-34
NKX1-2	-4.25994	2.81e-10	3.12e-09
MFSD4A	-4.24488	1.02e-86	4.98e-84
ERVH48-1	-4.24179	0.00125564	0.00455359
NMNAT3	-4.23477	0.0101349	0.0290067
PRG2	-4.22282	0.000461627	0.0018488
NECAB2	-4.21039	1.63e-10	1.87e-09
YBX2	-4.20384	9.37e-22	3.37e-20
ADAMTS10	-4.20372	0.00135201	0.00486495
UPK3A	-4.20363	1.12e-09	1.14e-08
SEMA5B	-4.19598	1.54e-22	6.03e-21
BEGAIN	-4.19366	3.43e-15	6.66e-14
RP1L1	-4.19193	4.48e-07	3.09e-06
SRRM3	-4.17159	4.26e-44	5.91e-42
TUBB4A	-4.16029	1.82e-10	2.08e-09
VILL	-4.127	6.14e-152	1.53e-148
PRR5L	-4.11322	2.72e-54	5.49e-52
SLCO2B1	-4.11289	4.95e-45	7.18e-43
PLEKHS1	-4.09839	5.06e-07	3.45e-06
SAA2	-4.09705	3.81e-87	1.98e-84
SPTSSB	-4.0923	3.13e-17	7.41e-16
IL12RB1	-4.08408	0.00249521	0.00841834
SIDT1	-4.06758	6.39e-26	3.31e-24
SMTNL1	-4.05541	1.58e-05	8.44e-05
TIE1	-4.04786	0.00226659	0.00772
S100A7	-4.01769	7.82e-20	2.41e-18
YPEL2	-4.01108	3.29e-05	0.00016572
TICAM2	-3.99929	0.00488014	0.0152687
FBN3	-3.99416	0.00410231	0.0131126
ZNF571	-3.98845	3.03e-06	1.82e-05
AADAC	-3.98475	3.05e-26	1.6e-24
ZNF20	-3.9731	5.3e-09	4.92e-08
ZNF671	-3.96279	2.3e-07	1.67e-06
DIRAS1	-3.96244	1.47e-06	9.31e-06
IGFBP5	-3.94886	5.05e-81	2.17e-78
C10orf105	-3.93848	0.000571225	0.00223892
CARD9	-3.93838	1.67e-26	8.9e-25
NMNAT2	-3.93366	2.43e-134	3.79e-131
LDLRAD1	-3.93329	1.11e-30	7.67e-29
RNASE1	-3.93212	1.25e-06	8.02e-06
KCTD19	-3.93212	0.00516249	0.0160556
LSP1	-3.92745	0.000436291	0.00176031
KLK9	-3.92308	0.000105371	0.000486058
ZNF418	-3.91819	1.66e-07	1.23e-06
SCGB2B2	-3.88714	0.00524954	0.0162918
KCNJ18	-3.88482	1.13e-09	1.14e-08
ABCA13	-3.88217	0.0075468	0.0224561
SAA2-SAA4	-3.87007	1.97e-100	1.26e-97
NFAM1	-3.86795	0.00678614	0.0204479
NGFR	-3.86651	0.0054933	0.0169724
ZNF846	-3.86126	6.27e-20	1.95e-18
TBC1D29	-3.85662	0.00596324	0.0182483
KRBOX1	-3.85605	1.12e-18	3.05e-17
ASB2	-3.85311	0.00676917	0.0204063
PRDM8	-3.85191	1.1e-07	8.35e-07
MILR1	-3.84185	2.94e-71	9.43e-69
CCDC187	-3.83535	1.44e-19	4.33e-18
CKMT1B	-3.83204	0.000124857	0.000567457
ADCY1	-3.82558	7.9e-05	0.000372107
RND1	-3.81327	2.78e-52	5.17e-50
ACOT6	-3.81019	0.00825959	0.0242835
BAIAP2L2	-3.79951	2.81e-32	2.12e-30
SH3BGRL	-3.78728	1.68e-05	8.92e-05
NKX2-1	-3.78584	0.0146448	0.0399815
TRIM15	-3.77149	1.22e-05	6.61e-05
SOX7	-3.76953	5.27e-25	2.5e-23
LILRB3	-3.76161	3.48e-05	0.000174372
GPR37	-3.76161	1.58e-08	1.36e-07
CLDN8	-3.75991	0.00149343	0.00532092
ARHGEF38	-3.74227	0.00159517	0.00564878
SLC4A9	-3.73934	2.2e-05	0.000114465
ATP1B2	-3.7366	0.000319773	0.00133259
FGD5	-3.73017	5.97e-19	1.68e-17
OR7D2	-3.72246	0.0116728	0.0327848
EMX1	-3.70518	0.00181519	0.00635496
SSC5D	-3.70114	1.23e-73	4.38e-71
ZNF709	-3.67704	0.011261	0.0317726
CXCL8	-3.66758	2.25e-50	3.93e-48
B4GALNT2	-3.66477	5.84e-22	2.15e-20
MMP17	-3.66358	2.53e-10	2.82e-09
MUC4	-3.65884	8.37e-72	2.72e-69
ANGPTL4	-3.6579	5.14e-82	2.34e-79
CASP14	-3.65706	1.83e-25	9.06e-24
GSTM1	-3.65703	4.01e-87	2.04e-84
PGLYRP4	-3.65584	1.02e-41	1.25e-39
ZNF608	-3.65409	9.69e-14	1.62e-12
CEACAM6	-3.65379	3.56e-100	2.17e-97
ADRA2B	-3.63905	2.87e-07	2.05e-06
PAPLN	-3.63741	1.69e-27	9.56e-26
RTN4RL2	-3.62838	2.71e-65	7.36e-63
ADCY4	-3.62701	0.00826155	0.0242847
KCNJ4	-3.62623	1.23e-08	1.08e-07
PTH1R	-3.62217	0.0155648	0.042157
SHC4	-3.61098	0.000130267	0.000589578
F7	-3.60497	0.000444413	0.00178904
RASGEF1C	-3.60214	0.0015501	0.00550242
IL17REL	-3.59813	3.07e-05	0.000155641
AATK	-3.59238	7.46e-12	1.02e-10
IL17C	-3.59173	3e-15	5.87e-14
TNIK	-3.58897	2e-39	2.27e-37
RGS16	-3.58478	2.13e-06	1.32e-05
ASIC4	-3.58257	0.0125889	0.0350427
RORC	-3.58243	1.32e-25	6.64e-24
NFATC4	-3.5673	3.06e-54	6.06e-52
KNDC1	-3.55422	8.08e-49	1.35e-46
LIPK	-3.54657	4.56e-14	7.89e-13
CALML6	-3.54552	0.016099	0.0433875
CSTA	-3.52668	1.82e-17	4.46e-16
CAMK1D	-3.51456	2.16e-75	8.17e-73
IGSF22	-3.50336	9e-07	5.9e-06
DKKL1	-3.50069	1.58e-05	8.44e-05
SNX20	-3.49619	4.22e-07	2.92e-06
ARX	-3.49583	0.0107577	0.0305512
SOX2	-3.49269	0.0183558	0.0485426
RBFOX3	-3.48423	0.000121581	0.000553774
SBK1	-3.47608	4.24e-89	2.25e-86
HHIPL1	-3.46767	0.000562201	0.00220806
ZNF391	-3.46177	2.97e-08	2.46e-07
RBM20	-3.46085	2.08e-23	8.67e-22
PLEKHH2	-3.45532	1.44e-27	8.2e-26
LAYN	-3.44492	4.53e-16	9.6e-15
AZU1	-3.42962	0.00118148	0.00430715
PTH2	-3.4266	0.0175763	0.0467685
ATP8A1	-3.42287	0.00452076	0.014273
LDHD	-3.41647	7.66e-28	4.42e-26
SIX2	-3.41076	7.77e-19	2.16e-17
DBH	-3.40181	0.0137499	0.0378361
ADAM19	-3.3879	5.22e-28	3.06e-26
MMEL1	-3.37977	1.45e-05	7.79e-05
TMOD1	-3.37644	1.31e-56	2.82e-54
CYP24A1	-3.35389	8.4e-05	0.000394455
ACRBP	-3.34683	5e-07	3.41e-06
FOXN4	-3.34672	4.51e-23	1.83e-21
VPS37D	-3.32994	1.27e-51	2.28e-49
LRRC4B	-3.32659	7.98e-11	9.53e-10
CPNE4	-3.32437	2.65e-10	2.96e-09
EGR1	-3.32222	5.81e-128	7.63e-125
FN1	-3.32077	1.38e-143	2.71e-140
MEFV	-3.31702	5.04e-11	6.18e-10
C20orf203	-3.31069	0.000237702	0.00101931
SLC17A7	-3.30596	1.52e-05	8.13e-05
ADGRG3	-3.29787	1.4e-10	1.62e-09
ZNF703	-3.28559	8.42e-43	1.1e-40
ZNF600	-3.2785	1.36e-13	2.25e-12
SLC43A1	-3.27578	4.33e-17	1.02e-15
OSCAR	-3.26696	3.31e-06	1.98e-05
ADGRA2	-3.26035	2.14e-22	8.28e-21
LYPD8	-3.23685	2.23e-06	1.37e-05
RUFY4	-3.23645	1.12e-07	8.47e-07
FFAR4	-3.23452	2.52e-20	8.09e-19
SLC39A2	-3.21948	0.00210423	0.0072291
WNT3A	-3.20996	1.66e-15	3.33e-14
SATB2	-3.20005	4.11e-37	4.12e-35
RBP4	-3.189	5.56e-14	9.51e-13
WNT11	-3.18635	1.74e-08	1.49e-07
ZNF662	-3.18451	3.68e-11	4.57e-10
RPH3AL	-3.17843	5.76e-73	1.97e-70
CEACAM1	-3.17818	5.31e-35	4.62e-33
NAT16	-3.17555	9.61e-06	5.32e-05
MAPRE2	-3.17282	4.17e-23	1.7e-21
WNT4	-3.17145	3.4e-52	6.25e-50
C6orf223	-3.17013	1.87e-15	3.74e-14
KCNIP3	-3.16209	2.08e-13	3.36e-12
BHLHA15	-3.1535	1.43e-11	1.89e-10
LURAP1L	-3.14921	7.36e-18	1.88e-16
PRTN3	-3.134	9.29e-12	1.25e-10
EPS8L3	-3.13271	0.0106372	0.03024
HCAR1	-3.13237	8.76e-17	2e-15
PDE4C	-3.13205	0.00108013	0.00397129
MYADM	-3.13058	7.35e-51	1.3e-48
HOPX	-3.11454	5.05e-10	5.39e-09
RHCG	-3.11102	1.11e-48	1.83e-46
CYP26A1	-3.10897	4.66e-11	5.73e-10
EXOC3L4	-3.10675	1.14e-32	8.83e-31
ALDH1L1	-3.1058	1.5e-29	9.54e-28
EXTL1	-3.10545	0.0155577	0.0421423
CELF4	-3.09847	0.00737727	0.0220094
CHST6	-3.08121	1.29e-16	2.9e-15
KCNQ2	-3.06988	7.79e-13	1.19e-11
FPGT-TNNI3K	-3.06928	0.0021252	0.00729113
ART5	-3.06013	0.0111908	0.0316088
GLIS1	-3.03509	0.00118853	0.00433034
RASL11A	-3.03241	5.59e-36	5.25e-34
EFEMP2	-3.02878	1.14e-32	8.83e-31
PLIN1	-3.02847	2.54e-12	3.68e-11
S100A12	-3.02475	2.97e-09	2.85e-08
SAT1	-3.02365	1.41e-143	2.71e-140
OTOF	-3.02058	0.0109093	0.030908
ZMAT4	-3.02013	2.36e-10	2.66e-09
VN1R1	-3.01999	3.44e-07	2.42e-06
ACKR2	-3.01416	2.09e-10	2.37e-09
NMB	-3.01232	1.42e-94	7.9e-92
AOC1	-3.00889	1.26e-77	5.07e-75
APOBEC3G	-3.00489	0.00117774	0.00429539
DEFB1	-2.99619	3.01e-37	3.08e-35
PHYHD1	-2.99605	3.54e-07	2.49e-06
ANKK1	-2.99575	0.00441127	0.0139697
LOXL1	-2.99196	1.38e-72	4.58e-70
TMEM121	-2.99139	3.31e-25	1.6e-23
AZIN2	-2.98367	5.44e-22	2.01e-20
RNF39	-2.97661	2.63e-61	6.52e-59
GALNT9	-2.97566	8.36e-32	6.11e-30
TMPRSS4	-2.97488	8.4e-50	1.45e-47
IL20RA	-2.97331	1.28e-25	6.42e-24
SLC3A1	-2.96317	0.00116968	0.0042691
RCOR2	-2.95049	3.02e-32	2.26e-30
NR0B1	-2.9485	6.89e-63	1.76e-60
DRC7	-2.94802	2.83e-07	2.03e-06
INPP5D	-2.94556	4.58e-10	4.92e-09
CPNE5	-2.94478	0.000215855	0.000933642
FHIT	-2.9384	4.25e-10	4.6e-09
GUCY2D	-2.9263	5.66e-05	0.000273442
SEMA6B	-2.92373	4.58e-112	3.84e-109
KCNN1	-2.92089	1.54e-05	8.23e-05
H2AFY2	-2.91161	8.02e-19	2.22e-17
TMEM190	-2.90952	9.02e-10	9.26e-09
ST3GAL5	-2.89893	4.02e-19	1.15e-17
DNM1	-2.89796	5.51e-60	1.31e-57
LAMP3	-2.89783	1.14e-28	6.86e-27
RHBDL1	-2.89781	9.33e-26	4.78e-24
SLC8A2	-2.89227	0.00129966	0.00469754
GAL3ST1	-2.89104	1.29e-06	8.25e-06
NPBWR1	-2.88977	1.4e-10	1.62e-09
ITGB3	-2.87928	2.45e-08	2.05e-07
MYO15B	-2.87206	2.55e-70	8.06e-68
SLC5A10	-2.87099	4.69e-08	3.77e-07
TNFRSF9	-2.86691	4.87e-18	1.27e-16
TEPP	-2.86189	6.21e-05	0.00029798
THEMIS2	-2.85423	9.38e-11	1.11e-09
NIPSNAP3B	-2.85043	0.000783048	0.00298033
NUTM2F	-2.84787	0.000427643	0.00172877
CA9	-2.84781	9.2e-42	1.14e-39
PTGIR	-2.84686	0.00567861	0.0174629
SLC2A4	-2.8468	2.12e-19	6.23e-18
OPRL1	-2.84565	4.47e-10	4.81e-09
ARG2	-2.83806	5.13e-19	1.45e-17
CASKIN1	-2.83742	4.73e-18	1.23e-16
PRDM1	-2.83673	1.84e-18	4.93e-17
UNC13A	-2.8311	5.14e-08	4.1e-07
KLK10	-2.83034	7.55e-21	2.55e-19
FXYD3	-2.82406	1.94e-61	4.9e-59
CCDC33	-2.82081	5.41e-32	4.01e-30
CC2D2A	-2.82039	5.73e-07	3.88e-06
UNC5B	-2.8177	6.48e-59	1.47e-56
ODF3L2	-2.81658	0.0149411	0.0407192
IZUMO1	-2.81639	0.00110103	0.0040398
TTLL1	-2.80995	7.49e-26	3.86e-24
C7orf65	-2.80844	1.75e-06	1.09e-05
CYB5R2	-2.8068	5.57e-41	6.66e-39
RTBDN	-2.8064	0.000384863	0.00157186
PRRX2	-2.80395	3.81e-47	6.07e-45
RASSF6	-2.80384	1.67e-08	1.43e-07
C8orf44	-2.80288	1.48e-08	1.28e-07
ESX1	-2.80233	1.17e-08	1.03e-07
S100A9	-2.79696	1.13e-36	1.11e-34
GPR20	-2.79346	0.000588939	0.0022997
DOC2A	-2.79232	9.1e-11	1.08e-09
TNFAIP2	-2.78867	1.75e-73	6.16e-71
DNAJC12	-2.78265	0.00474708	0.0149065
C2CD4C	-2.782	3.02e-54	6.04e-52
TMEM45A	-2.7783	1.19e-38	1.3e-36
FZD4	-2.77277	6.51e-19	1.82e-17
DISP3	-2.76871	1.75e-05	9.24e-05
RINL	-2.76509	2.09e-16	4.57e-15
SLC30A2	-2.75534	0.00149225	0.00531824
VWA5B2	-2.75159	0.000255224	0.00108791
SCUBE3	-2.74464	4.21e-11	5.18e-10
SLC44A4	-2.73528	8.1e-83	3.75e-80
GIPR	-2.73492	4e-36	3.81e-34
DMD	-2.73225	0.00297019	0.00983488
TMEM61	-2.72672	2.32e-31	1.65e-29
SHISA7	-2.72458	0.0175083	0.0466173
PTGER1	-2.72025	0.00113732	0.0041595
DHRS9	-2.71956	1.22e-11	1.62e-10
CXCL3	-2.71846	0.000841384	0.00317383
PARM1	-2.7172	2.45e-28	1.46e-26
CACNA1I	-2.71395	4.8e-34	3.97e-32
TNNI3	-2.70958	6.67e-11	8.05e-10
PRSS2	-2.70853	0.0019555	0.00678625
WNT6	-2.70295	2.1e-100	1.31e-97
IQUB	-2.70117	0.00767492	0.0227961
PCLO	-2.6996	1.88e-05	9.87e-05
C11orf45	-2.69369	5.6e-11	6.81e-10
KRTAP5-1	-2.69321	0.00443132	0.0140278
DUSP13	-2.69171	3.6e-48	5.85e-46
EGR2	-2.68902	7.68e-05	0.000362749
SPTB	-2.68002	8.15e-66	2.29e-63
PCDHAC2	-2.67993	2.8e-06	1.69e-05
SYNPO	-2.66884	1.34e-75	5.16e-73
UBL4B	-2.66068	2.63e-06	1.6e-05
SLC37A2	-2.65969	2.57e-45	3.78e-43
GDPD1	-2.65372	3.82e-18	1.01e-16
COL13A1	-2.65354	4.24e-19	1.21e-17
DAPK2	-2.64796	3.12e-46	4.81e-44
FAM57B	-2.64666	7.17e-12	9.82e-11
ETV7	-2.64615	4.85e-17	1.13e-15
AKR1B15	-2.64604	2.85e-46	4.42e-44
PHOSPHO1	-2.64093	0.00276806	0.00921937
MEIS3	-2.63311	3.4e-98	2.02e-95
GRIN3B	-2.63052	1.71e-16	3.78e-15
NCMAP	-2.62878	6.66e-13	1.02e-11
DACT3	-2.6277	0.0019509	0.00677594
DEPTOR	-2.62367	1.87e-24	8.5e-23
ITGAL	-2.6147	0.0136733	0.0376544
RNF225	-2.61154	2.97e-07	2.12e-06
PTGS1	-2.6103	1.09e-28	6.57e-27
APCDD1L	-2.61027	1.69e-16	3.73e-15
WFDC3	-2.60724	8.92e-25	4.14e-23
SCNN1D	-2.60649	1.08e-14	2e-13
LAPTM5	-2.60579	5.04e-22	1.88e-20
PSTPIP2	-2.60449	5.58e-18	1.45e-16
FBXO15	-2.60021	1.23e-11	1.64e-10
KLRG2	-2.59921	8.67e-10	8.93e-09
PTPRH	-2.59766	7.62e-66	2.16e-63
TLCD2	-2.59668	6.64e-49	1.12e-46
ULBP1	-2.59571	2.47e-15	4.87e-14
CCDC155	-2.59533	0.000147368	0.000658856
BEST4	-2.59077	9.24e-06	5.13e-05
APOBEC3H	-2.59029	3.66e-06	2.16e-05
TNFSF10	-2.58633	9.87e-13	1.49e-11
COL27A1	-2.58559	0.000124205	0.000564801
CCDC183	-2.58334	2.66e-12	3.85e-11
TMEM229B	-2.57676	4.4e-10	4.74e-09
ANG	-2.57602	1.79e-11	2.32e-10
ENTPD8	-2.57383	4.77e-25	2.27e-23
BMP4	-2.56998	1.32e-19	3.99e-18
BDKRB2	-2.56753	9.87e-15	1.83e-13
ESPN	-2.56676	5.34e-38	5.63e-36
GAL3ST4	-2.56533	4.44e-11	5.47e-10
TYMP	-2.563	8.8e-68	2.59e-65
PSPN	-2.56072	2.44e-11	3.11e-10
SLC30A3	-2.55997	5.15e-24	2.28e-22
HMGCLL1	-2.55996	0.000109469	0.000503659
RRAS	-2.5597	1.14e-51	2.07e-49
HEY1	-2.55809	5.83e-20	1.82e-18
RNASE4	-2.55748	3.9e-15	7.52e-14
ROPN1B	-2.55706	8.76e-07	5.76e-06
COX6B2	-2.55235	7.93e-10	8.22e-09
SCNN1G	-2.53729	3.13e-11	3.93e-10
FOS	-2.53702	1.11e-34	9.52e-33
MIOX	-2.53676	0.017958	0.0476419
GGT5	-2.5343	6.35e-21	2.16e-19
RASA4	-2.53263	7.18e-48	1.15e-45
HSPB6	-2.53193	0.00225547	0.00768527
SRD5A3	-2.53139	3.35e-75	1.25e-72
GPHA2	-2.52973	8.2e-05	0.000385494
SCN4A	-2.5293	1.92e-11	2.48e-10
TMEM8B	-2.52746	7.74e-30	5.03e-28
LEMD1	-2.52316	5.14e-29	3.18e-27
MRC2	-2.5226	8.63e-24	3.73e-22
DZIP1	-2.52001	6.71e-07	4.49e-06
TSC22D3	-2.51783	5.08e-24	2.25e-22
C14orf132	-2.51602	6.9e-13	1.06e-11
SRPK3	-2.51476	9.89e-07	6.45e-06
DOCK10	-2.51426	2.57e-17	6.16e-16
PELI2	-2.51271	1.08e-40	1.28e-38
RBAK-RBAKDN	-2.5092	5.03e-05	0.000245223
CCDC151	-2.50794	0.00160639	0.0056869
ZNF823	-2.50655	2.33e-10	2.63e-09
HAPLN3	-2.50563	5.24e-21	1.78e-19
HAL	-2.50323	5.5e-17	1.27e-15
IFI44	-2.49823	1.75e-11	2.28e-10
MAFF	-2.49518	1.53e-56	3.23e-54
NKD1	-2.49045	5.88e-30	3.86e-28
ELFN1	-2.4873	0.00458329	0.0144376
S100P	-2.48725	1.21e-74	4.44e-72
TNC	-2.48552	6.87e-90	3.73e-87
MLXIPL	-2.48119	2.69e-22	1.03e-20
SLC5A5	-2.48075	2.55e-06	1.55e-05
CSPG4	-2.47779	4.6e-46	7e-44
RCN3	-2.47667	1.31e-12	1.95e-11
LIMS2	-2.47444	5.08e-07	3.47e-06
ITGB2	-2.47085	1.4e-56	3e-54
CLEC7A	-2.46909	0.00232145	0.00789932
SLC23A1	-2.46846	1.12e-07	8.53e-07
NRP2	-2.46829	3.22e-40	3.78e-38
VIPR1	-2.46608	7.16e-28	4.16e-26
LHB	-2.46463	7.81e-06	4.39e-05
CBFA2T3	-2.46278	2.58e-25	1.26e-23
EPSTI1	-2.45757	0.00172299	0.00606615
IGF2	-2.45659	2.27e-14	4.08e-13
TMEM221	-2.45546	1.88e-10	2.15e-09
MECOM	-2.45157	1.58e-06	9.96e-06
C1QL4	-2.4484	2.75e-06	1.67e-05
CDH15	-2.44766	0.00649955	0.0196989
NLRP1	-2.44652	6.53e-25	3.07e-23
AKR1B10	-2.44479	3.06e-29	1.91e-27
CLDND2	-2.44086	6.43e-10	6.75e-09
ALOX15	-2.44038	1.25e-44	1.77e-42
FAM131B	-2.4402	0.00117559	0.00428818
FOXA1	-2.43939	1.14e-22	4.52e-21
C9orf106	-2.43768	8.73e-06	4.87e-05
NKX6-1	-2.43734	2.8e-14	4.97e-13
ISG20	-2.43488	8.94e-09	8.02e-08
TMEM156	-2.43078	1.14e-48	1.87e-46
CCDC102B	-2.42721	0.000457119	0.00183428
ACE	-2.42408	5.42e-12	7.56e-11
CYP27C1	-2.42312	1.52e-20	4.97e-19
BAIAP3	-2.42172	7.66e-45	1.09e-42
GP1BA	-2.42096	3.26e-08	2.68e-07
KMO	-2.41912	3.87e-08	3.16e-07
ENDOU	-2.41828	0.000326748	0.00135871
HRASLS2	-2.41797	2.55e-15	5.02e-14
ZC3H11A	-2.41711	2.97e-22	1.13e-20
STKLD1	-2.41148	0.000972912	0.00361808
IMPG1	-2.41008	0.00262262	0.00879474
HES2	-2.40957	3.86e-15	7.47e-14
ZNF658	-2.40931	0.000148051	0.00066179
SYT5	-2.40842	7.68e-18	1.96e-16
GSDMB	-2.39813	1.65e-23	6.99e-22
ZNF717	-2.38822	7.74e-11	9.26e-10
BHLHE41	-2.38597	7.2e-42	8.95e-40
ACSBG1	-2.38266	0.000378797	0.00155012
CAPS	-2.38151	5.08e-67	1.48e-64
RGS11	-2.38085	0.0138692	0.0381183
A1BG	-2.37996	0.000981022	0.00364338
PRAME	-2.37811	5.02e-05	0.000244912
BDKRB1	-2.37762	0.00963696	0.0277821
IGFBP2	-2.37608	8.73e-73	2.95e-70
SYCP2	-2.3755	0.0151942	0.0413145
ZCCHC24	-2.37514	6.63e-54	1.3e-51
RASA4B	-2.37097	2.13e-16	4.65e-15
C11orf86	-2.36507	3.95e-06	2.32e-05
ZG16B	-2.36266	2.1e-22	8.15e-21
BMPR1B	-2.35983	2.23e-16	4.87e-15
TP53INP1	-2.35972	2.94e-22	1.12e-20
ZNF599	-2.35506	1.44e-18	3.89e-17
ATP2A3	-2.35112	3.64e-61	8.91e-59
ACSM3	-2.34843	0.000877241	0.00329566
CXCR4	-2.34755	0.00109522	0.00401967
KCNN3	-2.34736	0.00428864	0.013628
PKD1L2	-2.34545	4.12e-35	3.63e-33
BTN3A2	-2.34355	2.12e-16	4.65e-15
TLR9	-2.34112	0.00182544	0.00638903
ELF5	-2.33787	0.00583514	0.0178936
PNPLA7	-2.33516	2.22e-13	3.58e-12
SLC1A2	-2.33484	0.00437521	0.013866
ZNF845	-2.3325	8.6e-30	5.55e-28
RTN2	-2.331	2.53e-61	6.32e-59
SPAG4	-2.32821	3.12e-44	4.35e-42
RASD2	-2.32807	3.85e-27	2.15e-25
CES1	-2.32464	1.63e-51	2.9e-49
PAQR8	-2.32376	3.02e-20	9.59e-19
DCST2	-2.32239	9.74e-14	1.63e-12
MAGEC3	-2.3132	0.00721213	0.0215837
TBX6	-2.31237	1.69e-21	6e-20
INSR	-2.31041	2.01e-24	9.11e-23
NCCRP1	-2.30718	2.24e-52	4.2e-50
GNG7	-2.3047	7.74e-46	1.16e-43
SYNGR3	-2.30243	4.35e-27	2.42e-25
CDH23	-2.30003	1.35e-19	4.06e-18
KISS1R	-2.29958	0.000308007	0.00128894
PGF	-2.29907	7.14e-24	3.12e-22
CCNB3	-2.29807	0.000792658	0.00301232
MAPK15	-2.29804	6.77e-43	8.9e-41
AKR1C1	-2.2979	3.32e-40	3.88e-38
CEMIP	-2.29398	9.87e-09	8.81e-08
ZG16	-2.29094	0.00016449	0.000729534
DEGS2	-2.28816	3.84e-09	3.63e-08
BIRC7	-2.28682	7.29e-11	8.76e-10
ATP6V1C2	-2.28351	4.24e-14	7.37e-13
GPAT2	-2.2829	1.9e-52	3.63e-50
FOXH1	-2.28221	0.00119851	0.0043616
ABCG1	-2.27977	4.31e-39	4.85e-37
HLA-DQB1	-2.27855	2.82e-19	8.21e-18
CD37	-2.27319	9.8e-11	1.16e-09
HILPDA	-2.27292	2.65e-15	5.2e-14
PPP1R32	-2.27072	2.35e-11	3.01e-10
CCR10	-2.27041	6.39e-10	6.72e-09
ABCA4	-2.27023	7.46e-29	4.56e-27
PITX2	-2.26639	0.000207279	0.000899506
VMO1	-2.26587	6.77e-05	0.000322932
TM4SF1	-2.26457	6.63e-69	1.97e-66
PHF21B	-2.26253	2.36e-11	3.01e-10
SAMD14	-2.25983	2.56e-05	0.000131419
MT1X	-2.25902	7.2e-20	2.22e-18
NKX2-8	-2.25866	4.82e-19	1.37e-17
LRRC6	-2.24836	1.53e-11	2e-10
PLIN5	-2.24822	4.06e-21	1.39e-19
CD14	-2.24773	1.33e-24	6.13e-23
FAM161B	-2.24692	4.05e-18	1.06e-16
F2R	-2.24541	3.67e-15	7.12e-14
ODF3B	-2.24506	1.39e-26	7.5e-25
CBS	-2.24392	5.09e-38	5.39e-36
CYP4F3	-2.24039	8.29e-12	1.12e-10
MUC3A	-2.24029	5.15e-10	5.49e-09
LIMD2	-2.23953	1.74e-07	1.28e-06
PLCL2	-2.23836	5.27e-05	0.000256312
TMEM74B	-2.23131	3.83e-21	1.31e-19
PRRT2	-2.231	7.02e-07	4.69e-06
DUSP9	-2.23041	4.14e-23	1.69e-21
PNCK	-2.22897	6.23e-07	4.19e-06
GPCPD1	-2.22832	3.62e-41	4.39e-39
SLC4A11	-2.22612	6.07e-47	9.59e-45
C19orf38	-2.22197	0.00243105	0.00822409
C15orf48	-2.22064	1.26e-26	6.81e-25
SLC28A3	-2.2197	8.68e-22	3.14e-20
DLL4	-2.21959	0.000702675	0.0027045
ADRA2C	-2.21747	0.016723	0.0448417
FAXDC2	-2.21396	1.46e-18	3.96e-17
PDZK1IP1	-2.21364	2.2e-42	2.82e-40
ZMYND10	-2.21159	3.51e-21	1.21e-19
NYAP1	-2.21073	1.12e-08	9.88e-08
SFMBT2	-2.20924	1.92e-08	1.64e-07
GNE	-2.20797	2.96e-35	2.67e-33
IFITM10	-2.20713	1.79e-10	2.04e-09
ADM2	-2.20508	5.17e-24	2.28e-22
EGF	-2.2019	6.7e-10	7.02e-09
ADAM8	-2.19885	4.74e-42	6.01e-40
FBXL16	-2.1974	3.17e-31	2.23e-29
ZNF354A	-2.19257	2.6e-14	4.65e-13
ELFN2	-2.19127	1.74e-53	3.39e-51
SLC16A11	-2.19104	0.0177489	0.0471524
PNMA2	-2.19013	0.00262415	0.00879751
PRICKLE4	-2.18842	2.46e-07	1.78e-06
MST1	-2.18803	6.44e-16	1.35e-14
SPACA6	-2.1865	1.8e-16	3.96e-15
IL3RA	-2.18543	2.6e-08	2.17e-07
FNDC11	-2.18541	3.28e-43	4.36e-41
CYB561D2	-2.18469	2.14e-05	0.000111294
ARL10	-2.18419	7.92e-06	4.44e-05
PACSIN1	-2.18332	3.16e-49	5.37e-47
EDARADD	-2.18297	0.00103912	0.00383575
CBSL	-2.18267	3.17e-35	2.85e-33
SEMA5A	-2.17925	1.21e-25	6.09e-24
AXIN2	-2.17816	7.54e-11	9.05e-10
VNN3	-2.17231	5.3e-05	0.00025737
HOXA4	-2.1714	0.000397716	0.00161905
LST1	-2.16769	5.61e-07	3.8e-06
CCR7	-2.16747	0.00038438	0.00157014
CACNA1D	-2.16604	0.00011581	0.000529806
CCER2	-2.1659	0.0109431	0.0309862
VAMP5	-2.16526	1.47e-17	3.66e-16
LRIG1	-2.16512	3.12e-08	2.58e-07
ALDH1L2	-2.16416	0.00189605	0.00660563
KCNJ12	-2.16299	6.39e-27	3.53e-25
C16orf45	-2.16224	9.18e-05	0.00042827
ZNF467	-2.16177	5.81e-36	5.44e-34
GPC2	-2.15506	3.6e-11	4.48e-10
SSPO	-2.15271	5.34e-06	3.07e-05
EYA1	-2.15145	9.68e-06	5.35e-05
HIST2H2BE	-2.14731	2.45e-14	4.4e-13
CUL7	-2.14546	1.67e-38	1.81e-36
LGALS9C	-2.1441	5.2e-07	3.54e-06
TRANK1	-2.13881	1.86e-27	1.05e-25
HLA-DRB1	-2.13723	0.000707393	0.00272099
SELL	-2.13237	0.000357789	0.00147235
DMGDH	-2.12796	1.21e-08	1.06e-07
BVES	-2.12704	1.55e-06	9.82e-06
ZBTB7C	-2.12685	1.87e-05	9.84e-05
CYTH4	-2.12633	0.000433923	0.00175189
CCL20	-2.12622	1.29e-07	9.71e-07
FCGRT	-2.12557	2.11e-05	0.000109901
PADI2	-2.12447	7.91e-55	1.63e-52
TTC9	-2.12405	3.44e-45	5.02e-43
UPB1	-2.12384	0.00122404	0.00444869
SLITRK5	-2.12309	6.51e-05	0.000311427
ENKD1	-2.12292	2.61e-23	1.08e-21
KBTBD11	-2.12233	5.35e-17	1.24e-15
CLCNKB	-2.11991	0.000292201	0.00123
STPG3	-2.11837	0.000844555	0.00318435
RGS17	-2.11827	8.05e-07	5.32e-06
GBP2	-2.11337	5.23e-44	7.22e-42
RAPGEF3	-2.11293	7.21e-23	2.89e-21
DNAJC22	-2.1123	1.27e-11	1.68e-10
FAM167B	-2.1105	0.000127767	0.000579204
TEX19	-2.11008	2.01e-08	1.7e-07
PRSS3	-2.10758	2.02e-14	3.65e-13
ATG9B	-2.10605	1.88e-09	1.85e-08
N4BP2L1	-2.10599	7.71e-07	5.11e-06
LYPD5	-2.10583	6.91e-09	6.28e-08
GMPR	-2.10379	0.00129249	0.00467567
TMC1	-2.10378	2.49e-06	1.52e-05
MYCBPAP	-2.102	2.68e-05	0.000137431
DCDC1	-2.10165	0.00190366	0.00663029
EML5	-2.09902	0.000573544	0.00224576
GCNT3	-2.09801	0.00148686	0.00530055
PCP2	-2.09795	3.24e-06	1.94e-05
ADSSL1	-2.09696	1.3e-17	3.24e-16
BST2	-2.09686	1.65e-66	4.75e-64
NPW	-2.09595	6.23e-05	0.000298569
CRABP2	-2.09553	2.47e-27	1.39e-25
SPTBN5	-2.09534	4.57e-13	7.12e-12
DCST1	-2.09451	9.66e-05	0.000448727
GXYLT2	-2.09444	2.25e-09	2.2e-08
TULP1	-2.09206	0.00552262	0.0170488
DDIT4	-2.08991	6.76e-21	2.29e-19
SMAD6	-2.08972	7.44e-19	2.07e-17
GAS7	-2.08787	0.00142242	0.00509117
PRDM6	-2.08775	4.83e-05	0.000236609
LMOD1	-2.08623	6.13e-14	1.04e-12
PDK4	-2.08232	2.48e-16	5.39e-15
AANAT	-2.08086	0.00501852	0.0156481
SGPP2	-2.07942	4.28e-29	2.66e-27
NATD1	-2.07801	7.25e-36	6.74e-34
PCSK5	-2.07776	0.00208804	0.00718236
CDKN1C	-2.07208	4.09e-09	3.86e-08
HOXB9	-2.07144	0.00082206	0.00310939
SLC6A8	-2.0696	2.65e-37	2.74e-35
CBLN3	-2.06908	1.54e-17	3.81e-16
CA11	-2.06697	1.12e-34	9.57e-33
ADAMTS14	-2.06654	5.05e-17	1.18e-15
ZNF177	-2.06261	0.0137213	0.0377658
EXD3	-2.06176	3.98e-35	3.53e-33
FOXO6	-2.06157	2.86e-27	1.6e-25
ABCA10	-2.06066	2.25e-07	1.64e-06
TMEM37	-2.0603	4.14e-06	2.43e-05
PLA2G2C	-2.06021	0.00117365	0.00428236
ITGAM	-2.05973	1.29e-05	6.98e-05
PDZD7	-2.05966	6.67e-22	2.45e-20
CYP4X1	-2.05822	2.2e-07	1.6e-06
CAPN5	-2.05641	2.29e-32	1.74e-30
TNF	-2.05513	2.97e-32	2.23e-30
COCH	-2.05496	9.58e-14	1.6e-12
SRMS	-2.05374	1.44e-14	2.62e-13
OR1F1	-2.05329	0.000144353	0.00064758
GSTA4	-2.05158	3.51e-06	2.08e-05
KRBA1	-2.05031	7.53e-10	7.83e-09
MAG	-2.04909	6.84e-16	1.42e-14
TRIML2	-2.04872	5.33e-05	0.000258782
PRR29	-2.04555	8.6e-08	6.64e-07
IL1RAPL2	-2.04243	2.14e-08	1.81e-07
MMP11	-2.04239	1.17e-11	1.56e-10
SLC28A1	-2.03455	1.59e-05	8.47e-05
SPTBN4	-2.03454	5.5e-16	1.16e-14
INHBE	-2.02713	0.00436834	0.013853
LNX1	-2.02507	4.06e-22	1.53e-20
SCARF1	-2.02463	3.2e-06	1.92e-05
ENTPD2	-2.02345	7.74e-25	3.61e-23
PRR25	-2.02256	7.54e-05	0.000356636
LMX1B	-2.0208	1.59e-05	8.47e-05
STRA6	-2.01446	3.06e-36	2.94e-34
PPM1K	-2.01015	1.92e-19	5.65e-18
ATG16L2	-2.00723	8.88e-35	7.67e-33
DHRS3	-2.00641	1.09e-45	1.62e-43
CNTNAP3	-2.00467	1.77e-06	1.11e-05
SYT7	-2.00451	9.82e-61	2.38e-58
LINGO3	-2.00436	0.0168502	0.0451297
MMP9	-2.00323	0.00024812	0.00106053
S100A5	-1.99639	1.6e-05	8.54e-05
KIAA0513	-1.99376	2.79e-11	3.53e-10
PLXDC1	-1.99181	0.000372623	0.00152786
FUT5	-1.99047	0.00616697	0.0187958
IRX3	-1.98905	2.23e-30	1.52e-28
GUCA1B	-1.98591	1.2e-05	6.52e-05
ADORA2A	-1.98582	2.89e-05	0.000147171
VASH1	-1.98259	5.3e-25	2.51e-23
C9orf163	-1.97985	4e-07	2.78e-06
SORCS2	-1.97763	5.74e-33	4.54e-31
ZNF862	-1.97443	3.19e-39	3.61e-37
HSD11B1L	-1.97293	1.21e-18	3.3e-17
ZFYVE1	-1.97005	7.57e-34	6.2e-32
PKN3	-1.96848	1.24e-21	4.43e-20
SLC16A8	-1.96476	1.83e-05	9.67e-05
NKPD1	-1.96384	8.03e-05	0.000378107
SCNN1B	-1.9619	1.9e-16	4.17e-15
TTC6	-1.95612	0.000536901	0.00211902
SH3RF3	-1.95589	3.31e-13	5.22e-12
CRELD1	-1.95466	5.26e-35	4.59e-33
SLC2A6	-1.95425	2.01e-17	4.89e-16
TSPAN1	-1.95335	6.09e-58	1.34e-55
KYNU	-1.95299	1.4e-30	9.61e-29
PLAT	-1.95291	5.09e-42	6.42e-40
CFAP58	-1.95018	0.000397861	0.00161938
SLC6A16	-1.95013	0.00207657	0.00714979
ANKRD37	-1.94788	6.36e-12	8.77e-11
CHD5	-1.94769	8.57e-09	7.71e-08
MAGED1	-1.94692	9.09e-35	7.83e-33
IFI27L2	-1.94532	9.72e-10	9.94e-09
IL1A	-1.94383	3.7e-05	0.000185017
TTC23L	-1.93755	0.000184242	0.00080895
NDRG1	-1.93712	2.03e-05	0.000106354
JAK3	-1.93564	1.96e-21	6.92e-20
SYNGR1	-1.93509	1.31e-43	1.76e-41
APLP1	-1.93346	1.11e-18	3.05e-17
TRIM7	-1.93205	1.59e-26	8.47e-25
GCOM1	-1.93188	0.000121751	0.000554448
SLC29A4	-1.9318	3.32e-29	2.07e-27
HIST3H2A	-1.9287	1.17e-19	3.55e-18
FIBCD1	-1.92796	3.55e-37	3.6e-35
ANKRD29	-1.92775	0.000634698	0.00246336
PLD1	-1.92677	1.39e-34	1.19e-32
CCT6B	-1.92597	0.00322474	0.0105824
TCP11L2	-1.9253	5.16e-16	1.09e-14
PKDCC	-1.92501	1.76e-18	4.73e-17
TNFSF12	-1.92365	1.59e-05	8.47e-05
PIP5KL1	-1.92126	1.19e-09	1.2e-08
CD19	-1.92072	0.000277615	0.00117414
BEAN1	-1.91877	9.17e-18	2.32e-16
USH1G	-1.91828	0.000810422	0.00307095
PPFIA4	-1.91773	6.15e-19	1.73e-17
AK8	-1.9172	8.69e-14	1.46e-12
GPR173	-1.91631	0.00626694	0.0190679
LTB	-1.91256	9.11e-23	3.64e-21
SLC52A3	-1.91076	7.06e-33	5.57e-31
PCSK4	-1.90982	1.95e-19	5.73e-18
RAPGEFL1	-1.90881	4.65e-10	4.99e-09
FBLIM1	-1.90837	2.27e-31	1.62e-29
C8orf31	-1.90748	1.3e-17	3.23e-16
TNFRSF14	-1.90582	3.59e-15	6.98e-14
MAST4	-1.90494	5.86e-25	2.76e-23
DBP	-1.90442	6.68e-24	2.92e-22
SYNGR4	-1.90297	0.00278616	0.00927469
BCL6	-1.9013	4.53e-52	8.26e-50
ITGAX	-1.89995	3.71e-06	2.19e-05
TBC1D10C	-1.89873	0.000123318	0.000561174
RAB26	-1.89818	6.45e-32	4.77e-30
SULF2	-1.89776	1.37e-30	9.37e-29
RGS14	-1.89721	3.22e-21	1.11e-19
SYT15	-1.89719	6.1e-17	1.41e-15
SEMA3G	-1.89671	0.00434274	0.0137789
RAB6B	-1.8945	3.05e-22	1.16e-20
AURKC	-1.89023	5.28e-06	3.04e-05
LGALS3	-1.8901	4.08e-58	9.02e-56
SLC51A	-1.88913	3.03e-07	2.16e-06
CDK5R2	-1.88563	4.66e-05	0.000228705
MYOZ1	-1.88405	0.000256445	0.00109237
HLA-B	-1.8828	8.59e-20	2.63e-18
ZNF616	-1.88253	0.000450618	0.0018111
SPACA9	-1.88225	1.93e-22	7.52e-21
ARHGAP26	-1.88076	4.11e-15	7.91e-14
MAJIN	-1.87887	8.36e-09	7.53e-08
C1QL1	-1.87697	1.61e-19	4.81e-18
PDGFRB	-1.87431	0.00323608	0.010614
TP53INP2	-1.87418	2.19e-23	9.1e-22
SPINT1	-1.87365	6.51e-47	1.02e-44
SCN4B	-1.87337	0.0068759	0.0206865
GPR78	-1.87079	4.59e-27	2.55e-25
CCDC74B	-1.86976	2.73e-05	0.000139441
IGFALS	-1.86874	0.00173601	0.00610769
SBK3	-1.86665	1.05e-39	1.21e-37
KIF21B	-1.86617	0.000116778	0.000534042
JUNB	-1.86355	2.78e-59	6.42e-57
MAGI2	-1.86134	3.33e-06	1.99e-05
TMEM45B	-1.86078	1.18e-26	6.38e-25
CSGALNACT1	-1.85742	3.02e-30	2.04e-28
PLA2G6	-1.85613	9.24e-22	3.33e-20
LY75	-1.85439	0.00025133	0.00107241
PAQR6	-1.85309	3.18e-17	7.52e-16
RASSF4	-1.85168	3.41e-10	3.73e-09
CRIP2	-1.85155	1.83e-20	5.96e-19
FAM49A	-1.85146	1.3e-23	5.56e-22
TMEM86A	-1.85093	5.86e-19	1.65e-17
DQX1	-1.84715	0.000412167	0.0016727
SDCBP2	-1.84684	2.62e-33	2.1e-31
ATP6AP1L	-1.84607	4.7e-07	3.22e-06
CD82	-1.8448	1.86e-16	4.09e-15
PC	-1.84295	2.67e-30	1.8e-28
FAM167A	-1.84233	1.03e-18	2.83e-17
CA12	-1.84104	8.56e-11	1.02e-09
ENO4	-1.83719	0.00725935	0.0217094
YPEL4	-1.83712	3.09e-08	2.56e-07
CGB7	-1.83312	8.73e-05	0.00040894
MSMB	-1.83294	3.76e-06	2.22e-05
CHURC1-FNTB	-1.83046	3.66e-06	2.17e-05
MAPK8IP2	-1.82864	2.14e-23	8.89e-22
MAP3K5	-1.82792	4.17e-33	3.31e-31
CCL22	-1.82349	2.62e-14	4.67e-13
CRAT	-1.81876	6.9e-37	6.87e-35
NLGN3	-1.81603	3.7e-08	3.03e-07
SUSD3	-1.81344	2.4e-13	3.86e-12
ARIH2OS	-1.81238	1.62e-05	8.62e-05
ANKRD24	-1.81013	1.8e-06	1.13e-05
ELF3	-1.81001	2.03e-33	1.63e-31
PLA2R1	-1.80686	1.76e-06	1.1e-05
KRT15	-1.80135	1.56e-29	9.9e-28
DNAI1	-1.80132	0.000118266	0.000539662
KLF2	-1.79859	1.71e-05	9.06e-05
OTUB2	-1.79769	7.07e-10	7.38e-09
ID1	-1.79766	7.19e-32	5.27e-30
TFAP2E	-1.79708	2.44e-06	1.49e-05
SLC34A3	-1.79587	0.000100067	0.000463584
H1F0	-1.79522	2.11e-26	1.12e-24
RAD21L1	-1.79496	0.0148644	0.0405278
REM2	-1.79329	2.85e-06	1.72e-05
FHOD3	-1.79217	5.01e-10	5.35e-09
PPM1M	-1.79117	6.36e-13	9.81e-12
CACNA1G	-1.78722	0.000477208	0.00190601
TTC39B	-1.78665	4.21e-12	5.92e-11
PNPLA1	-1.78411	1.51e-11	1.99e-10
TPK1	-1.7832	1.48e-05	7.93e-05
CCL26	-1.78316	0.00232047	0.00789706
MYEOV	-1.78226	1.47e-25	7.37e-24
SCARF2	-1.78112	2.37e-07	1.71e-06
FAM178B	-1.77931	0.00115498	0.00421978
AGPAT4	-1.77913	2.03e-20	6.55e-19
TJP3	-1.77776	4.52e-39	5.07e-37
PTK6	-1.77715	8.98e-32	6.54e-30
THEM5	-1.77532	0.0109199	0.0309344
BCL6B	-1.77387	0.0148406	0.0404675
ITPR1	-1.77379	1.23e-16	2.78e-15
LGALS9	-1.77337	2.58e-11	3.28e-10
RASIP1	-1.77277	1.5e-05	8.07e-05
PRR15L	-1.77269	8.94e-15	1.67e-13
ARHGAP30	-1.77257	1.44e-09	1.44e-08
ANKRD36C	-1.77248	6.64e-11	8.03e-10
MYPN	-1.77082	8.98e-20	2.75e-18
SHOX2	-1.76952	1.12e-05	6.15e-05
ADAMTS13	-1.76805	4.13e-11	5.1e-10
CEL	-1.76799	0.000618744	0.00240705
IGSF1	-1.76757	5.34e-08	4.25e-07
MAPT	-1.76739	1.05e-08	9.31e-08
FBXO32	-1.76636	9.19e-23	3.67e-21
LRRC73	-1.76557	6.57e-05	0.000314031
BOC	-1.7654	2.66e-10	2.97e-09
MYO15A	-1.76384	2.02e-06	1.25e-05
PCK2	-1.76273	7.95e-15	1.49e-13
FOXC1	-1.76247	1.96e-25	9.64e-24
TMEM159	-1.76237	3.41e-22	1.29e-20
NPTX1	-1.76213	1.29e-20	4.26e-19
ZNF514	-1.76137	1.92e-18	5.14e-17
TMEM42	-1.75779	2.89e-19	8.4e-18
ALOX12B	-1.75747	0.00264505	0.00886044
OAS2	-1.75616	5e-06	2.89e-05
PLCD1	-1.75426	9.42e-13	1.42e-11
PIK3IP1	-1.75394	6.91e-18	1.76e-16
FAM171A2	-1.75334	2.87e-21	1e-19
LMO2	-1.75191	0.00195173	0.00677695
CAMK2D	-1.75182	4.04e-11	5e-10
RNF165	-1.74858	2.26e-16	4.94e-15
SHISA8	-1.74575	0.013256	0.0366464
CNGA1	-1.74443	2.99e-09	2.87e-08
FA2H	-1.74397	6.68e-18	1.71e-16
LIPE	-1.7439	4.45e-17	1.04e-15
OLFML3	-1.74294	7.83e-49	1.31e-46
ASGR1	-1.74291	7.61e-07	5.05e-06
CEACAM19	-1.74081	7.77e-25	3.61e-23
FRMPD3	-1.73661	0.00411042	0.0131284
SPRR1B	-1.73557	0.000823845	0.0031152
GGN	-1.73551	0.00256559	0.0086313
MPP7	-1.73172	0.00261676	0.00878216
SLFN5	-1.73151	3.89e-30	2.58e-28
INPP5J	-1.73122	1.15e-09	1.16e-08
SIX1	-1.73121	1.66e-07	1.23e-06
COL28A1	-1.73088	0.000459469	0.00184223
EFHD1	-1.72907	1.26e-26	6.81e-25
ACVRL1	-1.72897	5.72e-07	3.87e-06
TRAF1	-1.72776	8.63e-09	7.76e-08
SUSD6	-1.723	1.1e-30	7.62e-29
CCBE1	-1.72148	1.12e-13	1.86e-12
RSPH1	-1.7204	1.12e-09	1.14e-08
KCND1	-1.71623	0.00085625	0.0032231
DPF3	-1.71572	0.00104117	0.00384161
UVSSA	-1.71521	1.76e-08	1.5e-07
CYP27B1	-1.71503	0.000123664	0.000562442
SH3BP2	-1.71482	1.95e-24	8.87e-23
RHOV	-1.71145	7.68e-34	6.27e-32
GABRE	-1.71032	5.37e-22	1.99e-20
BNIPL	-1.71029	7.18e-06	4.05e-05
NAV2	-1.71015	2.15e-08	1.81e-07
GJB4	-1.70963	2.47e-10	2.76e-09
FAM78A	-1.70934	3.76e-17	8.84e-16
PRSS8	-1.70913	1.25e-42	1.62e-40
ACPP	-1.70676	3.88e-08	3.16e-07
ZSCAN30	-1.70494	1.07e-14	1.98e-13
UNC5A	-1.70477	1.06e-25	5.4e-24
FBXL2	-1.70426	3.07e-12	4.4e-11
TLR5	-1.70425	4.08e-07	2.83e-06
UCN	-1.7022	2.39e-07	1.73e-06
SAMD11	-1.69983	1.71e-19	5.1e-18
TRIM9	-1.69859	2.67e-12	3.86e-11
ATP8B2	-1.69715	0.00599264	0.0183249
BMF	-1.69518	2.52e-32	1.91e-30
NOD2	-1.69334	6.92e-11	8.35e-10
PNMT	-1.69283	0.000563926	0.00221414
ARMC3	-1.69047	0.000603319	0.00235217
HCAR3	-1.68896	2.22e-15	4.39e-14
CAMK2B	-1.68875	8.64e-05	0.000405241
NRTN	-1.68864	3.91e-07	2.73e-06
EPS8L1	-1.68445	4.81e-40	5.56e-38
ST8SIA6	-1.68357	0.00258707	0.00869706
EPHB3	-1.68342	2.49e-34	2.1e-32
TLE4	-1.68221	1.25e-05	6.76e-05
FHAD1	-1.68108	1.65e-10	1.9e-09
EGR4	-1.68096	0.0165353	0.0444004
ASIC1	-1.68004	6.85e-22	2.51e-20
TNXB	-1.67985	8.09e-18	2.06e-16
SHROOM1	-1.67769	5.77e-12	8e-11
MKRN2OS	-1.67488	7.35e-09	6.66e-08
HIST1H2AC	-1.6745	1.76e-10	2.02e-09
WDR17	-1.67377	0.00268577	0.00897641
ZNF32	-1.67255	3.33e-10	3.65e-09
ABCC6	-1.67253	6.51e-05	0.000311228
OPLAH	-1.67241	4.29e-23	1.74e-21
PSCA	-1.67148	1.58e-25	7.86e-24
POLD4	-1.67093	9.69e-39	1.07e-36
FOXO4	-1.67025	3.23e-24	1.45e-22
PEX2	-1.66893	2.49e-29	1.57e-27
PITX1	-1.66858	1.51e-32	1.16e-30
SLC2A10	-1.66664	5.72e-38	5.98e-36
LRRC32	-1.65872	3.74e-09	3.54e-08
ASS1	-1.65863	2.34e-35	2.14e-33
GFY	-1.65358	0.000426136	0.00172324
SMIM1	-1.65229	1.2e-14	2.21e-13
COL7A1	-1.65167	3.87e-41	4.67e-39
NECTIN4	-1.649	4.42e-19	1.26e-17
UBA7	-1.64771	1.8e-23	7.63e-22
FAM114A1	-1.64688	2.6e-31	1.84e-29
COL1A1	-1.64656	3.45e-35	3.09e-33
ALDH6A1	-1.64525	6.86e-37	6.86e-35
ANKRD34A	-1.64465	0.00369306	0.0119404
TMEM132A	-1.64321	5.53e-44	7.55e-42
ATXN1	-1.6429	3.26e-24	1.46e-22
LGALS9B	-1.64269	7.68e-13	1.17e-11
FMO5	-1.6412	1.12e-07	8.47e-07
FLT3LG	-1.63992	7.99e-13	1.21e-11
SSUH2	-1.63944	2.07e-09	2.03e-08
SRGAP3	-1.63824	1.47e-16	3.28e-15
CELSR3	-1.63713	1.19e-22	4.72e-21
TLR1	-1.63658	7.13e-06	4.02e-05
PNPLA3	-1.63549	1.78e-05	9.41e-05
GRB7	-1.6344	2.68e-26	1.41e-24
ZNF696	-1.63352	0.00129158	0.00467373
GSTM2	-1.63262	5.31e-10	5.65e-09
SHC2	-1.63137	3.69e-08	3.01e-07
EXOC3L1	-1.63094	0.000541664	0.00213546
KCNC4	-1.62763	7.3e-22	2.67e-20
UST	-1.62708	8.73e-13	1.32e-11
TMEM255B	-1.62502	0.000308747	0.00129181
SPOCD1	-1.62471	7.39e-16	1.54e-14
CATIP	-1.62279	0.000446948	0.00179824
SLC27A1	-1.62256	1.69e-09	1.67e-08
LHX2	-1.62157	1.12e-10	1.32e-09
CLIC3	-1.62096	6.39e-24	2.8e-22
RAB24	-1.6204	3.12e-18	8.26e-17
PXYLP1	-1.61845	4.23e-09	3.98e-08
ANKRD34B	-1.61615	3.22e-10	3.53e-09
ZNF790	-1.61585	0.000266812	0.00113209
EFNA3	-1.61329	1.33e-19	4.03e-18
HES1	-1.61137	1.56e-25	7.76e-24
ASNS	-1.60941	0.000473676	0.00189342
CPZ	-1.60903	4.93e-05	0.000240747
P2RY6	-1.60883	1.07e-05	5.88e-05
OBSCN	-1.60838	2.01e-34	1.7e-32
MEGF6	-1.60827	1.2e-32	9.26e-31
DUSP6	-1.60807	2.31e-11	2.95e-10
NFKBIZ	-1.60787	1.66e-10	1.9e-09
SEMA6C	-1.60772	4.74e-10	5.07e-09
SLC16A2	-1.60756	5.72e-09	5.28e-08
ZNF469	-1.60674	5.8e-07	3.92e-06
TMEM178A	-1.60286	6.94e-05	0.000330375
TMEM171	-1.60195	1.24e-10	1.45e-09
C1orf61	-1.59913	4.17e-16	8.88e-15
CTSF	-1.59678	1.12e-32	8.77e-31
PTGR2	-1.59646	3.93e-18	1.03e-16
PRKCH	-1.59584	3.15e-16	6.79e-15
APH1B	-1.59529	1.04e-05	5.73e-05
ZNF396	-1.59435	0.000187638	0.000821407
SLC39A11	-1.59322	9.49e-22	3.41e-20
ZNF211	-1.59294	4.5e-19	1.28e-17
PCYOX1L	-1.59286	9.16e-21	3.08e-19
MYO1F	-1.5915	2.36e-09	2.29e-08
BTNL9	-1.59147	1.75e-24	8.01e-23
ZNF197	-1.58973	1.95e-07	1.43e-06
KIF13B	-1.58918	2.6e-40	3.08e-38
ZNF385C	-1.58907	0.000420784	0.00170352
NFKBIA	-1.58906	2.34e-17	5.65e-16
EBI3	-1.58871	8.26e-06	4.62e-05
ZFP57	-1.58847	0.00194836	0.00677089
PRSS36	-1.58747	0.00011789	0.000538632
SRPX2	-1.58396	3.65e-14	6.38e-13
BMP8A	-1.58205	0.00357094	0.0115846
GPSM1	-1.58161	1.19e-20	3.93e-19
CAPN12	-1.58093	1e-13	1.67e-12
PLXNB3	-1.57877	6.62e-27	3.65e-25
CXXC5	-1.57839	0.00220021	0.00751955
ANGPT4	-1.57744	0.0173379	0.0462128
KLHDC8B	-1.57422	0.00202507	0.00700058
ITGA2B	-1.57349	2.18e-09	2.13e-08
MUC20	-1.57337	1.19e-25	6.03e-24
C3	-1.57201	7.17e-42	8.95e-40
DMBX1	-1.57115	7.4e-09	6.71e-08
ESAM	-1.56824	1.95e-06	1.21e-05
GDF9	-1.56756	0.0175998	0.0468159
ANKRD35	-1.56699	5.28e-06	3.04e-05
KCNK6	-1.56438	4.14e-12	5.83e-11
TCEA3	-1.56359	0.00584037	0.0179052
GARNL3	-1.56253	9.47e-09	8.47e-08
FAM83E	-1.56137	3.47e-18	9.16e-17
BBOF1	-1.56116	3.45e-09	3.29e-08
ZNF548	-1.55978	3.87e-12	5.48e-11
FLRT1	-1.55926	0.00133261	0.00480343
NPC1L1	-1.55883	0.00517804	0.0160959
HAP1	-1.5581	6.72e-10	7.04e-09
ANTXR2	-1.55806	9.69e-09	8.65e-08
LBX2	-1.55738	5.51e-05	0.000266541
GLI4	-1.55676	4.43e-10	4.77e-09
CFB	-1.5552	8.34e-30	5.4e-28
SERINC2	-1.55519	9.46e-27	5.17e-25
KLHL3	-1.5544	6.06e-07	4.08e-06
ARHGAP4	-1.55337	2.93e-10	3.24e-09
KCNH3	-1.55172	2.34e-06	1.44e-05
WNT10A	-1.5513	3.11e-16	6.72e-15
CD22	-1.55071	5.18e-16	1.09e-14
NFATC1	-1.54911	5.04e-12	7.04e-11
YPEL3	-1.54909	7.26e-13	1.11e-11
LIPH	-1.54787	5.94e-18	1.53e-16
GATA5	-1.54712	4.31e-06	2.52e-05
ZNF630	-1.54602	0.0121173	0.0338961
TTLL3	-1.54521	1.81e-18	4.87e-17
ERFE	-1.54506	2.43e-12	3.54e-11
NOXA1	-1.54482	5.4e-14	9.23e-13
IL11RA	-1.54439	1.74e-12	2.56e-11
NES	-1.54363	7.3e-25	3.41e-23
RARRES3	-1.54357	7.88e-13	1.2e-11
ALDOC	-1.54345	3.35e-17	7.91e-16
TNFSF13B	-1.5429	0.00212422	0.00728875
CISH	-1.54269	9.45e-12	1.27e-10
RHBDL2	-1.54253	9.26e-15	1.73e-13
VWA5A	-1.54235	0.0121488	0.0339653
NFASC	-1.53936	0.00460146	0.0144893
PLEKHG1	-1.53807	2.38e-07	1.72e-06
HIST1H1C	-1.53772	3.81e-16	8.14e-15
DOCK6	-1.53594	2.14e-28	1.28e-26
TRIL	-1.53545	0.000263087	0.001118
KLHDC1	-1.53475	0.0150765	0.0410571
TRPV2	-1.53466	5.64e-09	5.21e-08
ASMTL	-1.53448	1.04e-33	8.5e-32
CD24	-1.53161	1.09e-12	1.63e-11
GLIS3	-1.53117	1.24e-07	9.34e-07
MADCAM1	-1.52977	0.000443311	0.00178546
CHST11	-1.52804	0.0128743	0.0357338
HEMK1	-1.52662	3.87e-28	2.29e-26
ACAP1	-1.52645	1.98e-07	1.45e-06
TRIM47	-1.52479	3.18e-12	4.55e-11
MAPK10	-1.52462	0.00198313	0.00687354
PRR36	-1.52272	6.95e-26	3.59e-24
DEF6	-1.51999	3.05e-19	8.87e-18
OLFML2A	-1.51948	7.85e-14	1.33e-12
ETFB	-1.51943	1.28e-36	1.24e-34
TRIM73	-1.5185	2.63e-07	1.89e-06
CNFN	-1.51831	1.31e-06	8.33e-06
B4GALNT3	-1.51712	4.47e-24	1.99e-22
HMGCL	-1.51708	3e-25	1.45e-23
C3orf18	-1.51694	5.6e-13	8.68e-12
FBXO24	-1.51544	6.62e-05	0.000315908
CYB5D2	-1.51347	9.36e-19	2.58e-17
FOXN3	-1.51297	3.62e-10	3.95e-09
TP53I11	-1.51234	3.69e-12	5.23e-11
APOBEC3F	-1.50963	9.52e-23	3.79e-21
B3GNT7	-1.50817	0.000116854	0.000534291
SSBP2	-1.50769	4.54e-07	3.12e-06
ERMP1	-1.50721	6.05e-24	2.66e-22
MALL	-1.50687	8.93e-24	3.85e-22
AGBL2	-1.50623	2.97e-06	1.79e-05
PHACTR1	-1.5054	0.0157019	0.0424683
SLC16A3	-1.5052	2.44e-23	1.01e-21
OCEL1	-1.50463	3.87e-21	1.33e-19
HIC1	-1.50454	0.00775179	0.0229785
HAPLN2	-1.50275	0.00221746	0.00757021
ZNF596	-1.5018	0.0163474	0.0439526
S100A4	-1.50106	5.95e-11	7.23e-10
RDH10	-1.50032	2.81e-10	3.12e-09
DLG4	-1.49945	7.89e-15	1.48e-13
DENND3	-1.49553	5.1e-18	1.33e-16
STEAP2	-1.495	6.62e-18	1.7e-16
CDKL3	-1.49361	0.000267201	0.00113355
GPR162	-1.49348	0.000340158	0.00140745
CCDC106	-1.48875	1.92e-07	1.41e-06
IRF5	-1.48784	1.27e-11	1.68e-10
EPOR	-1.48725	1.1e-19	3.33e-18
EFS	-1.48712	1.91e-07	1.4e-06
FUT8	-1.48638	1.4e-20	4.61e-19
LRP1	-1.48634	1.91e-19	5.63e-18
PTGES	-1.48587	8.32e-31	5.77e-29
PER3	-1.48554	1.27e-13	2.1e-12
UBXN10	-1.48498	1.13e-17	2.83e-16
PLEKHG6	-1.48456	4.74e-17	1.11e-15
MT1F	-1.48358	2.41e-14	4.34e-13
ATP2C2	-1.48351	1.97e-12	2.89e-11
IQSEC1	-1.48155	8.6e-29	5.23e-27
PRSS12	-1.4811	0.000453071	0.00181979
GRB2	-1.48104	2.34e-13	3.75e-12
VTCN1	-1.48083	1.81e-09	1.78e-08
COL9A3	-1.47945	1.48e-13	2.44e-12
ZNF524	-1.47868	7.04e-21	2.39e-19
CEP126	-1.47866	2.25e-09	2.2e-08
KHNYN	-1.47776	1.44e-22	5.66e-21
TRIB1	-1.47544	1.12e-29	7.16e-28
TRPS1	-1.47358	1.88e-12	2.76e-11
ACSS1	-1.47314	2.05e-17	4.97e-16
ZNF843	-1.4723	0.00783651	0.0232021
TTC21A	-1.47219	4.44e-05	0.000218439
TRAK1	-1.47102	5.07e-25	2.41e-23
DISP2	-1.46845	0.000565696	0.00222004
GLRX	-1.468	9.8e-19	2.69e-17
PPM1J	-1.46702	1.14e-09	1.16e-08
UBE2L6	-1.4668	1.87e-23	7.86e-22
GDPD5	-1.46612	1.58e-14	2.88e-13
MT2A	-1.46523	2.66e-10	2.97e-09
APOBR	-1.46391	4.64e-07	3.18e-06
ACBD4	-1.46244	1.28e-21	4.58e-20
IL4I1	-1.46083	0.00688625	0.0207151
PLEKHH1	-1.45947	2.3e-10	2.59e-09
MDK	-1.45932	3.67e-30	2.45e-28
MYRF	-1.45868	1.7e-15	3.41e-14
SLC2A12	-1.45846	2.13e-11	2.75e-10
AMT	-1.45728	0.00211283	0.00725564
PPP1R1B	-1.45579	0.00475383	0.0149202
WNT5A	-1.45564	4.25e-10	4.6e-09
TMC8	-1.4553	6.72e-05	0.000320665
PIGV	-1.45526	7.57e-08	5.9e-07
RASSF2	-1.45417	5e-14	8.6e-13
THSD7A	-1.45287	0.016139	0.0434672
SULT4A1	-1.4525	3.87e-05	0.000192533
LRP4	-1.45103	0.000217561	0.000940366
KAZALD1	-1.45065	2.37e-12	3.46e-11
CASZ1	-1.44928	4.46e-22	1.68e-20
P4HA1	-1.44693	4.01e-15	7.72e-14
AOC2	-1.4445	9.21e-06	5.12e-05
SERPINF2	-1.44392	8.39e-09	7.55e-08
MAST3	-1.44319	1.99e-15	3.96e-14
DNAH5	-1.44227	6.65e-12	9.14e-11
HIST2H2AA3	-1.44224	8.79e-09	7.9e-08
FAM131C	-1.44189	6.73e-12	9.25e-11
AOC3	-1.44167	0.000336243	0.00139309
PPFIA3	-1.44064	1.41e-23	6.03e-22
JPH2	-1.43914	3.6e-09	3.42e-08
SOX4	-1.43892	2.91e-22	1.11e-20
ZFP37	-1.43833	0.00208992	0.00718784
MTHFR	-1.43806	4.86e-15	9.26e-14
CPM	-1.4364	1.66e-11	2.17e-10
FRS3	-1.43533	4.27e-14	7.43e-13
ALOX5	-1.43503	2.82e-28	1.68e-26
NXPH3	-1.43479	0.0032916	0.0107806
HIST2H2AA4	-1.43413	1.73e-08	1.48e-07
TLR2	-1.43391	0.000761882	0.00290686
CHRNA9	-1.43331	0.000162668	0.000721966
QPRT	-1.43009	3.18e-21	1.1e-19
FLVCR2	-1.42988	8e-10	8.28e-09
AKR1B1	-1.4289	2.09e-38	2.24e-36
SMIM14	-1.42694	5.62e-26	2.93e-24
VAV3	-1.4257	3.95e-14	6.88e-13
RBM43	-1.42524	7.61e-17	1.74e-15
HCAR2	-1.42402	2.96e-17	7.05e-16
HHIPL2	-1.42393	8.62e-23	3.45e-21
BANK1	-1.42266	0.00571221	0.0175511
ERO1A	-1.4221	5.13e-17	1.19e-15
VPS28	-1.42009	1.87e-25	9.23e-24
DENND6B	-1.41997	2.1e-15	4.17e-14
LMF1	-1.41994	2.28e-17	5.51e-16
NEBL	-1.41604	1.06e-14	1.97e-13
FRY	-1.41378	9.3e-18	2.34e-16
SCN1B	-1.41369	1.33e-13	2.2e-12
CCDC110	-1.41228	0.000780223	0.00297048
RAP1GAP	-1.41118	1.95e-23	8.19e-22
SLC13A4	-1.40982	0.00239649	0.0081259
TTYH1	-1.40705	7.8e-09	7.06e-08
HOXC13	-1.40632	1.25e-22	4.95e-21
SLC16A4	-1.4051	3.19e-22	1.21e-20
TGFB1I1	-1.40506	8.84e-06	4.93e-05
SLC6A17	-1.40411	7.08e-23	2.84e-21
LHFPL5	-1.40352	0.00942478	0.0272554
PYCR1	-1.40253	3.81e-16	8.15e-15
MYL9	-1.40244	3.81e-08	3.11e-07
DALRD3	-1.3998	4.57e-22	1.72e-20
HNMT	-1.39903	1.27e-07	9.57e-07
EGFL7	-1.39842	1.52e-25	7.57e-24
INHA	-1.39733	1.49e-09	1.49e-08
ST3GAL1	-1.39712	2.66e-20	8.49e-19
DOCK3	-1.39621	1.89e-16	4.15e-15
S1PR2	-1.39532	2.48e-10	2.78e-09
CTF1	-1.39505	6.26e-10	6.6e-09
CRIP3	-1.3944	0.00108109	0.00397306
ZNF655	-1.39287	5.93e-12	8.19e-11
ZBTB22	-1.39192	3.29e-14	5.81e-13
IFNGR2	-1.39174	3.3e-23	1.35e-21
FUCA1	-1.39149	4.1e-25	1.97e-23
EREG	-1.39139	8.34e-05	0.000391387
SYTL3	-1.38926	1.02e-08	9.1e-08
HLA-F	-1.38897	4.95e-09	4.61e-08
CTH	-1.38594	9.63e-07	6.3e-06
CFAP57	-1.38579	3.31e-05	0.000166687
ACSF2	-1.38503	7.73e-24	3.36e-22
CTSS	-1.3846	4.4e-14	7.64e-13
CDHR4	-1.38374	0.00199349	0.00690371
ETFBKMT	-1.38367	0.00306548	0.0101116
UNC5CL	-1.38203	0.000590131	0.00230399
DNAAF1	-1.38152	0.0172707	0.0460682
PPM1N	-1.37924	9.69e-07	6.33e-06
HYAL1	-1.37846	0.000525376	0.00207879
ADGRG5	-1.37845	0.00730759	0.0218301
PYCARD	-1.37843	4.63e-19	1.32e-17
FTH1	-1.37681	5.29e-28	3.09e-26
CCDC114	-1.37679	9.08e-05	0.000424335
GPHN	-1.37557	9.46e-13	1.43e-11
GOLGA2	-1.37532	1.8e-21	6.36e-20
PLA2G16	-1.37483	2.02e-18	5.39e-17
MSS51	-1.37392	1.88e-05	9.87e-05
TMC4	-1.37235	3.36e-25	1.62e-23
IFT140	-1.37207	5.44e-18	1.41e-16
RNF212	-1.37044	7.74e-17	1.77e-15
SNN	-1.36986	2.37e-23	9.82e-22
LPAR1	-1.36953	0.000328877	0.00136665
AK7	-1.36787	1.12e-05	6.14e-05
TMTC2	-1.36555	2.8e-07	2.01e-06
DNAJB13	-1.36505	0.000820124	0.00310348
C4orf19	-1.36302	1.49e-13	2.45e-12
ARID5B	-1.3628	7.68e-19	2.14e-17
CFAP53	-1.36134	0.000176832	0.000779152
SSPN	-1.36105	4.46e-08	3.59e-07
CCDC153	-1.36049	0.0122898	0.0343172
STX1A	-1.36024	1.34e-22	5.26e-21
ALPK3	-1.35918	2.68e-11	3.41e-10
ADORA1	-1.35917	1.23e-10	1.44e-09
ULBP2	-1.35861	5.34e-11	6.5e-10
LMNTD2	-1.35829	3.06e-10	3.37e-09
PPM1L	-1.35797	3.9e-09	3.69e-08
GOLGA7B	-1.35771	9.15e-07	5.99e-06
FGFR4	-1.35685	1.42e-09	1.43e-08
IDH2	-1.35674	2.01e-27	1.13e-25
SLC9A5	-1.35429	5.62e-09	5.2e-08
KANK3	-1.35407	0.000457515	0.00183557
EPHA4	-1.35236	3.42e-06	2.03e-05
IRX5	-1.35189	1.91e-07	1.4e-06
SPRED3	-1.35029	0.000507698	0.00201619
C2orf81	-1.34904	8.63e-08	6.66e-07
MAST1	-1.34876	8.2e-09	7.39e-08
LRRC75B	-1.34357	6.41e-10	6.74e-09
SLC6A9	-1.34347	4.26e-13	6.67e-12
LOXL4	-1.34313	0.00194127	0.00674906
CPNE7	-1.34288	2.07e-13	3.35e-12
CLIP3	-1.34253	0.000132683	0.000599424
CMTM8	-1.34119	7.55e-20	2.33e-18
ZFHX2	-1.3408	0.000137623	0.000619838
FAM83A	-1.33982	4.41e-17	1.04e-15
NLRC3	-1.33955	0.00661763	0.0200155
UPK3B	-1.33734	1.37e-14	2.5e-13
MAFB	-1.33606	5.94e-10	6.28e-09
MST1L	-1.33533	0.0148252	0.0404344
SLC22A18	-1.33355	4.71e-20	1.48e-18
NRCAM	-1.33244	8.11e-06	4.54e-05
EMP2	-1.33185	2.56e-25	1.25e-23
PYROXD2	-1.3313	2.82e-18	7.47e-17
NKTR	-1.32993	3.63e-10	3.95e-09
B3GALT4	-1.32756	4.88e-14	8.41e-13
PRSS27	-1.32687	1.96e-10	2.22e-09
DUSP8	-1.3262	3.93e-07	2.74e-06
BIK	-1.32492	3.04e-10	3.35e-09
TSNARE1	-1.32349	2.37e-15	4.67e-14
DNAH17	-1.32211	3.98e-11	4.93e-10
NR1D1	-1.32176	6.73e-08	5.29e-07
RNF112	-1.31863	1.65e-07	1.22e-06
ACSL5	-1.31737	8.59e-12	1.16e-10
SOS2	-1.31608	9.38e-13	1.42e-11
COL11A2	-1.31571	0.001514	0.00538423
PRKCD	-1.31547	2.07e-24	9.35e-23
ADGRL3	-1.31519	0.00467332	0.0146934
LRP5	-1.31492	9.28e-30	5.98e-28
IRF9	-1.31461	6.52e-13	1e-11
SLC9A3R1	-1.31385	1.06e-07	8.1e-07
PDP1	-1.31298	2.15e-09	2.1e-08
COL9A2	-1.31046	3.56e-12	5.07e-11
CYP4B1	-1.30932	0.00017313	0.000764728
LCN2	-1.30911	1.79e-14	3.25e-13
ALDH3B2	-1.30877	5.41e-20	1.69e-18
CHAD	-1.30843	2.26e-06	1.39e-05
GPSM3	-1.30762	0.000102624	0.000474262
ZC3H12A	-1.3075	1.05e-15	2.16e-14
ROPN1L	-1.30746	0.000293523	0.00123473
RIMS3	-1.30731	4.42e-18	1.15e-16
FN3K	-1.30719	4.19e-15	8.05e-14
ARSG	-1.30672	2.39e-06	1.46e-05
ZDHHC11	-1.3061	0.000225784	0.00097305
ZGLP1	-1.30609	0.000144491	0.000647874
PAX9	-1.30598	2.73e-11	3.46e-10
PXK	-1.30525	2.9e-07	2.07e-06
ACOX1	-1.30494	3.91e-19	1.12e-17
PCSK9	-1.30452	4.5e-09	4.21e-08
C2	-1.30365	2.87e-09	2.77e-08
SLC43A3	-1.30361	4.7e-17	1.1e-15
GAREM1	-1.30347	1.43e-13	2.35e-12
HDAC5	-1.30326	3.89e-15	7.52e-14
ICAM5	-1.30196	5.45e-13	8.47e-12
PPP2R5B	-1.29985	7.76e-20	2.39e-18
SLC13A3	-1.29738	0.00597674	0.0182852
C15orf65	-1.29707	0.0113714	0.0320283
METRNL	-1.2968	1.19e-18	3.23e-17
DCAF5	-1.2968	1.19e-10	1.39e-09
GSN	-1.29591	5.66e-22	2.09e-20
SEC24D	-1.29547	1.99e-14	3.61e-13
CORO2A	-1.29489	1.27e-24	5.88e-23
ZFYVE19	-1.29414	9.16e-13	1.39e-11
MICAL1	-1.29255	1.55e-15	3.13e-14
VPS33B	-1.29171	6.27e-08	4.94e-07
ATP1B1	-1.29154	2.51e-25	1.23e-23
ZNRF1	-1.29112	5.6e-18	1.45e-16
SYTL2	-1.29079	1.82e-09	1.8e-08
NEIL1	-1.29067	8.62e-12	1.16e-10
PROM2	-1.29034	5.97e-25	2.81e-23
FBXO25	-1.28998	1.44e-11	1.9e-10
ZNF555	-1.28933	0.0141496	0.0388332
PARP10	-1.28916	2.65e-09	2.56e-08
FAM189A2	-1.28835	2.37e-05	0.000122303
ALOX12	-1.2882	8.94e-06	4.98e-05
TLE6	-1.28725	3.13e-10	3.45e-09
YPEL5	-1.28722	9.4e-09	8.41e-08
TMEM59L	-1.28702	0.000905439	0.00339139
CHD2	-1.28701	0.0101073	0.0289344
DAAM1	-1.28649	9.3e-18	2.34e-16
CELF5	-1.28608	0.000127288	0.000577453
FEZ1	-1.28601	0.00769042	0.0228264
HOXB13	-1.28517	0.0004077	0.00165673
PLCG2	-1.28491	2.86e-11	3.61e-10
IRAK2	-1.28417	8.18e-22	2.98e-20
OSBPL7	-1.28396	4.59e-15	8.79e-14
P4HA2	-1.28388	4.55e-16	9.63e-15
TNFRSF11A	-1.28329	3e-17	7.11e-16
ZNF175	-1.28312	1.1e-08	9.72e-08
GLT8D1	-1.28288	1.69e-14	3.07e-13
COL8A1	-1.28206	1.94e-07	1.42e-06
SULT1A1	-1.28205	6.56e-18	1.69e-16
ST8SIA1	-1.28122	0.0180657	0.0478923
SLC25A27	-1.28116	6.87e-05	0.000327544
SLC9A3R2	-1.28078	1.1e-20	3.64e-19
ZFP36L1	-1.28026	3.07e-19	8.91e-18
CALCOCO1	-1.27998	2.12e-23	8.84e-22
RAB19	-1.2797	0.00275619	0.00918228
CCDC88B	-1.27906	1.06e-09	1.07e-08
DRD4	-1.27816	0.000828274	0.00312958
ANK1	-1.27804	0.00389845	0.0125315
SLC25A37	-1.2779	3.69e-19	1.06e-17
ADHFE1	-1.27711	1.39e-05	7.51e-05
SGK2	-1.2769	0.0172286	0.0459853
RIPK4	-1.2752	1.56e-23	6.61e-22
JMJD7-PLA2G4B	-1.27493	1.97e-08	1.68e-07
TSPAN2	-1.27343	5.73e-19	1.62e-17
NAT8L	-1.27336	1.95e-09	1.91e-08
CYP27A1	-1.27287	0.001868	0.00652247
ERN1	-1.27208	3.52e-14	6.19e-13
SPRY1	-1.27125	0.000317343	0.00132357
DENND1C	-1.27083	3.11e-08	2.57e-07
LRG1	-1.26962	2.5e-26	1.32e-24
TMEM120A	-1.26944	2.45e-20	7.89e-19
C18orf65	-1.26898	0.00822002	0.0241885
MTMR11	-1.26837	1.79e-11	2.32e-10
ERO1B	-1.26785	7.03e-11	8.48e-10
GRIN2C	-1.26779	0.0179357	0.0475981
PLIN4	-1.26721	0.000319897	0.00133289
PPFIBP2	-1.26652	1.47e-10	1.7e-09
PLD3	-1.26501	1.9e-25	9.38e-24
FAM214A	-1.26228	2.04e-07	1.49e-06
EVA1B	-1.26215	9.73e-15	1.81e-13
TMEM139	-1.26205	3.38e-17	7.97e-16
C14orf28	-1.25893	7.43e-06	4.18e-05
SLC12A5	-1.25783	1.59e-06	1e-05
MTMR8	-1.25695	0.00315237	0.0103681
BBC3	-1.25669	7.45e-13	1.14e-11
FANK1	-1.25575	2.25e-11	2.88e-10
DGAT1	-1.25496	2.48e-20	7.97e-19
ANKRD22	-1.25373	3.59e-07	2.52e-06
CIB2	-1.25345	0.00257768	0.00866966
CBX7	-1.25303	9.22e-20	2.81e-18
TCIRG1	-1.25274	7.99e-25	3.71e-23
FGF11	-1.25258	3.7e-19	1.07e-17
SH3BGR	-1.25012	0.00867897	0.0253362
MAN1C1	-1.2495	2.1e-05	0.000109445
TMC7	-1.24816	2.73e-05	0.000139432
MAPRE3	-1.2474	1.21e-08	1.06e-07
LTBP4	-1.24687	3.54e-14	6.23e-13
TRAF5	-1.24582	0.00025018	0.00106806
RIMKLA	-1.24555	1.41e-08	1.23e-07
ZNF581	-1.24489	1.62e-14	2.94e-13
PBXIP1	-1.24453	1.88e-22	7.32e-21
CELSR1	-1.24281	3.01e-17	7.13e-16
REC8	-1.24272	1.38e-05	7.42e-05
FAM174B	-1.24222	3.12e-16	6.72e-15
SORL1	-1.24162	2e-13	3.24e-12
N4BP3	-1.24059	1.08e-18	2.96e-17
BCL3	-1.24024	1.08e-15	2.21e-14
STEAP1	-1.2402	0.000243313	0.00104158
ACTG1	-1.23945	1.01e-16	2.29e-15
BRSK1	-1.23872	3.12e-10	3.43e-09
NOTCH3	-1.23846	1.83e-23	7.71e-22
RPS6KA2	-1.23816	4.71e-13	7.34e-12
IL1B	-1.23646	1.35e-06	8.58e-06
EXD2	-1.23563	3.54e-11	4.41e-10
HES7	-1.23428	2.22e-09	2.17e-08
GFPT2	-1.23411	1.16e-13	1.93e-12
ABCA12	-1.23288	2.71e-12	3.92e-11
TRIM74	-1.2313	0.000528321	0.00208813
ZBTB25	-1.23036	1.8e-10	2.06e-09
CATSPER1	-1.23019	3.58e-09	3.41e-08
KSR1	-1.22977	4.05e-11	5e-10
ABCA2	-1.22949	2.84e-25	1.38e-23
KDELC1	-1.22905	3.23e-08	2.66e-07
ADGRF1	-1.22895	6.91e-13	1.06e-11
LY6K	-1.22819	1.51e-08	1.3e-07
GPR37L1	-1.22815	0.00695375	0.0208964
NAP1L5	-1.22614	0.00190811	0.00664394
C19orf73	-1.22541	0.01593	0.0429926
HSD17B14	-1.22381	7.36e-11	8.84e-10
SYTL1	-1.22376	8.8e-18	2.23e-16
PHF21A	-1.22217	6.35e-10	6.68e-09
CREB3L1	-1.22146	1.8e-07	1.33e-06
SGSM1	-1.22132	1.28e-11	1.69e-10
C22orf23	-1.22094	0.000105042	0.000484808
CILP2	-1.2207	0.00092265	0.0034491
NDRG2	-1.2202	2.78e-10	3.09e-09
RGCC	-1.22018	0.00481252	0.0150911
WHRN	-1.21931	5.07e-14	8.72e-13
SPIRE2	-1.21895	9.16e-20	2.8e-18
TCF7L1	-1.21854	1.23e-09	1.24e-08
BMP2	-1.21853	0.00342879	0.0111684
PEX7	-1.21712	8.28e-13	1.26e-11
ASIC3	-1.21271	0.000251737	0.0010736
VNN1	-1.21173	4.39e-06	2.56e-05
MLPH	-1.21126	2.09e-24	9.41e-23
ANXA2R	-1.21077	6.52e-05	0.000311762
WIPF3	-1.2101	0.00602242	0.0184047
TNFRSF13C	-1.208	0.00162149	0.00573466
CBLB	-1.20796	1.55e-11	2.03e-10
TC2N	-1.20778	7.33e-07	4.88e-06
AHRR	-1.20679	2.94e-06	1.77e-05
LMTK3	-1.20657	2.54e-16	5.52e-15
THSD4	-1.20604	1.82e-17	4.45e-16
FBP1	-1.2047	1.86e-19	5.5e-18
KREMEN1	-1.20368	6.95e-17	1.6e-15
FAM229A	-1.20291	1.06e-08	9.39e-08
IL10RB	-1.2029	2.43e-06	1.49e-05
ADAMTS7	-1.20252	1.12e-06	7.21e-06
WSCD1	-1.20118	1.47e-08	1.27e-07
EHD2	-1.20112	3.19e-06	1.91e-05
MDGA1	-1.20066	2.58e-09	2.5e-08
IL17RE	-1.19999	2.96e-14	5.24e-13
ATP2A1	-1.19916	2.05e-06	1.27e-05
LY6D	-1.19905	6.95e-16	1.45e-14
ITGB6	-1.19877	1.23e-12	1.83e-11
COPG2	-1.19785	1.39e-13	2.3e-12
STARD10	-1.19701	9.14e-18	2.31e-16
HSPA1L	-1.19622	0.000184503	0.000809953
PID1	-1.19543	1.96e-05	0.000102997
ZNF345	-1.19515	0.000320607	0.00133518
CACNA2D2	-1.19505	0.0101887	0.0291406
CYSRT1	-1.19436	3.17e-09	3.04e-08
CLIP2	-1.1934	1.87e-05	9.86e-05
DYRK3	-1.19256	2.42e-05	0.00012477
ARHGEF10	-1.19247	2.3e-14	4.14e-13
PYGL	-1.19191	7.18e-20	2.22e-18
CCDC28B	-1.19188	8.63e-08	6.66e-07
STAT5A	-1.19086	2.93e-05	0.000148989
HELZ2	-1.19022	2.65e-17	6.35e-16
MAMDC4	-1.18887	8.28e-05	0.000389114
PER1	-1.18846	5.74e-08	4.54e-07
KIZ	-1.18743	1.19e-09	1.21e-08
SAMD8	-1.18736	2.47e-07	1.78e-06
RASAL1	-1.1872	2.49e-09	2.42e-08
PNRC1	-1.18687	4.56e-15	8.74e-14
KDELR3	-1.18643	1.76e-19	5.22e-18
ZSCAN2	-1.18501	6.07e-06	3.46e-05
SIDT2	-1.18352	6.25e-11	7.57e-10
SOD2	-1.18162	4.98e-19	1.41e-17
CCDC28A	-1.17999	2.77e-11	3.51e-10
BICDL2	-1.17944	3.26e-11	4.07e-10
GPR146	-1.17873	0.00584171	0.0179072
MFSD10	-1.1783	1.49e-20	4.88e-19
TMPRSS6	-1.17763	1.04e-07	7.93e-07
SYNE3	-1.17742	0.000134866	0.000608735
SRCIN1	-1.17664	3.08e-11	3.87e-10
CIART	-1.17482	0.000451865	0.00181538
ZMIZ1	-1.17467	9.41e-10	9.64e-09
HCFC1R1	-1.17444	9.98e-11	1.18e-09
NGEF	-1.17374	2.94e-10	3.25e-09
TBKBP1	-1.17325	6.02e-11	7.31e-10
ASRGL1	-1.1725	1.23e-07	9.29e-07
PRRT1	-1.17052	2.07e-06	1.28e-05
PPP1R1C	-1.17048	0.0026126	0.00877173
ZNF580	-1.17028	2.82e-10	3.13e-09
NOTCH1	-1.16967	6.07e-15	1.15e-13
ZNF613	-1.16915	1e-06	6.54e-06
PLPPR2	-1.16847	7.12e-20	2.2e-18
NINL	-1.16814	4.24e-07	2.93e-06
FGD1	-1.1677	4.12e-09	3.89e-08
MOSPD3	-1.1675	9.48e-15	1.76e-13
VLDLR	-1.16698	2.22e-13	3.57e-12
ASAP3	-1.16648	1.26e-12	1.88e-11
PEX6	-1.16535	8.04e-17	1.84e-15
TNFRSF10C	-1.16527	0.00975482	0.0280572
GRIN1	-1.1652	6.29e-09	5.77e-08
LRRC27	-1.16431	9.47e-08	7.27e-07
PARP3	-1.16342	1.74e-14	3.15e-13
SNED1	-1.16267	1.11e-05	6.1e-05
TMEM38A	-1.16154	1.37e-11	1.8e-10
APBB3	-1.16058	7.46e-11	8.96e-10
SLC25A29	-1.15949	9.73e-19	2.68e-17
RDM1	-1.15877	7.97e-08	6.2e-07
C17orf100	-1.15869	1.05e-08	9.32e-08
CDIP1	-1.15804	6.99e-13	1.07e-11
RALGPS1	-1.15739	7.8e-15	1.46e-13
MCF2L	-1.15615	3.13e-13	4.94e-12
LHPP	-1.15564	4.4e-10	4.74e-09
PTP4A3	-1.15445	1.93e-05	0.000101211
FOXE1	-1.15434	1.29e-09	1.3e-08
TRIM52	-1.15249	4.03e-06	2.37e-05
RALGDS	-1.15237	4.11e-11	5.08e-10
EFCAB12	-1.15178	0.00419761	0.0133915
NFKBIL1	-1.15141	5.03e-10	5.37e-09
IRF2BPL	-1.15139	1.93e-20	6.25e-19
TNIP1	-1.15037	4.83e-16	1.02e-14
KCNJ11	-1.14978	0.0144263	0.0394713
ANXA4	-1.14937	3.46e-20	1.1e-18
TEX22	-1.14935	0.00644851	0.0195704
SNTA1	-1.1492	5e-15	9.52e-14
PLCE1	-1.14823	2.21e-13	3.57e-12
TMEM187	-1.14636	3.2e-14	5.65e-13
PRRT4	-1.14603	0.00398004	0.0127609
DOPEY2	-1.14597	4.7e-12	6.58e-11
ENTPD5	-1.14469	7.71e-11	9.24e-10
MAPK8IP3	-1.14407	8.01e-13	1.22e-11
C1orf115	-1.1419	3.9e-19	1.12e-17
PLEKHM3	-1.1417	2.63e-09	2.54e-08
EIF4EBP1	-1.14087	1.14e-12	1.71e-11
BLVRB	-1.14055	4.83e-17	1.13e-15
TPM2	-1.14025	4.28e-06	2.5e-05
ABTB1	-1.13908	9.32e-14	1.56e-12
PPIL6	-1.13829	0.000312622	0.00130606
ADRB1	-1.13772	0.00143024	0.00511621
EVPL	-1.13716	2.74e-07	1.97e-06
PIGZ	-1.13716	6.68e-06	3.79e-05
BMP8B	-1.1366	2.18e-07	1.59e-06
SEMA3F	-1.13517	7.84e-07	5.19e-06
KLHL24	-1.1345	1.86e-09	1.83e-08
IGF2BP2	-1.13427	4.2e-13	6.59e-12
UCP2	-1.13394	6.29e-09	5.77e-08
PLXND1	-1.13356	1.02e-17	2.55e-16
DNAJB5	-1.13345	0.000625243	0.00242969
TMIE	-1.13293	0.00952095	0.0275017
IFI6	-1.13213	1.92e-07	1.41e-06
LAMB2	-1.1314	4.19e-25	2.01e-23
CYP2S1	-1.13119	7.14e-09	6.48e-08
CLCNKA	-1.13051	0.000370945	0.00152123
HOMER2	-1.13026	2.5e-10	2.8e-09
FAM122C	-1.12886	2.79e-05	0.000142505
CAT	-1.12833	7.88e-14	1.33e-12
RGMA	-1.12815	4.71e-06	2.74e-05
HOXB3	-1.12716	1.58e-07	1.17e-06
STON1	-1.12714	0.000552865	0.00217515
MAML3	-1.12688	3.68e-08	3.01e-07
RWDD2A	-1.12643	9.54e-08	7.32e-07
SH3PXD2B	-1.12618	1.56e-16	3.45e-15
KLF9	-1.12615	3.16e-05	0.000160001
RRNAD1	-1.12604	4.22e-10	4.57e-09
MB	-1.12599	1.48e-09	1.48e-08
BCKDK	-1.12582	2.7e-11	3.42e-10
DTX1	-1.12451	0.00382735	0.0123299
PIK3CD	-1.12406	1e-10	1.18e-09
AK9	-1.12254	0.000397603	0.00161886
TFEB	-1.11915	2.52e-08	2.11e-07
SYNDIG1L	-1.11686	0.00422964	0.0134782
MYZAP	-1.11536	0.00269683	0.00900648
PCOLCE	-1.11494	2.15e-11	2.76e-10
REPS2	-1.11484	0.000250011	0.00106752
PLEKHA7	-1.11461	5.09e-14	8.75e-13
SMAD3	-1.11406	7.25e-17	1.67e-15
RNF224	-1.11337	0.000348074	0.00143758
MMP25	-1.1128	0.00425047	0.013529
HIST1H2BD	-1.11261	5.53e-10	5.87e-09
TMEM92	-1.11166	3.49e-08	2.87e-07
BSN	-1.11028	0.000847334	0.0031929
SDC3	-1.11026	4.38e-20	1.38e-18
TRIM4	-1.10971	7.35e-10	7.65e-09
IL1RL1	-1.10811	0.0049919	0.0155735
IFFO2	-1.10756	1.47e-08	1.27e-07
MXD4	-1.10743	3.66e-12	5.2e-11
PDCD4	-1.10709	1.02e-17	2.57e-16
LRSAM1	-1.10686	1.01e-15	2.07e-14
GABARAP	-1.10654	9.88e-13	1.49e-11
APC	-1.10617	0.00660796	0.0199887
ATG14	-1.10532	1.73e-12	2.55e-11
FAM69B	-1.10509	1.28e-16	2.87e-15
ARHGEF40	-1.10441	4.33e-11	5.33e-10
PLPPR3	-1.10351	4.49e-09	4.2e-08
AMN	-1.10345	1.69e-11	2.21e-10
RHPN1	-1.10336	4.21e-13	6.59e-12
ZNF585B	-1.10298	0.00176515	0.00620081
SGPL1	-1.10257	2.69e-11	3.42e-10
PUDP	-1.10177	1.18e-06	7.58e-06
MCEE	-1.10137	1.03e-06	6.7e-06
SLC5A2	-1.10108	0.00315106	0.0103651
TMEM51	-1.0996	4.37e-09	4.1e-08
YIPF2	-1.09758	1.16e-13	1.93e-12
CELSR2	-1.0967	5.37e-09	4.98e-08
ZNF385A	-1.09655	1.02e-14	1.89e-13
EBF4	-1.096	2.21e-06	1.36e-05
STC2	-1.09562	3.44e-09	3.28e-08
DPM3	-1.09522	2.91e-10	3.22e-09
APMAP	-1.09463	5.11e-20	1.6e-18
DAB2IP	-1.0946	2e-21	7.03e-20
ZMYND12	-1.09439	0.00185061	0.0064717
LOXL2	-1.09358	8.04e-08	6.24e-07
ARHGAP32	-1.09229	4.14e-11	5.11e-10
MAN1B1	-1.09229	6.86e-18	1.75e-16
INCA1	-1.09228	0.00404744	0.0129554
TMEM91	-1.09192	0.000236298	0.00101399
UBE2H	-1.09143	1.01e-15	2.07e-14
CABYR	-1.09116	0.000488455	0.00194657
WBP2NL	-1.09095	0.00286765	0.00952312
POLR3GL	-1.09073	3.57e-10	3.9e-09
PLAG1	-1.0903	0.000981027	0.00364338
MR1	-1.08929	0.000227117	0.000978454
ZNF155	-1.08925	0.00108822	0.00399574
SCNN1A	-1.08886	4.44e-19	1.26e-17
TNRC6C	-1.08867	8.57e-07	5.65e-06
TTLL11	-1.08814	0.00791112	0.0234092
ELMSAN1	-1.08813	6.37e-14	1.08e-12
RGS9	-1.08804	3.3e-07	2.33e-06
UBALD2	-1.08736	4.15e-13	6.51e-12
IRF2	-1.08703	3.73e-12	5.29e-11
RNF123	-1.08674	9.8e-14	1.63e-12
CD99	-1.08641	1.13e-15	2.3e-14
INSL3	-1.08639	0.012569	0.0349912
BNIP3	-1.08442	2.41e-10	2.71e-09
FAAH2	-1.08437	9.98e-10	1.02e-08
TNS1	-1.08436	5.7e-12	7.91e-11
LRP12	-1.08343	0.000369962	0.00151744
LYPD6B	-1.08335	6.06e-10	6.4e-09
PDGFRL	-1.08154	3.42e-06	2.03e-05
SNPH	-1.08119	1.72e-13	2.81e-12
SLC29A3	-1.08115	1.46e-10	1.69e-09
MANBA	-1.08096	4.19e-15	8.05e-14
IQSEC2	-1.08027	1.96e-13	3.18e-12
H1FX	-1.07973	1.25e-12	1.87e-11
KLHL30	-1.07965	1.94e-08	1.65e-07
LENG8	-1.07937	3.93e-16	8.38e-15
CAPG	-1.07811	7.8e-18	1.98e-16
SMARCD3	-1.07703	8.88e-14	1.49e-12
ELL3	-1.07621	2.75e-05	0.000140557
ETFDH	-1.07605	1.02e-07	7.83e-07
EML2	-1.07604	6.88e-15	1.3e-13
CACNA1A	-1.0754	0.00606518	0.0185127
RTN4RL1	-1.07518	1.49e-11	1.96e-10
TKT	-1.07496	1.1e-20	3.64e-19
CDKN2A	-1.07356	4e-18	1.05e-16
SH2B2	-1.07219	4.65e-06	2.7e-05
CBFA2T2	-1.07203	5.06e-08	4.04e-07
PAIP2B	-1.07104	4.32e-09	4.06e-08
ST6GALNAC2	-1.07073	4e-05	0.00019835
TMEM143	-1.07061	1.97e-09	1.94e-08
TSPO	-1.07013	1.68e-17	4.15e-16
HSPB1	-1.06978	4.01e-15	7.72e-14
VWA7	-1.06946	9.26e-06	5.14e-05
FRMD4B	-1.06935	1.75e-10	2e-09
S100A14	-1.06915	5.91e-12	8.18e-11
KCP	-1.06849	7.39e-08	5.77e-07
PRSS53	-1.06839	4.17e-05	0.000206606
ZNF133	-1.06836	1.74e-05	9.2e-05
RAB15	-1.06737	1.37e-08	1.2e-07
CA14	-1.06705	0.0108224	0.0307001
ABCC3	-1.06664	3.35e-18	8.86e-17
NPIPB6	-1.06658	0.00427454	0.0135888
ACTA2	-1.06605	0.0095998	0.0276878
LZTS3	-1.06571	5.14e-14	8.81e-13
SLC4A8	-1.06569	0.000502352	0.00199781
NOL4L	-1.06568	3.01e-13	4.75e-12
SEC31B	-1.06536	6.07e-05	0.000291724
CRNDE	-1.06526	2.43e-06	1.49e-05
CNTNAP1	-1.06421	4.49e-07	3.09e-06
RAB40B	-1.06322	8.21e-08	6.36e-07
ARID5A	-1.06215	3.32e-08	2.73e-07
PLEK2	-1.06042	6.03e-13	9.31e-12
C19orf54	-1.06033	1.16e-05	6.32e-05
MAN1A1	-1.06007	9.42e-09	8.42e-08
CEBPB	-1.05977	7.14e-22	2.62e-20
ARFGAP3	-1.0597	5.36e-13	8.33e-12
FUT3	-1.05954	1.2e-15	2.43e-14
SLC43A2	-1.05934	2.59e-12	3.75e-11
PPP1R3B	-1.05857	1.51e-07	1.13e-06
RAC2	-1.05855	2.1e-15	4.17e-14
TMC6	-1.05815	1.51e-16	3.36e-15
TMPRSS3	-1.05801	4.98e-05	0.000243044
TMEM44	-1.05764	5.47e-06	3.14e-05
MMRN2	-1.05746	0.00826008	0.0242835
GABBR2	-1.05696	0.00186114	0.00650213
MSRB2	-1.05686	6.52e-09	5.96e-08
NAT14	-1.05656	5.43e-06	3.12e-05
EFNA4	-1.05651	4.42e-09	4.15e-08
ADPRM	-1.05583	1.09e-05	5.96e-05
ACCS	-1.05443	1.54e-09	1.53e-08
MFSD3	-1.05424	8.24e-12	1.12e-10
GAA	-1.05417	9.08e-18	2.3e-16
ACOT4	-1.054	2.97e-12	4.27e-11
RNF43	-1.0537	3.87e-05	0.000192608
MACROD1	-1.05366	2.88e-11	3.63e-10
ST20-MTHFS	-1.0533	3.75e-06	2.22e-05
CFAP45	-1.05317	0.00103706	0.00382983
RAB3A	-1.05268	2.66e-06	1.62e-05
TSPAN12	-1.05259	0.000980201	0.00364139
TRADD	-1.05225	1.48e-18	4e-17
BTBD9	-1.05208	3.95e-10	4.29e-09
PCCA	-1.05066	6.45e-09	5.91e-08
PIM1	-1.04997	4.96e-08	3.96e-07
RBM24	-1.04934	0.000228837	0.000985016
STEAP4	-1.04934	4.53e-14	7.85e-13
STAG3	-1.04922	6.98e-09	6.35e-08
LOX	-1.04735	4.99e-05	0.000243456
TFPI	-1.04717	1.3e-10	1.51e-09
CTSK	-1.04713	0.000187131	0.000819329
NQO1	-1.04682	4.95e-08	3.95e-07
DNAJB2	-1.04676	7.13e-14	1.21e-12
DHX58	-1.0467	1.39e-09	1.39e-08
LYSMD1	-1.046	5.35e-08	4.25e-07
MAPK8IP1	-1.04455	1.06e-09	1.08e-08
SCRN2	-1.04403	1.39e-16	3.1e-15
HSD17B6	-1.04385	0.00506261	0.0157666
MARK4	-1.04287	7.81e-10	8.1e-09
TUBG2	-1.0428	3.55e-14	6.23e-13
ST6GALNAC4	-1.04237	1.98e-10	2.25e-09
HID1	-1.04227	1.38e-13	2.27e-12
GGACT	-1.04188	0.00104025	0.00383878
C1orf210	-1.04136	3.64e-16	7.8e-15
GABBR1	-1.04101	1.59e-09	1.57e-08
MXI1	-1.04049	0.00113009	0.00413487
PTGR1	-1.03985	1.21e-19	3.67e-18
DTX4	-1.03949	2.48e-11	3.16e-10
PLXNA1	-1.03875	6.91e-16	1.44e-14
ECH1	-1.03747	5.03e-17	1.17e-15
KLHL5	-1.03558	3.03e-14	5.37e-13
NMRK1	-1.0353	5.23e-08	4.17e-07
C15orf62	-1.03437	0.00170563	0.00601096
SVIL	-1.03406	2.58e-16	5.6e-15
TSPAN5	-1.03393	5.57e-12	7.75e-11
ACVR2B	-1.03358	4.01e-08	3.26e-07
SLC27A5	-1.03211	8.26e-07	5.45e-06
CDKN2D	-1.03202	3.35e-07	2.36e-06
CAB39L	-1.03146	1.61e-05	8.56e-05
ABHD17C	-1.03116	1.04e-09	1.06e-08
TESK2	-1.03032	3.78e-09	3.58e-08
BCAS3	-1.02957	2.08e-09	2.04e-08
KDM6B	-1.02912	1.94e-13	3.15e-12
P4HTM	-1.02831	1.17e-15	2.38e-14
HBP1	-1.02786	4.58e-14	7.92e-13
PRSS21	-1.02735	9.62e-15	1.79e-13
[truncated: 1,385 more rows]

## Sheet: PC9GROR vs PC9GR-DEGs
Gene	Log2FC	Pvalue	AdjP
ROBO1	-13.6448	1.25e-30	2.37e-29
CYP4F12	-12.3265	4.86e-25	7.41e-24
CHIT1	-11.1441	2.44e-20	2.99e-19
STARD4	-11.1114	3.61e-20	4.38e-19
NREP	-11.046	2e-18	2.22e-17
FLRT2	-10.7061	1.49e-18	1.67e-17
PIGR	-10.5345	6.16e-18	6.6e-17
TRIM6-TRIM34	-10.5277	0.00704925	0.0187108
CRYBB1	-10.4677	1.74e-17	1.81e-16
EPHX3	-10.0246	1.93e-41	5.33e-40
BMP3	-9.81699	7.55e-10	4.66e-09
XYLT1	-9.77212	4.93e-15	4.41e-14
PHGR1	-9.67536	7.34e-15	6.5e-14
TGM5	-9.45807	6.48e-14	5.44e-13
CEACAM5	-9.23866	3.24e-13	2.6e-12
CCDC129	-9.21967	3.9e-13	3.11e-12
CLDN8	-9.11733	1.98e-12	1.5e-11
EMB	-9.10049	1.38e-12	1.05e-11
KCNV1	-9.09497	1.01e-12	7.78e-12
RGCC	-8.96234	5.51e-12	4.05e-11
NECTIN3	-8.93972	7.57e-12	5.5e-11
RNF128	-8.8912	7.04e-12	5.12e-11
GALNT13	-8.80532	1.86e-11	1.31e-10
AGXT	-8.78952	2.56e-06	1.13e-05
ZNF714	-8.60058	1.17e-09	7.07e-09
GPR173	-8.50113	2.4e-10	1.54e-09
ZNF91	-8.49189	1.56e-10	1.02e-09
TSHZ2	-8.48921	1.49e-10	9.72e-10
TSHZ3	-8.47502	3.02e-10	1.92e-09
BCAS1	-8.41871	7.08e-92	6.02e-90
HPGD	-8.39281	7.93e-54	3.08e-52
C10orf90	-8.34028	4.77e-10	2.99e-09
BPIFA1	-8.25082	1.67e-09	1e-08
GLIS1	-8.0929	3.02e-09	1.77e-08
GRIK2	-8.08754	9.76e-09	5.48e-08
RBP1	-7.94357	3.48e-08	1.86e-07
RNF183	-7.88477	4.16e-08	2.21e-07
RYR2	-7.85776	3.42e-08	1.83e-07
CDYL2	-7.76783	6.32e-05	0.000236396
RNF152	-7.73874	9.37e-08	4.8e-07
ALDH1A1	-7.66737	1.51e-12	1.15e-11
PCDHA11	-7.58424	5.41e-07	2.58e-06
TRPA1	-7.57875	2.83e-07	1.38e-06
ATP1A4	-7.56347	4.1e-07	1.97e-06
ZNF431	-7.5435	5.81e-18	6.25e-17
DACH1	-7.45127	1.08e-06	4.98e-06
RNASE1	-7.42082	7.01e-07	3.3e-06
VSIG2	-7.2536	3.73e-06	1.62e-05
KRT23	-7.2321	1.63e-06	7.35e-06
EPPIN	-7.22952	2.58e-06	1.14e-05
ABCB4	-7.18248	1.99e-06	8.91e-06
ALDH3A1	-7.12297	0	0
TMPRSS11F	-7.08464	5.03e-06	2.14e-05
PCSK5	-7.03675	1.72e-10	1.12e-09
SCIN	-7.00752	1.11e-170	2.78e-168
CFTR	-6.9733	2.02e-05	8.03e-05
ZNF675	-6.96748	1.94e-09	1.16e-08
ENHO	-6.95078	9.65e-06	3.98e-05
PAPPA2	-6.88964	1.41e-05	5.72e-05
GPR63	-6.85995	1.63e-05	6.56e-05
MAGEA10	-6.84781	3.02e-05	0.000117294
CDH18	-6.82189	5.36e-05	0.000202206
FAM25C	-6.76237	2.93e-05	0.000114037
C4BPA	-6.72061	5.21e-05	0.000196773
PROM1	-6.6791	6.58e-05	0.00024537
DAO	-6.62556	8.6e-05	0.000315701
PLCB1	-6.62353	1.49e-11	1.06e-10
DPEP2	-6.54484	9.93e-05	0.000361611
TH	-6.54009	3.86e-08	2.06e-07
UGT8	-6.48275	0.000132951	0.000475032
CPA5	-6.47453	0.00380586	0.0107004
CTTNBP2	-6.41502	0.000209126	0.000727057
PHACTR3	-6.41416	0.000390711	0.00130419
PGLYRP3	-6.41197	0.000184	0.000644089
PRUNE2	-6.40277	0.000352637	0.00118422
ADAM18	-6.3944	0.000293468	0.000998394
CLEC18C	-6.39011	0.0194031	0.046259
BBOX1	-6.38119	0.000267862	0.000916164
TNNI3K	-6.37062	0.000277015	0.000946074
COL25A1	-6.36048	0.00500887	0.0137231
TRIM31	-6.34889	1.12e-19	1.32e-18
ZNF700	-6.34207	5.17e-34	1.11e-32
CHRDL1	-6.33145	0.00621126	0.0166825
RSAD2	-6.31606	0.0005678	0.0018515
AQP7	-6.31473	0.00045798	0.00151232
HLA-DRA	-6.28512	0.000442914	0.00146713
SALL2	-6.24753	0.000643407	0.00207734
SIRPG	-6.24542	0.000444467	0.00147208
TMEM82	-6.22905	0.00605243	0.0163022
HCAR1	-6.17624	6.09e-78	3.96e-76
UBD	-6.16746	0.00758694	0.0199863
CYP7B1	-6.15496	0.000652466	0.00210473
ART1	-6.1541	0.000898193	0.00284134
TRIM63	-6.14683	0.000813593	0.00259045
IGSF10	-6.09905	0.00123541	0.00381134
CRH	-6.09541	0.00860416	0.0223819
ARRDC5	-6.09024	0.000968606	0.00304602
C9orf92	-6.08172	0.00896227	0.0232306
KY	-6.08069	0.00123059	0.00379829
ABCA6	-6.0741	0.00120757	0.00373358
KCNE3	-6.0574	0.00153058	0.00464727
CLDN4	-5.99974	4.7e-06	2.01e-05
FOXI1	-5.99432	0.00163873	0.00494856
PPBP	-5.97227	0.00325416	0.00928424
C5orf58	-5.97123	0.00235327	0.00690101
ESRRG	-5.95077	0.0015263	0.00463482
LEP	-5.9421	0.011936	0.0300063
SCGN	-5.9405	0.00173977	0.00523016
FSCN3	-5.93819	0.0120299	0.0302008
CERKL	-5.91875	0.0137012	0.0339293
RRH	-5.91421	0.00186065	0.00556212
CAPN13	-5.89752	0.00019516	0.000680912
HS3ST3B1	-5.88543	0.0146185	0.0359736
CTAG1A	-5.87612	0.0147087	0.0361753
MTNR1B	-5.86985	0.00533135	0.0145271
SCTR	-5.86859	0.00223462	0.00658367
SDR16C5	-5.86042	0.0153374	0.0375478
VIT	-5.83994	0.01523	0.0373243
SASH3	-5.82766	0.00341853	0.00970008
PROX1	-5.82766	0.00341853	0.00970008
FABP6	-5.81142	1.08e-20	1.34e-19
PTGFR	-5.80433	0.0030763	0.00881721
MIA	-5.80154	0.0166165	0.0403195
CADM2	-5.80048	0.00316757	0.00905541
TMPRSS15	-5.77797	0.00536225	0.0146019
BPIFB1	-5.76143	0	0
KRT40	-5.74281	0.0189376	0.0453069
CPQ	-5.7312	0.0204191	0.0483606
NPY4R	-5.72804	1.55e-07	7.8e-07
ZBTB7C	-5.70014	6.14e-25	9.32e-24
CNDP1	-5.67588	0.00760911	0.0200323
CLDN34	-5.65714	0.00520775	0.0142252
DHRS9	-5.62595	1.16e-35	2.65e-34
SLIT2	-5.6129	0.00809662	0.0212086
ERVW-1	-5.5995	0.00615356	0.016545
MX2	-5.58506	3.87e-22	5.18e-21
PARP8	-5.57853	1.21e-68	6.46e-67
OR13A1	-5.49907	4.22e-08	2.24e-07
RS1	-5.49354	0.00996021	0.0255501
EFNB3	-5.48611	0.00851393	0.0221675
PLA2G2F	-5.48095	0	0
ATP8A1	-5.45806	3.03e-114	3.57e-112
MUC15	-5.43463	4.67e-31	9.03e-30
XKR3	-5.42004	0.011284	0.0284991
GPX2	-5.40644	1.02e-276	5.92e-274
AXDND1	-5.3929	0.0127208	0.0317325
TMTC1	-5.38978	2.04e-09	1.22e-08
RTP4	-5.35539	0.0149606	0.036717
TMEM155	-5.35326	0.0124578	0.0311507
PPP1R14D	-5.34555	0.00149083	0.00453467
ZNF658	-5.34111	0.0121138	0.0303756
AR	-5.33915	0.0134574	0.0333872
OR1M1	-5.32337	0.0159258	0.0387986
ATP13A4	-5.27881	0.0155139	0.0379417
SLC15A5	-5.27694	0.0163633	0.0397696
CYP2C8	-5.27643	0.00496955	0.0136373
BPIFA2	-5.27361	0.0154303	0.0377469
SIGLEC10	-5.2583	0.0175748	0.0424232
SDR42E2	-5.25522	0.0206811	0.0489087
GLRA3	-5.20771	0.0190861	0.0455969
KPNA7	-5.17053	6.39e-24	9.3e-23
AADAC	-5.13785	1.62e-20	2e-19
PSAPL1	-5.12645	1.86e-79	1.23e-77
PCDHA13	-5.0948	0.0173941	0.0420345
FGD2	-5.05579	1.5e-05	6.04e-05
CACNG6	-5.04393	9.54e-100	9.22e-98
VEGFC	-5.03783	1.33e-54	5.3e-53
RARRES1	-4.97807	0	0
CYP2A7	-4.97005	5.99e-06	2.53e-05
ODAM	-4.91258	9.29e-05	0.000339586
SERPINB5	-4.90804	0	0
MMP28	-4.90037	5.06e-27	8.39e-26
C14orf132	-4.87609	1.86e-20	2.28e-19
GABRP	-4.87083	2.76e-06	1.21e-05
ACSBG1	-4.85604	0.00954746	0.0245976
PTGIS	-4.85411	1e-12	7.74e-12
TBC1D29	-4.84997	0.00962333	0.0247705
C20orf202	-4.7837	0.000298148	0.00101283
LURAP1	-4.76733	3.26e-05	0.000126226
NRP2	-4.7463	7.01e-140	1.19e-137
KLHDC7A	-4.73622	6.44e-07	3.04e-06
FXYD3	-4.67326	0	0
FOXN4	-4.66047	3.04e-27	5.1e-26
PLPP7	-4.63437	3.26e-10	2.07e-09
PCDH7	-4.62969	0	0
SOX2	-4.62622	3.9e-06	1.69e-05
CACNG1	-4.61	1e-08	5.61e-08
GABRE	-4.60066	0	0
SPRR3	-4.58794	6.28e-12	4.59e-11
FAM49A	-4.53853	0	0
SYNDIG1L	-4.52153	0.000351592	0.0011812
SEMA3G	-4.52036	0.0152408	0.0373436
AOC1	-4.48993	1.91e-120	2.49e-118
PARD3B	-4.41403	2.31e-28	4.07e-27
DKK1	-4.38966	2.79e-242	1.19e-239
VILL	-4.37396	1.43e-146	2.66e-144
PRR15L	-4.34668	1.1e-113	1.29e-111
MSMB	-4.31357	4.09e-41	1.12e-39
ADAMTSL3	-4.29704	0.000640092	0.00206742
ATP6V1B1	-4.27223	4.39e-206	1.46e-203
CA2	-4.25099	1.16e-47	3.86e-46
GGTLC1	-4.22772	0.00122635	0.00378659
C6orf201	-4.19559	0.0114044	0.028772
DOCK8	-4.18317	8.18e-116	9.81e-114
KCNJ13	-4.17434	1.21e-06	5.54e-06
PCDHGB2	-4.17203	0.000215268	0.000746987
PSCA	-4.16531	0	0
TBX2	-4.12143	4.14e-41	1.13e-39
ZNF430	-4.08283	3.48e-07	1.69e-06
OR10H1	-4.07484	7.87e-08	4.06e-07
FPGT-TNNI3K	-4.0673	1.63e-05	6.56e-05
TNFRSF11A	-4.0348	6.73e-207	2.26e-204
PTPRN2	-4.03318	0.00513901	0.014054
CYP4F8	-4.02969	0.00122655	0.00378673
IFI44L	-4.02645	0.000142183	0.000505754
SLC26A7	-3.99335	0.00218986	0.00646076
MMRN2	-3.96468	8.75e-38	2.14e-36
CLDND2	-3.95271	3.35e-09	1.96e-08
STOM	-3.94682	0	0
VSIG10L	-3.93429	6.68e-117	8.16e-115
PITX3	-3.93166	0.00367249	0.01037
PRKCG	-3.92515	9.33e-90	7.4e-88
MECOM	-3.92443	7.24e-47	2.35e-45
PLEKHS1	-3.91925	0.0042884	0.0119388
BLNK	-3.91604	1.31e-72	7.6e-71
ZNF750	-3.91069	1.33e-73	7.92e-72
RGL1	-3.89976	9.83e-243	4.33e-240
DOCK10	-3.86267	4.69e-40	1.23e-38
SLC30A2	-3.86019	3.2e-11	2.22e-10
TMPRSS2	-3.85753	7.5e-50	2.65e-48
WNT8B	-3.84618	0.013672	0.0338701
PCDHB2	-3.83671	2.76e-19	3.2e-18
ATG9B	-3.8274	2.55e-79	1.69e-77
C20orf203	-3.81944	2.64e-06	1.17e-05
CES1	-3.81828	1.65e-163	3.8e-161
ESRRB	-3.81303	1.89e-05	7.53e-05
LFNG	-3.78954	4.09e-269	2.22e-266
TEX19	-3.78863	1.85e-06	8.29e-06
SH3BGRL	-3.76591	2e-29	3.65e-28
VTCN1	-3.73893	0	0
HOXC12	-3.72879	0.00882205	0.0228927
BCO1	-3.70969	1.14e-16	1.12e-15
ANTXRL	-3.69335	1.1e-07	5.57e-07
ZFP82	-3.69156	0.00823669	0.0215489
KLK10	-3.6889	1.6e-108	1.74e-106
HPCA	-3.68265	3.3e-05	0.00012771
IL17REL	-3.66366	0.00249826	0.00728977
HPDL	-3.66012	2.97e-42	8.38e-41
TRIM22	-3.65799	3.75e-23	5.25e-22
ST8SIA1	-3.65346	1.12e-11	8.06e-11
ACTL10	-3.64927	3.4e-16	3.29e-15
HLA-DQA1	-3.64469	0.000219017	0.000758965
LDHD	-3.63242	4.58e-47	1.5e-45
LUZP2	-3.62718	0.00424758	0.0118364
EYA1	-3.59294	4.89e-12	3.6e-11
TRIQK	-3.59198	3.83e-50	1.36e-48
SAA2	-3.58819	2.25e-134	3.52e-132
SAA2-SAA4	-3.58435	1.67e-66	8.49e-65
TGM3	-3.57874	7.98e-05	0.000294381
FBLN1	-3.57029	0	0
MYADML2	-3.55655	0.018412	0.0442016
PRAME	-3.5444	2.59e-15	2.36e-14
PNPLA7	-3.53109	2.52e-25	3.89e-24
EDARADD	-3.52399	1.43e-08	7.92e-08
SPOCK1	-3.51789	6.25e-34	1.34e-32
PGLYRP4	-3.5147	4.13e-34	8.92e-33
FAM25G	-3.51334	0.012905	0.0321323
ZNF483	-3.50902	6.03e-09	3.44e-08
FOXH1	-3.50624	0.000170774	0.000600672
NCCRP1	-3.4989	1.13e-59	4.99e-58
GRIFIN	-3.49064	3.32e-05	0.000128211
SNCG	-3.48604	6.99e-118	8.74e-116
SSTR3	-3.4845	0.0127677	0.0318431
PCDH9	-3.48371	9.39e-06	3.87e-05
PBX1	-3.46723	4.95e-94	4.37e-92
TENM2	-3.46426	0.00548744	0.0149103
ACER2	-3.46061	5.28e-57	2.22e-55
GBP2	-3.45776	0	0
ELF5	-3.44148	0.0193286	0.0460944
LMO2	-3.44074	2.4e-27	4.04e-26
ZNF488	-3.4404	4.02e-99	3.83e-97
CYP2E1	-3.42911	1.81e-17	1.88e-16
TRAM1L1	-3.42394	1.27e-05	5.18e-05
IGF2	-3.41486	8.29e-05	0.000304893
ORAI2	-3.41143	0.000152798	0.000540949
RBP3	-3.38233	8.77e-06	3.63e-05
GPR78	-3.37849	3.37e-134	5.21e-132
CDC42EP5	-3.3759	4.4e-150	8.58e-148
ANK1	-3.3757	4.32e-17	4.39e-16
SCARA5	-3.37202	0.0184861	0.044367
CFD	-3.36708	1.17e-212	4.25e-210
CYP2A6	-3.36414	0.000157019	0.000554969
TMEM45B	-3.36198	6.09e-285	3.7e-282
RAB26	-3.35589	2.5e-96	2.28e-94
FAM178B	-3.35499	2.07e-07	1.02e-06
ZNF808	-3.34863	3.51e-18	3.82e-17
CROT	-3.33226	5.05e-276	2.8e-273
ITGB8	-3.32859	1.12e-09	6.82e-09
IFNE	-3.32453	0.000343747	0.00115711
GATA4	-3.31658	1.18e-22	1.61e-21
KRT4	-3.27677	1.33e-11	9.53e-11
SPDEF	-3.26207	0.000118413	0.000426733
FLG	-3.25948	1.29e-13	1.06e-12
FFAR4	-3.25907	3.55e-14	3.02e-13
HLA-DQB1	-3.25105	3.16e-68	1.67e-66
LAX1	-3.24639	0.0103282	0.0263696
SLC1A2	-3.24637	2.8e-06	1.23e-05
CPS1	-3.24302	1.96e-05	7.82e-05
SAA1	-3.2351	2.69e-263	1.4e-260
KRTAP5-10	-3.23446	0.00203091	0.00602944
PRSS23	-3.22491	1.76e-07	8.81e-07
KRT3	-3.22443	1.77e-07	8.85e-07
BMF	-3.17756	5.5e-226	2.1e-223
TNFSF10	-3.1768	8.03e-13	6.24e-12
ALDH1A3	-3.16433	0	0
HIST1H2BF	-3.15559	5.61e-13	4.42e-12
SEMA5A	-3.1485	5.96e-138	9.76e-136
NPY1R	-3.14251	0.000747259	0.00239177
USH1G	-3.1406	4.28e-23	5.96e-22
ADGRF1	-3.12754	6.41e-145	1.17e-142
SLC29A3	-3.12197	1.47e-111	1.67e-109
PRSS12	-3.12035	4.13e-76	2.58e-74
SLC6A14	-3.11943	3.54e-07	1.71e-06
CCL28	-3.10891	1.04e-121	1.37e-119
DYNLRB2	-3.1067	0.0122178	0.0306184
SESTD1	-3.1064	2.8e-276	1.59e-273
KLHDC8A	-3.09863	0.000448101	0.00148335
CFH	-3.09575	0.0155381	0.0379898
RINL	-3.07354	1.65e-20	2.03e-19
SYT8	-3.07226	8.29e-33	1.7e-31
CNNM1	-3.07179	3.73e-07	1.8e-06
STARD13	-3.06287	6.41e-232	2.6e-229
UPK3A	-3.05892	4.46e-17	4.52e-16
TMEM178A	-3.04883	4.44e-24	6.51e-23
MUC16	-3.04685	5.26e-211	1.87e-208
ACE2	-3.04516	5.79e-53	2.21e-51
FAM78A	-3.03781	5.82e-126	8.03e-124
BCL6	-3.03264	1.34e-250	6.47e-248
NUDT7	-3.03084	2.13e-08	1.16e-07
APOD	-3.02715	5.65e-198	1.66e-195
MUC20	-3.02239	7.15e-158	1.59e-155
LGALS3	-3.01659	6.9e-206	2.26e-203
TMEM37	-3.01021	2.07e-40	5.52e-39
KCP	-2.99818	3.59e-35	8.09e-34
AGR2	-2.99815	7.47e-68	3.93e-66
TBC1D3K	-2.99375	0.00262975	0.00763503
TMPRSS11E	-2.9933	1.18e-09	7.17e-09
COLQ	-2.98805	0.00037472	0.00125376
RGMA	-2.98547	4.4e-39	1.12e-37
KRTAP5-9	-2.9813	7.11e-05	0.000264147
CP	-2.98097	1.56e-05	6.28e-05
TF	-2.97245	4.23e-08	2.25e-07
CCBE1	-2.96964	2.99e-99	2.87e-97
ANKRD35	-2.95836	7.11e-12	5.17e-11
PLIN1	-2.9487	3.34e-18	3.65e-17
MBNL3	-2.94401	0.00403575	0.0112958
KCNQ3	-2.94362	1.14e-21	1.49e-20
SOX7	-2.94163	6.69e-15	5.94e-14
CAPN9	-2.93885	4.93e-11	3.36e-10
COL17A1	-2.93727	5.15e-31	9.93e-30
S100A8	-2.92038	1.12e-57	4.75e-56
KLK7	-2.91663	9.47e-102	9.44e-100
S100A12	-2.91387	8.48e-11	5.66e-10
LRRTM4	-2.90173	0.0101041	0.0258597
LEMD1	-2.8991	7.85e-94	6.91e-92
ARID5B	-2.89649	1.97e-262	1.01e-259
TLR1	-2.89141	1.15e-24	1.73e-23
PNPLA3	-2.8869	2e-20	2.45e-19
FRMD3	-2.88115	1.35e-18	1.52e-17
SLC4A11	-2.86945	5.74e-201	1.72e-198
PKD1L2	-2.86195	3.32e-117	4.09e-115
TMPRSS4	-2.85388	1.13e-37	2.75e-36
CYFIP2	-2.8532	4.7e-34	1.01e-32
ENTPD8	-2.84954	2.38e-44	7.2e-43
BTBD16	-2.84946	4.88e-05	0.000185216
SYPL2	-2.84754	0.00326017	0.0092993
DEFB1	-2.84506	2.6e-43	7.52e-42
LLGL2	-2.84303	2.09e-248	9.89e-246
SLC46A2	-2.83921	0.000593113	0.00192714
CTSH	-2.83134	3.6e-147	6.8e-145
DEFB4B	-2.82564	0.000191836	0.000669866
FAM84A	-2.82557	4.44e-08	2.35e-07
TFR2	-2.82468	1.02e-11	7.33e-11
CDH23	-2.82009	9.32e-41	2.51e-39
BIRC7	-2.81643	4.75e-17	4.81e-16
PDZK1	-2.81322	1.09e-36	2.57e-35
ARHGEF6	-2.80945	0.0145912	0.0359208
EPHA4	-2.80919	2.81e-111	3.19e-109
PLCL2	-2.80742	5.55e-08	2.91e-07
CEBPA	-2.79891	7.97e-149	1.54e-146
ARRB1	-2.79786	1.33e-173	3.51e-171
IRX3	-2.79311	5.69e-146	1.05e-143
HRASLS2	-2.78899	3.25e-20	3.96e-19
C2CD4C	-2.77329	2.46e-50	8.82e-49
MYPN	-2.77159	1.62e-75	9.99e-74
CIDEC	-2.76841	0.00621842	0.0166965
PITX2	-2.75722	0.00108939	0.0033974
RNF43	-2.75716	5.39e-16	5.15e-15
B3GAT2	-2.75607	0.00116158	0.0035979
GGT1	-2.75273	1.39e-117	1.72e-115
SCNN1G	-2.75117	2.61e-16	2.54e-15
KMO	-2.74968	1.87e-26	3.02e-25
PLEKHF2	-2.74919	5.21e-168	1.25e-165
SMAD6	-2.746	1.91e-43	5.55e-42
PSG5	-2.74515	7.81e-34	1.66e-32
TACC1	-2.74424	3.52e-07	1.7e-06
WFDC2	-2.72964	1.08e-152	2.17e-150
ALPP	-2.72701	5.01e-246	2.28e-243
KDM1A	-2.72575	1.04e-288	6.63e-286
HCAR2	-2.72136	2.09e-102	2.11e-100
SAA4	-2.72101	1.39e-41	3.84e-40
SEMA3C	-2.72031	5.42e-139	9.05e-137
SRI	-2.71932	6.04e-233	2.49e-230
NTN5	-2.71851	5.45e-32	1.09e-30
SLC44A5	-2.7179	0.00399742	0.0111971
MANSC4	-2.71637	8.16e-09	4.62e-08
SIGLEC1	-2.71136	7.38e-08	3.82e-07
ACPP	-2.70965	4.8e-17	4.86e-16
PLPP1	-2.70912	1.37e-160	3.11e-158
KRT15	-2.70553	1.16e-52	4.38e-51
FBP1	-2.69758	4.16e-164	9.74e-162
TNNI2	-2.69089	0.00145207	0.00442892
THSD7A	-2.68915	1.14e-18	1.29e-17
XG	-2.68507	1.89e-05	7.53e-05
RARB	-2.6794	1.12e-05	4.57e-05
NXPH3	-2.67558	2.91e-06	1.28e-05
FAM25A	-2.67469	0.00205645	0.00609747
CPNE7	-2.66909	1.63e-63	7.89e-62
DLX3	-2.66847	4.37e-154	8.99e-152
EPHB3	-2.65995	1.53e-135	2.43e-133
TNFRSF19	-2.65287	0.0066418	0.0177418
UCP3	-2.63707	1.85e-11	1.31e-10
SLC9A3R1	-2.6328	1.68e-37	4.07e-36
EPSTI1	-2.62973	4.46e-06	1.92e-05
IGFBP2	-2.62806	2.46e-174	6.54e-172
PPP1R12B	-2.62782	0.012563	0.031388
MAN1A1	-2.62728	9.53e-157	2.08e-154
MAT1A	-2.62016	2.45e-05	9.64e-05
TMEM63C	-2.61886	1.83e-09	1.1e-08
AATK	-2.6174	8.09e-29	1.45e-27
SLC1A6	-2.60341	1.39e-82	9.96e-81
FGFR3	-2.6027	5.61e-52	2.09e-50
RAB27B	-2.59411	1.4e-118	1.78e-116
DDO	-2.59361	0.00500802	0.0137222
HSD17B14	-2.58852	5.96e-35	1.33e-33
PTPRH	-2.5872	5.94e-171	1.5e-168
ANGPTL4	-2.58439	1.08e-06	4.97e-06
TBPL2	-2.58114	0.0137891	0.0341272
WFDC12	-2.56983	0.00271571	0.00786493
PLCE1	-2.56627	2.85e-150	5.6e-148
FRMPD3	-2.55627	2.08e-08	1.13e-07
SSC5D	-2.55472	2.42e-50	8.68e-49
MMP19	-2.55309	7.91e-30	1.47e-28
HCAR3	-2.55271	4e-24	5.89e-23
UPK3B	-2.54884	1.11e-93	9.76e-92
ZNF845	-2.54554	4.39e-76	2.73e-74
RSPH1	-2.54479	1.03e-27	1.76e-26
NTN4	-2.54338	9.81e-239	4.11e-236
NES	-2.54324	4.54e-13	3.59e-12
VNN2	-2.54276	3.4e-07	1.65e-06
ZNF608	-2.53812	4.31e-10	2.71e-09
BHLHE41	-2.53776	2.94e-134	4.57e-132
OSR1	-2.53631	6.43e-48	2.17e-46
CPZ	-2.52723	1.8e-40	4.81e-39
MEIOC	-2.52356	5.18e-06	2.2e-05
CDC42EP4	-2.5227	1.5e-205	4.79e-203
SULT1B1	-2.51901	1.2e-06	5.5e-06
CYP27C1	-2.5089	2.79e-06	1.23e-05
FBXO32	-2.50695	1.48e-199	4.38e-197
B4GALNT2	-2.50106	5.92e-24	8.63e-23
TESK2	-2.48529	2.08e-54	8.25e-53
SBK3	-2.48203	3.89e-62	1.81e-60
MST1L	-2.48151	0.000452222	0.00149582
ID3	-2.48145	9.91e-155	2.09e-152
TRIM71	-2.481	0.0122153	0.0306151
OTUD1	-2.47163	1.12e-110	1.25e-108
PTPRU	-2.46903	8.21e-107	8.7e-105
RNF39	-2.46806	6.52e-98	6.08e-96
CYP3A5	-2.46242	0.0179092	0.0431161
UCP2	-2.45983	8.01e-70	4.41e-68
PTPRR	-2.45956	3.41e-56	1.42e-54
DTX4	-2.45407	9.78e-105	1.01e-102
PLCXD3	-2.45395	2.19e-39	5.63e-38
PLA2G15	-2.43744	4.82e-06	2.06e-05
CYP4F3	-2.43109	1.81e-66	9.22e-65
STAG3	-2.42743	1.3e-61	5.93e-60
SERINC5	-2.42723	2.41e-152	4.82e-150
BTN3A2	-2.42358	3.78e-60	1.68e-58
TMOD1	-2.42055	3.61e-15	3.26e-14
VAV3	-2.42039	6.84e-92	5.84e-90
EXOC3L4	-2.42032	9.12e-27	1.5e-25
TMEM139	-2.41764	3.38e-06	1.47e-05
BCO2	-2.41572	2.55e-12	1.92e-11
FGD3	-2.41476	2.17e-171	5.54e-169
ADAMTS14	-2.41393	7.79e-32	1.56e-30
SLC12A2	-2.4125	2.43e-138	4.01e-136
RTN4RL1	-2.40605	1.2e-108	1.31e-106
ZNF703	-2.40485	4.17e-45	1.28e-43
CAPS	-2.40136	1.11e-90	9.2e-89
PIK3IP1	-2.39685	1.53e-52	5.77e-51
NEURL3	-2.38638	4.28e-72	2.45e-70
ADIRF	-2.37976	8.83e-36	2.02e-34
AMY2B	-2.37322	0.00874681	0.0227136
NAALADL2	-2.37297	7.87e-41	2.13e-39
PLEKHA7	-2.36878	6.31e-118	7.94e-116
TSKU	-2.365	9.81e-05	0.000357355
EGFL8	-2.36436	1.82e-38	4.54e-37
TEKT3	-2.35966	0.0174346	0.0421166
GLDC	-2.35637	7.22e-52	2.68e-50
CDA	-2.35503	1.96e-101	1.95e-99
DHRS2	-2.35381	1.26e-36	2.96e-35
WNT3A	-2.35142	3.41e-06	1.48e-05
SEC31B	-2.35043	1.14e-19	1.35e-18
RHBG	-2.34778	1.8e-41	4.98e-40
CCNG2	-2.34363	1.31e-133	2.02e-131
PCDHB14	-2.3433	0.00891526	0.0231181
ALDH3B2	-2.34139	2.2e-133	3.34e-131
RHOU	-2.34071	1.25e-108	1.36e-106
ICK	-2.33923	1.64e-94	1.46e-92
SDCBP2	-2.3367	4.65e-129	6.79e-127
TJP3	-2.33492	4.27e-130	6.27e-128
MYADM	-2.33287	7.71e-177	2.07e-174
KCNIP3	-2.33161	1.06e-10	7.02e-10
CCR1	-2.32314	0.000371568	0.00124436
SKOR1	-2.32305	2.27e-07	1.12e-06
ATP8B1	-2.32233	5.85e-121	7.65e-119
NECTIN4	-2.31922	1.1e-124	1.5e-122
CEACAM6	-2.31673	6.69e-25	1.01e-23
MKRN2OS	-2.3143	1.91e-29	3.49e-28
CCDC153	-2.30911	6.54e-06	2.75e-05
FMO5	-2.30702	6.66e-24	9.67e-23
BTG2	-2.30466	7.66e-90	6.11e-88
EPB41L4A	-2.3027	0.000206537	0.000718839
DIO3	-2.29989	0.00118097	0.00365576
ABCA12	-2.29939	1.62e-73	9.6e-72
RIMKLA	-2.29561	1.04e-47	3.47e-46
DNAAF1	-2.29459	0.00030156	0.00102388
PPP1R32	-2.29104	6.23e-12	4.56e-11
PLAC8	-2.28981	5.43e-07	2.58e-06
MMP13	-2.28693	0.00429423	0.0119524
TGFBR3	-2.2869	4.95e-51	1.81e-49
AMOT	-2.28009	3.14e-148	6.03e-146
MAB21L3	-2.27912	2.3e-06	1.02e-05
CALHM1	-2.27837	0.0175825	0.0424377
IRX6	-2.27412	3.72e-27	6.2e-26
GDA	-2.27375	1.01e-22	1.38e-21
IL20RA	-2.27336	1.96e-16	1.92e-15
SGPP1	-2.27291	4.53e-136	7.28e-134
PIK3R1	-2.27142	3.52e-07	1.7e-06
SPATA17	-2.26572	2.03e-10	1.31e-09
HRNR	-2.25911	9.64e-20	1.14e-18
IKZF2	-2.25687	2.96e-24	4.37e-23
RNF222	-2.25131	1.06e-14	9.34e-14
C1orf54	-2.24686	3.41e-05	0.00013155
AMT	-2.24676	2.43e-10	1.55e-09
CPXM2	-2.24442	0.00613109	0.016495
CBLN3	-2.24402	1.14e-33	2.41e-32
CCDC73	-2.24336	6.82e-05	0.000254031
SYT5	-2.23933	3.37e-10	2.13e-09
VNN3	-2.23837	0.00110008	0.00342656
MAP3K5	-2.23574	7.3e-76	4.51e-74
PLXNB1	-2.23472	1.02e-117	1.27e-115
SEPT5	-2.23147	8.46e-16	7.96e-15
STAB2	-2.22766	0.00034388	0.0011574
SPNS2	-2.22371	5.17e-117	6.35e-115
ACP5	-2.21876	0.00064754	0.00208963
IFI44	-2.21257	9.62e-07	4.47e-06
SYNE2	-2.20579	1.67e-76	1.05e-74
PARM1	-2.20446	5.35e-21	6.77e-20
TMEM165	-2.2033	2.52e-62	1.18e-60
NEURL1	-2.20016	2.37e-155	5.09e-153
NUTM2F	-2.19876	0.013492	0.0334698
TKT	-2.19513	4.36e-155	9.28e-153
ELF3	-2.19397	3.86e-179	1.06e-176
FOXA1	-2.18801	1.1e-42	3.15e-41
FAM13A	-2.18478	9.11e-67	4.7e-65
PRR16	-2.18435	9.98e-14	8.28e-13
NATD1	-2.1837	2.81e-77	1.79e-75
ZNF133	-2.17389	7.24e-11	4.86e-10
RBP4	-2.17364	0.00566192	0.0153296
SPP1	-2.17261	4.12e-96	3.74e-94
SPATA13	-2.17101	1.9e-78	1.25e-76
LY6G6C	-2.17038	9.56e-25	1.44e-23
PTGES	-2.16904	2.98e-145	5.48e-143
GDPD5	-2.16831	5.51e-30	1.03e-28
FBLN2	-2.16571	7.03e-06	2.94e-05
GIPR	-2.16362	6.2e-16	5.9e-15
NR0B1	-2.16275	8.84e-44	2.61e-42
ENDOU	-2.16186	0.00110521	0.00344126
EVPL	-2.16132	6.62e-63	3.14e-61
KTN1	-2.15829	3.81e-85	2.82e-83
UGT1A3	-2.15184	0.015858	0.0386702
HOXC13	-2.15063	1.14e-103	1.16e-101
TLR4	-2.14771	0.000483453	0.00159232
AK4	-2.14469	2.18e-25	3.38e-24
DIO2	-2.13668	7.32e-106	7.69e-104
SRD5A3	-2.13452	3.97e-87	3.02e-85
VIPR1	-2.13397	5.85e-17	5.9e-16
ZNF331	-2.13122	0.00050334	0.00165207
RAB11FIP4	-2.13068	3.74e-100	3.65e-98
B3GAT1	-2.12689	0.0094566	0.0243955
CPLX1	-2.12553	6.31e-20	7.56e-19
TMEM156	-2.12491	9.82e-49	3.4e-47
RASL11A	-2.12372	7.45e-36	1.71e-34
DENND6B	-2.12081	1.15e-33	2.43e-32
CTSV	-2.11992	7.29e-81	4.96e-79
GJB4	-2.11796	6.72e-19	7.66e-18
METRNL	-2.1163	1.46e-55	5.99e-54
DAPK2	-2.11426	6.87e-43	1.97e-41
STK4	-2.11365	5.32e-66	2.68e-64
MAP3K12	-2.11304	1.86e-42	5.28e-41
SLC22A23	-2.11277	2.52e-65	1.25e-63
TMPRSS6	-2.11266	6.39e-52	2.37e-50
NMNAT2	-2.10941	4.22e-51	1.55e-49
ACSS1	-2.1094	7.3e-78	4.74e-76
NAT2	-2.10265	6.33e-07	2.99e-06
MAFB	-2.0992	7.11e-29	1.27e-27
C4orf19	-2.09825	6.98e-117	8.49e-115
HES2	-2.0927	4.24e-11	2.9e-10
KIAA0319	-2.092	2.75e-54	1.09e-52
DUSP10	-2.09047	6e-60	2.66e-58
SLC1A1	-2.08989	1.55e-29	2.85e-28
SLC28A1	-2.08974	9.79e-10	5.98e-09
KLHL4	-2.08895	0.000332069	0.00111987
STEAP4	-2.08885	6.69e-127	9.49e-125
GSTA4	-2.08708	3.81e-06	1.65e-05
SMIM5	-2.08325	3.21e-08	1.72e-07
NYNRIN	-2.07849	2.35e-91	1.97e-89
ENTPD3	-2.07517	5.67e-09	3.24e-08
ANXA8L1	-2.07311	2.59e-143	4.66e-141
GALM	-2.07099	1.44e-79	9.6e-78
ABO	-2.06979	0.000226209	0.000781974
HIST3H2BB	-2.06771	0.00143638	0.00438682
SH3GLB2	-2.06422	4.83e-89	3.77e-87
KRT19	-2.05896	1.04e-116	1.26e-114
ANKDD1A	-2.05717	5.21e-20	6.27e-19
ABHD2	-2.0513	2.34e-132	3.52e-130
EGF	-2.04993	2.79e-09	1.64e-08
HIPK4	-2.045	8.14e-08	4.2e-07
ERCC5	-2.04494	4.68e-21	5.94e-20
ANXA8	-2.04384	6.53e-90	5.26e-88
METTL7A	-2.04203	1.24e-22	1.69e-21
TCIRG1	-2.0353	8.31e-90	6.61e-88
NOTCH3	-2.03528	2.61e-137	4.24e-135
RBPMS	-2.03507	1.25e-79	8.36e-78
C15orf56	-2.03474	0.00267133	0.00774693
POU2F3	-2.03366	1.14e-08	6.36e-08
LPCAT1	-2.03337	1.1e-66	5.67e-65
CSPG4	-2.03086	3.12e-62	1.46e-60
ARHGAP30	-2.02662	5.65e-22	7.49e-21
ACOX3	-2.02424	4.88e-63	2.33e-61
CD24	-2.02073	6.69e-17	6.72e-16
RAB15	-2.01932	7.58e-46	2.37e-44
RAB3A	-2.01709	4.38e-21	5.57e-20
KIF13B	-2.01703	7.04e-127	9.93e-125
CAPN12	-2.01475	1.51e-42	4.28e-41
GCNT1	-2.0143	4.18e-05	0.000159651
AKR1B10	-2.01422	7.58e-159	1.7e-156
SELL	-2.01377	1.97e-08	1.08e-07
ZNF467	-2.01094	6.35e-54	2.48e-52
HIST2H2AA4	-2.00844	2.43e-36	5.68e-35
SP6	-2.00582	8.45e-127	1.19e-124
KLHL38	-2.0044	6.17e-06	2.6e-05
FHDC1	-2.00419	5.55e-71	3.11e-69
HDAC5	-2.00211	3.67e-71	2.07e-69
CAMK2N1	-2.00198	1.2e-123	1.62e-121
ADAM12	-2.00046	4.23e-37	1.01e-35
C8orf31	-2.00013	8.16e-61	3.7e-59
HIST1H1C	-1.99998	2.86e-69	1.55e-67
KCNN4	-1.99913	5.49e-63	2.61e-61
PDK4	-1.9965	2.91e-26	4.68e-25
TLR5	-1.99566	7.45e-09	4.23e-08
HIST2H2AA3	-1.99544	1.59e-36	3.75e-35
C16orf45	-1.99425	0.000296777	0.00100858
UNC5B	-1.99288	5.41e-74	3.24e-72
KYNU	-1.9927	4.11e-104	4.2e-102
WBP2	-1.99249	1.77e-07	8.84e-07
DNAH6	-1.99073	0.000169585	0.000596822
MUC4	-1.99051	1.31e-55	5.37e-54
SCNN1A	-1.99016	4.88e-122	6.49e-120
ABTB1	-1.98716	1.17e-108	1.28e-106
CC2D2A	-1.98654	0.000578026	0.00188172
ESAM	-1.98426	1.08e-28	1.92e-27
IL17RE	-1.98272	7.41e-90	5.93e-88
OAF	-1.98074	6.35e-59	2.77e-57
UNC5C	-1.9791	0.00523843	0.0142968
FAM174B	-1.97472	4.46e-74	2.68e-72
TSPAN2	-1.97137	5.7e-83	4.09e-81
SLC31A2	-1.97021	1.11e-43	3.25e-42
PLEKHA6	-1.96555	1.6e-40	4.3e-39
FOXD4	-1.96325	0.000408163	0.00135783
SLC44A4	-1.96002	9.36e-73	5.44e-71
SIGLEC15	-1.9591	0.00848223	0.0220962
GPRC5A	-1.95261	8.38e-111	9.38e-109
EPS8	-1.95132	2.01e-144	3.63e-142
SULF2	-1.94924	1.27e-68	6.76e-67
RXRA	-1.94818	1.52e-133	2.32e-131
MDGA1	-1.94794	5.25e-21	6.65e-20
MANBA	-1.94717	4.87e-82	3.43e-80
CACNG4	-1.94243	1.76e-96	1.61e-94
TGIF2	-1.94198	0.00183922	0.00550256
SOD3	-1.94198	6.84e-20	8.16e-19
SYNGR1	-1.93267	7.77e-82	5.37e-80
TMEM86A	-1.92905	9.01e-19	1.02e-17
UBXN10	-1.92888	2.48e-28	4.35e-27
ACOX1	-1.92848	5.53e-37	1.31e-35
SYNPO	-1.92756	1.19e-105	1.25e-103
GATA2	-1.92559	9.41e-105	9.76e-103
ERBB3	-1.92396	5.58e-72	3.19e-70
PLCG2	-1.92373	2.86e-42	8.07e-41
UGT1A1	-1.92184	0.000260527	0.000892749
HID1	-1.92105	1.27e-61	5.8e-60
CTSF	-1.91994	1.02e-89	8.08e-88
EXTL1	-1.91847	0.000499568	0.00164137
ABCA5	-1.91817	3.4e-58	1.46e-56
STRC	-1.9155	5e-10	3.13e-09
BAG1	-1.9134	2.36e-37	5.69e-36
PRSS3	-1.91281	1.6e-38	4.03e-37
PTPRB	-1.91209	2.98e-21	3.82e-20
WNT7B	-1.91005	1.49e-142	2.63e-140
RIPK4	-1.90357	2.62e-75	1.61e-73
NAT1	-1.90131	1.2e-26	1.96e-25
BDKRB1	-1.90062	0.00183969	0.00550268
KLHL30	-1.89845	2.76e-30	5.21e-29
OSBPL7	-1.89714	1.63e-35	3.69e-34
CAT	-1.89594	3.39e-102	3.41e-100
CDR2L	-1.89362	9.25e-79	6.1e-77
SOWAHB	-1.89267	1.24e-29	2.28e-28
TIMP2	-1.89261	7.92e-131	1.18e-128
ADGRB1	-1.88955	1.09e-07	5.54e-07
FFAR1	-1.88913	0.00107341	0.00335042
HIC2	-1.88898	2.91e-82	2.07e-80
FN1	-1.88837	3.34e-118	4.22e-116
CLIP2	-1.88803	2.41e-11	1.69e-10
SCPEP1	-1.88665	1.06e-87	8.12e-86
N4BP2L1	-1.88514	2.73e-06	1.2e-05
SHBG	-1.88235	0.00140445	0.00429442
PRRT2	-1.87783	0.000367916	0.00123245
IFI27L2	-1.87753	0.000128155	0.000459247
EID3	-1.87489	2.78e-38	6.92e-37
ATP7A	-1.87485	4.98e-41	1.36e-39
APAF1	-1.87436	5.29e-16	5.05e-15
NEIL1	-1.86821	7.13e-27	1.18e-25
YPEL3	-1.86671	1.58e-33	3.31e-32
HIST2H2BE	-1.86649	1.58e-31	3.11e-30
CALCOCO1	-1.86447	6.5e-76	4.03e-74
SH3PXD2A	-1.86255	9.39e-55	3.75e-53
PMF1-BGLAP	-1.86158	0.00102094	0.00319957
WASF3	-1.86142	4.74e-23	6.59e-22
B4GALT5	-1.86085	1.63e-123	2.19e-121
LPCAT4	-1.8588	3.73e-52	1.4e-50
TCP11L2	-1.85725	8.6e-28	1.48e-26
CEP131	-1.85383	1.81e-84	1.33e-82
ABI3BP	-1.85147	1.52e-09	9.12e-09
FREM2	-1.84783	2.44e-24	3.62e-23
NMB	-1.84662	6.56e-90	5.27e-88
GNE	-1.84662	3.5e-56	1.45e-54
KCTD12	-1.84524	0.000315075	0.0010658
DNER	-1.84475	2.29e-12	1.73e-11
OVGP1	-1.84429	1.3e-19	1.53e-18
HMOX1	-1.8362	4.25e-60	1.89e-58
IGSF22	-1.8319	4.9e-05	0.00018579
FAM210B	-1.82869	1.45e-58	6.28e-57
TCEA3	-1.82696	0.00283897	0.0081903
FBXL8	-1.82627	3.1e-20	3.78e-19
NOL4L	-1.82412	8.23e-62	3.79e-60
ROM1	-1.81824	3.58e-08	1.91e-07
SH2D3C	-1.81619	1.44e-05	5.82e-05
WISP2	-1.81576	3.43e-19	3.96e-18
EVA1B	-1.81572	2.16e-41	5.96e-40
ADAM22	-1.81488	7.62e-52	2.82e-50
S1PR3	-1.81259	7.7e-71	4.29e-69
MAP2K6	-1.81251	1.37e-26	2.23e-25
QPRT	-1.81235	3.49e-10	2.21e-09
RDH10	-1.81158	1.3e-52	4.89e-51
SLC13A4	-1.81112	0.00300299	0.00862646
IFI16	-1.80905	0.00199305	0.005926
SVIL	-1.80547	8.27e-101	8.12e-99
B3GNT8	-1.80441	0.000207758	0.000722793
TCF7L1	-1.80272	4.85e-47	1.59e-45
IL11RA	-1.80113	9.05e-24	1.31e-22
SLC25A42	-1.79992	4.32e-28	7.49e-27
SERPINB7	-1.7985	3.15e-24	4.65e-23
PRKCA	-1.79532	9.34e-63	4.41e-61
GLUL	-1.79469	2.22e-27	3.76e-26
LRRC32	-1.79439	2.73e-07	1.33e-06
SLC39A11	-1.79432	1.62e-60	7.29e-59
PLA2R1	-1.79394	7.97e-12	5.78e-11
MSLN	-1.79163	3.55e-80	2.39e-78
KSR2	-1.79058	2.35e-10	1.5e-09
BBS12	-1.78946	3.02e-21	3.87e-20
PRRG2	-1.78903	3.87e-56	1.6e-54
CYB5R2	-1.78731	9.18e-18	9.75e-17
ANO9	-1.78688	5.18e-47	1.69e-45
FANK1	-1.78618	7.43e-18	7.93e-17
MLPH	-1.78571	1.92e-104	1.98e-102
CCDC81	-1.78428	0.00719616	0.019071
ANKRD37	-1.78394	1.03e-06	4.78e-06
HSPB1	-1.78282	1.18e-91	9.9e-90
AGFG2	-1.78166	1.24e-49	4.35e-48
KCNC4	-1.77778	8.81e-28	1.51e-26
ATP2B4	-1.7763	4.61e-54	1.8e-52
SLC17A5	-1.77575	8.7e-78	5.64e-76
HR	-1.7754	1.27e-20	1.57e-19
C8orf44	-1.77282	1.38e-06	6.28e-06
AIF1L	-1.77238	0.000349643	0.00117512
TBC1D9	-1.77224	1.48e-83	1.07e-81
LEAP2	-1.76644	3.66e-06	1.59e-05
LAMA4	-1.76491	3.11e-36	7.22e-35
C9orf47	-1.76367	0.0118258	0.0297527
APMAP	-1.76233	2.29e-105	2.39e-103
MAPRE2	-1.76198	2.05e-05	8.14e-05
HBP1	-1.76177	5.35e-89	4.16e-87
CHAD	-1.76167	1.18e-10	7.78e-10
PRR5-ARHGAP8	-1.75998	0.00573905	0.0155253
PBXIP1	-1.75958	1.51e-66	7.72e-65
SRGAP3	-1.75907	1.4e-33	2.94e-32
WFS1	-1.75862	1.29e-14	1.13e-13
GPR146	-1.75836	9.04e-06	3.74e-05
MFSD4A	-1.75691	1.33e-05	5.39e-05
AKR1B15	-1.75591	3.34e-52	1.25e-50
PITPNM2	-1.75407	8.86e-44	2.62e-42
HTR1D	-1.7539	1.09e-34	2.42e-33
BTBD11	-1.75358	1.62e-14	1.41e-13
P2RY1	-1.75351	0.000962703	0.00302818
TTC9	-1.75141	3.64e-58	1.57e-56
FXYD1	-1.74831	0.00576819	0.0155992
C8orf82	-1.74668	3.52e-17	3.6e-16
CDHR4	-1.74526	0.00255706	0.00744261
LPIN3	-1.74482	9.08e-22	1.19e-20
DNAJC22	-1.74459	0.000161868	0.000571315
LMO7	-1.74449	2.22e-67	1.15e-65
ANKRD13B	-1.74419	4.38e-30	8.23e-29
IL12A	-1.74329	0.000465335	0.00153522
ISPD	-1.74234	2.85e-23	4.01e-22
LDLRAD1	-1.74231	1e-08	5.61e-08
GSDMB	-1.74117	1.08e-14	9.45e-14
NECAB3	-1.74037	1.4e-42	3.98e-41
TNFSF9	-1.73971	4.56e-26	7.29e-25
CITED2	-1.7372	6.99e-07	3.29e-06
ESRP2	-1.73578	8.25e-87	6.25e-85
VANGL1	-1.7352	0.00257188	0.00748234
ZNF214	-1.73474	0.000149803	0.000531083
PMEL	-1.73127	7.95e-21	9.96e-20
SLC37A2	-1.73012	6.74e-14	5.65e-13
ESPN	-1.72985	2.77e-27	4.65e-26
RAB40B	-1.7276	7.09e-18	7.59e-17
ZNF205	-1.72551	8.87e-19	1.01e-17
RABGAP1L	-1.72429	3.87e-54	1.52e-52
SCNN1B	-1.72145	3.03e-10	1.93e-09
RFPL4B	-1.72115	0.00559343	0.0151635
RSBN1L	-1.71987	6.73e-69	3.63e-67
SEPT9	-1.71986	1.62e-06	7.32e-06
RASA4	-1.71901	4.04e-56	1.67e-54
OVCH2	-1.71898	3.15e-09	1.85e-08
S100A7	-1.71876	0.000131957	0.000472076
IGFBP3	-1.71514	0.000625367	0.00202499
PLCD3	-1.71331	2.31e-92	1.98e-90
INSIG2	-1.71321	3.33e-50	1.18e-48
CCDC103	-1.71318	0.00392477	0.0110081
NET1	-1.7129	2.74e-108	2.95e-106
HSF4	-1.71268	9.8e-34	2.08e-32
BCAS3	-1.71178	1.92e-43	5.59e-42
LY6D	-1.71106	2.63e-24	3.89e-23
SRGAP1	-1.70823	1e-14	8.81e-14
TMEM105	-1.70781	3.14e-47	1.03e-45
WNT5A	-1.70739	5.61e-53	2.14e-51
LGALS9	-1.70602	1.92e-11	1.35e-10
ZNF823	-1.70489	3.86e-12	2.87e-11
GAREM1	-1.70414	8.1e-51	2.95e-49
SLC19A3	-1.7026	6.51e-20	7.79e-19
ANKK1	-1.7016	0.0107699	0.0273549
NOS3	-1.70023	5.04e-11	3.43e-10
BIK	-1.69768	8.04e-30	1.49e-28
ID2	-1.69735	0.000293317	0.000998011
HIST1H3D	-1.69616	0.000464599	0.00153325
B4GALNT3	-1.6861	2.22e-31	4.34e-30
CHD2	-1.68454	1.95e-77	1.25e-75
SEMA3B	-1.68277	2.61e-63	1.25e-61
TMEM125	-1.68231	2.07e-11	1.46e-10
SORCS2	-1.68133	1.8e-52	6.76e-51
TNFRSF21	-1.68068	2.14e-106	2.25e-104
SLC9A9	-1.67981	0.000126334	0.000453355
FAM114A1	-1.67497	1.29e-90	1.06e-88
CDK14	-1.67419	1.01e-70	5.58e-69
CASKIN2	-1.6729	1.94e-77	1.25e-75
SGSH	-1.67167	9.1e-15	8.01e-14
STRIP2	-1.66721	5.87e-64	2.86e-62
ARSG	-1.66683	3.43e-22	4.61e-21
LCP1	-1.66443	9.86e-34	2.09e-32
NEU4	-1.66431	0.00244453	0.00714523
GRN	-1.6639	1.9e-80	1.29e-78
WNT10A	-1.66325	1.15e-39	2.97e-38
DENND4C	-1.66295	1.04e-47	3.47e-46
GSN	-1.66234	2.2e-87	1.68e-85
PLCD1	-1.66165	4.76e-06	2.04e-05
GDPD3	-1.66002	1.71e-16	1.67e-15
ZNF696	-1.65992	0.00068591	0.00220453
PINK1	-1.65651	4.85e-69	2.62e-67
AMIGO2	-1.65586	9.48e-58	4.04e-56
H2AFJ	-1.65349	4.88e-24	7.15e-23
TMC5	-1.6531	1.67e-48	5.76e-47
MYH14	-1.6526	1.89e-121	2.49e-119
SPTSSA	-1.65074	7.72e-80	5.17e-78
ARHGAP42	-1.65031	2.3e-58	9.97e-57
HCN3	-1.64792	1.32e-15	1.22e-14
ATOH8	-1.647	0.01035	0.0264225
SMIM14	-1.64691	2.11e-93	1.84e-91
C1orf162	-1.64635	0.000507789	0.00166551
FAM214A	-1.6461	2.48e-27	4.17e-26
NKX6-1	-1.64569	2.4e-07	1.18e-06
HACD4	-1.64464	5.77e-30	1.08e-28
NECTIN1	-1.64307	9.03e-35	2.01e-33
PDCD4	-1.63933	3.25e-22	4.37e-21
FLVCR2	-1.6388	2.36e-19	2.74e-18
RNASE4	-1.63774	4.04e-12	2.99e-11
INSR	-1.63576	2.76e-17	2.84e-16
BPGM	-1.63525	9.07e-55	3.63e-53
B4GALNT4	-1.63508	8.65e-77	5.5e-75
FRAT1	-1.63446	2.49e-14	2.14e-13
SERINC4	-1.63391	0.0074512	0.0196673
HIST1H3H	-1.63355	0.000423903	0.00140799
MTUS1	-1.63355	1.57e-50	5.66e-49
MATN4	-1.63125	6.89e-07	3.25e-06
SLC52A3	-1.6309	7.71e-63	3.65e-61
TMEM191B	-1.63013	1.8e-22	2.43e-21
CAMK2D	-1.63011	9.82e-21	1.22e-19
ZNRF1	-1.62809	1.75e-47	5.79e-46
SNX33	-1.62733	3.69e-90	3e-88
MEGF9	-1.62658	2.9e-72	1.67e-70
SLC44A3	-1.6257	4.83e-25	7.37e-24
TRIM29	-1.62207	1.19e-69	6.53e-68
SLC28A3	-1.62072	3.83e-18	4.16e-17
BTBD3	-1.61927	2.75e-23	3.88e-22
CD200	-1.61849	9.96e-11	6.61e-10
CNOT6L	-1.61825	6.97e-57	2.93e-55
AKAP3	-1.6179	0.000732431	0.00234637
C7orf61	-1.61727	5.71e-06	2.42e-05
PLEKHG6	-1.6161	2.28e-52	8.57e-51
TRAFD1	-1.61565	3.62e-38	8.97e-37
FZD5	-1.61396	1.07e-25	1.67e-24
SMPD3	-1.61351	1.28e-21	1.67e-20
TDRP	-1.61281	6.83e-23	9.43e-22
ING4	-1.61055	1.47e-44	4.46e-43
SNX30	-1.60978	2.07e-64	1.01e-62
PAQR7	-1.60889	5.2e-76	3.23e-74
AQP3	-1.60862	4.46e-12	3.3e-11
CD109	-1.60778	9.3e-47	3e-45
FUT9	-1.60663	6.99e-36	1.61e-34
C1QTNF3	-1.60399	2.19e-09	1.3e-08
EPB41L1	-1.60249	1.9e-37	4.59e-36
EMP2	-1.60019	7.16e-82	4.99e-80
ARHGAP27	-1.60018	8.12e-65	3.99e-63
CD82	-1.6001	3.2e-16	3.1e-15
WFDC3	-1.599	4.85e-10	3.03e-09
MAG	-1.59875	9.96e-14	8.26e-13
TMEM53	-1.59637	6.48e-19	7.41e-18
TSEN54	-1.59589	2.47e-41	6.79e-40
OVOL2	-1.59527	8.18e-32	1.63e-30
LENG9	-1.59243	6.58e-25	9.97e-24
FAXDC2	-1.59107	2.78e-12	2.09e-11
TPCN1	-1.58863	2.46e-80	1.66e-78
SGK2	-1.58683	2.32e-06	1.03e-05
SUMO2	-1.58349	1.67e-83	1.21e-81
ANKRD13A	-1.57798	7.4e-82	5.15e-80
HIST4H4	-1.57787	0.00377634	0.0106362
ETFBKMT	-1.57783	1.18e-08	6.6e-08
TRPV3	-1.57658	4.98e-06	2.13e-05
TNIK	-1.57359	3.65e-15	3.3e-14
APPBP2	-1.57266	1.83e-54	7.26e-53
MYLK4	-1.57089	0.00441886	0.0122699
TMEM191C	-1.57086	1.59e-21	2.06e-20
STAT6	-1.56986	1.45e-89	1.14e-87
CAPG	-1.5698	2.44e-74	1.47e-72
CDRT1	-1.56951	1.29e-25	2.02e-24
MAN1C1	-1.56826	1.89e-10	1.22e-09
PEG10	-1.56692	1.97e-43	5.73e-42
COLEC11	-1.56684	0.00126124	0.00388446
ELL3	-1.56499	9.04e-11	6.01e-10
STON1	-1.56304	8.54e-13	6.63e-12
JRK	-1.5628	3.38e-13	2.71e-12
PLXNB3	-1.56171	7.92e-32	1.58e-30
SLC23A3	-1.56152	1.69e-05	6.77e-05
BMPR1B	-1.56075	1.9e-05	7.57e-05
DRC7	-1.56067	0.000678267	0.00218134
DBP	-1.56025	1.12e-42	3.18e-41
LNX1	-1.56001	7.26e-26	1.15e-24
CLIC3	-1.55963	2.51e-50	9e-49
ADCY6	-1.55951	4.29e-46	1.36e-44
PLA2G2C	-1.55744	0.00185286	0.00553949
PEX11A	-1.55662	5.36e-38	1.32e-36
SHISA8	-1.55658	0.00189052	0.0056448
TWIST1	-1.55449	0.000167294	0.00058949
PAQR8	-1.55318	2.52e-07	1.24e-06
ERICH1	-1.55196	1.45e-15	1.35e-14
SMIM1	-1.55186	3.18e-19	3.68e-18
DNAJB13	-1.55147	5.74e-05	0.000215953
ADGRG2	-1.55075	4.97e-08	2.62e-07
RHPN1	-1.54983	2.82e-50	1.01e-48
GDPD1	-1.54888	1.71e-14	1.49e-13
UGT1A6	-1.54744	2.49e-82	1.78e-80
TSHZ1	-1.5459	7.08e-21	8.89e-20
IL7R	-1.54506	0.00346083	0.00980269
UPK2	-1.54324	6.64e-65	3.29e-63
EPN3	-1.54089	7.53e-20	8.98e-19
PLA2G10	-1.53908	5.21e-05	0.000196948
PCP2	-1.53713	0.0031274	0.00895361
CAMK2A	-1.5361	1.02e-05	4.19e-05
HLA-DRB1	-1.53288	3.76e-10	2.37e-09
CREB3L2	-1.52966	1.65e-51	6.12e-50
MROH1	-1.52866	4.75e-73	2.78e-71
PIK3C2B	-1.52777	1.95e-77	1.25e-75
PRSS27	-1.52763	2.67e-15	2.43e-14
NBL1	-1.52643	2.29e-14	1.97e-13
EXOC7	-1.52602	2.42e-05	9.51e-05
ZBED6	-1.52559	0.0200629	0.0476363
HOXC11	-1.52545	4.73e-25	7.23e-24
MIR205HG	-1.52231	5.88e-28	1.02e-26
DHRSX	-1.52107	4.07e-40	1.07e-38
ZNF792	-1.51803	3.38e-13	2.71e-12
TMEM94	-1.51622	1.81e-17	1.88e-16
PLXNB2	-1.51587	4.16e-84	3.03e-82
HIST2H2BF	-1.51447	0.00114445	0.00354917
TMEM102	-1.51397	7.79e-41	2.11e-39
CACNA1I	-1.51165	1.22e-07	6.19e-07
PDLIM1	-1.51125	5.45e-90	4.42e-88
MCC	-1.51055	1.06e-13	8.8e-13
NOTCH1	-1.51006	4.28e-34	9.22e-33
IKBKE	-1.50867	4.44e-82	3.13e-80
MMP14	-1.50843	2.58e-38	6.43e-37
PPM1L	-1.50732	1.81e-14	1.57e-13
TLE4	-1.50715	2.11e-06	9.39e-06
CRISP3	-1.50568	0.00384073	0.010792
C1orf116	-1.50531	6.54e-64	3.17e-62
CHST12	-1.50163	8.31e-42	2.32e-40
MST1	-1.50107	4.81e-06	2.06e-05
TUBGCP6	-1.50039	2.67e-32	5.45e-31
PRDM1	-1.49813	2.18e-07	1.08e-06
TM4SF1	-1.49788	4.98e-29	8.99e-28
DHRS4L1	-1.49582	0.017756	0.0428
HPSE	-1.49505	4.91e-29	8.87e-28
AGAP11	-1.4934	0.00100307	0.00314663
CCDC61	-1.49205	8.7e-19	9.9e-18
RASA4B	-1.49082	0.00656657	0.0175611
ZG16	-1.48938	0.00103369	0.00323643
SIRT7	-1.48926	1.1e-68	5.86e-67
HIC1	-1.48897	0.0116643	0.029387
BDKRB2	-1.4875	2.83e-11	1.97e-10
ZFYVE1	-1.48657	7.78e-31	1.49e-29
RHOV	-1.48634	1.14e-41	3.17e-40
AHCYL2	-1.4863	9e-45	2.75e-43
TBC1D3B	-1.48554	5.9e-06	2.49e-05
DIP2B	-1.48338	5.42e-46	1.71e-44
ZNF761	-1.48256	2.74e-39	7.02e-38
MBOAT1	-1.48042	9.51e-12	6.87e-11
MME	-1.48004	7.94e-05	0.000292846
RERG	-1.47986	0.00678206	0.0180617
IL17RC	-1.47961	3.64e-49	1.27e-47
ARMC7	-1.47879	4.15e-32	8.36e-31
PLEKHA2	-1.47847	0.0070312	0.0186701
FOXO6	-1.47813	3.93e-34	8.5e-33
SYT17	-1.47793	9.9e-17	9.84e-16
PCYT2	-1.47788	4.27e-50	1.51e-48
SAT1	-1.47736	4.79e-69	2.59e-67
SIAE	-1.47725	4.99e-23	6.93e-22
SLC4A8	-1.47655	3.99e-06	1.72e-05
ANO1	-1.4765	1.37e-66	7.01e-65
POU2F2	-1.47515	2.06e-05	8.18e-05
ANXA2R	-1.47503	3.37e-07	1.64e-06
CCDC183	-1.47496	4.15e-05	0.000158386
CFAP70	-1.47111	7.61e-07	3.57e-06
RARRES2	-1.47084	0.000120139	0.000432403
AKR1C1	-1.46866	1.7e-77	1.1e-75
ZNF365	-1.46816	8.18e-10	5.03e-09
GPR137B	-1.46548	2.37e-66	1.2e-64
RALGPS2	-1.46387	4.87e-36	1.13e-34
HES1	-1.46355	1.14e-60	5.17e-59
ST6GALNAC4	-1.46334	6.35e-27	1.05e-25
CD72	-1.46292	3.71e-09	2.15e-08
CLU	-1.46252	1.41e-35	3.2e-34
RBM20	-1.46221	4.56e-06	1.96e-05
TBC1D3L	-1.4621	4.34e-33	9e-32
PELI2	-1.45948	2.47e-12	1.86e-11
IRS2	-1.45816	6.62e-60	2.93e-58
PACSIN1	-1.45758	6.91e-27	1.14e-25
TRIP6	-1.45575	1.39e-43	4.07e-42
KLF5	-1.45419	3.92e-68	2.06e-66
NFATC4	-1.45378	6.24e-10	3.87e-09
AES	-1.45357	3.09e-34	6.71e-33
BICDL1	-1.45148	1.06e-47	3.55e-46
WIPI1	-1.4495	1.54e-22	2.09e-21
RHPN2	-1.44776	6.19e-44	1.84e-42
ACTBL2	-1.44776	3.87e-07	1.87e-06
CFAP44	-1.44525	1.35e-11	9.64e-11
HOXC6	-1.4441	1.32e-10	8.63e-10
PLA2G16	-1.4424	3.51e-25	5.39e-24
LEF1	-1.44155	0.000976774	0.00306998
TCF25	-1.44139	1.13e-47	3.78e-46
USP27X	-1.44132	1.05e-06	4.85e-06
PCED1B	-1.4404	0.000697519	0.00224015
SCG2	-1.43993	0.0073733	0.0194804
TMEM200B	-1.43864	4.39e-19	5.05e-18
ASAP3	-1.43713	2.61e-38	6.5e-37
PAPSS1	-1.43586	3.86e-41	1.06e-39
GLB1L2	-1.43502	1.96e-51	7.22e-50
MINK1	-1.43239	1.89e-63	9.15e-62
SSPO	-1.43004	7.6e-05	0.000281055
CTSA	-1.42913	4.9e-72	2.8e-70
KMT5C	-1.42799	5.2e-38	1.28e-36
FUT8	-1.42747	3.8e-34	8.22e-33
PDLIM5	-1.42654	7.42e-65	3.65e-63
FOXO4	-1.42589	1.37e-10	8.95e-10
HDHD3	-1.42246	1.21e-22	1.65e-21
GALNT12	-1.42075	3.3e-33	6.84e-32
HTR2C	-1.41707	0.000272566	0.00093163
YPEL4	-1.41538	0.00700719	0.0186107
PPL	-1.41407	6.21e-13	4.88e-12
GRHL3	-1.41331	2.55e-07	1.25e-06
LYPD3	-1.41222	5.42e-63	2.58e-61
LGI4	-1.4117	7.15e-06	2.99e-05
MAGED1	-1.41144	2.85e-57	1.2e-55
ZNF503	-1.41113	4.69e-22	6.24e-21
CSGALNACT1	-1.41102	2.02e-26	3.27e-25
DAPK1	-1.41071	4.04e-44	1.21e-42
PAX6	-1.40902	4.86e-06	2.08e-05
SLC16A5	-1.40838	6e-29	1.08e-27
DPYSL4	-1.4071	0.000464934	0.0015341
FASN	-1.40637	1.13e-70	6.25e-69
WAS	-1.40621	0.0108664	0.0275699
TMEM44	-1.40496	5.04e-20	6.07e-19
MAST4	-1.40455	3.71e-28	6.47e-27
SPTLC3	-1.40393	6.64e-19	7.59e-18
RTN2	-1.40344	1.22e-46	3.93e-45
PAPSS2	-1.40334	7.42e-44	2.2e-42
BMP2	-1.40292	1.75e-09	1.05e-08
MAPK8IP3	-1.40287	3.17e-50	1.13e-48
ID1	-1.40251	7.55e-36	1.73e-34
SMARCD2	-1.40176	1.7e-61	7.74e-60
FTH1	-1.40169	2.6e-44	7.83e-43
MGAM	-1.40087	1.15e-33	2.43e-32
AHNAK	-1.39996	1.36e-60	6.13e-59
RHBDF1	-1.39818	3.09e-27	5.18e-26
UNC5A	-1.39809	6.04e-30	1.13e-28
SMAD1	-1.39693	6.28e-21	7.92e-20
ZFYVE19	-1.3952	2.58e-34	5.64e-33
ZNF468	-1.39516	1.09e-07	5.53e-07
SPIRE2	-1.39468	2.55e-33	5.3e-32
HELZ	-1.3937	1.19e-31	2.38e-30
SLC43A2	-1.39301	1.95e-13	1.59e-12
SYT2	-1.39299	0.00861868	0.0224151
OSBPL5	-1.39143	1.6e-25	2.49e-24
PLEKHD1	-1.39099	0.00308654	0.00884356
TOM1L2	-1.38922	2.16e-57	9.14e-56
NANS	-1.38908	2.56e-47	8.44e-46
ZMAT4	-1.38743	0.0117646	0.0296163
GSTK1	-1.38596	1.82e-71	1.03e-69
SCARB1	-1.38572	1.64e-25	2.55e-24
SH3YL1	-1.3844	1.65e-47	5.45e-46
PDE5A	-1.3843	4.83e-35	1.08e-33
UNC13D	-1.38173	1.53e-67	7.97e-66
MKL1	-1.38145	3.27e-44	9.8e-43
ALOX5	-1.38094	7.51e-30	1.39e-28
CBLB	-1.37936	2.29e-49	8.04e-48
SPSB3	-1.37883	1.69e-39	4.36e-38
GAB2	-1.37849	9.21e-31	1.76e-29
STAC3	-1.37683	1.14e-07	5.78e-07
HLA-DMA	-1.37304	4.34e-11	2.97e-10
C1orf147	-1.37285	0.00040761	0.00135617
SAMD8	-1.37212	0.00303026	0.0086999
JMY	-1.37153	1.77e-40	4.73e-39
AGBL2	-1.36911	5.08e-10	3.17e-09
HOXB3	-1.36873	3.51e-22	4.71e-21
PLEKHM1	-1.36867	4.96e-53	1.9e-51
ARHGEF10L	-1.36759	1.66e-38	4.16e-37
SUSD6	-1.36217	2.36e-48	8.09e-47
ERMP1	-1.36041	3.21e-48	1.1e-46
ST3GAL4	-1.35889	1.52e-32	3.1e-31
FAM102A	-1.35614	6.3e-05	0.000235463
PUS10	-1.35614	1.59e-07	7.96e-07
MVP	-1.35591	7.62e-38	1.87e-36
MYOF	-1.35542	6.12e-71	3.43e-69
SYCP2	-1.35366	0.00708895	0.0188064
C2orf54	-1.35296	8.06e-22	1.06e-20
CAMLG	-1.35261	6.11e-30	1.14e-28
ATG14	-1.35182	9.13e-43	2.61e-41
KAT2B	-1.34943	0.000127165	0.000456083
GPRC5B	-1.34895	2.72e-49	9.5e-48
CTSD	-1.348	8.25e-68	4.33e-66
CDC14B	-1.34592	4.6e-48	1.56e-46
MXD4	-1.3453	2.12e-36	4.97e-35
SPINT1	-1.34496	7.4e-74	4.43e-72
ZNF600	-1.34445	5.99e-06	2.53e-05
KRT16	-1.34382	3.05e-17	3.13e-16
MYO1F	-1.34239	1.41e-07	7.09e-07
SH2B1	-1.34228	1.12e-34	2.48e-33
SGSM1	-1.34205	6.34e-08	3.31e-07
GRHL1	-1.3415	2.56e-46	8.15e-45
WNT9A	-1.34113	1.27e-27	2.15e-26
ZNF575	-1.3409	0.000341042	0.00114876
NINJ1	-1.34076	4.57e-39	1.16e-37
MOB2	-1.33922	4.17e-28	7.24e-27
TSPO	-1.33867	2.08e-34	4.55e-33
CAMSAP3	-1.33843	8.08e-38	1.98e-36
NAT14	-1.33709	1.12e-10	7.39e-10
KIAA1522	-1.33695	1.14e-81	7.84e-80
TLE2	-1.33662	6.31e-20	7.56e-19
IRX5	-1.33416	0.00161885	0.00489491
PTCH1	-1.3339	1.7e-24	2.53e-23
DUSP13	-1.33374	5.02e-06	2.14e-05
MYO5B	-1.33252	5.86e-40	1.53e-38
THBS3	-1.33248	4.28e-17	4.35e-16
C3	-1.33168	1.51e-71	8.56e-70
TACSTD2	-1.3316	8.29e-59	3.6e-57
ABHD3	-1.32979	3.94e-15	3.55e-14
CXXC5	-1.32975	3.11e-10	1.98e-09
HOXB6	-1.32756	3.7e-13	2.95e-12
EGLN2	-1.32674	4.99e-15	4.46e-14
ALS2CL	-1.32506	1.72e-32	3.51e-31
ITPKC	-1.3241	3.38e-34	7.34e-33
GAMT	-1.32304	1.08e-22	1.48e-21
FRAT2	-1.32271	1.29e-23	1.85e-22
ACSF2	-1.32031	2.53e-40	6.72e-39
GRIN2C	-1.31931	0.000239147	0.000823869
TBCD	-1.31814	1.16e-34	2.57e-33
ACAP3	-1.3173	1.68e-30	3.2e-29
IL18	-1.31678	7.65e-27	1.26e-25
ZSWIM8	-1.31498	9.61e-44	2.83e-42
TP53I11	-1.31459	4.74e-08	2.5e-07
CD9	-1.30997	2.4e-46	7.66e-45
C11orf71	-1.30802	0.000343151	0.00115526
TLR9	-1.30784	0.00893496	0.0231668
CAMK2G	-1.30677	1.83e-69	9.96e-68
OPN1SW	-1.30652	0.0189944	0.0454161
NARF	-1.30616	7.52e-26	1.18e-24
INPP4B	-1.30604	7.83e-20	9.33e-19
ERBB2	-1.30564	3.51e-36	8.14e-35
SAMD9	-1.30269	3.07e-22	4.12e-21
S100A9	-1.30251	4.2e-46	1.33e-44
VWDE	-1.30177	3.46e-24	5.09e-23
RASSF7	-1.30045	5.11e-25	7.79e-24
PDK2	-1.2995	5.66e-28	9.8e-27
PRR29	-1.29778	0.00224943	0.00662349
RPGRIP1	-1.29766	3.21e-05	0.000124479
CES4A	-1.29734	3.44e-18	3.75e-17
HIP1R	-1.29658	2.55e-23	3.6e-22
ADHFE1	-1.29521	1.27e-11	9.08e-11
SYBU	-1.29498	2.41e-30	4.55e-29
RIN2	-1.29432	7.62e-53	2.9e-51
NOS1AP	-1.29309	1.34e-11	9.53e-11
SMCO4	-1.29201	2.49e-05	9.76e-05
ITGB4	-1.29173	1.81e-55	7.36e-54
CDK6	-1.29128	1.28e-36	3.02e-35
NFKBIZ	-1.29115	2.06e-30	3.9e-29
PLSCR4	-1.29091	0.00584361	0.0157914
CDC42SE2	-1.28831	0.0104334	0.0266035
CITED1	-1.2882	0.0178835	0.0430665
MPP7	-1.28818	0.00057608	0.00187658
ZNF572	-1.28755	4.21e-05	0.000160515
PLEKHF1	-1.28734	2.76e-11	1.93e-10
COL12A1	-1.2864	1.51e-45	4.68e-44
OPN3	-1.28623	1.14e-28	2.02e-27
ADAT3	-1.28593	2.43e-11	1.7e-10
APH1B	-1.28422	6.86e-17	6.88e-16
CALR	-1.28294	7.28e-62	3.36e-60
CPAMD8	-1.28277	1.61e-28	2.85e-27
PKDCC	-1.28214	6.14e-10	3.81e-09
SH3BP5	-1.28181	1.31e-16	1.29e-15
CLUH	-1.28168	3.21e-25	4.93e-24
ZNF581	-1.28135	6.05e-18	6.5e-17
GRK5	-1.28055	8.87e-10	5.44e-09
TSPAN10	-1.27944	4.96e-21	6.28e-20
KCNQ2	-1.27927	0.00923476	0.0238811
MLLT3	-1.2791	6.74e-26	1.07e-24
KIAA1024	-1.27885	2.07e-08	1.13e-07
MED12	-1.27688	1.82e-38	4.54e-37
VWA1	-1.27653	2.6e-46	8.27e-45
PRSS22	-1.27604	0.000139453	0.000496803
RIMBP3C	-1.27437	0.00025246	0.000866736
CGN	-1.27336	1.35e-47	4.49e-46
CNIH2	-1.27328	0.0120416	0.0302241
IGBP1	-1.27134	4.9e-34	1.05e-32
MAPRE3	-1.26971	1.06e-09	6.45e-09
HIST3H2A	-1.26913	7.38e-23	1.02e-21
GFI1	-1.26902	0.00473846	0.0130593
AMPD2	-1.26799	2.4e-23	3.4e-22
SRRM3	-1.26517	6.24e-08	3.26e-07
TRPC4AP	-1.26467	9.11e-55	3.65e-53
MED25	-1.26387	1.61e-50	5.81e-49
NUMA1	-1.2638	3.13e-39	8.02e-38
CD177	-1.26362	0.000182162	0.000638005
ANXA9	-1.26282	8.89e-25	1.34e-23
SPACA6	-1.26151	0.00252818	0.0073678
SECTM1	-1.26118	1.18e-20	1.46e-19
VPS26B	-1.25837	1.72e-40	4.61e-39
ITPR2	-1.25826	6.46e-17	6.49e-16
STAT5A	-1.25775	2.18e-07	1.08e-06
CACNB3	-1.2577	1.72e-10	1.11e-09
IFITM10	-1.25696	3.74e-09	2.17e-08
ARHGEF28	-1.25672	2.74e-37	6.58e-36
NHLRC3	-1.25634	4.04e-37	9.62e-36
DAPK3	-1.25576	6.71e-08	3.49e-07
TAB3	-1.25553	3.01e-23	4.24e-22
ABCC5	-1.25535	5.9e-36	1.36e-34
MUTYH	-1.25462	2.6e-22	3.5e-21
NPR2	-1.25369	1.83e-11	1.3e-10
PLXNA2	-1.25296	5.13e-41	1.4e-39
GEMIN8	-1.25246	6.46e-16	6.14e-15
CORO2A	-1.25164	8.53e-45	2.61e-43
GPM6B	-1.25121	0.00011553	0.000416931
PIAS1	-1.25116	1.79e-46	5.73e-45
KLHL24	-1.251	5.27e-30	9.85e-29
PPP1R3G	-1.25054	0.000108856	0.000394743
IZUMO4	-1.25044	0.00259245	0.00753704
DLG5	-1.24928	2.62e-58	1.13e-56
AP1G2	-1.24862	5.9e-39	1.5e-37
GRB7	-1.24855	4.83e-31	9.33e-30
SIK2	-1.24698	1.24e-24	1.85e-23
TXNDC16	-1.24674	1.45e-10	9.47e-10
CYB5R1	-1.24481	3.13e-34	6.81e-33
MYOZ1	-1.24421	0.00552153	0.0149845
ATG16L2	-1.24413	1.11e-10	7.33e-10
CRYGS	-1.24277	0.00236881	0.00694297
CMTM6	-1.24263	2.43e-36	5.68e-35
TBC1D10B	-1.24254	1.87e-36	4.38e-35
DPH1	-1.24145	7.67e-21	9.62e-20
HRK	-1.24052	1.13e-18	1.27e-17
DOCK3	-1.23957	4.65e-38	1.15e-36
ABCC2	-1.2395	7.95e-41	2.14e-39
PSTPIP2	-1.23869	4.92e-11	3.35e-10
CES3	-1.23785	4.18e-06	1.8e-05
OSER1	-1.2345	4.96e-45	1.52e-43
ZNF500	-1.23448	3.99e-06	1.72e-05
ACOT1	-1.23236	1.1e-06	5.09e-06
RASA3	-1.23118	1.38e-26	2.24e-25
MAML2	-1.23029	4.52e-23	6.29e-22
OXLD1	-1.22839	1.62e-18	1.81e-17
UBAC2	-1.22695	1.74e-14	1.51e-13
LDB1	-1.22659	4.28e-47	1.4e-45
CARD19	-1.22645	7.46e-30	1.39e-28
STEAP1	-1.22532	2.68e-05	0.000104693
INPP5B	-1.22371	2e-25	3.1e-24
CASZ1	-1.22344	6.65e-24	9.66e-23
NDRG2	-1.22333	4.46e-07	2.14e-06
SDR42E1	-1.22263	0.000674531	0.00217015
BORCS6	-1.22256	4.5e-17	4.56e-16
PROM2	-1.22256	2.21e-46	7.08e-45
PGPEP1	-1.22241	1.37e-24	2.05e-23
KYAT1	-1.22241	7.72e-07	3.62e-06
EFNA1	-1.22042	3.41e-28	5.96e-27
SPECC1	-1.22008	1.22e-19	1.43e-18
SCRN2	-1.21991	3.82e-21	4.87e-20
HDAC10	-1.21965	1.23e-24	1.84e-23
CCDC120	-1.21826	4.17e-19	4.8e-18
GGA3	-1.21789	6.58e-11	4.43e-10
RPS6KA1	-1.21759	4.36e-20	5.27e-19
MAPK11	-1.21545	1.96e-06	8.78e-06
SEC14L2	-1.21483	3.18e-18	3.48e-17
CHST6	-1.21458	0.00269316	0.00780583
SLC12A5	-1.21389	6.53e-09	3.72e-08
JSRP1	-1.21315	4.57e-05	0.00017352
FAM118A	-1.21296	1.13e-10	7.46e-10
ZNF34	-1.21278	0.00427422	0.0119019
TRAK1	-1.21245	2.68e-34	5.84e-33
IST1	-1.21245	3.07e-30	5.78e-29
EPS8L2	-1.21158	1.66e-57	7.03e-56
C6orf141	-1.21157	0.00241689	0.00707171
ARID4A	-1.21123	1.18e-10	7.8e-10
ENPP5	-1.2111	4.83e-18	5.22e-17
CHPF2	-1.20998	1.69e-23	2.4e-22
TBX6	-1.20897	1.27e-06	5.81e-06
NCOA3	-1.20873	1.4e-17	1.47e-16
TAF1C	-1.20788	4.96e-16	4.74e-15
LMNTD2	-1.20592	2e-11	1.41e-10
SLC25A37	-1.20591	2.76e-40	7.32e-39
LRP2BP	-1.20408	0.00245648	0.00717606
SCARA3	-1.20397	9.16e-13	7.1e-12
ALCAM	-1.20331	6.56e-34	1.4e-32
LMTK3	-1.20132	1.59e-34	3.5e-33
PATJ	-1.2001	6.62e-15	5.88e-14
SNTB2	-1.1998	5.56e-32	1.11e-30
TOM1	-1.19975	8.13e-39	2.06e-37
TSPAN1	-1.19939	4.16e-23	5.81e-22
TRADD	-1.19853	7.88e-38	1.93e-36
ALPK1	-1.19795	2.34e-24	3.47e-23
NPB	-1.19771	1.59e-10	1.04e-09
DLG4	-1.19747	8.82e-29	1.57e-27
PHRF1	-1.19736	2.96e-40	7.83e-39
ADAMTS17	-1.19666	1e-11	7.23e-11
NRIP1	-1.19633	2.45e-36	5.71e-35
C2CD2	-1.1948	8.77e-18	9.33e-17
ANKRD39	-1.19447	2.17e-10	1.4e-09
RNF225	-1.19417	0.000782557	0.00249786
NRBP2	-1.19416	4.28e-10	2.69e-09
UNC93B1	-1.19402	9.93e-17	9.86e-16
RPUSD4	-1.19274	1.05e-10	6.93e-10
TSPAN5	-1.19205	2.05e-14	1.77e-13
PTGR1	-1.19202	9.25e-66	4.64e-64
AKR1C3	-1.19161	8.76e-44	2.59e-42
HUNK	-1.19149	5.07e-07	2.42e-06
HADH	-1.19093	4.41e-19	5.07e-18
ACTG1	-1.19005	5.56e-19	6.37e-18
STK10	-1.19	1.22e-33	2.57e-32
ATP12A	-1.18951	0.00562371	0.015231
RIMBP3	-1.18867	2.2e-07	1.09e-06
DPM3	-1.18829	2.78e-24	4.1e-23
INSL3	-1.18757	0.000497871	0.00163607
PPP1R3B	-1.18751	6.92e-16	6.56e-15
TMEM234	-1.1872	1.05e-06	4.84e-06
ZNF396	-1.18709	0.000749332	0.00239781
SHROOM1	-1.18676	3.71e-12	2.76e-11
CORO6	-1.18665	7.33e-16	6.94e-15
RALGDS	-1.18581	2.87e-10	1.83e-09
BSDC1	-1.18581	3.78e-15	3.41e-14
VSIG10	-1.18412	1.29e-43	3.77e-42
SLC9A1	-1.18343	2.53e-07	1.24e-06
LGR4	-1.18262	2.44e-31	4.77e-30
NR6A1	-1.18187	8.79e-16	8.26e-15
CHKA	-1.18135	8.26e-47	2.67e-45
ZNF846	-1.18129	0.00953525	0.0245686
LIMD1	-1.18121	1.65e-40	4.41e-39
ZNF552	-1.18116	1.26e-27	2.14e-26
VMAC	-1.18086	7.68e-09	4.35e-08
C10orf67	-1.18026	2.99e-06	1.31e-05
TBC1D10A	-1.17962	3.43e-18	3.74e-17
KCTD2	-1.1796	3.15e-31	6.14e-30
POR	-1.17901	1.16e-56	4.85e-55
FILIP1L	-1.17798	4.2e-05	0.00016025
SYDE2	-1.17791	1.34e-16	1.32e-15
ARL15	-1.17745	1.61e-15	1.49e-14
SIX2	-1.1766	0.00550624	0.0149525
RORC	-1.17609	0.0049181	0.0135092
ETFB	-1.17563	2.51e-36	5.85e-35
WDR97	-1.17545	0.000102533	0.000372838
COL11A2	-1.1746	1.2e-06	5.52e-06
OS9	-1.17402	3.8e-35	8.55e-34
OVOL1	-1.17394	1.7e-28	3.01e-27
TRIM46	-1.17365	1.72e-14	1.49e-13
TSPAN15	-1.17359	5.83e-33	1.21e-31
CHP1	-1.17356	1.62e-53	6.27e-52
SATB1	-1.1723	2.49e-10	1.59e-09
FAM213A	-1.172	7.05e-10	4.36e-09
SCARB2	-1.17195	0.00106754	0.00333414
DHRS3	-1.17169	9.15e-36	2.09e-34
CHI3L2	-1.17148	2.69e-10	1.72e-09
ZNF785	-1.16954	2.11e-09	1.25e-08
PCDH12	-1.16938	0.000153515	0.00054311
AKR1B1	-1.16896	5.01e-42	1.41e-40
CA11	-1.16846	2.85e-16	2.77e-15
PFKFB3	-1.16515	3.38e-06	1.47e-05
C11orf52	-1.16483	6.06e-12	4.44e-11
JAKMIP3	-1.16419	7.17e-10	4.43e-09
NUDT8	-1.16338	1.18e-08	6.6e-08
RBL2	-1.16312	1.29e-45	4.01e-44
RAP2B	-1.16297	5.55e-45	1.7e-43
DDOST	-1.16203	1.3e-16	1.28e-15
ASTN2	-1.16141	7.5e-08	3.88e-07
RNPEPL1	-1.16004	7.81e-08	4.04e-07
C1orf61	-1.16002	8.49e-07	3.96e-06
BCAR3	-1.15895	1.18e-41	3.28e-40
KIZ	-1.1589	2.39e-15	2.19e-14
PRTN3	-1.15834	0.00478796	0.0131829
TCAF2	-1.1577	2.28e-06	1.01e-05
HSPG2	-1.15595	1.04e-35	2.37e-34
HIST2H4A	-1.15555	6.4e-06	2.69e-05
ZG16B	-1.15495	1.75e-23	2.49e-22
POLR2M	-1.15487	2.23e-05	8.83e-05
CTIF	-1.15466	3.48e-14	2.96e-13
FOXN3	-1.15372	3.55e-09	2.07e-08
EEF2K	-1.15324	1.24e-29	2.28e-28
CCDC24	-1.15294	2.01e-18	2.23e-17
SYT15	-1.15291	8.7e-10	5.34e-09
NR2F2	-1.15167	8.02e-47	2.6e-45
LRRC45	-1.15144	9.73e-27	1.59e-25
RASSF6	-1.15121	0.00146482	0.00446565
CRIP2	-1.15082	3.14e-06	1.37e-05
FBXO25	-1.15013	1.59e-12	1.21e-11
NR4A2	-1.15003	0.00313729	0.0089789
CCDC6	-1.14927	2.49e-43	7.23e-42
MACROD2	-1.14905	0.000663398	0.00213729
LTBP4	-1.14634	7.88e-18	8.4e-17
UBN2	-1.14632	7.39e-34	1.58e-32
CDKN2B	-1.146	6.65e-33	1.37e-31
CNPPD1	-1.14477	1e-20	1.24e-19
ZNF282	-1.14327	2.61e-27	4.39e-26
SPNS3	-1.14314	0.000235754	0.000812772
PSAP	-1.143	7.72e-53	2.93e-51
GNPTG	-1.14211	2.16e-21	2.79e-20
CLDN3	-1.14204	3.01e-18	3.3e-17
SUFU	-1.14203	2.81e-30	5.29e-29
COL4A3BP	-1.14199	5.04e-12	3.71e-11
NEK10	-1.1416	0.0127794	0.0318603
TTC21A	-1.14081	0.00101869	0.0031933
ACAD9	-1.1405	2.75e-37	6.61e-36
BRWD1	-1.13985	7.8e-34	1.66e-32
CDK5RAP3	-1.13809	9.55e-21	1.19e-19
ACAA1	-1.13773	3.99e-23	5.58e-22
GTF2I	-1.13597	3.89e-48	1.32e-46
CTSS	-1.13526	1.99e-06	8.9e-06
ELMO3	-1.13502	3.07e-25	4.72e-24
CMTM7	-1.13489	3.27e-11	2.26e-10
RHOBTB3	-1.13462	7.45e-47	2.42e-45
SYNGR2	-1.13429	4.34e-32	8.75e-31
DAG1	-1.13421	2.97e-57	1.25e-55
PILRB	-1.13404	1.42e-06	6.48e-06
CMTM8	-1.13389	1.14e-19	1.35e-18
RBFOX3	-1.13331	0.0151992	0.037263
ITGA7	-1.13215	0.00676459	0.0180321
RAMP1	-1.13173	1.31e-19	1.54e-18
STRADA	-1.13158	4.34e-12	3.22e-11
CTTN	-1.13142	3.55e-53	1.36e-51
EME2	-1.13119	1.96e-29	3.58e-28
ABCB9	-1.12918	1.71e-13	1.4e-12
PNRC1	-1.12832	1.06e-16	1.05e-15
PARP4	-1.12774	3.47e-32	7.02e-31
EPS8L1	-1.1276	1.49e-25	2.32e-24
CALHM2	-1.12759	7.03e-44	2.09e-42
CBR3	-1.1266	2.01e-07	9.95e-07
C3orf58	-1.12542	4.09e-14	3.48e-13
ZBED2	-1.12535	8.66e-09	4.89e-08
EPOR	-1.1244	5e-22	6.65e-21
LAMTOR4	-1.12439	5.16e-23	7.16e-22
CARD6	-1.12327	7.48e-23	1.03e-21
ANKHD1-EIF4EBP3	-1.12295	3.31e-14	2.82e-13
OGFOD3	-1.1228	4.59e-22	6.12e-21
TFPI	-1.12166	2.66e-25	4.1e-24
BICDL2	-1.12059	5.33e-22	7.07e-21
CHD3	-1.12043	7.98e-35	1.78e-33
PROS1	-1.11999	7.28e-09	4.14e-08
AGAP3	-1.11967	2.15e-35	4.86e-34
SUSD3	-1.11945	1.16e-06	5.35e-06
HGS	-1.11851	4.14e-52	1.54e-50
PDGFRL	-1.11837	5.32e-07	2.54e-06
ACOT2	-1.1183	1.91e-08	1.05e-07
RNF213	-1.11822	2.25e-38	5.62e-37
TCHH	-1.11793	8.43e-06	3.5e-05
MYCL	-1.11702	7.55e-09	4.28e-08
TAX1BP3	-1.11666	5.25e-07	2.5e-06
GM2A	-1.11649	4.75e-36	1.1e-34
ZNF589	-1.11614	0.00516435	0.0141172
MAST3	-1.11613	1.43e-24	2.13e-23
METRN	-1.11556	6.29e-20	7.54e-19
C17orf97	-1.11454	0.00209072	0.00619261
CREBRF	-1.11407	6.71e-21	8.45e-20
VPS51	-1.11349	2.13e-32	4.34e-31
ACTN4	-1.11322	8.75e-24	1.27e-22
TXNIP	-1.11193	4.97e-30	9.3e-29
TINAGL1	-1.11166	6.68e-40	1.74e-38
GPX4	-1.1113	1.46e-38	3.68e-37
MCF2L	-1.111	3.04e-25	4.68e-24
UBALD2	-1.11062	3.01e-22	4.05e-21
SLC2A12	-1.11003	7.6e-10	4.68e-09
KAT14	-1.10996	3.92e-31	7.61e-30
REPIN1	-1.10984	4.3e-46	1.36e-44
LRRC8A	-1.10948	1.18e-27	2.01e-26
S100P	-1.10895	2.5e-24	3.7e-23
VPS37B	-1.10826	1.69e-36	3.98e-35
CCNO	-1.1081	1.74e-16	1.71e-15
SIDT1	-1.10658	0.000363553	0.0012188
ZDHHC9	-1.10535	3.7e-54	1.46e-52
KCNK1	-1.10473	0.00198511	0.00590307
TP53INP1	-1.10457	1.34e-16	1.32e-15
GRIP1	-1.10451	5.03e-06	2.15e-05
AP2A2	-1.10272	2.62e-23	3.7e-22
DENND3	-1.10141	8.93e-37	2.11e-35
WNT4	-1.10103	1.45e-09	8.74e-09
DMPK	-1.10102	5.2e-23	7.21e-22
MPG	-1.10002	6.56e-23	9.06e-22
TTLL3	-1.09968	3.86e-11	2.66e-10
ATG2A	-1.09828	6.75e-22	8.93e-21
ARHGEF10	-1.09781	2.95e-23	4.15e-22
AP2A1	-1.09734	2.31e-18	2.55e-17
NABP1	-1.09687	8.88e-23	1.22e-21
FAM110A	-1.09668	1.85e-07	9.23e-07
CERS4	-1.09661	4.5e-26	7.19e-25
CNN2	-1.09576	1.82e-34	3.99e-33
MYH7B	-1.09568	0.0204391	0.0483991
MAGEE1	-1.09473	8.72e-08	4.48e-07
RBBP8NL	-1.09468	7.17e-18	7.67e-17
RANBP10	-1.09411	9.45e-30	1.74e-28
ZNF189	-1.09384	4.45e-13	3.53e-12
CPOX	-1.09335	3.71e-10	2.34e-09
DSTN	-1.09308	1.31e-08	7.28e-08
SLC7A7	-1.09302	1.7e-06	7.68e-06
GPD1L	-1.09282	9.16e-05	0.000335104
PLXNA3	-1.09234	4.28e-34	9.22e-33
KCTD17	-1.09046	5.87e-21	7.4e-20
MTHFR	-1.09029	4.48e-26	7.15e-25
CDK18	-1.09015	2.68e-14	2.29e-13
LTC4S	-1.08986	4.13e-08	2.2e-07
SLC39A8	-1.08888	1.82e-18	2.03e-17
MSI2	-1.08781	0.00582526	0.0157461
CORO1B	-1.08758	3.69e-41	1.01e-39
SLCO3A1	-1.08697	1.45e-14	1.27e-13
MDK	-1.08671	1.39e-26	2.26e-25
KIFC2	-1.08654	5.35e-25	8.14e-24
LANCL1	-1.08626	4.87e-22	6.49e-21
RCOR2	-1.08529	0.000118804	0.000428082
ADAM10	-1.08258	1.25e-41	3.47e-40
SHOX2	-1.08215	8.23e-09	4.65e-08
TMEM159	-1.08211	1.08e-18	1.22e-17
NPTX1	-1.08165	7.68e-17	7.68e-16
RPUSD3	-1.08156	1.32e-31	2.6e-30
ACTR3C	-1.08135	2.63e-08	1.42e-07
DIRAS2	-1.08105	0.000133426	0.000476528
CFAP45	-1.0806	0.00915999	0.0237045
CYP2S1	-1.0804	1.14e-05	4.65e-05
PRKCD	-1.07979	1.42e-22	1.93e-21
RUNDC1	-1.07918	6.56e-27	1.08e-25
ST14	-1.07909	6.66e-39	1.69e-37
EPHX4	-1.07742	3.59e-05	0.000137974
EFNA4	-1.07737	8.95e-08	4.59e-07
OTUD5	-1.07642	2.96e-17	3.04e-16
C15orf62	-1.07567	0.000226458	0.00078273
PDIA4	-1.07542	2.76e-51	1.01e-49
RRBP1	-1.07509	9.34e-13	7.23e-12
RGL2	-1.07501	1.6e-31	3.15e-30
STAT3	-1.07482	1.19e-47	3.95e-46
SYDE1	-1.0743	8.83e-12	6.39e-11
CCDC80	-1.07417	2.53e-25	3.9e-24
TUFT1	-1.07365	0.00309236	0.00885926
PICK1	-1.07358	2.15e-18	2.38e-17
CBX2	-1.07319	7.66e-21	9.6e-20
LRP5	-1.07307	4.06e-42	1.14e-40
NR1H3	-1.07293	3.55e-22	4.76e-21
FBXO24	-1.07249	0.0127797	0.0318603
SAR1A	-1.07216	0.00436071	0.0121197
GRAMD4	-1.07195	4.09e-28	7.12e-27
DOC2A	-1.07131	0.00922393	0.0238579
AGPAT4	-1.07107	1.8e-06	8.09e-06
ZCCHC2	-1.07103	5.67e-19	6.48e-18
CARHSP1	-1.06969	1.61e-34	3.54e-33
AKR1C2	-1.06962	5.73e-53	2.19e-51
MRPL23	-1.06956	1.91e-10	1.23e-09
SPTBN2	-1.06946	2.52e-33	5.24e-32
ALKBH4	-1.06933	3.39e-13	2.71e-12
TMED9	-1.06874	4.45e-25	6.82e-24
SEMA4G	-1.06574	0.00113801	0.00353132
VAX2	-1.0648	0.0163872	0.0398123
TEPSIN	-1.06463	5.96e-21	7.51e-20
PTK2B	-1.06418	1.16e-19	1.37e-18
TMCO4	-1.06368	1.56e-10	1.02e-09
SFXN3	-1.06364	1.51e-32	3.08e-31
ERF	-1.06337	2.31e-27	3.89e-26
CLN8	-1.06243	1.27e-17	1.34e-16
MATN2	-1.06239	1.38e-20	1.71e-19
EPHA1	-1.0623	4.56e-21	5.8e-20
GPNMB	-1.06177	1.03e-10	6.81e-10
CPD	-1.06149	8.01e-28	1.38e-26
CSAD	-1.06043	2.14e-12	1.61e-11
GPR39	-1.06022	4.25e-13	3.38e-12
LETMD1	-1.05978	3.69e-18	4.02e-17
DNAJC5	-1.05948	2.4e-41	6.6e-40
RBFA	-1.05947	5.07e-11	3.45e-10
FAM122B	-1.05931	3.25e-31	6.32e-30
CAV2	-1.0591	2.32e-37	5.59e-36
NAPEPLD	-1.05904	1.29e-07	6.52e-07
FOXO1	-1.059	1.8e-18	2.01e-17
VPS37D	-1.05831	3.02e-06	1.32e-05
EML3	-1.05815	1.62e-19	1.9e-18
PDS5B	-1.05695	1.77e-33	3.69e-32
PRODH	-1.05678	0.0099858	0.0255951
TIMP3	-1.05659	6.83e-29	1.22e-27
PGS1	-1.05608	5.57e-22	7.4e-21
PANO1	-1.05547	0.0111231	0.0281541
ANG	-1.05451	3.37e-05	0.00013031
TSC2	-1.0535	1.85e-38	4.62e-37
SLC38A10	-1.05332	7.89e-22	1.04e-20
TRIM45	-1.05331	1.01e-07	5.15e-07
CYB561	-1.053	1.84e-17	1.9e-16
ACVRL1	-1.05286	0.00230365	0.00677142
NLGN3	-1.05277	2.08e-05	8.24e-05
SMAD3	-1.05272	6.43e-37	1.53e-35
PUSL1	-1.05267	6.08e-17	6.12e-16
TMEM144	-1.0521	2.31e-10	1.48e-09
ISYNA1	-1.05183	1.4e-29	2.57e-28
KBTBD4	-1.05117	5.67e-16	5.41e-15
JUP	-1.05013	6.31e-42	1.77e-40
PLCH2	-1.0492	0.00452588	0.0125397
SPAG4	-1.04786	4.79e-06	2.05e-05
CDC42BPG	-1.04779	1.29e-25	2.02e-24
CASP2	-1.04706	5.51e-06	2.34e-05
TRANK1	-1.04669	3.63e-22	4.86e-21
ST5	-1.04629	1.27e-21	1.66e-20
JMJD7-PLA2G4B	-1.04604	7.86e-09	4.45e-08
KLHL21	-1.04595	7.98e-30	1.48e-28
UGCG	-1.04541	1.72e-40	4.6e-39
BCOR	-1.0454	0.00525977	0.0143473
HPX	-1.04533	0.00111329	0.00346263
CAB39L	-1.04503	1.44e-07	7.22e-07
RNF207	-1.045	1.59e-11	1.13e-10
ARHGAP24	-1.04499	1.06e-09	6.45e-09
NOA1	-1.04478	2.95e-32	5.98e-31
SLC2A1	-1.04385	1.12e-42	3.18e-41
OGFR	-1.04378	8.61e-29	1.54e-27
SMARCC2	-1.04365	5.54e-30	1.03e-28
RPS6KA3	-1.04312	1.92e-28	3.38e-27
EFEMP1	-1.04304	3.4e-31	6.61e-30
OTUD7B	-1.04299	7.56e-24	1.1e-22
CYTH2	-1.04288	4.1e-14	3.48e-13
ALDH1L1	-1.04259	0.000123694	0.000444571
GNAI2	-1.04219	2.57e-43	7.45e-42
C17orf100	-1.04192	9.41e-12	6.8e-11
SUMF1	-1.04102	1.19e-10	7.85e-10
SLC46A3	-1.04097	8.11e-20	9.65e-19
CDC42EP3	-1.04058	5.1e-33	1.06e-31
FAM89B	-1.04041	1.25e-19	1.47e-18
CACFD1	-1.04035	3.68e-15	3.32e-14
C1orf216	-1.03985	7.79e-09	4.41e-08
TWIST2	-1.03964	2.48e-09	1.47e-08
ABCC1	-1.03893	1.94e-44	5.87e-43
STX12	-1.03845	9.38e-22	1.23e-20
NFRKB	-1.03838	2.79e-20	3.4e-19
ALDH1A2	-1.03818	0.000109393	0.000396519
OLFML2A	-1.03786	2.33e-21	3e-20
CDH4	-1.03681	0.00160239	0.00484972
WDR5B	-1.03666	3.79e-15	3.42e-14
PLIN4	-1.0359	5.01e-11	3.41e-10
LUZP1	-1.03577	5.02e-24	7.35e-23
NRK	-1.03564	2.86e-07	1.39e-06
GPLD1	-1.03548	0.000815047	0.00259443
WDR91	-1.03477	1.34e-16	1.32e-15
VAMP5	-1.03438	1.51e-07	7.58e-07
LAT	-1.03428	7.4e-05	0.000274376
CACNA1A	-1.03417	0.000253805	0.000871119
SIK3	-1.03406	1.28e-24	1.92e-23
WNT5B	-1.03354	0.00141582	0.00432763
HIST2H4B	-1.03348	0.00192981	0.00575001
SIRT2	-1.03309	2.99e-25	4.6e-24
KRT13	-1.03286	3.41e-05	0.000131496
SSSCA1	-1.03284	1.25e-12	9.56e-12
SMPDL3A	-1.03256	1.82e-10	1.18e-09
BAIAP2	-1.03245	4.15e-20	5.02e-19
THEM6	-1.03064	2.26e-24	3.35e-23
PLPP5	-1.02952	6.46e-12	4.72e-11
DGAT1	-1.02913	1.16e-29	2.14e-28
MBD2	-1.02885	4.16e-27	6.9e-26
AMOTL1	-1.0277	1.82e-26	2.96e-25
DGCR2	-1.0268	2e-14	1.73e-13
C1orf226	-1.02578	1.34e-25	2.09e-24
GALNT6	-1.02449	1.15e-19	1.36e-18
ZMAT3	-1.0231	3.69e-23	5.16e-22
KLHL17	-1.0221	2.12e-13	1.72e-12
MAN2B2	-1.02156	2.19e-32	4.45e-31
SLC47A2	-1.02151	0.000456297	0.00150813
MED28	-1.02117	2.95e-21	3.79e-20
TBC1D4	-1.02082	2.72e-17	2.8e-16
SERTAD3	-1.02058	3.48e-05	0.000133955
TM2D3	-1.02052	1.19e-05	4.84e-05
MYZAP	-1.01894	0.00548752	0.0149103
TNS1	-1.01869	5.2e-09	2.98e-08
EBPL	-1.01868	3.75e-34	8.13e-33
PRUNE1	-1.01829	3.79e-06	1.64e-05
TAOK2	-1.01786	1.41e-38	3.55e-37
PLD2	-1.01749	2.87e-29	5.21e-28
MGST2	-1.01693	5.46e-12	4.01e-11
CLSTN1	-1.01576	3.47e-45	1.07e-43
RABEP2	-1.01522	9.33e-10	5.72e-09
GBP3	-1.01491	3.14e-30	5.92e-29
IGF2BP2	-1.01473	8.47e-30	1.57e-28
PGD	-1.01445	3.42e-40	9.04e-39
PLK2	-1.01386	8.83e-27	1.45e-25
RAB6B	-1.01365	9.47e-15	8.34e-14
ZNF394	-1.0134	9.51e-06	3.92e-05
SLC26A11	-1.01276	1.59e-09	9.56e-09
RNF223	-1.01224	9.26e-10	5.68e-09
GLMP	-1.01211	3.82e-26	6.12e-25
TPRA1	-1.01202	7.81e-18	8.33e-17
SLC40A1	-1.01193	1.28e-23	1.83e-22
SPATS2L	-1.01092	1.36e-16	1.34e-15
CENPT	-1.00966	4.28e-14	3.63e-13
EPHX1	-1.00819	1.67e-38	4.17e-37
LYNX1	-1.00765	2.79e-05	0.000109049
UBQLN2	-1.0073	8.67e-36	1.99e-34
CRAT	-1.00526	2.89e-23	4.07e-22
SFI1	-1.00514	2.49e-17	2.57e-16
NFKB2	-1.00463	6.78e-35	1.51e-33
RIBC2	-1.00455	0.00634345	0.0170053
ZMYND8	-1.00418	1.27e-31	2.51e-30
CDK3	-1.00301	0.00183958	0.00550268
APP	-1.00237	1.84e-14	1.59e-13
PLEKHH2	-1.00189	0.00342432	0.00971544
DEDD2	-1.00066	1.55e-17	1.62e-16
SERPINF1	-1.00065	0.00439038	0.0121934
ARSI	-1.00036	4.33e-10	2.72e-09
ANKRD50	1.00032	6.18e-17	6.22e-16
RNF187	1.00069	6.65e-40	1.73e-38
PHF20L1	1.00075	3.95e-17	4.02e-16
IRAK1	1.00093	6.86e-28	1.18e-26
MRPL16	1.00114	2.04e-24	3.03e-23
TBCEL	1.00154	0.000115477	0.000416858
CHTOP	1.00269	2.68e-31	5.22e-30
AURKB	1.00317	1.17e-11	8.37e-11
ACTL6A	1.00367	6.44e-30	1.2e-28
CCDC167	1.00381	1.08e-09	6.59e-09
MORC4	1.00418	7.45e-16	7.05e-15
B3GNT4	1.00425	0.0182314	0.0438134
TIMP1	1.00451	1.08e-23	1.56e-22
UBIAD1	1.00581	3.53e-10	2.23e-09
IBTK	1.006	9.7e-24	1.4e-22
FAM135A	1.00617	1.48e-12	1.13e-11
EID2	1.00623	4.45e-19	5.12e-18
ADPRH	1.00672	0.000345635	0.00116285
USP13	1.00776	1.09e-09	6.61e-09
ARHGAP19	1.0079	6.19e-10	3.84e-09
TAF9	1.00796	4.18e-10	2.63e-09
SPHK2	1.00945	1.83e-08	1.01e-07
ULK2	1.00945	3.28e-15	2.97e-14
RNF220	1.01043	4.3e-08	2.28e-07
NRL	1.01144	0.00258896	0.00752859
HMGN3	1.01159	5.78e-26	9.18e-25
ZC3H6	1.01224	9.52e-06	3.92e-05
RANBP1	1.01236	1.47e-18	1.66e-17
F8A3	1.01294	5.15e-17	5.21e-16
CLEC18B	1.01324	0.00452247	0.0125317
IMMP2L	1.01345	8.4e-06	3.49e-05
CINP	1.01417	7.34e-10	4.53e-09
TTC7B	1.01424	9.28e-15	8.17e-14
MPP2	1.01433	9.9e-08	5.06e-07
ESF1	1.01434	1.76e-18	1.97e-17
DTYMK	1.01438	5.2e-15	4.65e-14
ECM1	1.01452	3.57e-06	1.55e-05
TTC1	1.01538	7.35e-19	8.38e-18
ZNF200	1.0155	6.13e-12	4.49e-11
FRMD5	1.01575	2.58e-06	1.14e-05
ALKBH8	1.01659	2.67e-09	1.57e-08
STK40	1.01712	1.82e-35	4.13e-34
MICB	1.01716	6.06e-23	8.38e-22
FBXO45	1.01724	4.47e-30	8.38e-29
ATPAF1	1.01753	4.07e-22	5.43e-21
RAN	1.01846	8.28e-10	5.09e-09
PDE12	1.01884	2.19e-18	2.42e-17
ARHGEF4	1.01932	4.35e-11	2.98e-10
STMN1	1.01995	2.92e-20	3.56e-19
KIF27	1.02052	0.000157287	0.000555762
BASP1	1.02055	1.64e-40	4.41e-39
MPV17L2	1.02063	3.65e-11	2.52e-10
ACSL3	1.02144	5.73e-47	1.87e-45
NUAK2	1.0229	1.17e-33	2.47e-32
COQ9	1.02334	1.96e-13	1.6e-12
ABCG1	1.02343	6.2e-13	4.87e-12
TIMELESS	1.0235	3.68e-17	3.76e-16
AGPAT5	1.02372	4.26e-10	2.68e-09
SEPT7	1.02444	1.23e-24	1.84e-23
STRBP	1.02487	3.77e-27	6.28e-26
WDR12	1.02546	9.89e-24	1.43e-22
AUNIP	1.02595	0.000573226	0.00186752
FAIM	1.02612	5.98e-15	5.33e-14
HEATR3	1.02627	2.02e-20	2.48e-19
LBR	1.02633	6.53e-37	1.55e-35
HLA-F	1.02711	0.000485803	0.00159944
PSPH	1.02716	2.22e-13	1.8e-12
FAM91A1	1.02797	1.17e-09	7.07e-09
TMEM69	1.02812	1.27e-21	1.66e-20
RNGTT	1.02815	5.71e-17	5.76e-16
ZNF345	1.02834	0.00977797	0.0251306
TTC31	1.02894	3.51e-06	1.53e-05
PRKAA2	1.02917	1.5e-16	1.48e-15
AHR	1.02922	0.0181117	0.0435461
ANKRD18B	1.02932	0.00614104	0.0165183
COX7A2	1.03007	6.8e-23	9.38e-22
CBFA2T3	1.03256	2.1e-05	8.34e-05
F8A2	1.03283	5.9e-18	6.34e-17
FAM84B	1.03357	6.78e-31	1.3e-29
MRPL18	1.03371	1.95e-24	2.9e-23
BYSL	1.03391	7.42e-14	6.21e-13
KLF12	1.03441	0.000867232	0.00274923
CHD5	1.03544	0.0204751	0.0484797
NHSL1	1.03585	1.2e-12	9.23e-12
TRA2B	1.03697	5.77e-21	7.29e-20
SEC61G	1.03703	5.39e-38	1.33e-36
THBS2	1.0373	0.00544147	0.0148002
BBS10	1.03737	1.93e-14	1.67e-13
MTFP1	1.03761	3.04e-13	2.45e-12
CALM2	1.03765	9.63e-12	6.96e-11
YOD1	1.03782	2.26e-25	3.5e-24
DLL3	1.04025	1.46e-05	5.91e-05
PDLIM7	1.0404	2.33e-29	4.24e-28
CEP78	1.04058	9.42e-13	7.28e-12
CENPH	1.04083	1.15e-08	6.44e-08
FASTKD2	1.04118	2.62e-12	1.97e-11
FAHD2A	1.04143	2.16e-18	2.39e-17
ZNF134	1.0415	5.8e-28	1e-26
GPR19	1.04154	0.00288798	0.00831667
AZI2	1.04215	3.54e-13	2.83e-12
WDR36	1.04238	1.95e-05	7.76e-05
GNPNAT1	1.04333	3.17e-27	5.3e-26
TRAIP	1.04369	4.85e-06	2.07e-05
LANCL2	1.04463	2.93e-32	5.95e-31
MYRF	1.04463	1.81e-11	1.28e-10
TACC3	1.04534	6.51e-13	5.1e-12
ALG14	1.04621	1.25e-07	6.31e-07
FSCN1	1.04654	5.71e-40	1.49e-38
CD3EAP	1.04665	7.44e-07	3.49e-06
SP2	1.04709	5.87e-14	4.94e-13
MRPL19	1.04714	2.88e-17	2.96e-16
CHSY1	1.04722	3.92e-15	3.54e-14
EFCAB6	1.04896	0.00150134	0.00456337
POLD2	1.04903	9.85e-16	9.23e-15
BCAP29	1.04942	6.91e-09	3.93e-08
GAR1	1.0495	1.29e-19	1.52e-18
LEMD2	1.04957	1.38e-07	6.94e-07
MYLK	1.05007	0.000133349	0.000476322
GUF1	1.05011	9.13e-38	2.23e-36
ENO2	1.05072	6.77e-08	3.52e-07
ARVCF	1.05074	5.28e-15	4.72e-14
POLR2C	1.05078	6.59e-31	1.27e-29
TTC39A	1.05095	1.64e-18	1.83e-17
ZNF549	1.05122	3.06e-13	2.46e-12
CHIC2	1.05132	3.11e-11	2.16e-10
MAPK8	1.05197	2.22e-23	3.15e-22
CSF3R	1.05205	0.000381065	0.00127366
GOLGA7	1.05264	7.18e-11	4.82e-10
ZFAND2A	1.05303	2.05e-22	2.77e-21
LRRC8C	1.05334	1.31e-05	5.32e-05
NDUFA4	1.05408	2.68e-26	4.31e-25
BORA	1.05463	4.4e-13	3.49e-12
ROBO3	1.05536	0.00437267	0.0121495
RFK	1.05676	7.93e-23	1.09e-21
GREM1	1.05694	5.68e-05	0.000213655
KLHL18	1.05827	4.93e-14	4.16e-13
MAMLD1	1.05854	1.65e-05	6.64e-05
ACER3	1.05896	4.41e-13	3.5e-12
MAP4K4	1.05912	8.32e-24	1.2e-22
SLC39A14	1.05922	4.78e-25	7.3e-24
SERF1B	1.05983	1.29e-12	9.89e-12
HK2	1.06016	1.09e-24	1.65e-23
RPA3	1.06091	3.55e-17	3.63e-16
PCMT1	1.0614	1.78e-10	1.15e-09
LYPLAL1	1.06186	2.06e-09	1.23e-08
MAD2L2	1.06397	8.97e-14	7.46e-13
NEK4	1.06475	1.08e-22	1.48e-21
FAM86B1	1.06567	6.98e-07	3.29e-06
TPMT	1.06581	2.8e-17	2.88e-16
CTSO	1.06591	1.69e-08	9.33e-08
SLAMF7	1.06597	0.0175456	0.0423606
WTAP	1.06651	3.63e-39	9.26e-38
PABPC1L	1.06736	9.09e-21	1.13e-19
KCND1	1.06828	0.00083982	0.00266929
F8A1	1.06867	7.85e-20	9.35e-19
C3orf18	1.06877	2.36e-06	1.05e-05
FAT2	1.06877	0.00597883	0.0161193
THAP12	1.06916	3.79e-32	7.65e-31
SERPINB1	1.06979	5.4e-30	1.01e-28
SSX2IP	1.06986	1.47e-17	1.54e-16
PANK3	1.07068	7.28e-29	1.3e-27
CD8A	1.07091	0.0145618	0.0358552
MAP3K2	1.07125	3.57e-40	9.43e-39
CSF2RA	1.07242	5.23e-14	4.41e-13
ALG6	1.07297	9.81e-11	6.52e-10
FAM124A	1.07307	0.00582561	0.0157461
LRRC34	1.07479	2.3e-06	1.02e-05
TPM1	1.07552	7.91e-07	3.7e-06
MTRF1L	1.07763	5.3e-21	6.71e-20
PIGX	1.07831	9.96e-33	2.05e-31
NOXO1	1.07831	4.25e-10	2.67e-09
PSMA2	1.07985	2.81e-09	1.65e-08
GINS1	1.08189	3.07e-09	1.8e-08
DDX24	1.0821	4.84e-20	5.84e-19
FAM24B	1.08213	0.000154813	0.000547627
NUCKS1	1.08255	8.1e-40	2.11e-38
NUP37	1.08312	9.47e-22	1.24e-20
C17orf67	1.08352	0.000264863	0.000906635
MORN2	1.08384	1.93e-10	1.25e-09
APOPT1	1.08486	6.49e-17	6.52e-16
IMPA1	1.08486	1.08e-13	8.96e-13
PRTFDC1	1.08496	1.45e-15	1.34e-14
CBY1	1.08528	1.53e-29	2.8e-28
LIN9	1.08573	8.15e-14	6.79e-13
CSRP1	1.08662	0.0188662	0.0451646
GTF2H3	1.08688	1.39e-31	2.74e-30
PPCDC	1.08708	5.82e-11	3.94e-10
RASSF3	1.08736	2.04e-25	3.16e-24
TIMM10	1.08763	8.74e-09	4.94e-08
GPR135	1.08768	0.000237783	0.000819545
ANGPT1	1.0881	0.00190699	0.005688
MPHOSPH9	1.0881	8.03e-11	5.37e-10
NAPG	1.08824	0.00292077	0.00840162
MKKS	1.08848	2.01e-20	2.47e-19
FAM200A	1.08869	6.69e-15	5.94e-14
RNF224	1.08878	3.39e-06	1.48e-05
TXNL4B	1.08884	5.1e-21	6.47e-20
KPNA5	1.08925	2.4e-08	1.3e-07
MSRB3	1.08949	2.83e-09	1.66e-08
TRIAP1	1.09001	8.05e-18	8.58e-17
MTIF2	1.09042	1.3e-23	1.86e-22
SNRPE	1.09084	5.37e-20	6.46e-19
CIB1	1.09093	7.13e-32	1.43e-30
SF3B6	1.0911	1.31e-31	2.6e-30
STAMBP	1.09135	2.75e-21	3.52e-20
ARL2	1.09142	1.45e-12	1.11e-11
ZDHHC14	1.09222	9.6e-09	5.4e-08
CAGE1	1.09353	8.01e-05	0.000295151
NLN	1.09392	1.34e-10	8.75e-10
FBXO27	1.09454	2.5e-11	1.75e-10
P3H4	1.09691	2.78e-16	2.7e-15
POLR2G	1.09918	1.41e-35	3.21e-34
SLC43A3	1.09947	1.27e-11	9.1e-11
SERF1A	1.09947	3.6e-13	2.87e-12
RRP15	1.10019	2.12e-24	3.14e-23
[truncated: 1,725 more rows]

## Sheet: H1975OR vs H1975-DEGs
Gene	Log2FC	Pvalue	AdjP
S100A9	-16.3395	8.79e-43	3.26e-41
CHI3L1	-15.8446	7.16e-40	2.39e-38
SERPINB3	-15.3435	4.61e-38	1.43e-36
SH3BGRL	-14.6022	9.91e-35	2.72e-33
GPC4	-14.3082	2.59e-33	6.59e-32
ATP10A	-14.1112	2.13e-32	5.21e-31
HTR3A	-13.8177	6.01e-31	1.38e-29
SERPINB4	-13.6278	3.18e-58	2e-56
EMB	-13.4035	2.87e-29	6.2e-28
ANKRD33	-13.1561	4.06e-28	8.28e-27
CKMT1B	-12.9152	2.64e-27	5.12e-26
PADI2	-12.7502	1.26e-26	2.38e-25
NKX2-1	-12.6347	7.95e-26	1.45e-24
PTGFRN	-12.3208	7.2e-25	1.25e-23
GALNT5	-12.2791	9.04e-25	1.57e-23
SMARCA1	-12.271	9.33e-77	9.67e-75
MID2	-12.1971	3.14e-24	5.28e-23
WIPF3	-12.1217	4.58e-24	7.65e-23
PTPN13	-12.0868	6.04e-24	1e-22
SPP1	-12.0544	1.16e-23	1.89e-22
ISY1-RAB43	-12.014	0.00210435	0.00569016
SPINK5	-11.9628	1.67e-23	2.7e-22
ADAM19	-11.9092	3.14e-23	4.99e-22
GDAP1	-11.9025	3.2e-23	5.09e-22
CHDH	-11.8701	6.49e-23	1.02e-21
HLA-DPA1	-11.8065	1.19e-22	1.84e-21
MAOB	-11.7998	8.58e-23	1.34e-21
RGN	-11.7927	8.9e-23	1.39e-21
CALCR	-11.6947	2.06e-22	3.15e-21
EPHA10	-11.6916	1.63e-21	2.36e-20
HS6ST2	-11.6642	3.8e-22	5.72e-21
S100A8	-11.6472	5.79e-22	8.63e-21
SERPINA3	-11.565	8.24e-22	1.22e-20
PALMD	-11.514	1.01e-21	1.47e-20
S1PR1	-11.3522	6.47e-21	9.04e-20
LBP	-11.3469	1.92e-20	2.6e-19
PSG3	-11.2857	7.13e-21	9.93e-20
NACAD	-11.2762	8.62e-21	1.19e-19
FRMPD3	-11.2567	1.03e-20	1.42e-19
CLMP	-11.2051	7.87e-52	3.94e-50
ATP1A2	-11.1984	2.1e-20	2.84e-19
TRPV6	-11.1961	1.78e-20	2.43e-19
SLC2A10	-11.1428	3.35e-20	4.48e-19
CYS1	-11.0434	9.35e-20	1.22e-18
TMEM255A	-11.014	7.61e-20	1e-18
GPR87	-10.9972	9.8e-50	4.65e-48
RPS6KA6	-10.9875	1.27e-19	1.64e-18
PRMT6	-10.9613	1.39e-19	1.79e-18
FOXA2	-10.9103	2.04e-19	2.6e-18
CHRD	-10.9051	8.4e-19	1.03e-17
TMEM61	-10.8751	2.66e-19	3.37e-18
ART5	-10.8674	1.67e-18	2.02e-17
VENTX	-10.8572	4.51e-19	5.65e-18
TUBB4A	-10.8275	8.56e-19	1.05e-17
DSC2	-10.7289	1.4e-18	1.7e-17
IFITM1	-10.7007	4.6e-14	4.04e-13
MCF2L	-10.6872	1.28e-18	1.56e-17
PIFO	-10.6857	1.54e-18	1.86e-17
ACPP	-10.6768	8.15e-18	9.38e-17
GALNT15	-10.6512	1.83e-18	2.21e-17
LYPD6	-10.6107	3.76e-18	4.42e-17
PDE9A	-10.603	2.85e-18	3.38e-17
CHAT	-10.5993	3.38e-18	3.99e-17
SEC14L6	-10.5978	4.9e-18	5.72e-17
SBK3	-10.5821	3.19e-18	3.77e-17
CACNG4	-10.5743	9.22e-18	1.06e-16
CFI	-10.5703	4.75e-18	5.55e-17
MKX	-10.5444	4.44e-18	5.2e-17
PON3	-10.5118	8.73e-18	1e-16
HOXD4	-10.4449	1.04e-17	1.19e-16
SIX3	-10.4169	3.09e-17	3.41e-16
HMGN5	-10.4102	1.68e-17	1.89e-16
SALL2	-10.41	2.3e-17	2.56e-16
HPN	-10.3923	2.42e-17	2.68e-16
SLC38A3	-10.391	3.84e-17	4.19e-16
APOE	-10.3671	7.49e-208	1.01e-204
SYT3	-10.3665	2.32e-17	2.58e-16
FRAS1	-10.3532	3.84e-44	1.5e-42
TREM1	-10.3215	7.28e-17	7.77e-16
LRRCC1	-10.3012	7.56e-17	8.06e-16
PPP1R1B	-10.2906	3.91e-17	4.27e-16
C9orf106	-10.2079	8.27e-17	8.79e-16
GLDN	-10.2031	8.01e-17	8.51e-16
LMX1B	-10.1945	9.16e-17	9.7e-16
ENPP4	-10.1866	1.15e-16	1.21e-15
PYGO1	-10.1761	3.43e-15	3.28e-14
JPH1	-10.1139	3.85e-16	3.93e-15
SFTA3	-10.0548	1.39e-15	1.37e-14
EDA2R	-10.0525	4e-16	4.09e-15
CNTNAP3	-10.0301	4.8e-16	4.88e-15
SLC35F3	-10.0079	5.06e-16	5.14e-15
KPNA7	-9.99488	6.8e-16	6.85e-15
ZNF214	-9.99012	7.31e-16	7.35e-15
KIAA0408	-9.9642	6.04e-16	6.11e-15
MYBPH	-9.95616	7.32e-16	7.36e-15
MYCBPAP	-9.95582	6.47e-15	6.07e-14
PRSS50	-9.93862	2.9e-15	2.79e-14
SLC16A7	-9.88237	1.92e-15	1.88e-14
IGSF22	-9.86569	2.15e-15	2.09e-14
WFDC2	-9.86006	6e-91	8.68e-89
HDX	-9.83305	2.69e-15	2.59e-14
VTCN1	-9.82819	5.01e-15	4.74e-14
ATP1B2	-9.78754	2.71e-15	2.61e-14
PNMA2	-9.78195	7.81e-48	3.45e-46
CP	-9.75546	1.23e-20	1.69e-19
QPCT	-9.72895	4.28e-15	4.07e-14
GABRD	-9.72188	5.53e-15	5.22e-14
C1orf115	-9.71888	4.53e-15	4.3e-14
ARHGEF25	-9.70545	1.65e-09	9.72e-09
USH1C	-9.69223	8.06e-15	7.5e-14
BEX5	-9.688	9.02e-15	8.35e-14
PCDHAC1	-9.67708	4.61e-15	4.37e-14
KCNQ3	-9.67464	8.47e-15	7.87e-14
ALOX5	-9.627	2.37e-14	2.12e-13
PYCARD	-9.61414	2.25e-37	6.81e-36
MIOX	-9.61031	1.9e-14	1.72e-13
B4GALNT4	-9.58278	2.62e-37	7.91e-36
IFITM2	-9.55947	2.1e-13	1.74e-12
DLK1	-9.55747	2.28e-14	2.05e-13
CYP4F8	-9.55368	5.74e-14	4.98e-13
CCK	-9.55201	2.35e-14	2.11e-13
NME5	-9.46651	5.53e-14	4.82e-13
EHD3	-9.46026	1.06e-13	9.04e-13
ANTXR1	-9.45285	4.86e-14	4.27e-13
FOXJ1	-9.44195	1.23e-35	3.48e-34
FOXB1	-9.42338	1.15e-13	9.71e-13
SULT1A2	-9.42307	5.86e-14	5.08e-13
NYNRIN	-9.41943	5.6e-14	4.87e-13
ELFN1	-9.37179	1.04e-13	8.83e-13
ACKR3	-9.3713	8.97e-13	7.1e-12
CRYGN	-9.36368	9.9e-14	8.45e-13
RIPK3	-9.36055	9.27e-14	7.92e-13
EPSTI1	-9.35632	3.24e-13	2.64e-12
PTGS2	-9.35057	1.64e-13	1.37e-12
CKMT1A	-9.33281	9.33e-73	8.52e-71
ARHGEF26	-9.32567	2.54e-35	7.16e-34
PDE4C	-9.31878	2.4e-11	1.69e-10
GGT5	-9.30848	1.54e-12	1.2e-11
EVC2	-9.30547	1.96e-13	1.63e-12
SLC4A4	-9.30435	3.4e-35	9.5e-34
GOLT1A	-9.29715	1.57e-13	1.32e-12
CSDC2	-9.26058	5.16e-13	4.14e-12
GPA33	-9.22729	3.18e-13	2.6e-12
KCNG1	-9.20859	3.83e-13	3.11e-12
WISP2	-9.20733	5.16e-227	1.2e-223
TSLP	-9.20099	3.56e-12	2.68e-11
CXCR3	-9.19488	1.19e-12	9.33e-12
NMNAT3	-9.19408	4.92e-13	3.96e-12
C2CD4A	-9.10974	2.34e-12	1.79e-11
SCN8A	-9.10342	7.05e-13	5.62e-12
S100A7	-9.10178	5.68e-12	4.19e-11
PTH1R	-9.09712	9.08e-13	7.18e-12
DSP	-9.08663	0	0
LURAP1	-9.07309	1.75e-12	1.35e-11
ANKRD65	-9.07074	1.03e-12	8.1e-12
COBL	-9.05888	3.7e-18	4.36e-17
C19orf84	-9.05493	1.25e-12	9.77e-12
NKAIN4	-9.04323	5.64e-12	4.16e-11
BATF	-9.04315	2.34e-12	1.79e-11
STK32A	-9.03952	2.6e-12	1.98e-11
TNS4	-9.02871	2.29e-12	1.75e-11
GPNMB	-8.98907	4.14e-13	3.36e-12
KANK1	-8.98807	2.68e-12	2.03e-11
HOXA3	-8.97978	2e-12	1.54e-11
SLC52A1	-8.97866	5.7e-12	4.21e-11
TLX1	-8.96538	2.76e-12	2.09e-11
ATP8A1	-8.95126	4.74e-09	2.67e-08
ADAP2	-8.94074	4.56e-12	3.4e-11
SEMA3E	-8.92391	6.04e-12	4.44e-11
PRSS50	-8.90998	2.66e-11	1.86e-10
SLC7A10	-8.90013	1.55e-11	1.1e-10
MTMR8	-8.89138	7.65e-12	5.59e-11
CADPS2	-8.87738	3.32e-38	1.04e-36
MPZL2	-8.87567	2.37e-09	1.38e-08
TTC9	-8.86941	1.04e-11	7.51e-11
RASAL1	-8.84981	1.01e-11	7.3e-11
TJP3	-8.82524	6.48e-08	3.25e-07
MRVI1	-8.8212	9.87e-12	7.14e-11
ERICH5	-8.81079	1.55e-11	1.1e-10
RNF165	-8.80917	1.31e-16	1.37e-15
TM4SF18	-8.80473	9.47e-38	2.92e-36
AMOT	-8.7716	2.39e-11	1.68e-10
HLA-DRA	-8.77154	6.38e-08	3.21e-07
GPR158	-8.77085	1.22e-11	8.74e-11
ATCAY	-8.76857	4.75e-11	3.25e-10
LRG1	-8.76585	0	0
DMRT2	-8.7363	2.32e-11	1.64e-10
MYO18B	-8.70896	2.45e-11	1.72e-10
KRT13	-8.69113	2.1e-11	1.48e-10
TMC1	-8.68876	2.31e-11	1.63e-10
BCL11A	-8.66296	4.94e-11	3.37e-10
PSTPIP2	-8.62893	1.56e-29	3.4e-28
ICA1	-8.60323	4.59e-11	3.15e-10
PKP2	-8.5779	1.19e-10	7.87e-10
STAC2	-8.56762	1.01e-10	6.73e-10
ADD3	-8.56143	1.68e-213	2.68e-210
EMID1	-8.53829	1.35e-10	8.85e-10
TMEM125	-8.52205	1.56e-10	1.02e-09
HLA-DRB5	-8.51651	8.84e-11	5.91e-10
HSH2D	-8.49331	1.55e-24	2.65e-23
DEFB1	-8.46869	3.48e-10	2.19e-09
PLIN5	-8.45211	6.4e-08	3.21e-07
HPGD	-8.45173	1.31e-10	8.62e-10
VAV3	-8.42717	8.19e-06	3.22e-05
RNF144A	-8.40847	4.26e-08	2.18e-07
TMEM151A	-8.39609	2.78e-10	1.77e-09
KLF8	-8.39483	9.82e-28	1.96e-26
AOC1	-8.37779	5.62e-10	3.47e-09
CD36	-8.3585	5.77e-10	3.56e-09
SLC6A3	-8.3401	3.06e-10	1.94e-09
NKAIN1	-8.33815	4.38e-10	2.73e-09
SYBU	-8.30109	5.8e-21	8.14e-20
TMEM130	-8.30081	1.53e-09	9.03e-09
PLVAP	-8.28523	4.81e-10	2.98e-09
ADAM22	-8.28181	9.66e-10	5.84e-09
TRPV2	-8.27486	5.59e-31	1.29e-29
MCTP2	-8.26516	7.89e-10	4.81e-09
VNN2	-8.25896	6.35e-10	3.9e-09
PROM1	-8.24238	9.17e-10	5.56e-09
GRHL2	-8.23747	1.07e-08	5.79e-08
SYDE2	-8.23472	7.75e-10	4.72e-09
PRRX1	-8.22408	2.11e-08	1.11e-07
SYNGR1	-8.20803	1.84e-10	1.19e-09
LGALS12	-8.20529	1.01e-09	6.07e-09
C8orf31	-8.18495	1.41e-09	8.39e-09
CLCA2	-8.17673	4.72e-09	2.66e-08
DYDC2	-8.17644	1.72e-09	1.01e-08
LRRC36	-8.17589	1.11e-09	6.7e-09
UBXN10	-8.12642	2.09e-71	1.86e-69
HSD17B3	-8.12611	4.42e-09	2.49e-08
COL9A1	-8.12394	7.73e-09	4.26e-08
S100A12	-8.12391	1.68e-09	9.87e-09
CREG2	-8.11994	1.1e-19	1.42e-18
SPNS3	-8.10684	1.88e-09	1.1e-08
SLC16A14	-8.1016	5.44e-06	2.2e-05
GPR63	-8.09538	3.71e-09	2.11e-08
KLK6	-8.0685	3.61e-09	2.06e-08
SESN3	-8.05747	5.98e-07	2.71e-06
LPAR1	-8.05152	2.75e-09	1.59e-08
COCH	-8.05107	2.95e-09	1.7e-08
SULT1C2	-8.02295	5.21e-09	2.92e-08
ANO9	-8.01442	2.4e-121	6.9e-119
DHH	-8.00687	1.75e-08	9.31e-08
MOB3B	-8.00686	5.9e-09	3.29e-08
NELL2	-8.00676	4.82e-09	2.71e-08
CLGN	-8.00197	7.51e-09	4.14e-08
PPM1H	-7.99943	1.21e-108	2.63e-106
RNASE1	-7.99739	1.61e-85	2.11e-83
ECSCR	-7.98822	8.09e-09	4.44e-08
CACNG3	-7.98601	6.02e-09	3.35e-08
DIO3	-7.98255	1.05e-08	5.68e-08
MMP13	-7.98131	3.55e-05	0.0001289
IRF6	-7.97106	3.99e-12	2.98e-11
SLC34A2	-7.96991	4.47e-07	2.06e-06
GRIK4	-7.9686	8.87e-09	4.85e-08
CFAP221	-7.9604	6.68e-08	3.35e-07
CSTA	-7.95011	7e-09	3.87e-08
ADCY4	-7.94732	7.64e-09	4.21e-08
NLRP12	-7.9414	8.84e-09	4.84e-08
RSPH14	-7.93453	1.59e-08	8.47e-08
NPTX2	-7.9292	9.43e-09	5.14e-08
CDKL2	-7.90123	9.55e-09	5.21e-08
CCR3	-7.90107	9.81e-09	5.34e-08
OGDHL	-7.89617	1.09e-08	5.92e-08
UMODL1	-7.88667	6.24e-08	3.14e-07
HGC6.3	-7.88421	1.26e-07	6.11e-07
VSIG1	-7.88284	1.31e-08	7.06e-08
C17orf64	-7.86984	2.53e-08	1.33e-07
ITPKB	-7.86978	6.76e-112	1.6e-109
ACOT6	-7.85558	3.7e-08	1.91e-07
TSPAN8	-7.84104	4.39e-08	2.24e-07
MCOLN2	-7.8365	1.44e-08	7.7e-08
HAP1	-7.81996	1.81e-08	9.65e-08
NR2F1	-7.7954	1.63e-111	3.79e-109
HP	-7.79112	1.26e-07	6.11e-07
CACNA1F	-7.78286	1.49e-12	1.16e-11
GRID1	-7.7799	2.04e-08	1.08e-07
LRRC6	-7.75023	3.48e-07	1.62e-06
RSPO3	-7.74591	3.67e-08	1.89e-07
GATA3	-7.68673	4.66e-08	2.37e-07
KCP	-7.66445	4.4e-15	4.17e-14
NRXN2	-7.66442	1.13e-07	5.52e-07
ACP5	-7.66205	1.09e-140	4.37e-138
TLR9	-7.65344	5.74e-08	2.9e-07
CPXM1	-7.65268	6.27e-08	3.15e-07
SCGN	-7.6512	1.83e-07	8.76e-07
PPEF1	-7.64989	1.13e-07	5.54e-07
ANKFN1	-7.63431	1.22e-07	5.94e-07
CLEC7A	-7.62892	1.23e-07	5.97e-07
STK33	-7.62811	1.32e-07	6.4e-07
TC2N	-7.61746	5e-24	8.34e-23
LINGO4	-7.61212	8.81e-08	4.36e-07
ANKRD22	-7.56568	1.51e-07	7.29e-07
LY75	-7.55181	1.53e-07	7.4e-07
IRF8	-7.54192	2.21e-07	1.05e-06
TKTL1	-7.54012	4.72e-07	2.17e-06
CD52	-7.52074	1.56e-07	7.51e-07
DMRT1	-7.51224	3.65e-07	1.69e-06
TMEM132B	-7.51157	2.96e-07	1.39e-06
PSG8	-7.46842	3.03e-07	1.42e-06
SLC28A2	-7.46471	4.65e-07	2.13e-06
AGR2	-7.45429	4.71e-07	2.16e-06
BIRC7	-7.44649	6.28e-07	2.85e-06
PIWIL2	-7.44454	2.33e-07	1.1e-06
GHRHR	-7.43687	9.65e-07	4.27e-06
SCNN1A	-7.42102	7.39e-10	4.52e-09
SLC39A2	-7.41891	2.74e-07	1.29e-06
CAMP	-7.41284	1.08e-06	4.77e-06
MYOZ1	-7.40881	3.38e-07	1.58e-06
KIRREL2	-7.39515	4.06e-07	1.87e-06
GOLGA6A	-7.39396	1e-06	4.43e-06
CFAP65	-7.38837	1.56e-06	6.76e-06
SOX30	-7.37975	9.39e-07	4.16e-06
DHRS9	-7.37171	2.41e-37	7.28e-36
DMBT1	-7.35675	4.9e-07	2.24e-06
PDE6B	-7.35473	6.41e-07	2.9e-06
ARAP2	-7.31889	1.01e-06	4.44e-06
SLITRK6	-7.3081	3.44e-18	4.05e-17
HLA-DRB1	-7.30537	1.38e-06	6.01e-06
SEMA5B	-7.30374	5.28e-22	7.89e-21
FGF14	-7.30106	6.59e-06	2.62e-05
C11orf44	-7.29131	1.48e-06	6.41e-06
ABCA4	-7.27982	3.18e-06	1.32e-05
AGT	-7.2789	3.57e-199	4.57e-196
CEACAM20	-7.27516	9.23e-07	4.1e-06
MCOLN3	-7.27336	3.64e-06	1.51e-05
NR2E1	-7.26818	1.41e-06	6.14e-06
PRSS8	-7.26751	0.000333739	0.00103796
TMEM88B	-7.26734	2.06e-06	8.76e-06
KLHL32	-7.26347	3.03e-06	1.26e-05
CMTM8	-7.25154	6.34e-16	6.4e-15
C11orf52	-7.24763	7.39e-22	1.09e-20
CLCNKA	-7.24657	5.38e-06	2.17e-05
HOXA5	-7.23523	2.4e-06	1.01e-05
XKR3	-7.23203	5.2e-06	2.1e-05
ZDHHC19	-7.23182	1.34e-06	5.83e-06
HLA-DMB	-7.21752	7.7e-52	3.87e-50
PRRT4	-7.21531	1.36e-06	5.92e-06
KCNE3	-7.20971	1.66e-06	7.16e-06
TIGD4	-7.19776	1.53e-06	6.61e-06
TMTC1	-7.18884	2.19e-06	9.31e-06
CCM2L	-7.18519	1.33e-06	5.81e-06
SOD3	-7.18484	6.51e-08	3.27e-07
IRF7	-7.15945	3.56e-124	1.05e-121
CPZ	-7.15733	0.000511996	0.00153978
PELI2	-7.15296	1.74e-06	7.47e-06
CEBPE	-7.14785	1.09e-05	4.21e-05
AUTS2	-7.13759	1.91e-06	8.16e-06
MRGPRF	-7.12757	4.02e-06	1.65e-05
MSI1	-7.1214	2.85e-06	1.19e-05
RBP7	-7.10846	8.26e-06	3.24e-05
DRC1	-7.10224	3.47e-06	1.44e-05
FAIM2	-7.09299	2.41e-06	1.02e-05
BSND	-7.08894	2.79e-06	1.17e-05
ITGB6	-7.08882	4.26e-06	1.74e-05
FAM107A	-7.05816	3.13e-06	1.3e-05
C2orf91	-7.05593	3.47e-06	1.44e-05
SYT16	-7.05545	2.73e-17	3.02e-16
FGF19	-7.04316	1.4e-05	5.36e-05
ANK3	-7.02789	1.99e-12	1.53e-11
RBPMS2	-7.02669	4.46e-06	1.82e-05
GOLGA6L3	-7.02274	4.24e-06	1.73e-05
KIF5C	-7.00702	7.3e-06	2.89e-05
SLC36A2	-7.0064	1.2e-05	4.61e-05
PSG11	-6.99711	7.3e-06	2.89e-05
ITGB4	-6.98643	0	0
ANOS1	-6.97593	4.91e-06	1.99e-05
RASL10B	-6.97447	1.72e-20	2.35e-19
GUCY2D	-6.96791	1.3e-20	1.79e-19
CD74	-6.96565	1.31e-119	3.59e-117
GSDMC	-6.95871	5.7e-06	2.29e-05
DRC7	-6.95795	6.68e-06	2.65e-05
KIF5A	-6.94312	5.62e-09	3.14e-08
SLITRK5	-6.93999	1.5e-05	5.69e-05
ZMYND12	-6.93954	5.07e-16	5.15e-15
NMRK2	-6.93662	1.08e-05	4.18e-05
ZKSCAN7	-6.93519	6.68e-17	7.15e-16
TBX21	-6.9227	6.78e-06	2.7e-05
IRX6	-6.91996	7.44e-06	2.94e-05
PRKG2	-6.91545	2.86e-05	0.000105322
FES	-6.91219	1.52e-15	1.49e-14
RGS6	-6.88251	6.51e-15	6.1e-14
SLC4A9	-6.88089	8.3e-07	3.71e-06
SEPT5	-6.87836	1.56e-06	6.74e-06
TRIM50	-6.87103	2.28e-05	8.5e-05
KDF1	-6.87098	1.37e-05	5.22e-05
NCKAP1L	-6.86425	1.26e-05	4.83e-05
NTRK2	-6.85473	5.52e-05	0.00019529
DRD1	-6.84391	8.16e-05	0.000280659
UTS2R	-6.83024	1.23e-05	4.74e-05
CDC42EP5	-6.8122	4.41e-105	8.88e-103
C9orf50	-6.79688	0.000177818	0.000580022
FGF17	-6.79455	5.56e-05	0.000196526
VWF	-6.79223	0.000126684	0.000422711
RNF225	-6.7914	2.8e-05	0.000103215
ARHGEF15	-6.77727	6.33e-05	0.000221778
PLBD1	-6.77126	6.53e-09	3.62e-08
BICC1	-6.76823	2.78e-05	0.000102436
GIMAP8	-6.76419	9.22e-19	1.13e-17
KCNK15	-6.75909	2.92e-06	1.22e-05
STK31	-6.75514	1.18e-06	5.19e-06
NUP62CL	-6.75433	6.03e-15	5.67e-14
AGXT	-6.74619	7.04e-05	0.000244549
ACSS1	-6.73351	7.65e-107	1.59e-104
PPP1R14A	-6.72832	2.66e-05	9.83e-05
SLC30A3	-6.72734	0.000569318	0.0016978
COLCA2	-6.7268	2.43e-05	9.03e-05
CYP4X1	-6.71952	3.45e-05	0.000125495
SULT1A1	-6.70139	3.86e-05	0.00013954
TPD52L1	-6.69468	9.16e-97	1.5e-94
ELMOD1	-6.68787	2.84e-05	0.000104606
FMOD	-6.68309	4.44e-05	0.000159275
CT62	-6.68231	7.54e-05	0.000260627
MUC4	-6.67566	1.5e-42	5.52e-41
THRB	-6.67549	2.68e-06	1.12e-05
ENPEP	-6.67018	1e-17	1.15e-16
LY6D	-6.66429	3.19e-05	0.000116523
CDH3	-6.66233	4.92e-248	2.1e-244
KCNE2	-6.6471	7.21e-05	0.000250232
TENM4	-6.64646	4.09e-05	0.000147367
SCTR	-6.64366	5.37e-05	0.000190149
PDZD3	-6.64266	8.84e-05	0.000302074
PLEKHG6	-6.64137	2.15e-19	2.74e-18
FRK	-6.63609	4.44e-11	3.05e-10
ALDH1L1	-6.6318	2.3e-14	2.06e-13
GLRA3	-6.63051	0.000210958	0.000677584
RASGRP2	-6.62683	7.12e-15	6.65e-14
DNAJC5G	-6.6232	3.96e-05	0.000142702
HLA-DOA	-6.6057	0.000108174	0.000364847
HOXD3	-6.60383	5.95e-05	0.000209432
APOA2	-6.60342	5.52e-05	0.000195086
TSPAN33	-6.60126	1.84e-31	4.34e-30
SLC4A1	-6.6002	6.44e-05	0.000225524
RHBG	-6.59721	4.43e-14	3.9e-13
CBLC	-6.59316	3.71e-17	4.06e-16
TMEM86A	-6.59219	1.15e-143	5.06e-141
KLRC1	-6.58417	9.71e-05	0.000329796
RSPO4	-6.5772	5.41e-05	0.000191541
GFRA2	-6.57701	8.28e-05	0.000284367
LAMA4	-6.57597	6.63e-05	0.000231632
GCNT3	-6.57501	2.16e-13	1.79e-12
MARCH9	-6.5716	8.55e-81	9.64e-79
IGFBP5	-6.57132	9.28e-75	9.07e-73
KIAA1211L	-6.57118	0.000102036	0.000345466
HOXD8	-6.56321	0.00368862	0.00947741
GYG2	-6.55677	7.06e-05	0.000245324
SLC24A3	-6.55674	6.24e-05	0.00021888
ARHGAP20	-6.55506	6.08e-05	0.000213586
OCA2	-6.55352	0.00309871	0.00810573
TIE1	-6.5525	0.00021423	0.000687148
LAYN	-6.55125	0.000127745	0.000425804
CD4	-6.55062	0.000129366	0.000430983
PLA2R1	-6.54512	1.67e-43	6.3e-42
TRPV4	-6.53501	7.85e-17	8.35e-16
KRT32	-6.5309	4.18e-15	3.97e-14
GLIS1	-6.52604	8.46e-05	0.000290253
MERTK	-6.52036	5.79e-71	5.06e-69
RIPPLY3	-6.50593	7.5e-05	0.000259492
ARMC3	-6.50462	8.67e-05	0.000296907
GIP	-6.49962	0.000123982	0.000414234
KRT78	-6.49005	0.000274792	0.000865884
MUC16	-6.48824	2.45e-113	6.09e-111
SIRPG	-6.4818	0.000109214	0.00036821
XKR5	-6.48009	0.000186713	0.000605948
HLA-DPB1	-6.47351	0.000281275	0.000884352
LGI3	-6.47281	0.000436771	0.0013317
SORT1	-6.46899	1.96e-102	3.66e-100
DHDH	-6.46858	2.48e-18	2.95e-17
TRIM22	-6.464	0.000843109	0.00245174
STON1-GTF2A1L	-6.46315	0.00170329	0.00468537
ATP6V0A4	-6.46249	0.000171279	0.000560121
CAPN8	-6.45996	0.000122492	0.000409576
OVOL1	-6.45864	9.44e-05	0.000321013
PRSS42	-6.45707	9.57e-05	0.000325316
PCLO	-6.4549	1.93e-67	1.59e-65
FOXL2	-6.45405	6.74e-05	0.000235038
FAM83F	-6.45156	2.29e-74	2.21e-72
FCN3	-6.44773	0.00436149	0.0110291
SMIM22	-6.44534	6.38e-05	0.000223478
ZNF157	-6.43735	0.000146202	0.000482366
C5orf49	-6.43204	0.00426649	0.0108102
SMPX	-6.42671	7.21e-05	0.00025013
SV2A	-6.4151	0.000829389	0.00241431
ZNF660	-6.41368	0.00170676	0.00469377
UGT1A6	-6.41119	0.000225124	0.000719204
WFDC1	-6.41088	0.000210414	0.000676178
NUTM2F	-6.40879	0.00018875	0.000612092
RAB19	-6.40794	0.000180418	0.000587699
NOTCH3	-6.40604	1.07e-61	7.35e-60
ZNF385C	-6.40256	1.76e-10	1.14e-09
INSL3	-6.39928	7.05e-40	2.36e-38
NOVA1	-6.38521	1.57e-27	3.08e-26
SHISA7	-6.38015	0.000249011	0.000790095
RHCE	-6.37745	9.91e-15	9.16e-14
GRB14	-6.35245	0.000508266	0.00152964
COL8A2	-6.34048	9.18e-05	0.000312593
CD164L2	-6.33746	3.5e-15	3.35e-14
DRAXIN	-6.33708	9.12e-14	7.8e-13
LILRB5	-6.32971	0.000205931	0.000662935
ARHGAP8	-6.32767	1.18e-25	2.12e-24
CHST1	-6.32601	1.38e-09	8.25e-09
KCNK4	-6.32436	0.00020743	0.000667023
SP7	-6.32209	0.000310954	0.000971461
MAP6	-6.32179	0.000325973	0.00101541
FXYD4	-6.3132	0.0081992	0.0195461
CPNE4	-6.30644	0.000461261	0.0013992
BPIFB4	-6.30268	0.000365975	0.00112996
KLHDC7B	-6.29714	6.65e-191	7.4e-188
NNT	-6.29292	1.2e-58	7.62e-57
FNDC10	-6.28744	4.16e-08	2.13e-07
SERPING1	-6.27764	4.59e-10	2.86e-09
KLK5	-6.27363	0.000258209	0.000817509
THSD7A	-6.27284	0.000590674	0.0017574
SHROOM2	-6.27189	0.000298754	0.000936316
PLPPR3	-6.27026	8.21e-05	0.000282165
ADRA1D	-6.26339	0.000461705	0.00140038
HOXA6	-6.25128	0.000550259	0.00164518
S100P	-6.25075	0.000228722	0.000730154
OR51B5	-6.24896	0.00048771	0.00147367
NRG2	-6.24863	0.000517732	0.00155612
SAMSN1	-6.24583	0.000370692	0.00114385
ALPP	-6.24317	2.75e-12	2.09e-11
CYP4F11	-6.24219	0.00031454	0.000981943
NFATC4	-6.23876	4.4e-66	3.46e-64
ASIC1	-6.23614	4.65e-71	4.08e-69
ADGRD2	-6.22415	0.00142422	0.00397366
COL22A1	-6.21849	0.000439048	0.00133752
FAP	-6.21504	0.000347866	0.00107849
TMEM190	-6.21251	0.00736483	0.0177421
PCDHA13	-6.21179	0.000494431	0.00149221
CXCL14	-6.21132	0.000354506	0.00109774
PCP2	-6.20513	2.22e-05	8.31e-05
AP3B2	-6.19661	6.42e-14	5.55e-13
IFI44L	-6.19108	9.95e-121	2.8e-118
THRSP	-6.18683	0.000403319	0.00123722
CYP27A1	-6.17698	7.36e-136	2.55e-133
TMEM37	-6.17249	7.78e-08	3.87e-07
CD302	-6.16669	0.0101318	0.0236877
PRUNE2	-6.15676	8.61e-165	5.8e-162
ACOXL	-6.15577	1.5e-30	3.39e-29
ATP1A4	-6.15311	0.000530453	0.00159189
SAMD12	-6.14922	0.000601177	0.00178636
CROCC2	-6.14442	0.00087693	0.002542
HBE1	-6.14413	0.000910538	0.00263079
ST14	-6.14328	1.18e-37	3.61e-36
LDLRAD1	-6.14213	0.00122846	0.00346908
MLXIPL	-6.13635	5.78e-53	3.02e-51
TEKT2	-6.13331	1.9e-09	1.11e-08
POM121L2	-6.12927	0.00137648	0.0038497
METTL7B	-6.12908	5.07e-76	5.11e-74
SLC6A20	-6.12465	8.03e-13	6.38e-12
CD8A	-6.12134	0.00066938	0.00197344
DYNLRB2	-6.09851	0.00106385	0.00304012
ARRDC5	-6.0892	0.00075799	0.00221732
CILP	-6.08744	0.00110844	0.00315801
HSPB7	-6.08603	0.000748949	0.00219212
DMKN	-6.07879	7.8e-144	3.5e-141
APOH	-6.06231	0.000971214	0.00279411
SEC14L5	-6.06227	0.0108411	0.0251804
CDH1	-6.05936	6.18e-55	3.44e-53
PRKAG3	-6.05756	0.000675499	0.0019908
SEPT12	-6.05639	0.000861981	0.00250235
NPC1L1	-6.0562	3.72e-09	2.12e-08
CA4	-6.0555	0.000786497	0.00229677
LCN15	-6.05156	0.00123715	0.0034909
ROBO1	-6.04471	2.75e-233	8.78e-230
TMPRSS7	-6.04308	0.0134873	0.0305966
SPATA6L	-6.04302	0.00314266	0.00821147
SYTL5	-6.0339	2.45e-34	6.56e-33
FSIP2	-6.02846	0.000799036	0.00233099
COLCA1	-6.02452	0.000958328	0.00276045
LY6H	-6.02213	0.000843444	0.00245244
SCUBE1	-6.02089	0.00104639	0.00299322
SBSN	-6.01186	2.62e-81	3e-79
TLL2	-6.00909	4.61e-41	1.61e-39
APOBEC3H	-6.00402	0.01218	0.027918
C1R	-5.99933	6.55e-190	6.99e-187
TNNI2	-5.99756	0.00111321	0.00316808
RUNX3	-5.99173	0.00110866	0.0031583
KCNJ10	-5.98734	0.0011667	0.00330963
ATP4A	-5.98518	0.00121798	0.00344137
C20orf203	-5.98248	0.0125819	0.0287105
SLAIN1	-5.98166	0.00201907	0.00547866
AIFM3	-5.97978	0.00463962	0.0116587
ENTPD2	-5.9734	1.85e-26	3.45e-25
MYO7A	-5.9689	2.93e-108	6.24e-106
SERPINE2	-5.96154	0.00185966	0.00507785
FBLN5	-5.96061	0.00109915	0.00313294
RFPL4B	-5.95654	0.00134365	0.00376735
CPXM2	-5.95445	0.0134298	0.0304824
ISM2	-5.95364	0.00120758	0.00341349
C5AR2	-5.95332	4.01e-11	2.76e-10
APOD	-5.95008	0.0018989	0.00517729
NPIPB6	-5.94208	0.0148601	0.0334324
SASH1	-5.93522	8.55e-06	3.35e-05
SUCNR1	-5.92852	0.00186131	0.00508182
FAXC	-5.92851	0.000270808	0.000853961
NFASC	-5.92754	0.00223593	0.00601354
SLC3A1	-5.92722	0.00148766	0.00413975
TNFSF10	-5.92673	5.71e-30	1.27e-28
NCAN	-5.9245	1.64e-10	1.07e-09
PRICKLE4	-5.92403	1.77e-13	1.48e-12
KNDC1	-5.92355	5.9e-230	1.68e-226
RAB11FIP4	-5.92218	7.08e-140	2.74e-137
MROH7	-5.91854	4.08e-08	2.09e-07
CREB3L3	-5.89831	5.97e-56	3.43e-54
TTC36	-5.88844	0.00163131	0.00450384
PBX1	-5.88727	2.54e-157	1.55e-154
OTOG	-5.88609	0.00137508	0.00384621
ELAVL3	-5.88343	0.00139964	0.00391018
PLIN4	-5.88021	2.62e-113	6.44e-111
SLPI	-5.87204	3.81e-104	7.45e-102
CDH16	-5.8696	1.32e-33	3.41e-32
SFTPD	-5.85903	0.016661	0.0370061
SMARCA2	-5.85814	6.13e-121	1.74e-118
CCDC187	-5.85599	1.21e-18	1.47e-17
LRRC75B	-5.85404	3.54e-08	1.83e-07
CFAP74	-5.85328	2.96e-09	1.7e-08
ASPA	-5.85191	0.00204132	0.00553373
SSPO	-5.85123	3.7e-94	5.63e-92
NUTM1	-5.84986	0.00248032	0.00661108
SH2D7	-5.84891	0.00202731	0.0054981
DTX3	-5.84742	4.71e-143	2.01e-140
EPHA8	-5.84742	0.0170463	0.0377536
AQP5	-5.84722	0.00333623	0.008665
PACRG	-5.84722	0.00333623	0.008665
EFHD1	-5.84398	7.11e-07	3.2e-06
ELANE	-5.83639	1.57e-13	1.31e-12
PCSK1N	-5.83368	0.0196296	0.0428082
GPRIN2	-5.8321	3.19e-06	1.33e-05
CARD11	-5.82905	7.89e-13	6.27e-12
DTX4	-5.82855	9.91e-183	8.45e-180
CCDC42	-5.81815	0.0203164	0.0441403
IGF2BP1	-5.81493	0.00324509	0.00845047
RASD1	-5.81485	4.71e-142	1.91e-139
ACTN3	-5.81485	4.23e-08	2.16e-07
CYP19A1	-5.81449	0.0034797	0.00899934
SEL1L3	-5.81271	3.41e-212	4.85e-209
IRF4	-5.81243	0.00209826	0.00567488
CD80	-5.81098	0.00214567	0.00579269
MPZ	-5.8085	8.36e-11	5.6e-10
RNF222	-5.8006	0.000240003	0.000763594
EHF	-5.79658	2.25e-63	1.62e-61
MCHR1	-5.78676	6.89e-06	2.74e-05
SLC25A21	-5.78321	0.020521	0.044517
ZNF334	-5.77955	0.00281269	0.00741514
OLFM2	-5.77869	1.37e-14	1.25e-13
SMTNL2	-5.77182	6.62e-06	2.64e-05
LAMA3	-5.76979	3.26e-298	1.67e-294
SHC4	-5.76523	0.0208781	0.0451997
FAM47E-STBD1	-5.76475	0.00588716	0.0144808
PIGR	-5.76275	0.00316936	0.00827278
RORC	-5.76142	7.51e-120	2.09e-117
B3GNT7	-5.75603	5.15e-241	1.88e-237
CACNG7	-5.73994	6.72e-09	3.72e-08
GATA1	-5.73439	0.00301814	0.00791358
SLC6A12	-5.7325	1.13e-18	1.38e-17
SCEL	-5.72666	0.00420565	0.0106666
TEX38	-5.72554	0.00483322	0.0120977
KLK1	-5.72365	0.00297306	0.00780576
FCGR2A	-5.72019	1.4e-26	2.62e-25
PRSS33	-5.7176	0.00484133	0.0121168
RRAGD	-5.70039	0.00117861	0.00333898
PTPRN2	-5.69921	1.9e-27	3.72e-26
PPL	-5.69573	6.13e-82	7.2e-80
KCNH6	-5.69271	0.00578433	0.0142615
TMEM74	-5.69264	0.00394202	0.0100588
SAMD13	-5.68638	2.94e-10	1.87e-09
FBXO47	-5.68498	0.00312201	0.00816335
PRTN3	-5.67291	0.00732529	0.0176585
CSPG4	-5.67024	0	0
TNFRSF18	-5.65278	0.00804206	0.0192037
HCAR3	-5.64918	8.72e-10	5.29e-09
ADRA2B	-5.64653	1.25e-24	2.15e-23
SPX	-5.64289	0.00369306	0.00948785
OOEP	-5.63851	0.0052987	0.0131688
BCL2L10	-5.63033	2.42e-19	3.08e-18
MARCH10	-5.62505	0.00237977	0.00636429
LY96	-5.62007	0.00161991	0.00447622
B3GALT5	-5.61103	1.61e-08	8.57e-08
NRIP1	-5.61043	1.45e-96	2.34e-94
AMHR2	-5.6048	0.00471191	0.0118276
FOXL2NB	-5.60201	0.00105463	0.00301445
GOLGA6L2	-5.59875	0.00416248	0.0105676
IL12RB2	-5.59798	0.00723886	0.0174633
PPP2R2C	-5.59583	3.12e-07	1.46e-06
TAGAP	-5.59463	0.0059545	0.014624
GOLGA6B	-5.59379	0.00689553	0.016717
SLC7A8	-5.58069	4.63e-103	8.85e-101
CNTD2	-5.57625	9.86e-17	1.04e-15
SPINT1	-5.57594	7.03e-70	6.04e-68
FAAH2	-5.56324	2.15e-09	1.25e-08
VWA5A	-5.56004	1.21e-66	9.65e-65
MAP7D2	-5.55903	2.61e-44	1.02e-42
ANKRD20A1	-5.55862	0.00540671	0.0134137
ACTBL2	-5.5579	4.78e-19	5.98e-18
C20orf202	-5.55775	0.00626481	0.0153346
CA3	-5.55653	0.00494127	0.0123427
ZSCAN10	-5.55485	0.00486687	0.0121736
PRR18	-5.55409	0.00765796	0.0183964
TMEM59L	-5.55401	0.00124303	0.00350597
ISPD	-5.55148	3.18e-08	1.65e-07
COL28A1	-5.54948	0.00350175	0.00904996
TG	-5.54944	0.00592652	0.0145651
CSRP3	-5.54778	1.49e-37	4.55e-36
EPN3	-5.54458	6.24e-24	1.03e-22
ROR2	-5.5442	3.99e-21	5.66e-20
PPP1R14C	-5.54101	1.47e-05	5.6e-05
FOXI3	-5.53311	7.15e-08	3.57e-07
SPEF2	-5.52288	6.14e-70	5.29e-68
TSPAN16	-5.51872	0.0118676	0.0272929
NFE2	-5.51745	1.97e-156	1.17e-153
SUSD2	-5.51673	1.18e-42	4.34e-41
LRRIQ1	-5.50775	3.26e-08	1.69e-07
CCL24	-5.50446	0.0090463	0.0213665
SALL4	-5.50288	1.7e-05	6.42e-05
PSTPIP1	-5.49694	3.36e-05	0.000122367
HCAR1	-5.49199	2.86e-71	2.53e-69
UNC5A	-5.49171	1.01e-17	1.15e-16
CDS1	-5.48631	0.009313	0.0219438
NOS1AP	-5.4863	2.85e-57	1.74e-55
EFNA2	-5.48452	5.42e-08	2.74e-07
KLHDC7A	-5.47309	4.49e-08	2.29e-07
ANKRD62	-5.46379	0.00841303	0.0200074
PGLYRP4	-5.46114	0.00832527	0.0198264
NDP	-5.46063	0.00699665	0.0169301
C2orf54	-5.46063	0.00699665	0.0169301
KRT36	-5.45798	0.00669162	0.0162751
TAS1R1	-5.45798	0.00669162	0.0162751
HOXA2	-5.4562	0.00700547	0.0169498
ITGB8	-5.45618	0.00671362	0.0163224
GNLY	-5.45618	0.00671362	0.0163224
NLRP6	-5.44887	2.43e-12	1.85e-11
ENTPD3	-5.44113	1.3e-84	1.68e-82
IL3RA	-5.41569	8.02e-09	4.4e-08
IGFBP3	-5.41532	4.73e-69	3.96e-67
CCR5	-5.41505	0.0102617	0.0239564
TRO	-5.41322	0.00962693	0.0226293
NMU	-5.41141	0.0103289	0.0241024
APBB1IP	-5.41132	0.0103305	0.0241038
ACE	-5.40851	1.27e-66	1.02e-64
HOXA4	-5.40809	0.00903265	0.0213402
MYBPC2	-5.40256	0.00848517	0.0201621
OR2A1	-5.39367	0.000173106	0.00056566
ATL1	-5.38741	3.63e-30	8.11e-29
TMEM25	-5.3774	6.08e-94	9.2e-92
ERBB3	-5.36664	1.02e-32	2.55e-31
SIGLEC1	-5.36295	0.00380179	0.0097369
CDHR2	-5.35673	2.08e-47	8.95e-46
SEPT3	-5.35514	3.96e-07	1.83e-06
PNMA3	-5.3507	0.0106345	0.0247409
PALM	-5.34937	1.04e-216	1.78e-213
TRIM9	-5.34122	5.96e-167	4.12e-164
KCNMB4	-5.32524	6.07e-06	2.43e-05
RHOD	-5.31639	1.29e-34	3.52e-33
SCARA5	-5.31613	6.14e-14	5.32e-13
SLC29A4	-5.31067	1.35e-89	1.92e-87
C5orf60	-5.30891	0.0150974	0.0339036
ZSCAN4	-5.3064	0.0143254	0.0323374
CADM2	-5.30292	0.0123347	0.0282227
CCR9	-5.30292	0.0123347	0.0282227
PCDHA6	-5.30167	0.00475069	0.0119121
TRPM6	-5.29996	0.0109102	0.025325
KCNB1	-5.2996	5.67e-117	1.48e-114
KCNJ8	-5.29544	0.0125012	0.0285596
AQP7	-5.28078	1.29e-08	6.92e-08
BARX2	-5.25102	6.58e-60	4.35e-58
PKLR	-5.24217	0.0130393	0.0296697
GOLGA6D	-5.24008	0.0134657	0.0305557
IRF5	-5.23665	4.94e-49	2.29e-47
INSM2	-5.23484	0.0163591	0.0364238
SPRY3	-5.23466	4.38e-07	2.02e-06
HHIPL2	-5.23307	3.56e-220	7.01e-217
ELMO3	-5.22792	7.2e-186	6.82e-183
SOWAHA	-5.22576	8.3e-08	4.11e-07
ITIH4	-5.224	2.51e-22	3.83e-21
ARHGEF35	-5.21385	2.69e-09	1.56e-08
QPRT	-5.21362	2.45e-126	7.65e-124
SYT8	-5.20702	5.15e-13	4.14e-12
BEND7	-5.20389	2.24e-28	4.62e-27
IL17REL	-5.20359	1.06e-19	1.37e-18
NDUFA4L2	-5.20107	6.97e-07	3.14e-06
IFITM10	-5.201	1.09e-139	4.16e-137
PLA2G4F	-5.19111	0.0173874	0.0384258
ADRB1	-5.19064	1.06e-21	1.55e-20
FOXR1	-5.18737	0.0167569	0.0371952
STEAP4	-5.18466	2.27e-34	6.09e-33
LMOD2	-5.18465	0.015212	0.0341401
SERP2	-5.1825	0.015697	0.0351115
KCTD19	-5.17969	8.07e-19	9.93e-18
GPLD1	-5.17814	0.0176404	0.0389043
CLRN3	-5.1765	0.0186076	0.0407773
TMEM30B	-5.17374	0.0213196	0.0460349
KCNH3	-5.17035	0.000593342	0.00176452
CD207	-5.1601	1.83e-06	7.83e-06
HAPLN2	-5.15705	0.000305706	0.000956349
DTX1	-5.15349	4.73e-07	2.17e-06
MDK	-5.15222	1.17e-185	1.07e-182
PARP8	-5.14611	1.38e-123	4.02e-121
PDGFD	-5.14561	1.25e-08	6.77e-08
GPR4	-5.14231	1.05e-06	4.61e-06
LAD1	-5.12851	2.81e-07	1.32e-06
LRRC14B	-5.12813	0.0198735	0.0433032
CACNG2	-5.12645	0.0189842	0.0415386
CTRC	-5.12479	0.0209155	0.0452639
DAB2	-5.12366	0.0200227	0.0435713
ELF5	-5.12247	0.0190036	0.0415705
SCN2B	-5.12197	0.0207187	0.0449001
ABCC12	-5.12026	0.0190769	0.0417095
ACR	-5.11825	1.01e-19	1.31e-18
TTLL10	-5.11628	0.0209212	0.0452639
MYEF2	-5.1157	0.0212424	0.0458874
MYO6	-5.10287	2.25e-41	7.95e-40
PKDCC	-5.10005	1.83e-119	4.97e-117
PLEKHS1	-5.09693	8.95e-39	2.87e-37
STRC	-5.09248	0.000110541	0.00037234
KCNQ2	-5.08666	9.04e-57	5.39e-55
PRR5-ARHGAP8	-5.07635	2.89e-05	0.000106216
VTN	-5.07073	1.14e-138	4.17e-136
ASIC4	-5.07062	1.87e-17	2.09e-16
MYH10	-5.07006	4.1e-182	3.28e-179
CALCRL	-5.06402	0.0231112	0.049395
PGAM2	-5.06399	0.0229284	0.0490576
VWA7	-5.06009	9.44e-73	8.6e-71
CHRNB4	-5.05259	2.12e-08	1.12e-07
OPRL1	-5.05097	8.05e-70	6.89e-68
COL1A2	-5.03901	7.02e-33	1.76e-31
USH1G	-5.02931	6.91e-10	4.23e-09
SEMA3G	-5.02364	6.22e-14	5.38e-13
FAM47E	-5.00877	3.49e-07	1.62e-06
FCGRT	-5.00536	6.34e-136	2.22e-133
TMEM229B	-5.00516	3.72e-25	6.55e-24
GDF5	-5.00061	0.0134988	0.0306173
MATK	-4.99947	0.000172931	0.000565163
DUOXA1	-4.99654	5.44e-06	2.2e-05
IGSF9B	-4.98443	0.000177176	0.000578002
PDE5A	-4.97802	9.53e-119	2.57e-116
HKDC1	-4.97688	1.12e-219	2.05e-216
PCDHA1	-4.97342	2.16e-36	6.3e-35
RNF125	-4.96128	3.23e-08	1.68e-07
TAS2R19	-4.95929	0.00390787	0.00997879
ABHD1	-4.95812	1.6e-13	1.34e-12
EPCAM	-4.9486	3.72e-37	1.12e-35
RAB37	-4.94336	8.14e-12	5.93e-11
ADAMTS14	-4.94284	5.01e-28	1.02e-26
NUP210	-4.94085	6.85e-101	1.24e-98
TTC39A	-4.93991	4.87e-80	5.35e-78
TMEM105	-4.92677	4.83e-05	0.000172255
SLC5A10	-4.9219	2.21e-28	4.56e-27
SGK2	-4.91735	7.73e-09	4.26e-08
CACNG6	-4.91009	6.11e-33	1.54e-31
ADAMTS10	-4.90702	1.26e-37	3.84e-36
CARMIL3	-4.90615	2.32e-13	1.92e-12
FKBP1B	-4.90322	8.53e-38	2.63e-36
SAMD11	-4.8948	1.03e-225	2.2e-222
SOX18	-4.89329	7.38e-44	2.84e-42
TEX14	-4.8913	4.95e-07	2.27e-06
KCNH2	-4.86677	6.17e-13	4.93e-12
PCOLCE	-4.85924	4.43e-149	2.27e-146
RARRES2	-4.85281	3.71e-11	2.56e-10
PCDHA3	-4.84386	0.000832186	0.00242218
ANKRD29	-4.83383	5.09e-37	1.52e-35
CYP4F12	-4.83043	1.16e-57	7.15e-56
MAPK8IP2	-4.82851	1.25e-140	4.92e-138
MBNL3	-4.82577	4.55e-06	1.85e-05
E2F5	-4.81992	1.86e-97	3.13e-95
CHRFAM7A	-4.81961	0.000650564	0.00192218
FCGBP	-4.81501	1.32e-21	1.92e-20
C1S	-4.80001	1.36e-65	1.05e-63
CALY	-4.79819	8.18e-11	5.49e-10
PHLDA3	-4.79606	1.08e-56	6.41e-55
DUOX2	-4.78613	6.25e-09	3.47e-08
CHRNA7	-4.78588	8.24e-11	5.53e-10
TMEM74B	-4.77817	9.76e-26	1.77e-24
HHIPL1	-4.77417	0.000110435	0.000372032
CAPN9	-4.76692	1.16e-06	5.07e-06
PLXDC1	-4.76016	2.3e-47	9.85e-46
CCDC120	-4.75542	1e-61	6.93e-60
CLMN	-4.75209	1.12e-167	7.94e-165
PTK7	-4.75145	1.57e-152	8.73e-150
IDO1	-4.74632	2.09e-06	8.88e-06
PCDHA11	-4.74006	1.06e-63	7.79e-62
KCNK12	-4.73634	0.000251995	0.000798671
MGAT3	-4.72721	1.2e-06	5.27e-06
GDPD4	-4.71173	0.00202814	0.00549919
CERS4	-4.71046	1.34e-182	1.11e-179
LLGL2	-4.70833	5.22e-191	6.07e-188
WNT11	-4.69164	6.61e-05	0.000230998
LCN2	-4.68996	1.42e-133	4.71e-131
ALK	-4.6819	7.79e-05	0.000268645
B3GNT3	-4.66754	2.74e-93	4.12e-91
VSX1	-4.6647	2.24e-11	1.58e-10
SERPINA5	-4.66377	4.96e-54	2.7e-52
YPEL2	-4.65878	9.8e-06	3.81e-05
DNAI1	-4.65776	1.26e-15	1.24e-14
LMO1	-4.65384	0.0227647	0.0487317
C20orf141	-4.64267	3.28e-11	2.28e-10
CPE	-4.6398	1.17e-152	6.68e-150
TDO2	-4.63528	2.39e-14	2.14e-13
CCDC153	-4.63364	1.63e-31	3.86e-30
SYTL1	-4.63294	5.8e-59	3.73e-57
FUT5	-4.63274	5.23e-05	0.000185467
EFHB	-4.62705	2.21e-05	8.27e-05
SATB1	-4.62407	7.55e-10	4.61e-09
NOXA1	-4.60939	1.29e-75	1.28e-73
CAMSAP3	-4.5992	3.93e-73	3.66e-71
KCNMA1	-4.59805	3.04e-05	0.000111242
FGD3	-4.59697	5.7e-23	8.97e-22
ENDOD1	-4.59507	1.2e-194	1.46e-191
UPK2	-4.59458	4.21e-17	4.58e-16
RYR1	-4.59417	2.84e-10	1.81e-09
SLC2A14	-4.57792	1.99e-12	1.53e-11
SHANK2	-4.57784	1.16e-54	6.37e-53
LRRC10B	-4.57772	3.13e-10	1.98e-09
OLFML2B	-4.57458	5.79e-78	6.15e-76
EVX1	-4.57382	1.64e-16	1.71e-15
NPR1	-4.57307	5.66e-38	1.76e-36
ZBED6CL	-4.57206	8.8e-148	4.42e-145
ATG9B	-4.57199	2.03e-38	6.47e-37
ATP6V0D2	-4.57198	2.03e-18	2.44e-17
FUT3	-4.56962	6.44e-19	7.98e-18
FBXO2	-4.5656	1.46e-111	3.44e-109
ERN2	-4.56531	5.18e-05	0.00018389
GRIK2	-4.56509	5.9e-15	5.55e-14
DAPK2	-4.56251	9.56e-84	1.18e-81
JDP2	-4.5556	6.84e-38	2.12e-36
MAP2	-4.5544	4.64e-25	8.17e-24
EGFL7	-4.5518	1.47e-12	1.14e-11
PNCK	-4.55178	4.84e-24	8.08e-23
LAMB4	-4.54225	0.000499962	0.00150747
HPCAL4	-4.54026	0.00631755	0.0154519
CHAD	-4.53714	6.3e-06	2.52e-05
ZNF474	-4.52974	2.79e-10	1.77e-09
LGI4	-4.52744	3.46e-10	2.18e-09
MX1	-4.52724	1.59e-112	3.84e-110
CAMK1G	-4.52076	0.0159992	0.035728
BSPRY	-4.51391	0.000180924	0.000589178
SYT7	-4.51077	2.43e-95	3.84e-93
MYT1	-4.51047	2.94e-07	1.38e-06
SLC52A3	-4.50976	9e-50	4.28e-48
DUSP13	-4.50644	2.87e-05	0.000105529
FAM90A1	-4.5061	9.28e-10	5.62e-09
KRTAP5-1	-4.50586	0.00241736	0.00645538
VILL	-4.5041	1.19e-24	2.04e-23
STEAP2	-4.49703	7.74e-125	2.33e-122
MCC	-4.49615	1.18e-73	1.1e-71
FBLIM1	-4.49193	4.91e-88	6.82e-86
C1orf226	-4.49165	8.02e-62	5.56e-60
DCDC2C	-4.48963	0.000506943	0.00152619
LRRC74B	-4.4886	5.1e-09	2.87e-08
ANK2	-4.48833	1.5e-18	1.82e-17
ETNK2	-4.481	3.18e-105	6.46e-103
HOXA7	-4.47804	0.0167579	0.0371952
LARGE2	-4.47567	2.93e-79	3.17e-77
SERPINB9	-4.47031	7.99e-61	5.41e-59
FAM198A	-4.46935	2.34e-05	8.7e-05
HYDIN	-4.45666	1.87e-61	1.28e-59
ELN	-4.45433	2.54e-05	9.41e-05
MYO5C	-4.45377	1.84e-20	2.49e-19
GPR132	-4.45095	1.68e-19	2.16e-18
MED12L	-4.44717	0.000297475	0.000932536
BGN	-4.44336	7.38e-10	4.52e-09
CLCNKB	-4.44158	1.79e-21	2.59e-20
PRODH	-4.43433	0.000398234	0.00122354
FAM178B	-4.43369	0.00029506	0.000925421
SPTBN2	-4.42847	4.88e-45	1.97e-43
COL26A1	-4.42835	1.46e-08	7.81e-08
CRABP2	-4.4272	1.79e-125	5.52e-123
PTGER1	-4.41907	2.48e-57	1.52e-55
GOLGA8K	-4.41621	2.36e-10	1.51e-09
MYO15B	-4.41502	8.4e-91	1.21e-88
CHRM4	-4.41136	0.000554805	0.00165762
MUC3A	-4.40909	4.08e-41	1.43e-39
TPPP3	-4.40841	5.13e-24	8.54e-23
C4B	-4.40576	1.16e-160	7.59e-158
USP51	-4.39663	1.13e-09	6.81e-09
NKX2-8	-4.38683	1.8e-21	2.61e-20
LDB3	-4.38203	4.05e-08	2.08e-07
GIPR	-4.38201	5.22e-48	2.31e-46
CRIP3	-4.3753	0.00215189	0.00580761
PPP1R32	-4.3673	3.38e-18	3.99e-17
SLC28A3	-4.36173	0.00111095	0.00316306
GPR179	-4.35668	5.45e-05	0.000192817
PIK3IP1	-4.35426	1.78e-133	5.83e-131
SAA2-SAA4	-4.35418	3.4e-08	1.76e-07
PQLC2L	-4.35227	1.19e-16	1.25e-15
ABCC6	-4.3502	1.76e-18	2.12e-17
EBF4	-4.34701	3.85e-25	6.79e-24
GRTP1	-4.34477	4.22e-38	1.31e-36
KCNS1	-4.34316	2.55e-28	5.23e-27
ABCC11	-4.34007	3.47e-08	1.79e-07
C1RL	-4.33711	2.11e-147	1.02e-144
HCST	-4.33704	0.000444745	0.00135295
KCNK6	-4.33116	1.09e-37	3.34e-36
ALDH2	-4.32651	5.21e-66	4.08e-64
ARHGAP4	-4.32094	6.74e-89	9.48e-87
SORBS1	-4.31948	3.34e-79	3.61e-77
C1orf167	-4.31334	0.000262616	0.000830277
NOVA2	-4.30864	1.34e-19	1.73e-18
IQGAP2	-4.30808	1.96e-07	9.36e-07
CYP2S1	-4.30519	7.65e-29	1.62e-27
FUT2	-4.30518	1.88e-18	2.27e-17
FPR1	-4.30492	1.98e-24	3.37e-23
WISP1	-4.30386	9.35e-05	0.000317942
CCR1	-4.30306	3.54e-05	0.000128615
ARHGEF5	-4.30239	3.48e-144	1.59e-141
ITGA2B	-4.29244	7.36e-56	4.22e-54
NKPD1	-4.29035	4.13e-20	5.51e-19
ATP2B2	-4.2872	2.92e-09	1.68e-08
KIT	-4.28033	0.00149769	0.00416457
SYT17	-4.2787	2.64e-38	8.36e-37
PKD1L2	-4.27845	9.93e-49	4.56e-47
SMPDL3A	-4.2753	2.37e-14	2.13e-13
OSR1	-4.27178	2.24e-51	1.12e-49
IGSF9	-4.26746	5.42e-52	2.73e-50
AKAP6	-4.26613	5.41e-85	7.07e-83
CHST6	-4.26071	2.21e-87	3.03e-85
ZNF467	-4.25908	8.58e-229	2.2e-225
KIF17	-4.24646	1.07e-87	1.47e-85
MAN1A1	-4.23843	1.49e-107	3.16e-105
CBFA2T3	-4.23301	7.02e-07	3.16e-06
C4A	-4.22135	2.78e-137	1e-134
RGS11	-4.21876	1.58e-68	1.31e-66
RGS7	-4.21591	6.4e-08	3.21e-07
PLEKHG1	-4.21514	0.00082422	0.00240008
GPIHBP1	-4.21215	0.00038255	0.00117893
GPR78	-4.21183	0.0017972	0.00492201
DENND2D	-4.2113	8.59e-29	1.81e-27
OSM	-4.20795	0.000905832	0.00261926
GRID2IP	-4.20569	0.00143679	0.00400438
UNC93A	-4.19913	5.63e-08	2.84e-07
LRFN1	-4.19856	1.55e-43	5.88e-42
GRB7	-4.19761	8.28e-83	1e-80
TRIM54	-4.19672	4.22e-15	4.01e-14
AZU1	-4.19634	0.00041436	0.00126841
KCTD12	-4.19126	4.73e-146	2.24e-143
ADAMTS15	-4.18371	3.51e-183	3.1e-180
PRR29	-4.17747	2.21e-13	1.83e-12
PYY	-4.17544	0.00414708	0.0105317
KCNH4	-4.17252	2e-07	9.53e-07
CES3	-4.17249	3.17e-18	3.75e-17
TCN1	-4.16845	7.11e-40	2.38e-38
GBGT1	-4.16709	1.42e-14	1.3e-13
SOWAHD	-4.16472	5.21e-08	2.64e-07
DMGDH	-4.15976	3.91e-10	2.45e-09
PLA2G2D	-4.15556	0.00335182	0.00870114
SLC16A4	-4.15151	9.89e-09	5.38e-08
EPHB6	-4.14933	4.32e-48	1.92e-46
SEPT4	-4.14808	7.49e-29	1.59e-27
SMIM1	-4.14726	2.86e-19	3.62e-18
TLCD2	-4.13596	1.22e-49	5.77e-48
CASQ1	-4.13535	9.26e-10	5.61e-09
STARD8	-4.13368	6.55e-08	3.28e-07
NEURL1	-4.12786	1.35e-48	6.1e-47
TMEM178A	-4.12724	2.82e-08	1.47e-07
GSTO2	-4.12368	9.82e-97	1.6e-94
LYNX1	-4.11119	8.09e-99	1.39e-96
SH2D3C	-4.11024	3.29e-50	1.59e-48
GRIN2A	-4.10316	7.41e-27	1.41e-25
FBXO27	-4.09945	9.46e-83	1.14e-80
RHOV	-4.09849	2.84e-34	7.58e-33
MPP7	-4.09838	9.74e-69	8.12e-67
RND2	-4.09703	0.00254843	0.00677499
HIPK4	-4.08882	0.00290608	0.00764325
PIANP	-4.08166	0.000216887	0.000694798
SRGAP3	-4.07276	8.58e-20	1.12e-18
NPW	-4.07219	2.48e-23	3.97e-22
STAR	-4.07211	1.01e-08	5.5e-08
MORN5	-4.07169	5.52e-05	0.000195086
KLHL13	-4.06311	0.000934191	0.00269365
DOC2A	-4.06274	4.78e-44	1.86e-42
ANGPTL2	-4.05757	4.61e-39	1.49e-37
OR2A42	-4.05231	0.00556168	0.0137623
MYZAP	-4.05217	4.5e-31	1.04e-29
MMP28	-4.04926	2.49e-48	1.12e-46
SMTNL1	-4.04734	6.64e-18	7.7e-17
IGFBP4	-4.04276	1.02e-39	3.37e-38
ANKK1	-4.03897	1.88e-08	9.98e-08
NYAP1	-4.03426	1.2e-55	6.82e-54
MAN1C1	-4.0324	3.86e-66	3.04e-64
PLEKHA7	-4.03111	5.03e-55	2.81e-53
CEMIP	-4.03037	2.31e-31	5.43e-30
C15orf56	-4.0274	7.46e-10	4.56e-09
WNT2B	-4.02657	3.48e-57	2.12e-55
ADAMTSL4	-4.02568	3.22e-127	1.03e-124
PRAP1	-4.02285	0.000200241	0.000645999
GALNT12	-4.02086	3.67e-84	4.65e-82
TMEM91	-4.01331	2.67e-18	3.18e-17
PRSS57	-4.00571	1.01e-13	8.62e-13
MST1L	-4.00513	1.54e-09	9.14e-09
CECR2	-4.00495	1.18e-64	9.04e-63
TRIM63	-4.00183	0.00161524	0.00446524
NXPH3	-3.9975	2.2e-24	3.73e-23
EMX1	-3.99548	6.66e-07	3.01e-06
TBC1D10C	-3.98868	5.33e-31	1.23e-29
C16orf89	-3.98421	5.45e-06	2.2e-05
TMEM63C	-3.98366	1.14e-31	2.72e-30
NKD2	-3.98217	9.61e-34	2.5e-32
METTL7A	-3.97939	2.41e-22	3.68e-21
CHSY3	-3.97891	0.00371738	0.00954363
HLA-DMA	-3.97885	9.07e-106	1.86e-103
SAA4	-3.97837	2.16e-05	8.07e-05
GPD1	-3.97532	3.06e-08	1.59e-07
TMC4	-3.9724	1.14e-18	1.4e-17
ENHO	-3.97011	3.44e-25	6.08e-24
RET	-3.95759	0.00164632	0.00454103
SLC26A10	-3.95749	3.95e-14	3.49e-13
ADPRH	-3.95692	2.11e-59	1.37e-57
MARCO	-3.95616	8.61e-06	3.37e-05
HOXA13	-3.95477	6.31e-32	1.52e-30
THPO	-3.95079	0.0125246	0.0285982
ARMC4	-3.94494	1.75e-26	3.27e-25
DLGAP3	-3.94382	0.000812116	0.00236645
HMOX1	-3.94185	3.55e-145	1.65e-142
RGS17	-3.94094	1.26e-35	3.58e-34
RUFY4	-3.93936	0.00267767	0.00708838
CDHR4	-3.9336	6.01e-09	3.34e-08
CTSH	-3.93217	9.71e-78	1.03e-75
C1QL4	-3.92897	3.26e-64	2.45e-62
DEGS2	-3.9286	8.71e-36	2.49e-34
EXPH5	-3.92844	2.12e-63	1.53e-61
DNMT3A	-3.92673	1.48e-75	1.47e-73
ZNF843	-3.92623	7.99e-05	0.00027532
OAS1	-3.92499	2.6e-53	1.38e-51
TBX4	-3.92383	4.15e-06	1.7e-05
ANTXRL	-3.92351	0.00196909	0.00535153
TSHZ2	-3.92145	5.81e-46	2.42e-44
MTHFR	-3.9207	4.47e-46	1.88e-44
PDZK1IP1	-3.91825	2.85e-42	1.04e-40
CFAP43	-3.9137	4.61e-20	6.13e-19
IQSEC3	-3.91327	0.00152904	0.00424621
ALPL	-3.91221	1.22e-16	1.29e-15
HSD17B14	-3.90765	6.34e-28	1.27e-26
OSCAR	-3.90285	3.5e-17	3.83e-16
AK8	-3.90174	0.013577	0.030781
ADAMTSL2	-3.89734	0.000614466	0.00182141
NRXN3	-3.88634	0.0140525	0.0317661
GOLGA8H	-3.87995	1.77e-09	1.04e-08
MAP7	-3.87518	3.97e-15	3.78e-14
GGT1	-3.8739	3.21e-33	8.14e-32
CLSTN3	-3.87348	4.48e-57	2.71e-55
FOXQ1	-3.86643	2.31e-08	1.22e-07
LHX1	-3.86425	2.08e-98	3.55e-96
RAB33A	-3.86255	0.00109628	0.00312597
EFNB3	-3.85881	7.91e-59	5.03e-57
DCST2	-3.85484	3.45e-27	6.68e-26
TMEM156	-3.85271	0.00271964	0.0071858
F11R	-3.84996	5.28e-104	1.02e-101
ADGRE1	-3.84616	2.71e-06	1.14e-05
ZNF521	-3.84314	0.00399082	0.0101691
ADGRF1	-3.83696	8.05e-28	1.61e-26
SNAI3	-3.83532	2.26e-05	8.44e-05
TNS2	-3.8348	1.86e-34	5.03e-33
MAJIN	-3.83433	5.85e-20	7.74e-19
CST7	-3.82467	7.08e-07	3.19e-06
SYNE4	-3.82417	2.56e-31	5.99e-30
SULT2B1	-3.81732	3.44e-12	2.59e-11
LIMCH1	-3.8037	3.09e-20	4.13e-19
SHROOM4	-3.79585	0.000860535	0.00249844
WNK3	-3.79539	0.00551438	0.0136571
FNDC5	-3.7918	2.86e-06	1.2e-05
MARCH2	-3.78691	1.79e-15	1.75e-14
EEPD1	-3.78436	6.93e-100	1.24e-97
SYN1	-3.78408	5.73e-19	7.13e-18
ASIP	-3.7836	0.0072841	0.0175642
ADGRB1	-3.78194	3.54e-26	6.54e-25
RNF223	-3.78065	1.49e-15	1.46e-14
GPRC5C	-3.77414	2.05e-47	8.82e-46
NAT16	-3.77288	3.66e-72	3.29e-70
CD247	-3.77157	0.0068768	0.0166785
PTPRH	-3.76626	1.66e-110	3.73e-108
GPC6	-3.76537	6.07e-116	1.55e-113
CACNA1H	-3.76478	1.15e-142	4.81e-140
CARNS1	-3.75992	7.42e-65	5.72e-63
ISLR	-3.75798	4.33e-05	0.000155551
ALOX15B	-3.75777	0.00169888	0.00467475
CORO2B	-3.75363	1.74e-17	1.96e-16
GSDMB	-3.75344	2.1e-91	3.08e-89
PADI3	-3.74556	5.12e-15	4.84e-14
SAMD14	-3.74045	6.63e-06	2.64e-05
NPBWR1	-3.73567	0.00328567	0.0085424
RAB17	-3.73389	6.5e-73	6.01e-71
DOC2B	-3.73352	2.66e-09	1.54e-08
EPX	-3.73334	8.53e-05	0.000292377
SBK2	-3.73019	0.00108147	0.00308771
DLL1	-3.72976	9.06e-11	6.05e-10
PCDHA2	-3.72667	7.44e-06	2.94e-05
ADGRF5	-3.72394	7.86e-24	1.3e-22
MAGEE1	-3.72345	1.46e-53	7.88e-52
DNAH12	-3.723	0.0100557	0.0235356
PLA2G2C	-3.71339	0.00216689	0.00584074
SAA2	-3.70788	4.96e-43	1.85e-41
FAM57B	-3.70263	1.82e-38	5.81e-37
SLC5A5	-3.7018	3.2e-10	2.02e-09
GPHA2	-3.70061	0.0122188	0.0279916
TMC2	-3.6978	0.0034181	0.00885523
CAMK2B	-3.6897	0.00295295	0.00775694
TLE6	-3.68803	2.54e-63	1.82e-61
TMPRSS9	-3.68787	2.84e-81	3.23e-79
MST1	-3.68551	1.21e-60	8.2e-59
THEM5	-3.68472	1.71e-11	1.21e-10
PSCA	-3.68441	3.37e-11	2.34e-10
NEO1	-3.68169	2.56e-86	3.41e-84
CYP27B1	-3.68147	2.45e-87	3.33e-85
TMC6	-3.67598	5.9e-32	1.42e-30
SLC12A5	-3.67436	2.03e-17	2.27e-16
MMP7	-3.67429	0.0106641	0.0248077
DNM1	-3.67316	2.77e-74	2.64e-72
EGLN3	-3.67234	6.43e-103	1.22e-100
KHDRBS3	-3.67211	4.3e-24	7.2e-23
PCDHAC2	-3.67004	1e-25	1.82e-24
MMRN2	-3.66289	1.02e-20	1.4e-19
ONECUT1	-3.65399	3.71e-17	4.06e-16
ALG1L	-3.64817	1.25e-28	2.61e-27
ZBED9	-3.64804	1.24e-22	1.91e-21
HIST1H1D	-3.64643	1.86e-09	1.09e-08
SELENBP1	-3.64576	1.38e-53	7.47e-52
PKIB	-3.64338	9.85e-07	4.36e-06
MYCL	-3.6422	6.67e-20	8.8e-19
BHLHB9	-3.63831	8.36e-13	6.62e-12
NABP1	-3.63592	3.91e-109	8.62e-107
C6orf141	-3.63291	5.98e-59	3.83e-57
GREB1	-3.63078	1.22e-68	1.01e-66
SEMA4G	-3.6305	5.53e-58	3.46e-56
BMP5	-3.62999	2.34e-12	1.79e-11
SRMS	-3.62802	7.22e-06	2.86e-05
CHMP4C	-3.6203	2.19e-47	9.39e-46
TXNIP	-3.61794	6.06e-175	4.7e-172
C17orf107	-3.6159	2.21e-77	2.33e-75
GAL3ST1	-3.61114	1.96e-34	5.29e-33
ALDH5A1	-3.60968	1.23e-10	8.1e-10
CTSO	-3.6091	5.18e-84	6.47e-82
SIX4	-3.60828	7.56e-59	4.82e-57
SNX10	-3.60819	5.76e-27	1.1e-25
FAM83E	-3.60691	3.99e-05	0.000143991
PDK4	-3.60587	1.59e-103	3.07e-101
NDRG4	-3.60391	1.6e-80	1.79e-78
KLRC4-KLRK1	-3.60329	0.0137036	0.0310377
ITGAX	-3.60306	1.46e-14	1.34e-13
ARMCX2	-3.59124	1.45e-84	1.87e-82
PROX2	-3.58288	0.0164387	0.0365851
GCGR	-3.58014	6.36e-28	1.28e-26
SRRM3	-3.57723	1.17e-54	6.44e-53
REPS2	-3.57541	3.11e-28	6.37e-27
CFB	-3.57518	5.08e-134	1.71e-131
PSG1	-3.57457	3.01e-06	1.26e-05
MCEMP1	-3.56903	0.00784959	0.0187932
TH	-3.5684	9.32e-10	5.64e-09
SCN4A	-3.56756	1.71e-20	2.33e-19
TSC22D3	-3.56381	6.84e-74	6.46e-72
MRGPRX3	-3.56301	0.017463	0.038573
EPHA6	-3.56271	2.82e-11	1.97e-10
CPNE9	-3.5622	0.00396804	0.0101171
ADAM11	-3.55583	3.04e-14	2.7e-13
LRRC15	-3.55093	3.14e-16	3.23e-15
TMIE	-3.54852	6.08e-23	9.55e-22
GCA	-3.54242	3.78e-72	3.39e-70
CABP4	-3.54056	2.15e-81	2.5e-79
PRSS22	-3.54004	2.26e-11	1.59e-10
SLC16A9	-3.53924	1.57e-18	1.91e-17
CPN2	-3.53482	0.0181911	0.0399639
LYRM9	-3.53426	9.1e-31	2.07e-29
BEST1	-3.53136	6.38e-09	3.54e-08
AQP6	-3.53119	4.29e-05	0.000154069
SAA1	-3.53083	1.44e-28	2.99e-27
EDA	-3.5281	2.82e-12	2.13e-11
GPR37	-3.52754	5.61e-06	2.26e-05
AKR1B10	-3.52613	7.16e-25	1.24e-23
EVA1A	-3.52202	1.36e-57	8.39e-56
IGSF23	-3.52148	0.000336005	0.0010445
KRT19	-3.5183	1.86e-99	3.3e-97
MAP3K9	-3.51589	3.23e-124	9.61e-122
HOOK1	-3.51353	0.0186999	0.0409726
NXF3	-3.51185	0.00255822	0.00679891
CCDC185	-3.51135	0.000112458	0.0003781
FAM169A	-3.51123	2.8e-06	1.17e-05
PAK6	-3.50715	2.78e-21	3.98e-20
TTC22	-3.50498	6.43e-36	1.85e-34
PLXNA4	-3.50256	5.64e-19	7.03e-18
PKD1L1	-3.49666	0.010289	0.0240159
CYP2W1	-3.49439	3.82e-09	2.17e-08
TNFAIP8L3	-3.49378	6.56e-53	3.42e-51
PSG9	-3.48931	1.38e-34	3.77e-33
SLAMF7	-3.4885	0.000309085	0.000965976
PCSK5	-3.48842	5.3e-06	2.14e-05
COL2A1	-3.4882	0.0189224	0.0414141
PSD2	-3.48722	9.58e-20	1.25e-18
CCL17	-3.48534	0.0170109	0.0376882
RBAK-RBAKDN	-3.48458	3.08e-06	1.28e-05
KIAA0040	-3.47948	0.000136313	0.00045242
EFCAB12	-3.47716	5.84e-08	2.95e-07
GOLGA8J	-3.47604	0.000186069	0.000604163
AMDHD1	-3.47519	1.44e-14	1.31e-13
BAIAP3	-3.46718	2.44e-102	4.52e-100
DBP	-3.46615	1.53e-64	1.17e-62
CPEB1	-3.46614	5.84e-05	0.000205869
SCG2	-3.46614	0.0209472	0.045311
SOX7	-3.45638	5.51e-05	0.00019495
JAKMIP3	-3.4563	9.2e-19	1.13e-17
ST8SIA1	-3.45607	7.12e-21	9.92e-20
ANKRD24	-3.45471	4.92e-35	1.37e-33
APOC1	-3.45407	9.91e-18	1.13e-16
ACVRL1	-3.45166	4.02e-53	2.12e-51
SERPINF2	-3.45036	2.75e-09	1.59e-08
SOX4	-3.44959	1.79e-69	1.52e-67
SCN1B	-3.44349	2.73e-63	1.95e-61
RSPH1	-3.4426	2.58e-10	1.64e-09
NTN5	-3.44138	2.81e-13	2.31e-12
DUSP15	-3.43923	0.000212351	0.000681699
DHRS3	-3.43866	2.46e-74	2.36e-72
PCDHA10	-3.43709	1.4e-20	1.92e-19
NPTXR	-3.43458	6.91e-151	3.76e-148
MMP11	-3.43004	3.86e-32	9.37e-31
BAIAP2L2	-3.42862	3.73e-10	2.34e-09
PPM1E	-3.42349	3.18e-40	1.07e-38
CLDN7	-3.42321	1.49e-59	9.73e-58
IL1R2	-3.42281	0.00423057	0.0107256
RASL11A	-3.42267	1.44e-28	2.99e-27
EXOC3L4	-3.41786	1.3e-11	9.3e-11
PACSIN1	-3.4169	0.0160205	0.0357663
TSPAN12	-3.4092	2.74e-39	8.92e-38
PCDHA8	-3.40864	1.31e-07	6.36e-07
GAL3ST2	-3.40245	2.67e-05	9.87e-05
TGM5	-3.40011	2.1e-05	7.87e-05
ALOX12B	-3.39674	5.76e-05	0.000203177
SLA	-3.39673	0.00791803	0.0189305
C7orf61	-3.39134	6.24e-20	8.24e-19
SHC2	-3.38969	1.19e-21	1.74e-20
ZMAT1	-3.3888	1.47e-11	1.05e-10
COX8C	-3.38724	0.0167399	0.0371616
FAM131B	-3.38312	0.000102666	0.000347413
HIST1H3A	-3.38071	0.00314374	0.00821345
SYCE3	-3.37992	1.43e-24	2.45e-23
ASGR1	-3.37551	1.87e-16	1.95e-15
SPTBN4	-3.37169	1.77e-22	2.72e-21
CRIP1	-3.36972	5.35e-41	1.86e-39
GOLGA8N	-3.36893	2.47e-20	3.32e-19
COLEC11	-3.36406	7.49e-17	8e-16
CHI3L2	-3.36288	8.44e-82	9.86e-80
TEX19	-3.36195	8.9e-53	4.57e-51
PDE1C	-3.3616	0.000295012	0.000925384
MYO1D	-3.3577	1.54e-10	1e-09
EFHC2	-3.35476	2.28e-26	4.23e-25
CYP21A2	-3.35061	4.69e-05	0.000167645
NTSR1	-3.35028	0.000299073	0.000937089
RUNX2	-3.34716	9.31e-58	5.77e-56
MMP24	-3.34707	1.12e-48	5.12e-47
CAMK2A	-3.34515	6.09e-14	5.28e-13
DYSF	-3.34493	7.68e-99	1.34e-96
TF	-3.34323	0.0185896	0.0407415
IGSF10	-3.33854	0.000365603	0.00112896
MARCH1	-3.33635	6.72e-05	0.000234487
NPAS1	-3.33364	5.5e-17	5.92e-16
UBQLNL	-3.33302	0.00104349	0.00298528
AEBP1	-3.33053	0.000146619	0.000483491
P2RX3	-3.33004	0.00011675	0.000391554
APOBR	-3.32723	0.000202561	0.000652335
INHBE	-3.32649	2.99e-09	1.72e-08
MAGEH1	-3.32647	2.86e-67	2.33e-65
C2orf72	-3.31891	1.21e-10	7.97e-10
STOX1	-3.31791	2e-17	2.24e-16
HRK	-3.31733	2.85e-51	1.41e-49
MB	-3.31726	5.13e-105	1.03e-102
MAP4K1	-3.31539	1.49e-11	1.06e-10
CASKIN1	-3.31099	4.56e-05	0.00016326
PRSS35	-3.30878	0.010619	0.0247095
NTNG2	-3.30629	5.35e-17	5.76e-16
MFSD4A	-3.30066	4.32e-09	2.44e-08
ESRRB	-3.29302	2.55e-07	1.2e-06
UBL4B	-3.29297	0.000234459	0.00074735
MFAP2	-3.28837	6.01e-34	1.57e-32
KRT15	-3.2868	6.01e-80	6.57e-78
PLA2G4D	-3.28628	7.54e-16	7.56e-15
GOLGA7B	-3.28616	1.27e-26	2.4e-25
CACNA1I	-3.28597	4.71e-05	0.000168166
INHBC	-3.28459	0.000646718	0.0019117
DENND6B	-3.28266	1.24e-73	1.16e-71
FAM71E1	-3.28255	4.06e-10	2.54e-09
SMIM24	-3.28104	5.49e-09	3.07e-08
CATIP	-3.28024	0.000182152	0.000592873
CIB2	-3.2791	1.33e-25	2.39e-24
CDH23	-3.27769	0.000216171	0.00069285
ZNF630	-3.27698	3.64e-29	7.81e-28
ESPN	-3.27597	5.07e-34	1.33e-32
CAPN12	-3.27514	9.65e-19	1.18e-17
LTBP1	-3.27014	1.27e-132	4.13e-130
ZNF483	-3.26969	9.29e-05	0.000315994
ADHFE1	-3.26944	5.46e-09	3.06e-08
GCHFR	-3.26917	1.59e-31	3.77e-30
FLVCR2	-3.26884	1.36e-48	6.14e-47
RAC3	-3.266	1.74e-60	1.17e-58
SEC16B	-3.26591	0.00328509	0.00854178
LRRC56	-3.26579	4.19e-45	1.7e-43
APBA1	-3.26349	3.21e-17	3.53e-16
LOXL4	-3.26316	3.04e-34	8.09e-33
NAPSA	-3.26263	1.25e-15	1.23e-14
SH2D6	-3.26079	4.75e-05	0.000169672
BSN	-3.2594	1.65e-30	3.71e-29
MYO15A	-3.25903	2.97e-08	1.55e-07
IL17RE	-3.25711	1.09e-31	2.6e-30
NPM2	-3.25425	0.000200327	0.000646198
KRTCAP3	-3.25287	2.18e-17	2.43e-16
FAM196A	-3.25236	3.35e-17	3.67e-16
IFI27	-3.25183	1.57e-41	5.58e-40
IL2RB	-3.24972	5.09e-19	6.35e-18
LRRC61	-3.24212	7.54e-150	3.94e-147
LTC4S	-3.24184	0.00025063	0.000794737
LRRC4B	-3.24164	1.2e-15	1.19e-14
RUNDC3A	-3.23527	1.13e-07	5.53e-07
DEPTOR	-3.22905	5.52e-60	3.68e-58
NECAB2	-3.22806	6.68e-37	1.99e-35
ARMC12	-3.2271	5.84e-05	0.000205806
FHDC1	-3.22601	2.82e-47	1.2e-45
EIF4EBP3	-3.22593	1.54e-19	1.98e-18
RIMKLB	-3.22482	0.0203283	0.044155
PDE11A	-3.22362	0.00230738	0.00618916
FHOD3	-3.22244	1.83e-63	1.33e-61
NFIA	-3.22094	1.76e-21	2.55e-20
EPB41L1	-3.21997	1.2e-81	1.4e-79
CFAP46	-3.21679	7.52e-16	7.55e-15
ALDH8A1	-3.21251	0.00210469	0.00569046
ARHGDIG	-3.21109	0.0216785	0.0467153
NEURL3	-3.20987	2.05e-14	1.86e-13
TMEM163	-3.20954	0.000826375	0.00240581
TIAF1	-3.20694	1.66e-20	2.27e-19
HIST1H2AE	-3.20539	4.4e-39	1.42e-37
ACHE	-3.20147	1.47e-13	1.24e-12
CATSPERG	-3.1957	0.000348396	0.00108
SLFN13	-3.19436	5.54e-82	6.54e-80
C5AR1	-3.19259	4.93e-06	2e-05
HID1	-3.18614	6.94e-21	9.68e-20
AMY2B	-3.18087	0.000999302	0.00286782
KCND1	-3.17932	1.67e-92	2.5e-90
AQP11	-3.17826	5.59e-42	2.01e-40
NHSL2	-3.17722	2.82e-18	3.34e-17
SYT1	-3.17577	1.68e-19	2.15e-18
INPP5D	-3.16967	0.0159355	0.0355984
VASH1	-3.16721	1.95e-69	1.65e-67
CA11	-3.16558	2.27e-47	9.75e-46
BST1	-3.16023	2.39e-21	3.44e-20
ADPRHL1	-3.15928	8.83e-40	2.93e-38
HIST1H2BD	-3.15814	3.43e-35	9.58e-34
GLS2	-3.15777	6.29e-07	2.85e-06
GPT	-3.15626	1.44e-09	8.58e-09
PCDHA12	-3.15615	2.94e-17	3.24e-16
B3GNT8	-3.15491	0.00132704	0.00372525
GSTA4	-3.15156	2.54e-49	1.19e-47
C2	-3.15146	4.85e-36	1.4e-34
TCEA3	-3.1489	4.66e-81	5.28e-79
KLHDC9	-3.14862	2.28e-17	2.54e-16
ALS2CL	-3.14247	3.13e-50	1.52e-48
IL1RN	-3.14106	0.000333359	0.00103703
C11orf86	-3.13689	3.64e-24	6.08e-23
PRAM1	-3.13579	1.03e-08	5.61e-08
RBP5	-3.13158	4.64e-06	1.89e-05
IDO2	-3.13082	0.0178272	0.0392724
WNK2	-3.1292	8.14e-07	3.64e-06
FNDC4	-3.12778	5.1e-64	3.82e-62
PAPLN	-3.12522	4.45e-22	6.69e-21
ADSSL1	-3.12267	1.54e-47	6.68e-46
STAT2	-3.1208	9.98e-76	9.98e-74
GFAP	-3.11462	4.89e-14	4.28e-13
SYNPO	-3.11293	2.04e-147	1e-144
ARL14	-3.11134	7.35e-08	3.66e-07
SUSD4	-3.1112	6.85e-32	1.64e-30
AKAP2	-3.11118	5.73e-46	2.39e-44
FGF13	-3.11032	3.6e-24	6.03e-23
FHL1	-3.10938	1.23e-31	2.93e-30
ARL10	-3.1092	1.6e-25	2.86e-24
GRAMD1B	-3.1059	1.16e-22	1.79e-21
KRBOX1	-3.10568	1.39e-15	1.37e-14
PALD1	-3.10179	0.00117385	0.00332696
TLE2	-3.10016	1.01e-54	5.6e-53
RASA3	-3.09691	2.65e-108	5.7e-106
SSTR3	-3.09424	0.0197593	0.04308
TTC23L	-3.08378	3.72e-05	0.00013472
RGL3	-3.08358	3.12e-66	2.47e-64
ARMCX5-GPRASP2	-3.08252	8.23e-12	6e-11
PADI1	-3.08158	3.25e-07	1.52e-06
AMZ1	-3.08119	0.00146792	0.00408756
CACNA1B	-3.0811	3.27e-17	3.59e-16
ZNF618	-3.0799	5.05e-13	4.06e-12
ATP2A3	-3.07812	5.59e-89	7.91e-87
GRM4	-3.07742	0.0203503	0.0441916
GOLGA8R	-3.07483	5.99e-19	7.44e-18
CA12	-3.07428	1.42e-46	6.02e-45
CRB3	-3.06791	2.1e-07	1e-06
MCTP1	-3.06781	6.37e-27	1.22e-25
CCDC88B	-3.06675	1.66e-33	4.26e-32
NME9	-3.06605	0.000566446	0.00169023
LAMA1	-3.06383	0.000189895	0.000615493
ABLIM2	-3.0627	2.2e-38	6.98e-37
SERINC2	-3.06127	5.18e-32	1.25e-30
PXDN	-3.0578	0.0158426	0.0354092
PLIN1	-3.05664	1.56e-08	8.34e-08
MAPK13	-3.05364	3.2e-104	6.29e-102
SLC29A2	-3.05103	4.1e-41	1.43e-39
SLC35F4	-3.04983	0.00618262	0.0151508
RGMA	-3.04826	3.17e-08	1.65e-07
BHMT2	-3.04799	0.000531887	0.00159529
TMEM220	-3.04569	4.38e-15	4.16e-14
IGFBP2	-3.0417	1.32e-21	1.92e-20
DOCK11	-3.03908	3.46e-96	5.57e-94
MRGPRD	-3.03414	0.00482523	0.0120797
ZNF469	-3.03236	0.0220478	0.0474112
CELSR2	-3.0312	5.4e-17	5.82e-16
FAM69B	-3.03094	1.34e-14	1.23e-13
RDH16	-3.0299	0.000868643	0.00251979
C2orf50	-3.02767	0.00166495	0.0045878
KIF12	-3.02702	3.03e-14	2.7e-13
RINL	-3.02457	0.000625435	0.00185242
TMEM121	-3.02397	4.48e-25	7.88e-24
MDFI	-3.02185	6.92e-29	1.47e-27
SBK1	-3.01715	5.58e-10	3.45e-09
SHH	-3.01159	4.83e-22	7.24e-21
EIF4E3	-3.01015	9.86e-32	2.36e-30
MRC2	-3.00952	1.4e-143	6.09e-141
CYP4F3	-3.00855	0.000534641	0.00160298
LYPD3	-3.00783	1.75e-86	2.36e-84
NR6A1	-3.0072	2.43e-51	1.21e-49
PIPOX	-3.00354	0.000339381	0.00105422
ACKR2	-3.00061	0.0180226	0.0396515
LRRC73	-2.99861	1.08e-18	1.32e-17
LST1	-2.99685	3.8e-06	1.56e-05
JAK3	-2.99633	1.44e-31	3.42e-30
COX6B2	-2.9955	1.96e-13	1.63e-12
CYTH4	-2.99425	1.1e-16	1.16e-15
MUC1	-2.99398	4.53e-45	1.83e-43
SMCO4	-2.99159	4e-33	1.01e-31
CDC42BPG	-2.99139	3.17e-45	1.29e-43
SLC22A18	-2.99041	1.1e-84	1.43e-82
LYPD5	-2.98265	9.62e-13	7.59e-12
OXCT2	-2.98264	0.00707351	0.0171047
TMEM38A	-2.9798	2.97e-69	2.5e-67
PRR25	-2.97927	0.00404448	0.0102925
LHX6	-2.97762	4.52e-21	6.38e-20
ARID3A	-2.9706	2.08e-14	1.87e-13
GOLGA8O	-2.97037	7.43e-07	3.34e-06
GDF15	-2.96756	4.64e-88	6.49e-86
ITGA7	-2.96694	7.01e-25	1.22e-23
RASD2	-2.96678	1.22e-76	1.25e-74
CASC1	-2.96664	0.0211977	0.0458063
OTUD7A	-2.96637	1.61e-34	4.36e-33
LYPD1	-2.96509	6.9e-10	4.23e-09
HOXB3	-2.96442	0.00176066	0.00482813
PDIA2	-2.95637	0.0205407	0.0445445
ISYNA1	-2.95049	5.89e-36	1.69e-34
KLF9	-2.94975	4.37e-77	4.57e-75
SLC4A8	-2.94939	8.38e-13	6.64e-12
ENTPD8	-2.94875	0.00167273	0.00460676
AZGP1	-2.94107	3.07e-18	3.63e-17
AK7	-2.93976	6.86e-49	3.16e-47
XDH	-2.93972	4.63e-20	6.15e-19
ID4	-2.93929	1.79e-28	3.69e-27
HYAL1	-2.9378	1.19e-34	3.26e-33
SLCO2A1	-2.93553	1.15e-13	9.75e-13
MUC20	-2.93457	0.00206194	0.00558549
SLC27A3	-2.93437	2.73e-61	1.87e-59
SLC35G2	-2.93362	9.91e-33	2.48e-31
RTN4RL2	-2.93262	5.55e-55	3.09e-53
SNCG	-2.93203	6.86e-33	1.73e-31
CSF2RA	-2.9299	1.29e-10	8.51e-10
RIBC1	-2.92924	5.39e-23	8.49e-22
DUSP27	-2.92906	1.43e-08	7.69e-08
ZFR2	-2.92345	1.02e-25	1.85e-24
DLG3	-2.92266	2.08e-20	2.81e-19
GIMAP2	-2.9193	2.73e-25	4.85e-24
SSH3	-2.91901	1.39e-32	3.44e-31
KCNQ1	-2.91701	2.89e-19	3.67e-18
TBX6	-2.91599	1.55e-12	1.2e-11
CIITA	-2.91295	9.57e-48	4.19e-46
STON1	-2.90711	5.21e-19	6.49e-18
TNNC1	-2.90611	0.00251509	0.0066968
HS3ST1	-2.9061	9.83e-21	1.36e-19
RENBP	-2.90106	3.21e-20	4.3e-19
FMN1	-2.89916	8.23e-48	3.63e-46
FAM117A	-2.89854	2.28e-43	8.6e-42
IFITM3	-2.89465	3.48e-31	8.07e-30
PRPH	-2.892	3.56e-29	7.66e-28
ADAMTS13	-2.89027	2.93e-59	1.9e-57
TULP2	-2.88204	4.12e-09	2.33e-08
PDZD7	-2.88047	5.35e-45	2.15e-43
LCA5	-2.8763	6.54e-10	4.01e-09
SLC5A4	-2.87209	1.54e-24	2.63e-23
SHF	-2.87001	1.1e-07	5.37e-07
UPK3B	-2.86411	6.29e-06	2.51e-05
CCDC136	-2.86377	2.52e-61	1.73e-59
TCN2	-2.86362	2.68e-63	1.92e-61
H1F0	-2.86095	4.31e-160	2.76e-157
CACHD1	-2.85953	1.58e-08	8.43e-08
NEU4	-2.85858	0.0125357	0.0286154
CPAMD8	-2.85731	8.19e-14	7.02e-13
BTBD8	-2.85535	1.49e-09	8.83e-09
SH3PXD2B	-2.85388	3.37e-53	1.78e-51
PIP5KL1	-2.85378	5.29e-49	2.45e-47
PPM1L	-2.85355	1.62e-16	1.69e-15
HIST1H1C	-2.84996	2.33e-86	3.12e-84
DISP3	-2.84964	3.73e-09	2.12e-08
TNFRSF10C	-2.84449	2.72e-05	0.000100463
B4GALNT3	-2.84249	1.22e-10	8.06e-10
C7orf65	-2.84245	0.00370145	0.00950655
SLC44A3	-2.84157	6.2e-09	3.45e-08
HTR1D	-2.84141	1.2e-14	1.11e-13
SLC2A5	-2.84141	3.31e-28	6.77e-27
WDR31	-2.8398	2.62e-29	5.67e-28
CEACAM1	-2.83933	7.25e-05	0.000251473
ITGBL1	-2.83826	0.0042837	0.0108485
F2RL2	-2.83817	3.59e-14	3.18e-13
CCDC71L	-2.83731	2.01e-42	7.33e-41
TCF7	-2.83515	4.7e-12	3.49e-11
PLXND1	-2.83261	1.9e-69	1.61e-67
OSBPL7	-2.83111	1.16e-33	3.02e-32
KLHDC1	-2.82556	2.4e-07	1.14e-06
XKRX	-2.82325	0.00086346	0.00250608
TNFRSF1B	-2.8228	3.04e-39	9.88e-38
S100A14	-2.82269	6.1e-06	2.44e-05
AKR1B15	-2.8182	3.33e-13	2.72e-12
CYP24A1	-2.81673	1.48e-22	2.28e-21
DNALI1	-2.81468	2.17e-05	8.13e-05
WNT5B	-2.81423	0.00443758	0.011206
MYLK	-2.81298	9.21e-95	1.44e-92
PTP4A3	-2.81118	2.9e-21	4.14e-20
LDHD	-2.80989	7.82e-46	3.23e-44
RP1	-2.80922	2.17e-20	2.93e-19
PAEP	-2.80909	2.03e-16	2.11e-15
TBKBP1	-2.80787	2.22e-56	1.3e-54
VPS37D	-2.80486	2.99e-33	7.59e-32
GPR161	-2.80292	1.55e-27	3.05e-26
GBP5	-2.79914	3.68e-57	2.23e-55
ENKUR	-2.79909	1.85e-07	8.86e-07
DISP2	-2.79767	1.57e-21	2.28e-20
EPS8L2	-2.79298	2.78e-81	3.17e-79
SLC17A7	-2.79093	7.05e-08	3.53e-07
FN1	-2.78944	3.41e-41	1.2e-39
PCDHB7	-2.78877	4.4e-10	2.74e-09
CCER2	-2.78451	0.000511872	0.00153959
GAREM2	-2.78203	1.38e-16	1.45e-15
NNMT	-2.78182	2.3e-80	2.56e-78
SCN4B	-2.78033	1.77e-10	1.15e-09
SHD	-2.77537	1.47e-11	1.05e-10
LRRN2	-2.77512	0.000220583	0.000705667
SEMA6B	-2.77309	5.9e-30	1.3e-28
SEMA5A	-2.76918	1.04e-38	3.32e-37
ALDH3B1	-2.76891	9.37e-57	5.58e-55
WAS	-2.76633	7.19e-09	3.97e-08
VPREB3	-2.76631	2.08e-05	7.79e-05
ACSF2	-2.76441	4.65e-57	2.8e-55
CARMIL2	-2.757	5.18e-24	8.62e-23
NTF4	-2.75683	0.00461299	0.0115975
SLC9A3R1	-2.75473	2.19e-18	2.63e-17
SLC2A12	-2.75436	3.72e-16	3.81e-15
ADA	-2.7509	8.4e-74	7.9e-72
MMEL1	-2.75019	1.33e-10	8.71e-10
CA9	-2.74775	2.95e-22	4.47e-21
HIST1H2BG	-2.74748	1.79e-45	7.33e-44
TTLL6	-2.74694	0.00685954	0.0166455
PRR36	-2.74506	1.15e-17	1.31e-16
MEFV	-2.74503	3.72e-48	1.66e-46
L3MBTL3	-2.74402	6.69e-25	1.17e-23
CCT6B	-2.74346	4.91e-17	5.31e-16
LSP1	-2.74044	3.2e-18	3.78e-17
PANX2	-2.73728	4.71e-33	1.19e-31
OLFML2A	-2.73591	4.5e-71	3.96e-69
ARHGAP27	-2.73563	2.01e-56	1.18e-54
TP53INP1	-2.73283	2.41e-45	9.81e-44
N4BP2L1	-2.73007	5.39e-05	0.000190972
GDPD1	-2.72999	7.9e-28	1.58e-26
BEST4	-2.72618	0.00244365	0.00651945
C10orf95	-2.72559	1.64e-08	8.76e-08
ARHGEF6	-2.72411	5.83e-05	0.000205281
ACVR1B	-2.7223	2.27e-25	4.04e-24
SGSM1	-2.72119	1.05e-05	4.09e-05
SLC27A1	-2.72053	2.26e-39	7.39e-38
PCSK4	-2.719	3.88e-28	7.92e-27
HPCA	-2.71868	5.52e-07	2.51e-06
FRAT1	-2.71651	1.18e-18	1.44e-17
RAB3B	-2.71515	4.84e-06	1.96e-05
RAB20	-2.71158	6.93e-26	1.27e-24
FAM157A	-2.71154	4.53e-44	1.76e-42
CTSF	-2.71064	4.16e-83	5.07e-81
IGF2	-2.70896	4.34e-09	2.45e-08
PNPLA7	-2.70833	1.7e-29	3.71e-28
TRPM8	-2.70797	0.00485711	0.0121516
ARHGAP44	-2.7074	4.95e-46	2.07e-44
KLHL3	-2.70493	4.52e-29	9.66e-28
HIST1H3H	-2.70231	9.94e-38	3.06e-36
STKLD1	-2.6995	1.56e-11	1.11e-10
MYH15	-2.69714	3.76e-31	8.72e-30
RBKS	-2.69373	1.2e-47	5.24e-46
SCAMP5	-2.69282	0.00536657	0.0133207
SIGLEC15	-2.69198	3.4e-05	0.000123676
TMOD2	-2.69187	1.3e-08	6.99e-08
SEMA4D	-2.69168	1.5e-11	1.07e-10
TSPAN18	-2.69153	0.0205404	0.0445445
PLCH2	-2.69109	1.73e-09	1.02e-08
TMEM173	-2.68845	1.89e-37	5.76e-36
ABCA1	-2.68711	2.15e-97	3.6e-95
TM7SF2	-2.68658	1.24e-28	2.58e-27
TENM2	-2.6864	0.00027797	0.000875035
PCDH7	-2.68608	1.7e-23	2.74e-22
PPP1R1C	-2.68531	5.91e-10	3.64e-09
EXTL1	-2.68481	0.00486193	0.0121624
LPAR2	-2.68459	6.13e-37	1.83e-35
ZNF154	-2.68214	4.65e-17	5.04e-16
ABCG4	-2.67662	1.78e-13	1.49e-12
BCL6B	-2.67537	3.71e-36	1.08e-34
CCDC74B	-2.67446	4.05e-29	8.69e-28
TUBB8	-2.67438	0.00450955	0.0113642
HEYL	-2.67419	2.74e-19	3.47e-18
CABP1	-2.6716	0.00877265	0.0207758
ADIRF	-2.66978	1.94e-56	1.14e-54
TRAPPC6A	-2.66932	4.25e-61	2.89e-59
BICDL1	-2.66716	3.68e-08	1.9e-07
TTC39B	-2.66684	5.92e-17	6.35e-16
EPHX2	-2.66644	3.36e-28	6.87e-27
ZP3	-2.66472	8.25e-41	2.86e-39
SLC16A5	-2.66391	3.79e-43	1.42e-41
SYP	-2.65928	8.55e-15	7.93e-14
PRPF40B	-2.65619	6.58e-73	6.06e-71
PCDHA4	-2.65563	5.19e-12	3.84e-11
IFI6	-2.65397	3.35e-22	5.05e-21
DPP4	-2.6521	3.68e-35	1.03e-33
NRN1	-2.65038	0.00815313	0.0194472
PCDHA5	-2.64903	8.61e-15	7.99e-14
PTGIS	-2.64254	8.03e-12	5.85e-11
ATP6AP1L	-2.64186	1.08e-31	2.58e-30
ZNF233	-2.6392	2.42e-05	8.99e-05
SCARF2	-2.63751	7.96e-18	9.19e-17
ADGRV1	-2.63701	1.81e-27	3.55e-26
AZIN2	-2.63464	7.86e-36	2.24e-34
C9orf84	-2.63407	6.49e-57	3.89e-55
DEF6	-2.63256	3.96e-60	2.66e-58
NEBL	-2.63167	3.68e-15	3.51e-14
RAB6B	-2.63164	8.39e-24	1.38e-22
GALNT6	-2.62908	6.11e-74	5.79e-72
CCDC13	-2.62617	0.0027927	0.00736624
ARL4C	-2.62324	6.73e-84	8.36e-82
SOCS3	-2.62319	2.7e-53	1.44e-51
VAMP5	-2.62278	8.26e-07	3.69e-06
PCDH1	-2.61837	4.99e-19	6.23e-18
DDIT3	-2.61814	2.99e-36	8.71e-35
BLK	-2.61684	0.0225671	0.0483734
SLC12A8	-2.61662	1.41e-34	3.84e-33
GJA1	-2.61609	5.49e-111	1.26e-108
AGBL2	-2.61458	1.76e-10	1.14e-09
LMNTD2	-2.61405	7.51e-12	5.49e-11
RFPL2	-2.61366	0.01492	0.0335553
RGS4	-2.6122	1.51e-07	7.28e-07
LRRC1	-2.6114	3.74e-20	4.99e-19
IL22RA2	-2.61	0.00971702	0.022818
TMEM92	-2.60799	2.78e-55	1.56e-53
SSPN	-2.60716	2.02e-19	2.59e-18
LRCOL1	-2.6057	0.00502968	0.0125465
CYP2J2	-2.60555	0.0202351	0.0439936
STAT4	-2.60477	1.58e-06	6.81e-06
CD72	-2.60076	0.00662214	0.0161275
S100A1	-2.59515	1.37e-07	6.62e-07
MAPT	-2.59402	3.65e-11	2.52e-10
HSPA6	-2.59231	1.05e-05	4.07e-05
JUP	-2.59099	1.61e-82	1.93e-80
CDH18	-2.59084	6.67e-06	2.65e-05
GDF9	-2.58976	0.00489054	0.0122256
SH3BGRL2	-2.58703	0.0129597	0.0295201
SCARF1	-2.58583	1.9e-13	1.59e-12
CFAP206	-2.58262	0.000547471	0.00163799
[truncated: 3,584 more rows]
