# Supplementary material for: Ibrutinib reverses IL-6-induced osimertinib resistance through inhibition of Laminin α5/FAK signaling
Source: Commun Biol. 2022 Feb 23;5:155. doi: 10.1038/s42003-022-03111-7 (PMC8866396; doi:10.1038/s42003-022-03111-7)
Supplement: Supplementary file 5 — Supplementary Data 2 [file 42003_2022_3111_MOESM5_ESM.xlsx]

## Sheet: PC-9GROR vs PC-9GR  DEGs
Protein accession	Protein description	PC-9GROR/PC-9GR Ratio	Regulated Type	PC-9GROR/PC-9GR P value	Gene name	Mol. weight [kDa]	Sequence coverage [%]	MS/MS Counts	Peptides	Unique peptides	PC-9GROR_1	PC-9GROR_2	PC-9GROR_3	PC-9GR_1	PC-9GR_2	PC-9GR_3
A0A024RBG1	Diphosphoinositol polyphosphate phosphohydrolase NUDT4B OS=Homo sapiens OX=9606 GN=NUDT4B PE=3 SV=1	2.156	Up	0.00962	NUDT4B	20.434	29.3	22	3	3	1.416	1.156	0.983	0.67	0.43	0.549
A0AVT1	Ubiquitin-like modifier-activating enzyme 6 OS=Homo sapiens OX=9606 GN=UBA6 PE=1 SV=1	2.903	Up	1.95e-05	UBA6	117.97	30.4	140	20	20	1.604	1.442	1.492	0.545	0.529	0.489
A1L0T0	Acetolactate synthase-like protein OS=Homo sapiens OX=9606 GN=ILVBL PE=1 SV=2	1.576	Up	0.00574	ILVBL	67.867	32.1	153	13	13	0.966	1.151	1.236	0.701	0.763	0.663
A1X283	SH3 and PX domain-containing protein 2B OS=Homo sapiens OX=9606 GN=SH3PXD2B PE=1 SV=3	2.744	Up	0.00694	SH3PXD2B	101.58	3.6	14	2	2	1.224	1.111		0.396		0.455
A6NDG6	Glycerol-3-phosphate phosphatase OS=Homo sapiens OX=9606 GN=PGP PE=1 SV=1	1.989	Up	0.000722	PGP	34.006	26.8	46	6	6	1.456	1.329	1.199	0.719	0.611	0.673
A6NDU8	UPF0600 protein C5orf51 OS=Homo sapiens OX=9606 GN=C5orf51 PE=1 SV=1	2.214	Up	0.013	C5orf51	33.62	40.8	27	8	8	1.4	1.097	1.648	0.553	0.505	0.814
A6NHL2	Tubulin alpha chain-like 3 OS=Homo sapiens OX=9606 GN=TUBAL3 PE=1 SV=2	1.606	Up	0.0119	TUBAL3	49.908	14.8	22	7	2	1.308	1.371	1.103	0.907	0.672	0.776
C9J7I0	UBAP1-MVB12-associated (UMA)-domain containing protein 1 OS=Homo sapiens OX=9606 GN=UMAD1 PE=2 SV=2	1.833	Up	0.00168	UMAD1	15.2	38.7	28	3	3	1.361	1.335	1.162	0.665	0.647	0.793
O00116	"Alkyldihydroxyacetonephosphate synthase, peroxisomal OS=Homo sapiens OX=9606 GN=AGPS PE=1 SV=1"	0.664	Down	0.00626	AGPS	72.911	45.9	236	19	19	0.633	0.72	0.802	1.132	1.111	1.001
O00170	AH receptor-interacting protein OS=Homo sapiens OX=9606 GN=AIP PE=1 SV=2	1.513	Up	3.56e-05	AIP	37.636	41.2	78	8	8	1.24	1.253	1.231	0.792	0.824	0.846
O00178	GTP-binding protein 1 OS=Homo sapiens OX=9606 GN=GTPBP1 PE=1 SV=3	1.703	Up	0.00158	GTPBP1	72.453	31.2	41	10	10	1.505	1.215	1.264	0.773	0.754	0.812
O00204	Sulfotransferase 2B1 OS=Homo sapiens OX=9606 GN=SULT2B1 PE=1 SV=2	1.577	Up	0.0273	SULT2B1	41.307	16.2	13	5	5	1.329	1.354	1.068	0.635	0.934	0.81
O00244	Copper transport protein ATOX1 OS=Homo sapiens OX=9606 GN=ATOX1 PE=1 SV=1	3.263	Up	0.000157	ATOX1	7.4016	67.6	68	5	5	1.269	1.252	1.554	0.378	0.43	0.441
O00273	DNA fragmentation factor subunit alpha OS=Homo sapiens OX=9606 GN=DFFA PE=1 SV=1	1.641	Up	0.00178	DFFA	36.521	22.7	37	5	4	1.199	1.333	1.396	0.722	0.851	0.82
O00299	Chloride intracellular channel protein 1 OS=Homo sapiens OX=9606 GN=CLIC1 PE=1 SV=4	2.116	Up	1.94e-05	CLIC1	26.922	75.9	196	13	13	1.35	1.36	1.397	0.686	0.624	0.631
O00303	Eukaryotic translation initiation factor 3 subunit F OS=Homo sapiens OX=9606 GN=EIF3F PE=1 SV=1	0.469	Down	0.00128	EIF3F	37.563	28.9	46	6	6	0.73	0.751	0.813	1.419	1.561	1.907
O00461	Golgi integral membrane protein 4 OS=Homo sapiens OX=9606 GN=GOLIM4 PE=1 SV=1	0.589	Down	0.00854	GOLIM4	81.879	10.9	27	6	6	0.809	0.763	0.726	1.43	1.047	1.425
O00468	Agrin OS=Homo sapiens OX=9606 GN=AGRN PE=1 SV=6	2.11	Up	0.00282	AGRN	217.32	26.5	252	33	33	1.199	1.478	1.325	0.736	0.636	0.525
O00469	"Procollagen-lysine,2-oxoglutarate 5-dioxygenase 2 OS=Homo sapiens OX=9606 GN=PLOD2 PE=1 SV=2"	2.565	Up	0.00102	PLOD2	84.685	15.3	66	8	8	1.079	1.473	1.372	0.516	0.555	0.459
O00488	Zinc finger protein 593 OS=Homo sapiens OX=9606 GN=ZNF593 PE=1 SV=2	0.664	Down	0.0185	ZNF593	15.199	38.8	21	3	3	0.874	0.854	0.627	1.141	1.172	1.232
O00499	Myc box-dependent-interacting protein 1 OS=Homo sapiens OX=9606 GN=BIN1 PE=1 SV=1	1.62	Up	0.0185	BIN1	64.699	17.2	43	7	7	1.525	1.296	1.042	0.84	0.71	0.835
O00541	Pescadillo homolog OS=Homo sapiens OX=9606 GN=PES1 PE=1 SV=1	0.595	Down	0.0082	PES1	68.002	24.7	79	10	10	0.929	0.694	0.769	1.174	1.396	1.447
O00560	Syntenin-1 OS=Homo sapiens OX=9606 GN=SDCBP PE=1 SV=1	1.854	Up	2.29e-05	SDCBP	32.444	43.6	53	7	7	1.166	1.193	1.241	0.653	0.668	0.621
O00584	Ribonuclease T2 OS=Homo sapiens OX=9606 GN=RNASET2 PE=1 SV=2	0.352	Down	0.00146	RNASET2	29.48	25	34	5	5	0.45	0.676	0.603	1.737	1.73	1.447
O00625	Pirin OS=Homo sapiens OX=9606 GN=PIR PE=1 SV=1	1.593	Up	0.000959	PIR	32.113	28.6	69	6	6	1.233	1.184	1.148	0.679	0.754	0.805
O00764	Pyridoxal kinase OS=Homo sapiens OX=9606 GN=PDXK PE=1 SV=1	2.399	Up	0.00112	PDXK	35.102	33.7	54	7	7	1.142	1.455	1.524	0.635	0.539	0.544
O14497	AT-rich interactive domain-containing protein 1A OS=Homo sapiens OX=9606 GN=ARID1A PE=1 SV=3	0.614	Down	9.52e-05	ARID1A	242.04	18.2	120	23	21	0.714	0.715	0.74	1.116	1.187	1.229
O14617	AP-3 complex subunit delta-1 OS=Homo sapiens OX=9606 GN=AP3D1 PE=1 SV=1	1.584	Up	0.00744	AP3D1	130.16	17.7	105	14	14	1.408	1.124	1.156	0.818	0.689	0.821
O14646	Chromodomain-helicase-DNA-binding protein 1 OS=Homo sapiens OX=9606 GN=CHD1 PE=1 SV=2	0.435	Down	0.00452	CHD1	196.69	13.3	73	13	13	0.75	0.562	0.781	1.304	1.823	1.682
O14737	Programmed cell death protein 5 OS=Homo sapiens OX=9606 GN=PDCD5 PE=1 SV=3	0.229	Down	0.000804	PDCD5	14.285	45.6	18	5	4	0.644	0.492	0.43	2.324	1.835	2.681
O14744	Protein arginine N-methyltransferase 5 OS=Homo sapiens OX=9606 GN=PRMT5 PE=1 SV=4	1.746	Up	0.000362	PRMT5	72.683	33.8	194	17	17	1.297	1.208	1.247	0.755	0.653	0.741
O14745	Na(+)/H(+) exchange regulatory cofactor NHE-RF1 OS=Homo sapiens OX=9606 GN=SLC9A3R1 PE=1 SV=4	1.732	Up	0.000117	SLC9A3R1	38.868	36.9	73	9	9	1.512	1.414	1.386	0.868	0.826	0.795
O14787	Transportin-2 OS=Homo sapiens OX=9606 GN=TNPO2 PE=1 SV=3	1.997	Up	0.022	TNPO2	101.39	21.9	33	10	8	1.06	1.691	1.493	0.827	0.543	0.755
O14828	Secretory carrier-associated membrane protein 3 OS=Homo sapiens OX=9606 GN=SCAMP3 PE=1 SV=3	1.7	Up	0.0085	SCAMP3	38.287	28.5	36	6	6	1.147	1.364	1.573	0.897	0.738	0.768
O14925	Mitochondrial import inner membrane translocase subunit Tim23 OS=Homo sapiens OX=9606 GN=TIMM23 PE=1 SV=1	0.66	Down	0.0075	TIMM23	21.943	23	30	4	4	0.683	0.848	0.827	1.105	1.302	1.167
O14929	Histone acetyltransferase type B catalytic subunit OS=Homo sapiens OX=9606 GN=HAT1 PE=1 SV=1	0.55	Down	0.0022	HAT1	49.512	33.2	55	9	9	0.91	0.757	0.757	1.3	1.536	1.568
O14964	Hepatocyte growth factor-regulated tyrosine kinase substrate OS=Homo sapiens OX=9606 GN=HGS PE=1 SV=1	2.45	Up	0.0155	HGS	86.191	18.1	41	8	8	1.164	1.318	1.563	0.363	0.763	0.525
O14976	Cyclin-G-associated kinase OS=Homo sapiens OX=9606 GN=GAK PE=1 SV=2	1.547	Up	0.0454	GAK	143.19	7.9	27	7	7	1.251	1.468	1.142	0.962	0.621	0.913
O15027	Protein transport protein Sec16A OS=Homo sapiens OX=9606 GN=SEC16A PE=1 SV=4	1.86	Up	0.00214	SEC16A	251.89	6.9	38	8	8	1.118	1.328	1.462	0.719	0.648	0.734
O15084	Serine/threonine-protein phosphatase 6 regulatory ankyrin repeat subunit A OS=Homo sapiens OX=9606 GN=ANKRD28 PE=1 SV=5	1.799	Up	0.0179	ANKRD28	112.96	10.9	40	7	7	1.634	1.313	1.094	0.613	0.819	0.814
O15226	NF-kappa-B-repressing factor OS=Homo sapiens OX=9606 GN=NKRF PE=1 SV=2	0.515	Down	0.00198	NKRF	77.672	23.6	73	13	13	0.81	0.793	0.874	1.603	1.612	1.596
O15228	Dihydroxyacetone phosphate acyltransferase OS=Homo sapiens OX=9606 GN=GNPAT PE=1 SV=1	0.371	Down	0.00698	GNPAT	77.187	24	55	12	12	0.366	0.676	0.547	1.677	1.332	1.274
O15230	Laminin subunit alpha-5 OS=Homo sapiens OX=9606 GN=LAMA5 PE=1 SV=8	5.113	Up	6.27e-05	LAMA5	399.73	34.2	549	76	75	1.618	1.86	1.707	0.391	0.332	0.291
O15231	Zinc finger protein 185 OS=Homo sapiens OX=9606 GN=ZNF185 PE=1 SV=3	1.726	Up	0.00262	ZNF185	73.525	44.1	175	20	20	1.249	1.233	1.234	0.697	0.758	0.698
O15374	Monocarboxylate transporter 5 OS=Homo sapiens OX=9606 GN=SLC16A4 PE=2 SV=1	0.525	Down	0.00176	SLC16A4	54.021	9.2	14	2	2		0.69	0.701	1.449	1.257	1.265
O15382	"Branched-chain-amino-acid aminotransferase, mitochondrial OS=Homo sapiens OX=9606 GN=BCAT2 PE=1 SV=2"	0.635	Down	0.00974	BCAT2	44.287	40.1	72	10	10	0.768	0.984	0.889	1.521	1.421	1.215
O15400	Syntaxin-7 OS=Homo sapiens OX=9606 GN=STX7 PE=1 SV=4	0.452	Down	0.0467	STX7	29.815	30.7	19	5	5	0.766	0.73	0.798	2.302	1.365	1.408
O15440	Multidrug resistance-associated protein 5 OS=Homo sapiens OX=9606 GN=ABCC5 PE=1 SV=2	0.636	Down	0.0019	ABCC5	160.66	12.1	58	11	11	0.735	0.733	0.84	1.22	1.292	1.115
O15541	E3 ubiquitin-protein ligase RNF113A OS=Homo sapiens OX=9606 GN=RNF113A PE=1 SV=1	2.153	Up	0.0458	RNF113A	38.787	20.4	31	5	5	1.581	1.437	1.233	0.351	0.747	0.876
O43143	Pre-mRNA-splicing factor ATP-dependent RNA helicase DHX15 OS=Homo sapiens OX=9606 GN=DHX15 PE=1 SV=2	0.542	Down	0.000604	DHX15	90.932	37.4	156	21	21	0.878	0.773	0.719	1.393	1.478	1.505
O43150	"Arf-GAP with SH3 domain, ANK repeat and PH domain-containing protein 2 OS=Homo sapiens OX=9606 GN=ASAP2 PE=1 SV=3"	2.628	Up	0.004	ASAP2	111.65	16.7	46	9	8	1.747	1.443	1.191	0.691	0.465	0.511
O43169	Cytochrome b5 type B OS=Homo sapiens OX=9606 GN=CYB5B PE=1 SV=3	2.795	Up	0.00266	CYB5B	16.694	53.3	33	4	4	1.663	1.577	1.255	0.679	0.487	0.442
O43175	D-3-phosphoglycerate dehydrogenase OS=Homo sapiens OX=9606 GN=PHGDH PE=1 SV=4	2.887	Up	1.77e-05	PHGDH	56.65	44.3	212	17	17	1.612	1.496	1.448	0.548	0.498	0.532
O43396	Thioredoxin-like protein 1 OS=Homo sapiens OX=9606 GN=TXNL1 PE=1 SV=3	0.276	Down	0.000103	TXNL1	32.251	48.1	70	9	9	0.492	0.443	0.39	1.531	1.501	1.761
O43399	Tumor protein D54 OS=Homo sapiens OX=9606 GN=TPD52L2 PE=1 SV=2	1.739	Up	0.000556	TPD52L2	22.237	60.2	112	11	11	1.298	1.112	1.11	0.679	0.652	0.693
O43402	ER membrane protein complex subunit 8 OS=Homo sapiens OX=9606 GN=EMC8 PE=1 SV=1	0.547	Down	0.0037	EMC8	23.773	43.3	64	6	6	0.684	0.731	0.815	1.545	1.375	1.156
O43432	Eukaryotic translation initiation factor 4 gamma 3 OS=Homo sapiens OX=9606 GN=EIF4G3 PE=1 SV=2	2.374	Up	0.0011	EIF4G3	176.65	4.7	11	5	3	1.115	1.222	1.471	0.518	0.486	0.6
O43583	Density-regulated protein OS=Homo sapiens OX=9606 GN=DENR PE=1 SV=2	2.136	Up	0.00174	DENR	22.092	35.4	51	5	5	1.417	1.4	1.273	0.759	0.544	0.612
O43592	Exportin-T OS=Homo sapiens OX=9606 GN=XPOT PE=1 SV=2	2.464	Up	0.00396	XPOT	109.96	23.3	61	14	14	1.514	1.551	1.557	0.578	0.602	0.696
O43615	Mitochondrial import inner membrane translocase subunit TIM44 OS=Homo sapiens OX=9606 GN=TIMM44 PE=1 SV=2	0.665	Down	0.00588	TIMM44	51.355	29.9	103	14	14	0.752	0.926	0.912	1.384	1.293	1.216
O43633	Charged multivesicular body protein 2a OS=Homo sapiens OX=9606 GN=CHMP2A PE=1 SV=1	1.937	Up	0.0048	CHMP2A	25.104	16.2	65	4	4	1.646	1.323	1.126	0.745	0.704	0.665
O43653	Prostate stem cell antigen OS=Homo sapiens OX=9606 GN=PSCA PE=1 SV=2	2.151	Up	4.31e-05	PSCA	11.959	24.6	29	3	3	1.074	1.094	1.146	0.527	0.536	0.478
O43657	Tetraspanin-6 OS=Homo sapiens OX=9606 GN=TSPAN6 PE=1 SV=1	0.579	Down	0.0153	TSPAN6	27.563	10.2	16	2	2	0.909	0.894	0.751	1.713	1.538	1.157
O43674	"NADH dehydrogenase [ubiquinone] 1 beta subcomplex subunit 5, mitochondrial OS=Homo sapiens OX=9606 GN=NDUFB5 PE=1 SV=1"	0.376	Down	0.0396	NDUFB5	21.75	16.9	20	4	4	0.302	0.714	0.787	2.137	1.344	1.31
O43768	Alpha-endosulfine OS=Homo sapiens OX=9606 GN=ENSA PE=1 SV=1	2.622	Up	0.000675	ENSA	13.389	33.1	42	3	3	1.584	1.451	1.289	0.464	0.586	0.599
O43795	Unconventional myosin-Ib OS=Homo sapiens OX=9606 GN=MYO1B PE=1 SV=3	0.615	Down	0.01	MYO1B	131.98	24.8	174	20	20	0.822	0.689	0.784	1.443	1.233	1.056
O43819	"Protein SCO2 homolog, mitochondrial OS=Homo sapiens OX=9606 GN=SCO2 PE=1 SV=3"	0.268	Down	0.0108	SCO2	29.81	12.4	8	2	2		0.433	0.339	1.173	1.209	1.936
O60218	Aldo-keto reductase family 1 member B10 OS=Homo sapiens OX=9606 GN=AKR1B10 PE=1 SV=2	0.38	Down	0.000257	AKR1B10	36.019	52.8	149	16	5	0.595	0.641	0.513	1.653	1.537	1.417
O60232	Protein ZNRD2 OS=Homo sapiens OX=9606 GN=ZNRD2 PE=1 SV=1	2.783	Up	0.000638	ZNRD2	21.474	65.8	72	6	5	1.43	1.755	1.32	0.506	0.504	0.609
O60271	C-Jun-amino-terminal kinase-interacting protein 4 OS=Homo sapiens OX=9606 GN=SPAG9 PE=1 SV=4	1.881	Up	0.0035	SPAG9	146.2	28.1	130	23	23	1.463	1.305	1.264	0.742	0.592	0.81
O60318	Germinal-center associated nuclear protein OS=Homo sapiens OX=9606 GN=MCM3AP PE=1 SV=2	0.553	Down	0.0348	MCM3AP	218.4	9.9	44	11	11	0.535	0.676	0.921	1.578	1.169	1.105
O60343	TBC1 domain family member 4 OS=Homo sapiens OX=9606 GN=TBC1D4 PE=1 SV=2	2.049	Up	0.03	TBC1D4	146.56	10.9	25	9	9	1.212	1.113	0.937	0.343	0.523	0.726
O60488	Long-chain-fatty-acid--CoA ligase 4 OS=Homo sapiens OX=9606 GN=ACSL4 PE=1 SV=2	1.972	Up	0.00458	ACSL4	79.187	41.9	178	20	17	1.132	1.293	1.541	0.662	0.764	0.585
O60502	Protein O-GlcNAcase OS=Homo sapiens OX=9606 GN=OGA PE=1 SV=2	1.615	Up	0.00488	OGA	102.91	23.8	54	13	13	1.357	1.454	1.218	0.918	0.728	0.849
O60547	"GDP-mannose 4,6 dehydratase OS=Homo sapiens OX=9606 GN=GMDS PE=1 SV=1"	1.61	Up	0.00594	GMDS	41.949	23.4	60	6	6	1.355	1.195	1.011	0.738	0.767	0.707
O60568	Multifunctional procollagen lysine hydroxylase and glycosyltransferase LH3 OS=Homo sapiens OX=9606 GN=PLOD3 PE=1 SV=1	0.61	Down	0.00472	PLOD3	84.784	26.8	69	15	15	0.888	0.836	0.853	1.646	1.339	1.243
O60664	Perilipin-3 OS=Homo sapiens OX=9606 GN=PLIN3 PE=1 SV=3	1.885	Up	0.00184	PLIN3	47.074	59.4	169	15	15	1.478	1.288	1.141	0.74	0.639	0.694
O60763	General vesicular transport factor p115 OS=Homo sapiens OX=9606 GN=USO1 PE=1 SV=2	1.526	Up	0.000323	USO1	107.89	40.9	202	23	23	1.194	1.119	1.059	0.72	0.739	0.75
O60826	Coiled-coil domain-containing protein 22 OS=Homo sapiens OX=9606 GN=CCDC22 PE=1 SV=1	1.851	Up	0.00376	CCDC22	70.755	14.8	22	5	5	1.049	1.41	1.146	0.587	0.69	0.671
O60888	Protein CutA OS=Homo sapiens OX=9606 GN=CUTA PE=1 SV=2	1.526	Up	0.0392	CUTA	19.116	40.8	32	5	5	1.116	1.3	0.973		0.79	0.691
O60936	Nucleolar protein 3 OS=Homo sapiens OX=9606 GN=NOL3 PE=1 SV=2	4.883	Up	0.0066	NOL3	22.629	47.1	23	4	4		1.89	1.427	0.298	0.456	0.265
O75044	SLIT-ROBO Rho GTPase-activating protein 2 OS=Homo sapiens OX=9606 GN=SRGAP2 PE=1 SV=3	1.517	Up	0.0122	SRGAP2	120.87	24	106	16	15	1.512	1.163	1.246	0.872	0.778	0.935
O75051	Plexin-A2 OS=Homo sapiens OX=9606 GN=PLXNA2 PE=1 SV=4	0.501	Down	0.0346	PLXNA2	211.1	6	19	7	7		0.627	0.887	1.5	1.79	1.24
O75063	Glycosaminoglycan xylosylkinase OS=Homo sapiens OX=9606 GN=FAM20B PE=1 SV=1	0.236	Down	0.00334	FAM20B	46.432	30.8	32	7	7	0.314	0.362	0.674	2.061	1.924	1.735
O75122	CLIP-associating protein 2 OS=Homo sapiens OX=9606 GN=CLASP2 PE=1 SV=3	1.814	Up	0.0204	CLASP2	141.06	6.4	21	5	3	1.292	1.103	1.526		0.673	0.768
O75146	Huntingtin-interacting protein 1-related protein OS=Homo sapiens OX=9606 GN=HIP1R PE=1 SV=2	1.621	Up	0.0395	HIP1R	119.39	17.1	36	11	10	0.854	1.261	1.397	0.676	0.735	0.756
O75147	Obscurin-like protein 1 OS=Homo sapiens OX=9606 GN=OBSL1 PE=1 SV=4	0.407	Down	0.0165	OBSL1	206.94	6.9	40	9	9	0.794	0.366	0.448	1.459	1.295	1.194
O75150	E3 ubiquitin-protein ligase BRE1B OS=Homo sapiens OX=9606 GN=RNF40 PE=1 SV=5	0.616	Down	0.0102	RNF40	113.68	22.2	65	14	13	0.921	0.68	0.702	1.13	1.304	1.303
O75152	Zinc finger CCCH domain-containing protein 11A OS=Homo sapiens OX=9606 GN=ZC3H11A PE=1 SV=3	0.502	Down	0.00134	ZC3H11A	89.13	30.5	98	14	8	0.688	0.616	0.737	1.543	1.283	1.237
O75179	Ankyrin repeat domain-containing protein 17 OS=Homo sapiens OX=9606 GN=ANKRD17 PE=1 SV=3	3.433	Up	0.00342	ANKRD17	274.25	5.2	13	8	2	1.674	1.235	1.756		0.44	0.466
O75190	DnaJ homolog subfamily B member 6 OS=Homo sapiens OX=9606 GN=DNAJB6 PE=1 SV=2	0.617	Down	0.0088	DNAJB6	36.087	26.1	38	6	5	0.926	0.77	0.757	1.535	1.233	1.205
O75312	Zinc finger protein ZPR1 OS=Homo sapiens OX=9606 GN=ZPR1 PE=1 SV=1	1.528	Up	0.0172	ZPR1	50.925	18.1	18	5	5	1.247	1.31	1.126		0.876	0.731
O75489	"NADH dehydrogenase [ubiquinone] iron-sulfur protein 3, mitochondrial OS=Homo sapiens OX=9606 GN=NDUFS3 PE=1 SV=1"	0.516	Down	0.00154	NDUFS3	30.241	45.5	48	11	11	0.932	0.765	0.809	1.798	1.611	1.447
O75494	Serine/arginine-rich splicing factor 10 OS=Homo sapiens OX=9606 GN=SRSF10 PE=1 SV=1	0.551	Down	0.000245	SRSF10	31.3	8.4	19	2	2	0.704	0.709		1.234	1.333	1.281
O75569	Interferon-inducible double-stranded RNA-dependent protein kinase activator A OS=Homo sapiens OX=9606 GN=PRKRA PE=1 SV=1	1.605	Up	0.00246	PRKRA	34.404	23.6	72	5	5	1.385	1.258	1.129	0.83	0.732	0.788
O75717	WD repeat and HMG-box DNA-binding protein 1 OS=Homo sapiens OX=9606 GN=WDHD1 PE=1 SV=1	0.39	Down	0.00564	WDHD1	125.97	18.4	62	15	15	0.509	0.402	0.667	1.106	1.535	1.401
O75815	Breast cancer anti-estrogen resistance protein 3 OS=Homo sapiens OX=9606 GN=BCAR3 PE=1 SV=1	2.992	Up	0.0356	BCAR3	92.565	14.7	37	7	7	1.477	1.446	1.403	0.674	0.313	0.459
O75832	26S proteasome non-ATPase regulatory subunit 10 OS=Homo sapiens OX=9606 GN=PSMD10 PE=1 SV=1	1.64	Up	0.00098	PSMD10	24.428	41.2	58	6	6	1.37	1.233	1.219	0.711	0.811	0.809
O75911	Short-chain dehydrogenase/reductase 3 OS=Homo sapiens OX=9606 GN=DHRS3 PE=1 SV=2	0.257	Down	0.00108	DHRS3	33.548	20.2	20	4	4		0.44	0.35	1.642	1.58	1.386
O75947	"ATP synthase subunit d, mitochondrial OS=Homo sapiens OX=9606 GN=ATP5PD PE=1 SV=3"	0.451	Down	0.000197	ATP5PD	18.491	62.1	107	9	9	0.581	0.608	0.593	1.471	1.266	1.211
O75955	Flotillin-1 OS=Homo sapiens OX=9606 GN=FLOT1 PE=1 SV=3	0.657	Down	0.00328	FLOT1	47.355	51.1	116	17	17	0.775	0.86	0.809	1.336	1.282	1.1
O75962	Triple functional domain protein OS=Homo sapiens OX=9606 GN=TRIO PE=1 SV=2	1.745	Up	0.00348	TRIO	346.9	8	70	15	15	1.285	1.102	1.393	0.697	0.664	0.805
O75964	"ATP synthase subunit g, mitochondrial OS=Homo sapiens OX=9606 GN=ATP5MG PE=1 SV=3"	0.305	Down	7.47e-07	ATP5MG	11.428	35.9	24	3	3	0.459	0.436	0.44	1.402	1.509	1.46
O75976	Carboxypeptidase D OS=Homo sapiens OX=9606 GN=CPD PE=1 SV=2	0.313	Down	0.019	CPD	152.93	18.5	50	15	15	0.257	0.524	0.546	0.959	1.851	1.434
O76021	Ribosomal L1 domain-containing protein 1 OS=Homo sapiens OX=9606 GN=RSL1D1 PE=1 SV=3	0.578	Down	0.00156	RSL1D1	54.972	28.8	79	11	11	0.779	0.625	0.679	1.278	1.169	1.154
O76054	SEC14-like protein 2 OS=Homo sapiens OX=9606 GN=SEC14L2 PE=1 SV=1	2.717	Up	0.00276	SEC14L2	46.145	25.1	58	6	6	1.609	1.487	1.487	0.41	0.686	0.591
O76094	Signal recognition particle subunit SRP72 OS=Homo sapiens OX=9606 GN=SRP72 PE=1 SV=3	1.525	Up	0.000481	SRP72	74.605	35.5	133	15	15	1.184	1.216	1.102	0.808	0.737	0.752
O94760	"N(G),N(G)-dimethylarginine dimethylaminohydrolase 1 OS=Homo sapiens OX=9606 GN=DDAH1 PE=1 SV=3"	2.139	Up	3.94e-05	DDAH1	31.121	49.8	85	11	11	1.424	1.356	1.271	0.624	0.656	0.614
O94766	Galactosylgalactosylxylosylprotein 3-beta-glucuronosyltransferase 3 OS=Homo sapiens OX=9606 GN=B3GAT3 PE=1 SV=2	1.845	Up	0.0341	B3GAT3	37.121	21.5	26	3	3	1.077	1.276	1.045	0.411	0.796	0.635
O94804	Serine/threonine-protein kinase 10 OS=Homo sapiens OX=9606 GN=STK10 PE=1 SV=1	2.172	Up	0.00292	STK10	112.13	12.1	51	7	6	1.65	1.145	1.292	0.63	0.573	0.679
O94808	Glutamine--fructose-6-phosphate aminotransferase [isomerizing] 2 OS=Homo sapiens OX=9606 GN=GFPT2 PE=1 SV=3	2.699	Up	0.00156	GFPT2	76.93	20.7	38	9	7	1.742	1.307	1.24	0.602	0.467	0.52
O94855	Protein transport protein Sec24D OS=Homo sapiens OX=9606 GN=SEC24D PE=1 SV=2	5.865	Up	0.00916	SEC24D	113.01	13	45	10	10	1.478	1.447	1.503	0.193	0.22	0.342
O94903	Pyridoxal phosphate homeostasis protein OS=Homo sapiens OX=9606 GN=PLPBP PE=1 SV=1	1.569	Up	0.0101	PLPBP	30.344	15.6	16	3	3	1.104	1.127	1.247	0.638	0.705	0.873
O94915	Protein furry homolog-like OS=Homo sapiens OX=9606 GN=FRYL PE=1 SV=2	2.561	Up	0.000416	FRYL	339.59	3.3	32	6	6	1.641	1.551	1.292	0.545	0.567	0.639
O94916	Nuclear factor of activated T-cells 5 OS=Homo sapiens OX=9606 GN=NFAT5 PE=1 SV=1	2.348	Up	0.0199	NFAT5	165.76	3	17	3	3	1.078	0.83	1.508	0.439	0.628	0.388
O94919	Endonuclease domain-containing 1 protein OS=Homo sapiens OX=9606 GN=ENDOD1 PE=1 SV=2	1.733	Up	0.0281	ENDOD1	55.016	15.6	16	5	5		1.242	1.239	0.84	0.704	0.603
O94979	Protein transport protein Sec31A OS=Homo sapiens OX=9606 GN=SEC31A PE=1 SV=3	2.178	Up	0.00132	SEC31A	133.01	22	129	15	15	1.514	1.358	1.268	0.59	0.569	0.742
O95071	E3 ubiquitin-protein ligase UBR5 OS=Homo sapiens OX=9606 GN=UBR5 PE=1 SV=2	0.516	Down	0.00162	UBR5	309.35	9.9	44	16	15	0.751	0.814	0.61	1.354	1.417	1.448
O95163	Elongator complex protein 1 OS=Homo sapiens OX=9606 GN=ELP1 PE=1 SV=3	1.617	Up	0.0029	ELP1	150.25	17.6	82	12	12	1.336	1.112	1.234	0.748	0.697	0.832
O95171	Sciellin OS=Homo sapiens OX=9606 GN=SCEL PE=1 SV=2	0.181	Down	0.000775	SCEL	77.551	17.9	36	9	9	0.223	0.194	0.26	0.941	1.644	1.159
O95239	Chromosome-associated kinesin KIF4A OS=Homo sapiens OX=9606 GN=KIF4A PE=1 SV=3	0.529	Down	0.013	KIF4A	139.88	20.5	63	17	17	1.045	0.785	0.756	1.297	1.765	1.826
O95295	SNARE-associated protein Snapin OS=Homo sapiens OX=9606 GN=SNAPIN PE=1 SV=1	1.525	Up	0.0123	SNAPIN	14.874	24.3	15	2	2	1.259	1.326		0.814	0.881
O95336	6-phosphogluconolactonase OS=Homo sapiens OX=9606 GN=PGLS PE=1 SV=2	1.645	Up	0.00834	PGLS	27.547	45	54	7	7	1.351	1.303	1.025	0.729	0.822	0.686
O95347	Structural maintenance of chromosomes protein 2 OS=Homo sapiens OX=9606 GN=SMC2 PE=1 SV=2	0.477	Down	0.0018	SMC2	135.65	23.4	73	19	19	0.817	0.709	0.638	1.666	1.553	1.315
O95352	Ubiquitin-like modifier-activating enzyme ATG7 OS=Homo sapiens OX=9606 GN=ATG7 PE=1 SV=1	1.677	Up	9.92e-05	ATG7	77.959	25.2	39	11	11	1.089	1.197	1.191	0.678	0.707	0.688
O95372	Acyl-protein thioesterase 2 OS=Homo sapiens OX=9606 GN=LYPLA2 PE=1 SV=1	2.352	Up	0.0036	LYPLA2	24.737	15.6	25	2	2	1.179	1.361	1.387		0.557	0.556
O95373	Importin-7 OS=Homo sapiens OX=9606 GN=IPO7 PE=1 SV=1	1.523	Up	0.000237	IPO7	119.52	29.2	265	22	21	1.28	1.226	1.21	0.832	0.767	0.841
O95394	Phosphoacetylglucosamine mutase OS=Homo sapiens OX=9606 GN=PGM3 PE=1 SV=1	1.898	Up	0.00108	PGM3	59.851	15.5	32	5	5	1.6	1.433	1.244	0.729	0.778	0.747
O95396	Adenylyltransferase and sulfurtransferase MOCS3 OS=Homo sapiens OX=9606 GN=MOCS3 PE=1 SV=1	2.046	Up	0.0132	MOCS3	49.669	7	16	2	2	1.472	1.371	1.126		0.571	0.722
O95456	Proteasome assembly chaperone 1 OS=Homo sapiens OX=9606 GN=PSMG1 PE=1 SV=1	1.536	Up	0.00416	PSMG1	32.854	20.8	31	4	4	1.192	1.167	1.121	0.657	0.769	0.839
O95478	Ribosome biogenesis protein NSA2 homolog OS=Homo sapiens OX=9606 GN=NSA2 PE=1 SV=1	0.502	Down	0.00196	NSA2	30.065	26.9	25	6	6	0.53	0.572	0.64	0.99	1.286	1.196
O95486	Protein transport protein Sec24A OS=Homo sapiens OX=9606 GN=SEC24A PE=1 SV=2	2.595	Up	0.000417	SEC24A	119.75	8.2	31	6	6	1.439	1.267	1.108	0.49	0.452	0.528
O95602	DNA-directed RNA polymerase I subunit RPA1 OS=Homo sapiens OX=9606 GN=POLR1A PE=1 SV=2	0.386	Down	0.00106	POLR1A	194.81	23.8	81	23	23	0.537	0.438	0.616	1.47	1.42	1.232
O95630	STAM-binding protein OS=Homo sapiens OX=9606 GN=STAMBP PE=1 SV=1	1.55	Up	0.00324	STAMBP	48.076	23.6	29	7	6	1.37	1.272	1.277	0.824	0.756	0.948
O95747	Serine/threonine-protein kinase OSR1 OS=Homo sapiens OX=9606 GN=OXSR1 PE=1 SV=1	1.611	Up	0.0138	OXSR1	58.022	25	68	9	8	1.298	1.162	1.153	0.777	0.599	0.867
O95749	Geranylgeranyl pyrophosphate synthase OS=Homo sapiens OX=9606 GN=GGPS1 PE=1 SV=1	1.721	Up	0.00366	GGPS1	34.87	13	23	3	3	1.428	1.26	1.069	0.767	0.706	0.71
O95757	Heat shock 70 kDa protein 4L OS=Homo sapiens OX=9606 GN=HSPA4L PE=1 SV=3	1.999	Up	0.0431	HSPA4L	94.511	21.3	56	11	8	1.306	1.239	1.324	0.669	0.473	0.793
O95786	Probable ATP-dependent RNA helicase DDX58 OS=Homo sapiens OX=9606 GN=DDX58 PE=1 SV=2	3.407	Up	0.0101	DDX58	106.6	5.8	13	4	4	1.388	0.981	1.694		0.406	0.389
O95817	BAG family molecular chaperone regulator 3 OS=Homo sapiens OX=9606 GN=BAG3 PE=1 SV=3	1.843	Up	0.00812	BAG3	61.594	51.3	128	16	16	1.522	1.306	1.07	0.679	0.633	0.803
O95833	Chloride intracellular channel protein 3 OS=Homo sapiens OX=9606 GN=CLIC3 PE=1 SV=2	12.092	Up	1.62e-05	CLIC3	26.648	30.5	37	5	5	1.859	1.972	1.671	0.177	0.136	0.142
O95834	Echinoderm microtubule-associated protein-like 2 OS=Homo sapiens OX=9606 GN=EML2 PE=1 SV=1	3.611	Up	0.0076	EML2	70.678	12	29	5	5	2.469	1.211	1.216	0.445	0.401	0.51
O95865	"N(G),N(G)-dimethylarginine dimethylaminohydrolase 2 OS=Homo sapiens OX=9606 GN=DDAH2 PE=1 SV=1"	2.319	Up	0.00498	DDAH2	29.644	36.8	41	6	6	1.344	1.386	1.366	0.657	0.571	0.538
O95994	Anterior gradient protein 2 homolog OS=Homo sapiens OX=9606 GN=AGR2 PE=1 SV=1	2	Up	0.00674	AGR2	19.979	52.6	80	7	7	0.808	1.182	0.932	0.561	0.454	0.446
O96005	Cleft lip and palate transmembrane protein 1 OS=Homo sapiens OX=9606 GN=CLPTM1 PE=1 SV=1	0.462	Down	0.0001	CLPTM1	76.096	28.6	101	10	10	0.61	0.652	0.568	1.298	1.397	1.265
O96017	Serine/threonine-protein kinase Chk2 OS=Homo sapiens OX=9606 GN=CHEK2 PE=1 SV=1	1.523	Up	0.021	CHEK2	60.914	15.1	31	5	5	1.446	1.283	1.076	0.724	0.936	0.838
P00167	Cytochrome b5 OS=Homo sapiens OX=9606 GN=CYB5A PE=1 SV=2	0.18	Down	2.15e-05	CYB5A	15.33	49.3	60	5	5	0.339	0.375	0.324	2.131	1.716	1.91
P00403	Cytochrome c oxidase subunit 2 OS=Homo sapiens OX=9606 GN=MT-CO2 PE=1 SV=1	0.636	Down	0.00218	MT-CO2	25.565	37.4	53	5	5	0.771	0.788	0.883	1.323	1.159	1.357
P00441	Superoxide dismutase [Cu-Zn] OS=Homo sapiens OX=9606 GN=SOD1 PE=1 SV=2	1.961	Up	0.000344	SOD1	15.936	84.4	120	12	12	1.332	1.344	1.215	0.727	0.642	0.615
P00491	Purine nucleoside phosphorylase OS=Homo sapiens OX=9606 GN=PNP PE=1 SV=2	2.491	Up	2.17e-05	PNP	32.118	59.9	113	12	12	1.45	1.405	1.323	0.554	0.532	0.591
P00492	Hypoxanthine-guanine phosphoribosyltransferase OS=Homo sapiens OX=9606 GN=HPRT1 PE=1 SV=2	1.888	Up	1.91e-05	HPRT1	24.579	37.2	52	6	6	1.452	1.492	1.387	0.785	0.766	0.743
P00533	Epidermal growth factor receptor OS=Homo sapiens OX=9606 GN=EGFR PE=1 SV=2	2.061	Up	0.000777	EGFR	134.28	51.3	434	38	37	1.212	1.467	1.463	0.708	0.692	0.61
P00558	Phosphoglycerate kinase 1 OS=Homo sapiens OX=9606 GN=PGK1 PE=1 SV=3	1.533	Up	0.00124	PGK1	44.614	59.5	371	22	16	1.435	1.291	1.207	0.868	0.866	0.831
P00966	Argininosuccinate synthase OS=Homo sapiens OX=9606 GN=ASS1 PE=1 SV=2	3.292	Up	0.000305	ASS1	46.53	37.6	67	10	10	1.133	1.448	1.495	0.434	0.371	0.433
P02545	Prelamin-A/C OS=Homo sapiens OX=9606 GN=LMNA PE=1 SV=1	0.525	Down	0.000159	LMNA	74.139	62.5	427	36	34	0.69	0.742	0.655	1.399	1.306	1.267
P02786	Transferrin receptor protein 1 OS=Homo sapiens OX=9606 GN=TFRC PE=1 SV=2	0.572	Down	0.000736	TFRC	84.87	35	202	20	20	0.746	0.741	0.742	1.262	1.305	1.328
P02792	Ferritin light chain OS=Homo sapiens OX=9606 GN=FTL PE=1 SV=2	12.94	Up	0.0499	FTL	20.019	28	21	3	3	1.457	1.585	1.558		0.142	0.095
P02794	Ferritin heavy chain OS=Homo sapiens OX=9606 GN=FTH1 PE=1 SV=2	4.312	Up	0.0016	FTH1	21.225	39.3	33	5	5	1.349	1.704	1.492	0.238	0.438	0.378
P03886	NADH-ubiquinone oxidoreductase chain 1 OS=Homo sapiens OX=9606 GN=MT-ND1 PE=1 SV=1	2.433	Up	0.0295	MT-ND1	35.66	9.4	25	3	3	0.782	1.246	1.56	0.35	0.627	0.498
P04040	Catalase OS=Homo sapiens OX=9606 GN=CAT PE=1 SV=3	0.498	Down	0.00106	CAT	59.755	35.7	152	14	14	0.643	0.803	0.657	1.5	1.426	1.296
P04062	Lysosomal acid glucosylceramidase OS=Homo sapiens OX=9606 GN=GBA PE=1 SV=3	3.375	Up	0.0234	GBA	59.716	17.4	19	5	5	0.884	1.272	2.505	0.442	0.405	0.534
P04066	Tissue alpha-L-fucosidase OS=Homo sapiens OX=9606 GN=FUCA1 PE=1 SV=4	0.531	Down	0.0221	FUCA1	53.688	14.8	17	5	5	0.649	0.523	0.928	1.502	1.24	1.21
P04075	Fructose-bisphosphate aldolase A OS=Homo sapiens OX=9606 GN=ALDOA PE=1 SV=2	1.864	Up	0.000399	ALDOA	39.42	81.6	426	27	23	1.364	1.226	1.153	0.672	0.635	0.701
P04080	Cystatin-B OS=Homo sapiens OX=9606 GN=CSTB PE=1 SV=2	1.962	Up	0.00192	CSTB	11.139	70.4	74	4	4	1.541	1.271	1.185	0.739	0.673	0.625
P04083	Annexin A1 OS=Homo sapiens OX=9606 GN=ANXA1 PE=1 SV=2	1.859	Up	0.00292	ANXA1	38.714	60.1	274	18	18	1.589	1.33	1.155	0.758	0.707	0.726
P04150	Glucocorticoid receptor OS=Homo sapiens OX=9606 GN=NR3C1 PE=1 SV=1	1.901	Up	0.00886	NR3C1	85.658	9.5	32	4	4	1.551	1.142	1.201	0.753	0.559	0.736
P04156	Major prion protein OS=Homo sapiens OX=9606 GN=PRNP PE=1 SV=1	0.537	Down	0.00456	PRNP	27.661	24.1	48	6	6	0.686	0.735	0.697	1.413	1.473	1.057
P04181	"Ornithine aminotransferase, mitochondrial OS=Homo sapiens OX=9606 GN=OAT PE=1 SV=1"	0.598	Down	0.000422	OAT	48.534	44.6	180	15	15	0.773	0.846	0.869	1.463	1.387	1.309
P04183	"Thymidine kinase, cytosolic OS=Homo sapiens OX=9606 GN=TK1 PE=1 SV=2"	1.74	Up	0.0108	TK1	25.468	52.1	60	9	9	1.405	1.146	1.265	0.581	0.827	0.785
P04424	Argininosuccinate lyase OS=Homo sapiens OX=9606 GN=ASL PE=1 SV=4	1.595	Up	0.0342	ASL	51.657	9.9	20	3	3	1.468	1.034	1.175	0.663	0.938	0.704
P04439	"HLA class I histocompatibility antigen, A alpha chain OS=Homo sapiens OX=9606 GN=HLA-A PE=1 SV=2"	4.906	Up	0.0015	HLA-A	40.84	16.2	31	6	2	1.141	1.917	1.029	0.302	0.283	0.248
P04632	Calpain small subunit 1 OS=Homo sapiens OX=9606 GN=CAPNS1 PE=1 SV=1	2.138	Up	0.0386	CAPNS1	28.315	56.7	90	6	6	1.278	1.317	1.362	0.755	0.445	0.651
P04637	Cellular tumor antigen p53 OS=Homo sapiens OX=9606 GN=TP53 PE=1 SV=4	0.58	Down	0.00442	TP53	43.653	33.6	110	12	12	0.854	0.739	0.718	1.144	1.487	1.353
P04792	Heat shock protein beta-1 OS=Homo sapiens OX=9606 GN=HSPB1 PE=1 SV=2	3.077	Up	0.000537	HSPB1	22.782	75.1	166	13	13	1.546	1.727	1.259	0.542	0.44	0.491
P05067	Amyloid-beta precursor protein OS=Homo sapiens OX=9606 GN=APP PE=1 SV=3	1.761	Up	0.0028	APP	86.942	18.6	64	9	9	1.117	1.358	1.372	0.809	0.692	0.684
P05386	60S acidic ribosomal protein P1 OS=Homo sapiens OX=9606 GN=RPLP1 PE=1 SV=1	1.722	Up	0.00358	RPLP1	11.514	66.7	44	3	2	1.196	1.143	1.286	0.623	0.663	0.819
P06132	Uroporphyrinogen decarboxylase OS=Homo sapiens OX=9606 GN=UROD PE=1 SV=2	2.089	Up	0.00792	UROD	40.786	15.5	29	3	3	1.392	1.402	1.143	0.478	0.643	0.764
P06280	Alpha-galactosidase A OS=Homo sapiens OX=9606 GN=GLA PE=1 SV=1	0.524	Down	0.0409	GLA	48.766	22.1	42	7	7	0.506	0.986	0.941	1.497	1.786	1.361
P06576	"ATP synthase subunit beta, mitochondrial OS=Homo sapiens OX=9606 GN=ATP5F1B PE=1 SV=3"	0.341	Down	0.000241	ATP5F1B	56.559	62.6	306	20	20	0.498	0.602	0.613	1.524	1.656	1.848
P06733	Alpha-enolase OS=Homo sapiens OX=9606 GN=ENO1 PE=1 SV=2	1.698	Up	0.0079	ENO1	47.168	65.7	331	20	17	1.219	1.199	1.312	0.622	0.687	0.888
P06737	"Glycogen phosphorylase, liver form OS=Homo sapiens OX=9606 GN=PYGL PE=1 SV=4"	2.754	Up	0.000317	PYGL	97.147	21.4	60	12	11	1.561	1.328	1.319	0.457	0.495	0.576
P06746	DNA polymerase beta OS=Homo sapiens OX=9606 GN=POLB PE=1 SV=3	1.958	Up	0.0144	POLB	38.177	19.7	18	4	4	1.245	1.117	1.536	0.674	0.809	0.508
P06753	Tropomyosin alpha-3 chain OS=Homo sapiens OX=9606 GN=TPM3 PE=1 SV=2	0.425	Down	0.00436	TPM3	32.95	19.6	44	7	5	0.748	0.651	0.509	1.339	1.357	1.797
P06865	Beta-hexosaminidase subunit alpha OS=Homo sapiens OX=9606 GN=HEXA PE=1 SV=2	0.656	Down	0.011	HEXA	60.702	11.2	42	5	5	0.652	0.812	0.77	1.23	1.187	0.99
P07099	Epoxide hydrolase 1 OS=Homo sapiens OX=9606 GN=EPHX1 PE=1 SV=1	0.632	Down	0.0022	EPHX1	52.948	51	204	17	17	0.595	0.721	0.69	1.052	1.119	1.004
P07203	Glutathione peroxidase 1 OS=Homo sapiens OX=9606 GN=GPX1 PE=1 SV=4	2.19	Up	0.00218	GPX1	22.088	32	23	4	4	1.207	1.467	1.593	0.749	0.614	0.585
P07339	Cathepsin D OS=Homo sapiens OX=9606 GN=CTSD PE=1 SV=1	0.655	Down	0.000515	CTSD	44.552	40.8	166	11	11	0.741	0.846	0.823	1.245	1.225	1.207
P07384	Calpain-1 catalytic subunit OS=Homo sapiens OX=9606 GN=CAPN1 PE=1 SV=1	1.994	Up	0.000341	CAPN1	81.889	28.6	130	17	17	1.359	1.377	1.296	0.738	0.604	0.68
P07602	Prosaposin OS=Homo sapiens OX=9606 GN=PSAP PE=1 SV=2	1.977	Up	0.000539	PSAP	58.112	61.3	202	30	30	1.157	1.381	1.361	0.67	0.69	0.612
P07741	Adenine phosphoribosyltransferase OS=Homo sapiens OX=9606 GN=APRT PE=1 SV=2	3.282	Up	0.00686	APRT	19.608	46.1	37	6	6	1.348	1.306	2.065	0.47	0.337	0.631
P07910	Heterogeneous nuclear ribonucleoproteins C1/C2 OS=Homo sapiens OX=9606 GN=HNRNPC PE=1 SV=4	0.609	Down	1.79e-05	HNRNPC	33.67	53.6	154	16	16	0.759	0.742	0.764	1.277	1.241	1.2
P07942	Laminin subunit beta-1 OS=Homo sapiens OX=9606 GN=LAMB1 PE=1 SV=2	1.75	Up	0.00246	LAMB1	198.04	25.9	217	27	27	1.076	1.315	1.263	0.769	0.682	0.637
P08133	Annexin A6 OS=Homo sapiens OX=9606 GN=ANXA6 PE=1 SV=3	4.592	Up	2.14e-05	ANXA6	75.872	27.2	73	14	14	1.463	1.521	1.277	0.322	0.284	0.322
P08174	Complement decay-accelerating factor OS=Homo sapiens OX=9606 GN=CD55 PE=1 SV=4	0.559	Down	0.0261	CD55	41.4	26.2	37	7	7	0.535	0.833	0.855	1.484	1.371	1.123
P08195	4F2 cell-surface antigen heavy chain OS=Homo sapiens OX=9606 GN=SLC3A2 PE=1 SV=3	0.5	Down	0.000255	SLC3A2	67.993	40.3	202	21	20	0.581	0.643	0.645	1.336	1.255	1.146
P08237	"ATP-dependent 6-phosphofructokinase, muscle type OS=Homo sapiens OX=9606 GN=PFKM PE=1 SV=2"	1.639	Up	0.00672	PFKM	85.182	26.9	98	13	12	1.51	1.254	1.116	0.844	0.756	0.767
P08397	Porphobilinogen deaminase OS=Homo sapiens OX=9606 GN=HMBS PE=1 SV=2	1.791	Up	0.0119	HMBS	39.33	24.9	41	5	5	1.237	1.357	1.22	0.754	0.836	0.539
P08579	U2 small nuclear ribonucleoprotein B'' OS=Homo sapiens OX=9606 GN=SNRPB2 PE=1 SV=1	0.586	Down	0.00362	SNRPB2	25.486	20	56	4	4	0.907	0.822	0.712	1.371	1.524	1.271
P08581	Hepatocyte growth factor receptor OS=Homo sapiens OX=9606 GN=MET PE=1 SV=4	1.75	Up	0.0127	MET	155.54	11.2	31	9	9	0.983	1.337	1.178	0.776	0.665	0.558
P08621	U1 small nuclear ribonucleoprotein 70 kDa OS=Homo sapiens OX=9606 GN=SNRNP70 PE=1 SV=2	0.582	Down	0.0127	SNRNP70	51.556	30	68	10	10	0.965	0.769	0.641	1.405	1.445	1.228
P08758	Annexin A5 OS=Homo sapiens OX=9606 GN=ANXA5 PE=1 SV=2	2.541	Up	5.83e-05	ANXA5	35.936	47.8	109	10	10	1.396	1.328	1.375	0.517	0.592	0.504
P09104	Gamma-enolase OS=Homo sapiens OX=9606 GN=ENO2 PE=1 SV=3	2.554	Up	3.92e-05	ENO2	47.268	21.9	25	5	2	1.403	1.387	1.248	0.556	0.503	0.522
P09132	Signal recognition particle 19 kDa protein OS=Homo sapiens OX=9606 GN=SRP19 PE=1 SV=3	1.744	Up	0.0249	SRP19	16.156	37.5	20	3	3	1.379	1.105		0.765	0.602	0.769
P09382	Galectin-1 OS=Homo sapiens OX=9606 GN=LGALS1 PE=1 SV=2	2.536	Up	0.0133	LGALS1	14.716	77.8	178	8	8	1.424	1.447	1.375	0.646	0.58	0.448
P09417	Dihydropteridine reductase OS=Homo sapiens OX=9606 GN=QDPR PE=1 SV=2	1.538	Up	0.00442	QDPR	25.789	34	34	5	5	1.257	1.254	1.135	0.885	0.784	0.702
P09467	"Fructose-1,6-bisphosphatase 1 OS=Homo sapiens OX=9606 GN=FBP1 PE=1 SV=5"	4.981	Up	0.00248	FBP1	36.842	34.9	52	8	7	1.571	1.554	1.218	0.375	0.177	0.32
P09543	"2',3'-cyclic-nucleotide 3'-phosphodiesterase OS=Homo sapiens OX=9606 GN=CNP PE=1 SV=2"	0.62	Down	0.0134	CNP	47.578	26.4	46	9	9	0.592	0.695	0.783	1.048	1.293	1
P09651	Heterogeneous nuclear ribonucleoprotein A1 OS=Homo sapiens OX=9606 GN=HNRNPA1 PE=1 SV=5	0.636	Down	0.000698	HNRNPA1	38.746	57.3	260	21	19	0.701	0.809	0.764	1.237	1.198	1.14
P09661	U2 small nuclear ribonucleoprotein A' OS=Homo sapiens OX=9606 GN=SNRPA1 PE=1 SV=2	0.567	Down	8.12e-05	SNRPA1	28.415	25.1	48	4	4	0.752	0.775	0.702	1.3	1.275	1.359
P09668	Pro-cathepsin H OS=Homo sapiens OX=9606 GN=CTSH PE=1 SV=4	0.158	Down	0.000103	CTSH	37.393	17	22	4	4	0.256	0.297	0.273	2.084	1.742	1.414
P09917	Arachidonate 5-lipoxygenase OS=Homo sapiens OX=9606 GN=ALOX5 PE=1 SV=2	0.641	Down	0.0443	ALOX5	77.982	20	47	10	10	0.689	0.75	0.546	1.254	0.832	1.011
P09936	Ubiquitin carboxyl-terminal hydrolase isozyme L1 OS=Homo sapiens OX=9606 GN=UCHL1 PE=1 SV=2	1.964	Up	0.000285	UCHL1	24.824	43.9	127	9	9	1.434	1.238	1.219	0.677	0.674	0.63
P09960	Leukotriene A-4 hydrolase OS=Homo sapiens OX=9606 GN=LTA4H PE=1 SV=2	1.525	Up	0.00386	LTA4H	69.284	35.4	161	14	14	1.37	1.244	1.201	0.755	0.822	0.924
P09972	Fructose-bisphosphate aldolase C OS=Homo sapiens OX=9606 GN=ALDOC PE=1 SV=2	3.137	Up	0.00166	ALDOC	39.455	41.5	84	11	7	1.44	1.453	1.301	0.581	0.35	0.406
P10321	"HLA class I histocompatibility antigen, C alpha chain OS=Homo sapiens OX=9606 GN=HLA-C PE=1 SV=3"	2.423	Up	0.0279	HLA-C	40.648	31.1	71	9	5	1.353	1.327	1.264	0.604	0.633	0.391
P10515	"Dihydrolipoyllysine-residue acetyltransferase component of pyruvate dehydrogenase complex, mitochondrial OS=Homo sapiens OX=9606 GN=DLAT PE=1 SV=3"	1.66	Up	0.00194	DLAT	68.996	29.8	120	11	11	1.091	1.335	1.325	0.726	0.782	0.752
P10586	Receptor-type tyrosine-protein phosphatase F OS=Homo sapiens OX=9606 GN=PTPRF PE=1 SV=2	1.596	Up	0.0384	PTPRF	212.88	28.6	166	31	31	1.093	1.357	1.332	0.812	0.965	0.592
P10768	S-formylglutathione hydrolase OS=Homo sapiens OX=9606 GN=ESD PE=1 SV=2	2.003	Up	0.00242	ESD	31.462	53.5	71	8	8	1.571	1.467	1.14	0.699	0.723	0.664
P11047	Laminin subunit gamma-1 OS=Homo sapiens OX=9606 GN=LAMC1 PE=1 SV=3	0.564	Down	0.0053	LAMC1	177.6	20.6	93	20	20	0.637	0.702	0.765	1.394	1.297	1.039
P11166	"Solute carrier family 2, facilitated glucose transporter member 1 OS=Homo sapiens OX=9606 GN=SLC2A1 PE=1 SV=2"	2.089	Up	0.000215	SLC2A1	54.083	10.2	56	5	5	1.259	1.339	1.335	0.69	0.62	0.573
P11169	"Solute carrier family 2, facilitated glucose transporter member 3 OS=Homo sapiens OX=9606 GN=SLC2A3 PE=1 SV=1"	2.651	Up	0.0147	SLC2A3	53.924	6.7	19	3	3	1.072	1.482	0.983	0.512	0.54	0.282
P11182	"Lipoamide acyltransferase component of branched-chain alpha-keto acid dehydrogenase complex, mitochondrial OS=Homo sapiens OX=9606 GN=DBT PE=1 SV=3"	1.692	Up	0.0311	DBT	53.486	29.3	54	9	9	0.943	1.254	1.399	0.584	0.687	0.854
P11216	"Glycogen phosphorylase, brain form OS=Homo sapiens OX=9606 GN=PYGB PE=1 SV=5"	2.218	Up	6.12e-05	PYGB	96.695	43.9	216	29	25	1.439	1.326	1.361	0.663	0.58	0.617
P11388	DNA topoisomerase 2-alpha OS=Homo sapiens OX=9606 GN=TOP2A PE=1 SV=3	0.509	Down	0.00822	TOP2A	174.38	11.6	70	15	12	1.084	0.691	0.785	1.836	1.569	1.629
P11413	Glucose-6-phosphate 1-dehydrogenase OS=Homo sapiens OX=9606 GN=G6PD PE=1 SV=4	1.821	Up	0.000542	G6PD	59.256	68	454	29	29	1.467	1.254	1.251	0.739	0.689	0.753
P11474	Steroid hormone receptor ERR1 OS=Homo sapiens OX=9606 GN=ESRRA PE=1 SV=3	0.658	Down	0.0141	ESRRA	45.509	27	34	6	6	0.738	0.961	0.968	1.24	1.344	1.467
P11717	Cation-independent mannose-6-phosphate receptor OS=Homo sapiens OX=9606 GN=IGF2R PE=1 SV=3	1.661	Up	0.00296	IGF2R	274.37	33	352	49	49	1.169	1.347	1.275	0.836	0.781	0.666
P11766	Alcohol dehydrogenase class-3 OS=Homo sapiens OX=9606 GN=ADH5 PE=1 SV=4	1.691	Up	0.000815	ADH5	39.724	38.8	100	9	9	1.375	1.231	1.132	0.753	0.732	0.725
P12235	ADP/ATP translocase 1 OS=Homo sapiens OX=9606 GN=SLC25A4 PE=1 SV=4	1.787	Up	0.00512	SLC25A4	33.064	41.3	35	12	3	1.293	1.457	1.395	0.92	0.748	0.652
P12429	Annexin A3 OS=Homo sapiens OX=9606 GN=ANXA3 PE=1 SV=3	2.322	Up	0.000116	ANXA3	36.375	38.7	99	10	10	1.429	1.233	1.235	0.577	0.571	0.53
P12814	Alpha-actinin-1 OS=Homo sapiens OX=9606 GN=ACTN1 PE=1 SV=2	1.717	Up	0.000416	ACTN1	103.06	59.5	297	44	24	1.24	1.19	1.114	0.737	0.683	0.644
P12955	Xaa-Pro dipeptidase OS=Homo sapiens OX=9606 GN=PEPD PE=1 SV=3	1.559	Up	0.000617	PEPD	54.548	34.9	124	12	12	1.269	1.262	1.108	0.776	0.791	0.767
P13051	Uracil-DNA glycosylase OS=Homo sapiens OX=9606 GN=UNG PE=1 SV=2	2.406	Up	0.0256	UNG	34.645	14.7	20	3	3	0.83	1.598	1.688	0.598	0.627	0.486
P13489	Ribonuclease inhibitor OS=Homo sapiens OX=9606 GN=RNH1 PE=1 SV=2	1.827	Up	2.31e-05	RNH1	49.973	65.3	203	18	18	1.32	1.35	1.329	0.7	0.722	0.767
P13674	Prolyl 4-hydroxylase subunit alpha-1 OS=Homo sapiens OX=9606 GN=P4HA1 PE=1 SV=2	1.586	Up	0.00586	P4HA1	61.049	21.3	64	8	8	1.028	1.286	1.045	0.744	0.731	0.643
P13798	Acylamino-acid-releasing enzyme OS=Homo sapiens OX=9606 GN=APEH PE=1 SV=4	1.988	Up	0.000299	APEH	81.224	23.9	83	10	10	1.343	1.322	1.238	0.658	0.593	0.712
P13807	"Glycogen [starch] synthase, muscle OS=Homo sapiens OX=9606 GN=GYS1 PE=1 SV=2"	1.889	Up	0.00144	GYS1	83.785	31.1	94	13	13	1.255	1.198	1.469	0.715	0.622	0.739
P13987	CD59 glycoprotein OS=Homo sapiens OX=9606 GN=CD59 PE=1 SV=1	0.58	Down	0.000724	CD59	14.177	40.6	51	7	7	0.62	0.701	0.67	1.169	1.22	1.046
P14324	Farnesyl pyrophosphate synthase OS=Homo sapiens OX=9606 GN=FDPS PE=1 SV=4	1.759	Up	0.00214	FDPS	48.275	15.3	31	6	6	1.414	1.205	1.118	0.668	0.763	0.693
P14550	Aldo-keto reductase family 1 member A1 OS=Homo sapiens OX=9606 GN=AKR1A1 PE=1 SV=3	2.599	Up	8.24e-05	AKR1A1	36.573	48	112	12	12	1.537	1.432	1.34	0.601	0.536	0.521
P14618	Pyruvate kinase PKM OS=Homo sapiens OX=9606 GN=PKM PE=1 SV=4	1.738	Up	0.00178	PKM	57.936	68.5	599	37	37	1.369	1.224	1.11	0.769	0.663	0.698
P15151	Poliovirus receptor OS=Homo sapiens OX=9606 GN=PVR PE=1 SV=2	0.519	Down	0.0106	PVR	45.302	14.6	24	4	4	0.631	0.785	0.571	1.031	1.501	1.296
P15170	Eukaryotic peptide chain release factor GTP-binding subunit ERF3A OS=Homo sapiens OX=9606 GN=GSPT1 PE=1 SV=1	1.921	Up	0.000963	GSPT1	55.755	30.5	112	12	6	1.441	1.236	1.236	0.688	0.611	0.738
P15311	Ezrin OS=Homo sapiens OX=9606 GN=EZR PE=1 SV=4	1.828	Up	0.00052	EZR	69.412	33.8	103	18	11	1.286	1.347	1.297	0.736	0.639	0.775
P15374	Ubiquitin carboxyl-terminal hydrolase isozyme L3 OS=Homo sapiens OX=9606 GN=UCHL3 PE=1 SV=1	2.249	Up	0.00166	UCHL3	26.182	52.6	59	7	7	1.321	1.46	1.31	0.733	0.52	0.566
P15559	NAD(P)H dehydrogenase [quinone] 1 OS=Homo sapiens OX=9606 GN=NQO1 PE=1 SV=1	1.812	Up	0.000324	NQO1	30.867	35.8	111	9	9	1.374	1.317	1.222	0.775	0.704	0.681
P16070	CD44 antigen OS=Homo sapiens OX=9606 GN=CD44 PE=1 SV=3	1.735	Up	0.00164	CD44	81.537	22.5	121	12	12	1.224	1.134	1.196	0.757	0.695	0.596
P16930	Fumarylacetoacetase OS=Homo sapiens OX=9606 GN=FAH PE=1 SV=2	2.193	Up	0.000437	FAH	46.374	15.5	26	4	4	1.476	1.343	1.264	0.561	0.615	0.686
P17152	"Transmembrane protein 11, mitochondrial OS=Homo sapiens OX=9606 GN=TMEM11 PE=1 SV=1"	1.657	Up	0.00768	TMEM11	21.541	8.3	48	1	1	1	1.126	1.386	0.692	0.679	0.749
P17174	"Aspartate aminotransferase, cytoplasmic OS=Homo sapiens OX=9606 GN=GOT1 PE=1 SV=3"	2.127	Up	0.000244	GOT1	46.247	44.6	125	11	11	1.4	1.419	1.364	0.582	0.672	0.713
P17252	Protein kinase C alpha type OS=Homo sapiens OX=9606 GN=PRKCA PE=1 SV=4	2.068	Up	0.00124	PRKCA	76.749	31.1	107	13	13	1.25	1.394	1.463	0.758	0.582	0.646
P17655	Calpain-2 catalytic subunit OS=Homo sapiens OX=9606 GN=CAPN2 PE=1 SV=6	2.344	Up	0.000177	CAPN2	79.994	41.6	181	19	19	1.451	1.363	1.347	0.66	0.541	0.574
P17812	CTP synthase 1 OS=Homo sapiens OX=9606 GN=CTPS1 PE=1 SV=2	1.861	Up	0.0336	CTPS1	66.69	38.2	112	13	13	1.354	1.388	1.417	0.631	0.676	0.928
P17844	Probable ATP-dependent RNA helicase DDX5 OS=Homo sapiens OX=9606 GN=DDX5 PE=1 SV=1	0.51	Down	0.00386	DDX5	69.147	35.8	100	16	12	0.688	0.718	0.788	1.165	1.49	1.649
P17931	Galectin-3 OS=Homo sapiens OX=9606 GN=LGALS3 PE=1 SV=5	0.215	Down	0.000204	LGALS3	26.152	20.4	45	4	4	0.486	0.46	0.342	1.879	1.911	2.196
P18206	Vinculin OS=Homo sapiens OX=9606 GN=VCL PE=1 SV=4	1.896	Up	0.00224	VCL	123.8	39.3	244	31	31	1.441	1.31	1.222	0.809	0.621	0.666
P18669	Phosphoglycerate mutase 1 OS=Homo sapiens OX=9606 GN=PGAM1 PE=1 SV=2	1.557	Up	0.00254	PGAM1	28.804	61.4	163	13	13	1.383	1.258	1.131	0.857	0.781	0.785
P18827	Syndecan-1 OS=Homo sapiens OX=9606 GN=SDC1 PE=1 SV=3	1.602	Up	0.0454	SDC1	32.461	15.2	12	3	3	1.167	1.177	0.974	0.802		0.579
P18858	DNA ligase 1 OS=Homo sapiens OX=9606 GN=LIG1 PE=1 SV=1	0.598	Down	0.00934	LIG1	101.73	23.1	72	15	15	0.881	0.829	0.76	1.123	1.454	1.553
P18859	"ATP synthase-coupling factor 6, mitochondrial OS=Homo sapiens OX=9606 GN=ATP5PF PE=1 SV=1"	0.469	Down	0.0287	ATP5PF	12.587	47.2	32	5	5	0.612	0.986	0.547	1.698	1.123	1.755
P19105	Myosin regulatory light chain 12A OS=Homo sapiens OX=9606 GN=MYL12A PE=1 SV=2	2.475	Up	0.00056	MYL12A	19.794	50.9	75	6	6	1.3	1.447	1.688	0.559	0.577	0.656
P19338	Nucleolin OS=Homo sapiens OX=9606 GN=NCL PE=1 SV=3	0.645	Down	0.00464	NCL	76.613	24.4	207	17	17	0.876	0.88	0.794	1.148	1.366	1.439
P19623	Spermidine synthase OS=Homo sapiens OX=9606 GN=SRM PE=1 SV=1	2.351	Up	0.000435	SRM	33.824	47	62	7	6	1.142	1.285	1.323	0.465	0.552	0.578
P19838	Nuclear factor NF-kappa-B p105 subunit OS=Homo sapiens OX=9606 GN=NFKB1 PE=1 SV=2	1.668	Up	0.0261	NFKB1	105.35	7.6	24	4	4		1.367	1.231	0.761	0.662	0.913
P20073	Annexin A7 OS=Homo sapiens OX=9606 GN=ANXA7 PE=1 SV=3	1.595	Up	0.0153	ANXA7	52.739	19.3	65	9	9	1.466	1.333	1.033	0.851	0.738	0.814
P20645	Cation-dependent mannose-6-phosphate receptor OS=Homo sapiens OX=9606 GN=M6PR PE=1 SV=1	0.431	Down	0.00128	M6PR	30.993	19.1	34	4	4	0.455	0.489	0.605	1.321	1.072	1.199
P20700	Lamin-B1 OS=Homo sapiens OX=9606 GN=LMNB1 PE=1 SV=2	0.55	Down	0.00036	LMNB1	66.408	51.7	232	27	24	0.752	0.785	0.725	1.461	1.405	1.246
P20810	Calpastatin OS=Homo sapiens OX=9606 GN=CAST PE=1 SV=4	1.87	Up	0.000264	CAST	76.572	46.6	222	20	20	1.339	1.329	1.167	0.671	0.661	0.719
P20936	Ras GTPase-activating protein 1 OS=Homo sapiens OX=9606 GN=RASA1 PE=1 SV=1	1.919	Up	0.00374	RASA1	116.4	19.2	45	11	11	1.75	1.345	1.26	0.712	0.801	0.756
P21266	Glutathione S-transferase Mu 3 OS=Homo sapiens OX=9606 GN=GSTM3 PE=1 SV=3	1.928	Up	0.0173	GSTM3	26.559	43.1	50	8	8	1.465	0.93	1.083	0.63	0.681	0.493
P21291	Cysteine and glycine-rich protein 1 OS=Homo sapiens OX=9606 GN=CSRP1 PE=1 SV=3	1.941	Up	0.000879	CSRP1	20.567	61.7	147	13	13	1.524	1.29	1.222	0.737	0.66	0.682
P21359	Neurofibromin OS=Homo sapiens OX=9606 GN=NF1 PE=1 SV=2	2.499	Up	0.00188	NF1	319.37	3.3	15	5	5	1.762	1.454	1.645	0.519	0.768	0.658
P21953	"2-oxoisovalerate dehydrogenase subunit beta, mitochondrial OS=Homo sapiens OX=9606 GN=BCKDHB PE=1 SV=2"	2.992	Up	0.0238	BCKDHB	43.122	19.6	21	4	3	0.735	1.7	1.46	0.316	0.497	0.489
P21964	Catechol O-methyltransferase OS=Homo sapiens OX=9606 GN=COMT PE=1 SV=2	1.995	Up	0.00322	COMT	30.037	62.4	155	12	12	1.146	1.209	1.567	0.603	0.714	0.649
P21980	Protein-glutamine gamma-glutamyltransferase 2 OS=Homo sapiens OX=9606 GN=TGM2 PE=1 SV=2	4.473	Up	1.54e-05	TGM2	77.328	52.8	228	28	28	1.677	1.538	1.585	0.391	0.351	0.331
P22059	Oxysterol-binding protein 1 OS=Homo sapiens OX=9606 GN=OSBP PE=1 SV=1	1.551	Up	0.000759	OSBP	89.42	34.2	121	16	14	1.362	1.243	1.174	0.788	0.808	0.841
P22087	rRNA 2'-O-methyltransferase fibrillarin OS=Homo sapiens OX=9606 GN=FBL PE=1 SV=2	0.645	Down	0.00428	FBL	33.784	49.2	163	11	9	0.86	0.712	0.871	1.168	1.307	1.311
P22102	Trifunctional purine biosynthetic protein adenosine-3 OS=Homo sapiens OX=9606 GN=GART PE=1 SV=1	1.624	Up	0.000224	GART	107.77	28.8	189	17	17	1.32	1.222	1.202	0.773	0.733	0.8
P22830	"Ferrochelatase, mitochondrial OS=Homo sapiens OX=9606 GN=FECH PE=1 SV=2"	0.305	Down	0.000116	FECH	47.862	44	90	13	13	0.409	0.427	0.423	1.563	1.372	1.196
P23368	"NAD-dependent malic enzyme, mitochondrial OS=Homo sapiens OX=9606 GN=ME2 PE=1 SV=1"	0.373	Down	0.0422	ME2	65.443	23.6	16	9	9	1.091	0.454	0.447	1.213	2.381	1.741
P23381	"Tryptophan--tRNA ligase, cytoplasmic OS=Homo sapiens OX=9606 GN=WARS PE=1 SV=2"	2.01	Up	0.00352	WARS	53.165	32.5	91	9	9	1.421	1.166	1.118	0.724	0.553	0.566
P23497	Nuclear autoantigen Sp-100 OS=Homo sapiens OX=9606 GN=SP100 PE=1 SV=3	0.629	Down	0.0354	SP100	100.42	16.2	40	8	8	0.813	0.688	0.698	1.024	1.492	0.981
P24390	ER lumen protein-retaining receptor 1 OS=Homo sapiens OX=9606 GN=KDELR1 PE=1 SV=1	0.434	Down	0.0155	KDELR1	24.542	22.2	25	3	3	0.405	0.701	0.346	1.079	1.064	1.199
P24539	"ATP synthase F(0) complex subunit B1, mitochondrial OS=Homo sapiens OX=9606 GN=ATP5PB PE=1 SV=2"	0.537	Down	0.0179	ATP5PB	28.908	34.8	62	7	7	0.675	0.694	0.681	1.463	1.256	1.098
P25098	Beta-adrenergic receptor kinase 1 OS=Homo sapiens OX=9606 GN=GRK2 PE=1 SV=2	1.983	Up	0.00978	GRK2	79.573	9	23	4	4	1.383	1.157	1.213	0.565	0.512	0.816
P25205	DNA replication licensing factor MCM3 OS=Homo sapiens OX=9606 GN=MCM3 PE=1 SV=3	0.663	Down	0.000779	MCM3	90.98	42.2	176	26	26	0.851	0.82	0.805	1.228	1.343	1.165
P25685	DnaJ homolog subfamily B member 1 OS=Homo sapiens OX=9606 GN=DNAJB1 PE=1 SV=4	1.509	Up	0.00752	DNAJB1	38.044	35	69	11	10	1.439	1.261	1.091	0.847	0.851	0.815
P25705	"ATP synthase subunit alpha, mitochondrial OS=Homo sapiens OX=9606 GN=ATP5F1A PE=1 SV=1"	0.405	Down	0.000358	ATP5F1A	59.75	46.1	235	20	20	0.554	0.595	0.648	1.411	1.348	1.675
P25788	Proteasome subunit alpha type-3 OS=Homo sapiens OX=9606 GN=PSMA3 PE=1 SV=2	0.437	Down	0.00466	PSMA3	28.433	35.3	55	8	8	0.764	0.676	0.542	1.832	1.294	1.411
P25789	Proteasome subunit alpha type-4 OS=Homo sapiens OX=9606 GN=PSMA4 PE=1 SV=1	2.039	Up	0.0112	PSMA4	29.483	33	70	5	5	1.015	1.082	1.492	0.484	0.579	0.697
P25815	Protein S100-P OS=Homo sapiens OX=9606 GN=S100P PE=1 SV=2	0.539	Down	0.00806	S100P	10.4	24.2	16	2	2	1.014	0.785	0.701	1.508	1.388	1.741
P26038	Moesin OS=Homo sapiens OX=9606 GN=MSN PE=1 SV=3	8.532	Up	4.23e-05	MSN	67.819	45.1	201	23	15	1.889	1.764	1.364	0.217	0.185	0.186
P26358	DNA (cytosine-5)-methyltransferase 1 OS=Homo sapiens OX=9606 GN=DNMT1 PE=1 SV=2	0.492	Down	0.0149	DNMT1	183.16	15.3	74	16	16	0.818	0.614	0.562	1.029	1.458	1.567
P26639	"Threonine--tRNA ligase 1, cytoplasmic OS=Homo sapiens OX=9606 GN=TARS1 PE=1 SV=3"	1.592	Up	0.00304	TARS1	83.434	53.9	246	32	32	1.204	1.124	1.113	0.668	0.671	0.823
P27105	Erythrocyte band 7 integral membrane protein OS=Homo sapiens OX=9606 GN=STOM PE=1 SV=3	2.429	Up	4.34e-05	STOM	31.73	17.7	19	3	3	1.358	1.444	1.362	0.589	0.601	0.524
P27708	CAD protein OS=Homo sapiens OX=9606 GN=CAD PE=1 SV=3	1.882	Up	0.000395	CAD	242.98	28.5	269	37	37	1.314	1.189	1.233	0.642	0.616	0.727
P27797	Calreticulin OS=Homo sapiens OX=9606 GN=CALR PE=1 SV=1	1.632	Up	0.00264	CALR	48.141	55.9	375	25	25	0.946	1.127	1.026	0.693	0.63	0.576
P27816	Microtubule-associated protein 4 OS=Homo sapiens OX=9606 GN=MAP4 PE=1 SV=3	1.786	Up	0.00256	MAP4	121	38.6	203	29	29	1.491	1.298	1.182	0.773	0.664	0.786
P28062	Proteasome subunit beta type-8 OS=Homo sapiens OX=9606 GN=PSMB8 PE=1 SV=3	2.063	Up	0.00952	PSMB8	30.354	19.2	45	5	5	1.517	1.275	1.293	0.822	0.492	0.666
P28288	ATP-binding cassette sub-family D member 3 OS=Homo sapiens OX=9606 GN=ABCD3 PE=1 SV=1	0.492	Down	0.0006	ABCD3	75.475	17	48	9	9	0.684	0.638	0.634	1.496	1.294	1.187
P28370	Probable global transcription activator SNF2L1 OS=Homo sapiens OX=9606 GN=SMARCA1 PE=1 SV=2	1.695	Up	0.0106	SMARCA1	122.6	6.4	7	5	2	1.624	1.251	1.163	0.801	0.717	0.864
P29353	SHC-transforming protein 1 OS=Homo sapiens OX=9606 GN=SHC1 PE=1 SV=4	3.252	Up	1.53e-06	SHC1	62.821	17.5	33	6	5	1.526	1.656	1.644	0.492	0.511	0.481
P29373	Cellular retinoic acid-binding protein 2 OS=Homo sapiens OX=9606 GN=CRABP2 PE=1 SV=2	2.368	Up	0.000256	CRABP2	15.693	32.6	39	4	4	1.45	1.489	1.252	0.593	0.634	0.543
P29728	2'-5'-oligoadenylate synthase 2 OS=Homo sapiens OX=9606 GN=OAS2 PE=1 SV=3	1.626	Up	0.00116	OAS2	82.43	8.5	14	4	4	1.295	1.223	1.155	0.78	0.797	0.682
P30043	Flavin reductase (NADPH) OS=Homo sapiens OX=9606 GN=BLVRB PE=1 SV=3	1.706	Up	0.00284	BLVRB	22.119	52.4	63	7	7	1.533	1.287	1.194	0.802	0.817	0.734
P30044	"Peroxiredoxin-5, mitochondrial OS=Homo sapiens OX=9606 GN=PRDX5 PE=1 SV=4"	1.654	Up	0.00166	PRDX5	22.086	50.5	105	8	8	1.222	1.287	1.089	0.79	0.682	0.703
P30049	"ATP synthase subunit delta, mitochondrial OS=Homo sapiens OX=9606 GN=ATP5F1D PE=1 SV=2"	0.576	Down	0.00338	ATP5F1D	17.49	37.5	58	5	5	0.598	0.767	0.704	1.32	1.138	1.131
P30085	UMP-CMP kinase OS=Homo sapiens OX=9606 GN=CMPK1 PE=1 SV=3	2.438	Up	4.37e-05	CMPK1	22.222	43.9	63	9	9	1.29	1.38	1.414	0.522	0.556	0.597
P30086	Phosphatidylethanolamine-binding protein 1 OS=Homo sapiens OX=9606 GN=PEBP1 PE=1 SV=3	2.228	Up	9.71e-05	PEBP1	21.057	70.6	86	8	8	1.481	1.404	1.286	0.637	0.588	0.647
P30101	Protein disulfide-isomerase A3 OS=Homo sapiens OX=9606 GN=PDIA3 PE=1 SV=4	1.63	Up	0.00314	PDIA3	56.782	65.7	348	30	29	0.886	1.05	1.124	0.633	0.652	0.592
P30419	Glycylpeptide N-tetradecanoyltransferase 1 OS=Homo sapiens OX=9606 GN=NMT1 PE=1 SV=2	1.574	Up	0.0292	NMT1	56.806	28.8	88	10	10	1.384	0.989	1.22	0.63	0.786	0.867
P30520	Adenylosuccinate synthetase isozyme 2 OS=Homo sapiens OX=9606 GN=ADSS2 PE=1 SV=3	1.582	Up	0.00252	ADSS2	50.097	30.3	94	9	9	1.396	1.244	1.14	0.84	0.748	0.801
P30533	Alpha-2-macroglobulin receptor-associated protein OS=Homo sapiens OX=9606 GN=LRPAP1 PE=1 SV=1	0.378	Down	0.0133	LRPAP1	41.465	18.5	36	4	4	0.547	0.749	0.522	1.578	1.57	1.658
P30566	Adenylosuccinate lyase OS=Homo sapiens OX=9606 GN=ADSL PE=1 SV=2	1.943	Up	0.000802	ADSL	54.889	12.2	28	4	4	1.247	1.233	1.083	0.549	0.616	0.669
P30622	CAP-Gly domain-containing linker protein 1 OS=Homo sapiens OX=9606 GN=CLIP1 PE=1 SV=2	1.509	Up	0.00484	CLIP1	162.24	21.5	141	21	19	1.383	1.184	1.105	0.836	0.766	0.832
P30740	Leukocyte elastase inhibitor OS=Homo sapiens OX=9606 GN=SERPINB1 PE=1 SV=1	1.525	Up	0.012	SERPINB1	42.741	26.4	62	9	9	1.248	1.189	0.948	0.806	0.702	0.711
P30837	"Aldehyde dehydrogenase X, mitochondrial OS=Homo sapiens OX=9606 GN=ALDH1B1 PE=1 SV=3"	0.454	Down	0.00126	ALDH1B1	57.206	19	15	6	6	0.643	0.547	0.561	1.217	1.498	1.139
P31150	Rab GDP dissociation inhibitor alpha OS=Homo sapiens OX=9606 GN=GDI1 PE=1 SV=2	2.821	Up	0.005	GDI1	50.582	52.3	99	17	14	1.456	1.44	1.474	0.593	0.465	0.491
P31431	Syndecan-4 OS=Homo sapiens OX=9606 GN=SDC4 PE=1 SV=2	2.143	Up	0.0183	SDC4	21.641	19.7	21	3	3	1.18	1.55	0.994	0.611	0.704	0.423
P31939	Bifunctional purine biosynthesis protein PURH OS=Homo sapiens OX=9606 GN=ATIC PE=1 SV=3	1.87	Up	2.48e-05	ATIC	64.615	61.5	261	25	25	1.318	1.32	1.245	0.716	0.663	0.697
P31947	14-3-3 protein sigma OS=Homo sapiens OX=9606 GN=SFN PE=1 SV=1	2.429	Up	0.000357	SFN	27.774	49.6	89	9	8	1.449	1.419	1.177	0.6	0.546	0.519
P31948	Stress-induced-phosphoprotein 1 OS=Homo sapiens OX=9606 GN=STIP1 PE=1 SV=1	1.539	Up	0.0184	STIP1	62.639	35.7	184	19	19	1.344	1.269	1.105	0.812	0.791	0.813
P31949	Protein S100-A11 OS=Homo sapiens OX=9606 GN=S100A11 PE=1 SV=2	2.12	Up	0.00534	S100A11	11.74	42.9	34	4	4	1.524	1.423	1.236	0.565	0.578	0.83
P32119	Peroxiredoxin-2 OS=Homo sapiens OX=9606 GN=PRDX2 PE=1 SV=5	2.549	Up	0.000323	PRDX2	21.892	44.4	71	8	7	1.33	1.437	1.373	0.464	0.553	0.607
P32320	Cytidine deaminase OS=Homo sapiens OX=9606 GN=CDA PE=1 SV=2	1.804	Up	0.000176	CDA	16.185	63	53	6	6	1.312	1.254	1.18	0.65	0.712	0.714
P32322	"Pyrroline-5-carboxylate reductase 1, mitochondrial OS=Homo sapiens OX=9606 GN=PYCR1 PE=1 SV=2"	2.127	Up	0.00162	PYCR1	33.36	49.2	119	10	9	1.174	1.353	1.286	0.69	0.6	0.503
P33176	Kinesin-1 heavy chain OS=Homo sapiens OX=9606 GN=KIF5B PE=1 SV=1	1.526	Up	0.00222	KIF5B	109.68	32.6	131	21	18	1.293	1.243	1.078	0.821	0.756	0.792
P33316	"Deoxyuridine 5'-triphosphate nucleotidohydrolase, mitochondrial OS=Homo sapiens OX=9606 GN=DUT PE=1 SV=4"	0.532	Down	0.000263	DUT	26.563	41.7	34	7	7	0.774	0.768	0.743	1.456	1.299	1.542
P33991	DNA replication licensing factor MCM4 OS=Homo sapiens OX=9606 GN=MCM4 PE=1 SV=5	0.536	Down	0.000204	MCM4	96.557	36.3	171	26	26	0.767	0.768	0.688	1.3	1.405	1.446
P33992	DNA replication licensing factor MCM5 OS=Homo sapiens OX=9606 GN=MCM5 PE=1 SV=5	0.517	Down	0.000265	MCM5	82.285	40.2	166	24	24	0.784	0.679	0.719	1.325	1.497	1.4
P33993	DNA replication licensing factor MCM7 OS=Homo sapiens OX=9606 GN=MCM7 PE=1 SV=4	0.415	Down	2.31e-05	MCM7	81.307	38.4	198	24	24	0.697	0.667	0.637	1.514	1.682	1.621
P35052	Glypican-1 OS=Homo sapiens OX=9606 GN=GPC1 PE=1 SV=2	0.212	Down	0.00594	GPC1	61.68	32.1	68	11	11	0.367	0.35	0.512	1.956	1.975	1.858
P35080	Profilin-2 OS=Homo sapiens OX=9606 GN=PFN2 PE=1 SV=3	2.463	Up	0.0364	PFN2	15.046	30.7	21	3	3	1.449	1.202	2.138	0.641	0.626	0.677
P35232	Prohibitin OS=Homo sapiens OX=9606 GN=PHB PE=1 SV=1	0.501	Down	0.00852	PHB	29.804	79	195	19	19	0.578	0.729	0.87	1.698	1.318	1.328
P35240	Merlin OS=Homo sapiens OX=9606 GN=NF2 PE=1 SV=1	1.596	Up	0.0319	NF2	69.689	16.1	50	7	7	1.252	1.22	1.369	0.611	1.016	0.779
P35251	Replication factor C subunit 1 OS=Homo sapiens OX=9606 GN=RFC1 PE=1 SV=4	0.605	Down	0.0284	RFC1	128.25	15.7	43	11	11	1.143	0.681	0.827	1.544	1.351	1.488
P35557	Hexokinase-4 OS=Homo sapiens OX=9606 GN=GCK PE=1 SV=1	4.756	Up	0.0076	GCK	52.191	2.6	8	1	1	0.939	2.245	1.092	0.35	0.324	0.225
P35579	Myosin-9 OS=Homo sapiens OX=9606 GN=MYH9 PE=1 SV=4	2.085	Up	8.28e-05	MYH9	226.53	49.5	1047	93	75	1.413	1.451	1.375	0.695	0.622	0.716
P35580	Myosin-10 OS=Homo sapiens OX=9606 GN=MYH10 PE=1 SV=3	1.81	Up	0.000444	MYH10	229	24.2	145	34	22	1.359	1.381	1.203	0.72	0.685	0.773
P35606	Coatomer subunit beta' OS=Homo sapiens OX=9606 GN=COPB2 PE=1 SV=2	1.557	Up	0.000518	COPB2	102.49	51.1	240	29	29	1.345	1.215	1.177	0.776	0.806	0.818
P35610	Sterol O-acyltransferase 1 OS=Homo sapiens OX=9606 GN=SOAT1 PE=1 SV=3	0.366	Down	0.000837	SOAT1	64.734	13.8	49	6	6	0.471	0.487	0.667	1.451	1.542	1.448
P35659	Protein DEK OS=Homo sapiens OX=9606 GN=DEK PE=1 SV=1	0.518	Down	0.00582	DEK	42.674	37.1	47	12	12	0.984	0.727	0.717	1.38	1.747	1.558
P35754	Glutaredoxin-1 OS=Homo sapiens OX=9606 GN=GLRX PE=1 SV=2	2.87	Up	0.000798	GLRX	11.776	37.7	24	3	3	1.479	1.347	1.215	0.388	0.551	0.469
P35998	26S proteasome regulatory subunit 7 OS=Homo sapiens OX=9606 GN=PSMC2 PE=1 SV=3	0.51	Down	0.00144	PSMC2	48.633	58.7	124	20	20	0.695	0.64	0.537	1.14	1.216	1.315
P36507	Dual specificity mitogen-activated protein kinase kinase 2 OS=Homo sapiens OX=9606 GN=MAP2K2 PE=1 SV=1	2.331	Up	6.3e-05	MAP2K2	44.424	33.2	79	10	8	1.435	1.443	1.348	0.599	0.561	0.653
P36542	"ATP synthase subunit gamma, mitochondrial OS=Homo sapiens OX=9606 GN=ATP5F1C PE=1 SV=1"	0.42	Down	0.000156	ATP5F1C	32.996	18.1	30	5	5	0.747	0.709	0.689	1.887	1.67	1.551
P36897	TGF-beta receptor type-1 OS=Homo sapiens OX=9606 GN=TGFBR1 PE=1 SV=1	3.197	Up	0.00398	TGFBR1	55.959	15.9	18	5	5	1.54	1.386	0.898	0.413	0.456	0.327
P36915	Guanine nucleotide-binding protein-like 1 OS=Homo sapiens OX=9606 GN=GNL1 PE=1 SV=2	1.759	Up	0.000381	GNL1	68.66	12	22	5	5	1.356	1.146	1.218	0.72	0.688	0.707
P36952	Serpin B5 OS=Homo sapiens OX=9606 GN=SERPINB5 PE=1 SV=2	0.167	Down	3.74e-06	SERPINB5	42.1	40.5	67	10	10	0.374	0.339	0.31	2.126	1.946	2.044
P37837	Transaldolase OS=Homo sapiens OX=9606 GN=TALDO1 PE=1 SV=2	0.322	Down	0.0024	TALDO1	37.54	26.7	71	9	9	0.811	0.628	0.531	1.665	2	2.45
P38159	"RNA-binding motif protein, X chromosome OS=Homo sapiens OX=9606 GN=RBMX PE=1 SV=3"	0.556	Down	0.0062	RBMX	42.331	30.2	89	11	11	0.681	0.724	0.541	1.332	1.097	1.074
P40189	Interleukin-6 receptor subunit beta OS=Homo sapiens OX=9606 GN=IL6ST PE=1 SV=2	1.769	Up	0.02	IL6ST	103.54	5.9	15	3	3		1.503	1.113	0.708	0.71	0.8
P40763	Signal transducer and activator of transcription 3 OS=Homo sapiens OX=9606 GN=STAT3 PE=1 SV=2	1.552	Up	0.0161	STAT3	88.067	12.7	43	6	6	1.373	1.104	1.264	0.904	0.668	0.838
P40925	"Malate dehydrogenase, cytoplasmic OS=Homo sapiens OX=9606 GN=MDH1 PE=1 SV=4"	1.921	Up	0.00234	MDH1	36.426	35	94	9	9	1.572	1.435	1.153	0.715	0.702	0.748
P41227	N-alpha-acetyltransferase 10 OS=Homo sapiens OX=9606 GN=NAA10 PE=1 SV=1	1.594	Up	0.00216	NAA10	26.458	34.5	53	5	5	1.437	1.282	1.157	0.816	0.779	0.836
P41247	Patatin-like phospholipase domain-containing protein 4 OS=Homo sapiens OX=9606 GN=PNPLA4 PE=2 SV=3	0.595	Down	0.000183	PNPLA4	27.98	27.7	16	4	4		0.563	0.565		0.941	0.954
P41250	Glycine--tRNA ligase OS=Homo sapiens OX=9606 GN=GARS1 PE=1 SV=3	2.391	Up	2.04e-06	GARS1	83.165	32.9	133	18	18	1.461	1.404	1.37	0.591	0.573	0.607
P41252	"Isoleucine--tRNA ligase, cytoplasmic OS=Homo sapiens OX=9606 GN=IARS PE=1 SV=2"	1.83	Up	0.000482	IARS	144.5	30.6	263	27	27	1.408	1.311	1.254	0.764	0.657	0.75
P42166	"Lamina-associated polypeptide 2, isoform alpha OS=Homo sapiens OX=9606 GN=TMPO PE=1 SV=2"	0.591	Down	2.2e-05	TMPO	75.491	52	218	25	15	0.777	0.811	0.782	1.332	1.385	1.295
P42224	Signal transducer and activator of transcription 1-alpha/beta OS=Homo sapiens OX=9606 GN=STAT1 PE=1 SV=2	0.096	Down	0.00122	STAT1	87.334	21.7	35	12	12	0.38	0.172	0.149	2.156	2.535	2.622
P42685	Tyrosine-protein kinase FRK OS=Homo sapiens OX=9606 GN=FRK PE=1 SV=1	0.549	Down	0.0211	FRK	58.253	16.6	18	5	5	0.554	0.601	0.807	1.481	1.061	1.033
P42765	"3-ketoacyl-CoA thiolase, mitochondrial OS=Homo sapiens OX=9606 GN=ACAA2 PE=1 SV=2"	0.567	Down	0.00204	ACAA2	41.924	57.9	148	16	16	0.616	0.768	0.724	1.344	1.219	1.153
P42892	Endothelin-converting enzyme 1 OS=Homo sapiens OX=9606 GN=ECE1 PE=1 SV=2	2.011	Up	0.00256	ECE1	87.163	17.7	47	8	8	1.093	1.364	1.349	0.71	0.635	0.548
P43405	Tyrosine-protein kinase SYK OS=Homo sapiens OX=9606 GN=SYK PE=1 SV=1	2.278	Up	0.026	SYK	72.065	15.9	14	5	5	1.1	1.193	1.767		0.633	0.555
P43487	Ran-specific GTPase-activating protein OS=Homo sapiens OX=9606 GN=RANBP1 PE=1 SV=1	2.001	Up	0.000165	RANBP1	23.31	49.8	81	6	6	1.488	1.431	1.312	0.687	0.673	0.754
P43490	Nicotinamide phosphoribosyltransferase OS=Homo sapiens OX=9606 GN=NAMPT PE=1 SV=1	2.4	Up	3.73e-05	NAMPT	55.52	50.3	200	21	21	1.495	1.364	1.3	0.577	0.565	0.591
P45974	Ubiquitin carboxyl-terminal hydrolase 5 OS=Homo sapiens OX=9606 GN=USP5 PE=1 SV=2	0.641	Down	0.00202	USP5	95.785	31.4	150	19	19	0.838	0.778	0.694	1.147	1.185	1.269
P46013	Proliferation marker protein Ki-67 OS=Homo sapiens OX=9606 GN=MKI67 PE=1 SV=2	0.094	Down	0.0236	MKI67	358.69	17	92	31	31	0.427	0.123	0.143	2.314	2.675	2.362
P46020	"Phosphorylase b kinase regulatory subunit alpha, skeletal muscle isoform OS=Homo sapiens OX=9606 GN=PHKA1 PE=1 SV=2"	2.282	Up	0.0107	PHKA1	137.31	5.7	18	4	4	1.391	1.55	1.392	0.514	0.498	0.887
P46060	Ran GTPase-activating protein 1 OS=Homo sapiens OX=9606 GN=RANGAP1 PE=1 SV=1	0.656	Down	0.00256	RANGAP1	63.541	36.6	129	15	15	0.814	0.793	0.833	1.394	1.164	1.161
P46087	Probable 28S rRNA (cytosine(4447)-C(5))-methyltransferase OS=Homo sapiens OX=9606 GN=NOP2 PE=1 SV=2	0.366	Down	0.000498	NOP2	89.301	22	104	13	13	0.642	0.516	0.482	1.418	1.433	1.636
P46108	Adapter molecule crk OS=Homo sapiens OX=9606 GN=CRK PE=1 SV=2	2.322	Up	2.42e-05	CRK	33.83	31.6	47	6	6	1.455	1.406	1.293	0.614	0.598	0.577
P46109	Crk-like protein OS=Homo sapiens OX=9606 GN=CRKL PE=1 SV=1	1.946	Up	0.000321	CRKL	33.777	36.3	70	8	8	1.369	1.508	1.367	0.682	0.702	0.797
P46781	40S ribosomal protein S9 OS=Homo sapiens OX=9606 GN=RPS9 PE=1 SV=3	0.558	Down	0.038	RPS9	22.591	23.7	20	6	6	0.872	0.666	0.667	1.671	0.955	1.323
P46937	Transcriptional coactivator YAP1 OS=Homo sapiens OX=9606 GN=YAP1 PE=1 SV=2	1.93	Up	0.005	YAP1	54.461	45.8	77	11	11	1.626	1.377	1.266	0.644	0.693	0.875
P46940	Ras GTPase-activating-like protein IQGAP1 OS=Homo sapiens OX=9606 GN=IQGAP1 PE=1 SV=1	1.7	Up	0.00238	IQGAP1	189.25	54.7	647	65	65	1.37	1.177	1.256	0.768	0.656	0.813
P46977	Dolichyl-diphosphooligosaccharide--protein glycosyltransferase subunit STT3A OS=Homo sapiens OX=9606 GN=STT3A PE=1 SV=2	0.494	Down	0.0468	STT3A	80.529	11.6	26	7	7	0.93	0.629	0.431	1.622	1.384	1.026
P47985	"Cytochrome b-c1 complex subunit Rieske, mitochondrial OS=Homo sapiens OX=9606 GN=UQCRFS1 PE=1 SV=2"	1.526	Up	0.00948	UQCRFS1	29.668	43.1	117	9	9	1.012	1.336	1.251	0.833	0.773	0.753
P48047	"ATP synthase subunit O, mitochondrial OS=Homo sapiens OX=9606 GN=ATP5PO PE=1 SV=1"	0.155	Down	2.34e-05	ATP5PO	23.277	54.5	56	8	8	0.223	0.25	0.265	1.788	1.406	1.574
P48147	Prolyl endopeptidase OS=Homo sapiens OX=9606 GN=PREP PE=1 SV=2	1.784	Up	3.7e-05	PREP	80.699	40.8	148	20	20	1.23	1.279	1.211	0.668	0.724	0.693
P48307	Tissue factor pathway inhibitor 2 OS=Homo sapiens OX=9606 GN=TFPI2 PE=1 SV=1	1.794	Up	0.00368	TFPI2	26.934	25.5	24	4	4	1.149	1.081	1.212	0.718	0.67	0.531
P48556	26S proteasome non-ATPase regulatory subunit 8 OS=Homo sapiens OX=9606 GN=PSMD8 PE=1 SV=2	1.51	Up	0.00042	PSMD8	39.611	16	32	4	4	1.124	1.16	1.229	0.797	0.733	0.797
P48637	Glutathione synthetase OS=Homo sapiens OX=9606 GN=GSS PE=1 SV=1	2.803	Up	0.000837	GSS	52.384	17.9	33	5	4	1.604	1.467	1.442	0.504	0.451	0.655
P48739	Phosphatidylinositol transfer protein beta isoform OS=Homo sapiens OX=9606 GN=PITPNB PE=1 SV=2	1.721	Up	0.000623	PITPNB	31.54	35.4	50	7	6	1.582	1.417	1.337	0.883	0.812	0.825
P49023	Paxillin OS=Homo sapiens OX=9606 GN=PXN PE=1 SV=3	2.25	Up	5.79e-05	PXN	64.505	28.1	84	11	11	1.518	1.472	1.319	0.655	0.624	0.636
P49327	Fatty acid synthase OS=Homo sapiens OX=9606 GN=FASN PE=1 SV=3	1.706	Up	0.00106	FASN	273.42	47.4	817	78	78	1.291	1.201	1.134	0.728	0.64	0.757
P49588	"Alanine--tRNA ligase, cytoplasmic OS=Homo sapiens OX=9606 GN=AARS PE=1 SV=2"	2.233	Up	0.00026	AARS	106.81	53	346	32	32	1.533	1.357	1.315	0.67	0.573	0.64
P49589	"Cysteine--tRNA ligase, cytoplasmic OS=Homo sapiens OX=9606 GN=CARS PE=1 SV=3"	1.776	Up	0.00404	CARS	85.472	33.6	134	18	18	1.473	1.197	1.33	0.845	0.649	0.758
P49591	"Serine--tRNA ligase, cytoplasmic OS=Homo sapiens OX=9606 GN=SARS PE=1 SV=3"	2.399	Up	0.000185	SARS	58.777	32.7	136	14	14	1.503	1.301	1.324	0.589	0.521	0.611
P49593	Protein phosphatase 1F OS=Homo sapiens OX=9606 GN=PPM1F PE=1 SV=3	2.085	Up	1.65e-05	PPM1F	49.83	23.3	29	6	6	1.266	1.232	1.338	0.596	0.619	0.625
P49711	Transcriptional repressor CTCF OS=Homo sapiens OX=9606 GN=CTCF PE=1 SV=1	0.62	Down	0.00282	CTCF	82.785	20.4	54	10	10	0.703	0.702	0.867	1.254	1.242	1.167
P49721	Proteasome subunit beta type-2 OS=Homo sapiens OX=9606 GN=PSMB2 PE=1 SV=1	0.582	Down	0.00592	PSMB2	22.836	33.8	35	5	5	1.033	0.837	0.807	1.491	1.38	1.731
P49736	DNA replication licensing factor MCM2 OS=Homo sapiens OX=9606 GN=MCM2 PE=1 SV=4	0.509	Down	9.76e-05	MCM2	101.89	38.8	174	25	25	0.803	0.734	0.694	1.442	1.476	1.469
P49757	Protein numb homolog OS=Homo sapiens OX=9606 GN=NUMB PE=1 SV=2	1.768	Up	0.000724	NUMB	70.803	21.7	54	6	6	1.112	1.267	1.28	0.745	0.65	0.675
P49773	Histidine triad nucleotide-binding protein 1 OS=Homo sapiens OX=9606 GN=HINT1 PE=1 SV=2	1.974	Up	0.000622	HINT1	13.802	61.9	56	5	5	1.657	1.489	1.309	0.74	0.745	0.772
P49841	Glycogen synthase kinase-3 beta OS=Homo sapiens OX=9606 GN=GSK3B PE=1 SV=2	1.995	Up	0.000281	GSK3B	46.744	35	58	7	7	1.502	1.289	1.296	0.645	0.696	0.708
P50151	Guanine nucleotide-binding protein G(I)/G(S)/G(O) subunit gamma-10 OS=Homo sapiens OX=9606 GN=GNG10 PE=1 SV=1	1.934	Up	0.000741	GNG10	7.2053	64.7	40	3	3	1.22	1.305	1.197	0.662	0.701	0.562
P50238	Cysteine-rich protein 1 OS=Homo sapiens OX=9606 GN=CRIP1 PE=1 SV=3	2.077	Up	0.00022	CRIP1	8.5328	48.1	23	3	3	1.304	1.236	1.174	0.633	0.54	0.615
P50395	Rab GDP dissociation inhibitor beta OS=Homo sapiens OX=9606 GN=GDI2 PE=1 SV=2	1.635	Up	0.00924	GDI2	50.663	63.1	196	23	20	1.466	1.217	1.224	0.935	0.706	0.748
P50454	Serpin H1 OS=Homo sapiens OX=9606 GN=SERPINH1 PE=1 SV=2	0.497	Down	0.000299	SERPINH1	46.44	43.1	196	17	17	0.666	0.733	0.656	1.428	1.457	1.25
P50552	Vasodilator-stimulated phosphoprotein OS=Homo sapiens OX=9606 GN=VASP PE=1 SV=3	1.809	Up	0.000417	VASP	39.829	41.6	122	14	14	1.434	1.355	1.217	0.762	0.701	0.752
P50570	Dynamin-2 OS=Homo sapiens OX=9606 GN=DNM2 PE=1 SV=2	1.717	Up	0.00234	DNM2	98.063	25.1	104	15	15	1.353	1.19	1.206	0.779	0.633	0.772
P50579	Methionine aminopeptidase 2 OS=Homo sapiens OX=9606 GN=METAP2 PE=1 SV=1	1.673	Up	0.00108	METAP2	52.891	32.8	65	11	11	1.217	1.164	1.018	0.716	0.652	0.664
P50851	Lipopolysaccharide-responsive and beige-like anchor protein OS=Homo sapiens OX=9606 GN=LRBA PE=1 SV=4	2.031	Up	0.00168	LRBA	319.1	10.9	94	18	18	1.376	1.212	1.244	0.734	0.545	0.608
P50895	Basal cell adhesion molecule OS=Homo sapiens OX=9606 GN=BCAM PE=1 SV=2	0.426	Down	0.000962	BCAM	67.404	37.4	119	15	15	0.578	0.694	0.692	1.481	1.77	1.363
P50897	Palmitoyl-protein thioesterase 1 OS=Homo sapiens OX=9606 GN=PPT1 PE=1 SV=1	0.659	Down	0.0128	PPT1	34.193	33	68	8	8	0.733	0.909	0.929	1.452	1.271	1.176
P51532	Transcription activator BRG1 OS=Homo sapiens OX=9606 GN=SMARCA4 PE=1 SV=2	0.462	Down	0.0033	SMARCA4	184.64	18	83	20	12	0.792	0.521	0.624	1.396	1.322	1.476
P51572	B-cell receptor-associated protein 31 OS=Homo sapiens OX=9606 GN=BCAP31 PE=1 SV=3	0.419	Down	0.0016	BCAP31	27.991	37.4	94	11	11	0.611	0.607	0.437	1.401	1.249	1.303
P51659	Peroxisomal multifunctional enzyme type 2 OS=Homo sapiens OX=9606 GN=HSD17B4 PE=1 SV=3	0.646	Down	8.18e-05	HSD17B4	79.685	52.9	205	29	29	0.773	0.743	0.765	1.161	1.138	1.233
P51843	Nuclear receptor subfamily 0 group B member 1 OS=Homo sapiens OX=9606 GN=NR0B1 PE=1 SV=2	2.534	Up	0.0121	NR0B1	51.717	27.7	28	7	7	0.604	0.943	0.794		0.308	0.308
P51946	Cyclin-H OS=Homo sapiens OX=9606 GN=CCNH PE=1 SV=1	0.629	Down	0.0441	CCNH	37.643	23.2	28	6	6	0.702	0.584	0.98	1.045	1.314	1.246
P52209	"6-phosphogluconate dehydrogenase, decarboxylating OS=Homo sapiens OX=9606 GN=PGD PE=1 SV=3"	2.041	Up	0.000219	PGD	53.139	35.2	154	11	11	1.354	1.261	1.397	0.614	0.635	0.717
P52272	Heterogeneous nuclear ribonucleoprotein M OS=Homo sapiens OX=9606 GN=HNRNPM PE=1 SV=3	0.647	Down	8.3e-05	HNRNPM	77.515	48.6	311	27	27	0.744	0.78	0.762	1.222	1.181	1.128
P52434	"DNA-directed RNA polymerases I, II, and III subunit RPABC3 OS=Homo sapiens OX=9606 GN=POLR2H PE=1 SV=4"	0.583	Down	0.0369	POLR2H	17.143	50.7	34	5	5	0.705	0.771	0.981	1.825	1.191	1.202
P52565	Rho GDP-dissociation inhibitor 1 OS=Homo sapiens OX=9606 GN=ARHGDIA PE=1 SV=3	1.941	Up	0.00062	ARHGDIA	23.207	47.5	58	7	7	1.446	1.339	1.332	0.798	0.67	0.653
P52594	Arf-GAP domain and FG repeat-containing protein 1 OS=Homo sapiens OX=9606 GN=AGFG1 PE=1 SV=2	1.796	Up	0.00168	AGFG1	58.259	24.4	49	7	7	1.453	1.381	1.144	0.703	0.742	0.77
P52788	Spermine synthase OS=Homo sapiens OX=9606 GN=SMS PE=1 SV=2	2.588	Up	0.000864	SMS	41.268	39.1	84	10	10	1.249	1.47	1.58	0.493	0.524	0.644
P52815	"39S ribosomal protein L12, mitochondrial OS=Homo sapiens OX=9606 GN=MRPL12 PE=1 SV=2"	0.547	Down	0.00206	MRPL12	21.348	39.9	41	5	5	0.708	0.646	0.603	1.36	1.139	1.077
P52895	Aldo-keto reductase family 1 member C2 OS=Homo sapiens OX=9606 GN=AKR1C2 PE=1 SV=3	0.049	Down	0.00212	AKR1C2	36.735	60.4	24	15	5	0.053	0.094	0.231	2.053	2.392	3.334
P52926	High mobility group protein HMGI-C OS=Homo sapiens OX=9606 GN=HMGA2 PE=1 SV=1	1.741	Up	0.011	HMGA2	11.832	40.4	44	4	4	1.153	1.113	0.818	0.597	0.532	0.642
P52943	Cysteine-rich protein 2 OS=Homo sapiens OX=9606 GN=CRIP2 PE=1 SV=1	6.429	Up	3.88e-06	CRIP2	22.492	45.7	48	6	6	1.812	1.759	1.559	0.249	0.261	0.288
P53004	Biliverdin reductase A OS=Homo sapiens OX=9606 GN=BLVRA PE=1 SV=2	1.922	Up	0.000783	BLVRA	33.428	31.4	56	7	7	1.51	1.332	1.233	0.736	0.732	0.652
P53370	Nucleoside diphosphate-linked moiety X motif 6 OS=Homo sapiens OX=9606 GN=NUDT6 PE=1 SV=2	1.577	Up	0.0315	NUDT6	35.678	11.4	15	2	2	1.073	1.078	1.348		0.807	0.672
P53384	Cytosolic Fe-S cluster assembly factor NUBP1 OS=Homo sapiens OX=9606 GN=NUBP1 PE=1 SV=2	2.39	Up	0.00324	NUBP1	34.534	25.6	31	5	5	1.999	1.299	1.704	0.746	0.628	0.719
P53602	Diphosphomevalonate decarboxylase OS=Homo sapiens OX=9606 GN=MVD PE=1 SV=1	5.189	Up	0.000744	MVD	43.404	21.8	36	6	6	1.163	1.611	1.341	0.192	0.285	0.316
P53701	Cytochrome c-type heme lyase OS=Homo sapiens OX=9606 GN=HCCS PE=1 SV=1	0.453	Down	0.000882	HCCS	30.601	45.9	64	9	9	0.556	0.665	0.643	1.507	1.416	1.193
P53990	IST1 homolog OS=Homo sapiens OX=9606 GN=IST1 PE=1 SV=1	2.003	Up	0.0139	IST1	39.75	13.2	25	3	3	0.97	1.223	1.373	0.599	0.588
P53992	Protein transport protein Sec24C OS=Homo sapiens OX=9606 GN=SEC24C PE=1 SV=3	1.793	Up	0.00078	SEC24C	118.32	30.4	156	22	22	1.443	1.338	1.24	0.732	0.696	0.814
P54577	"Tyrosine--tRNA ligase, cytoplasmic OS=Homo sapiens OX=9606 GN=YARS PE=1 SV=4"	2.046	Up	0.000165	YARS	59.143	47.7	166	20	20	1.479	1.34	1.269	0.682	0.63	0.686
P54578	Ubiquitin carboxyl-terminal hydrolase 14 OS=Homo sapiens OX=9606 GN=USP14 PE=1 SV=3	2.028	Up	7.59e-05	USP14	56.068	38.7	134	16	16	1.262	1.407	1.343	0.639	0.643	0.696
P54619	5'-AMP-activated protein kinase subunit gamma-1 OS=Homo sapiens OX=9606 GN=PRKAG1 PE=1 SV=1	1.985	Up	0.00708	PRKAG1	37.579	14.5	17	3	3	1.342	1.207			0.657	0.627
P54687	"Branched-chain-amino-acid aminotransferase, cytosolic OS=Homo sapiens OX=9606 GN=BCAT1 PE=1 SV=3"	17.801	Up	0.000376	BCAT1	42.966	33.9	54	8	8	1.001	2.033	2.164	0.088	0.108	0.096
P54725	UV excision repair protein RAD23 homolog A OS=Homo sapiens OX=9606 GN=RAD23A PE=1 SV=1	2.281	Up	0.0157	RAD23A	39.609	19	29	4	3		1.91	1.692	0.648	0.99	0.731
P54727	UV excision repair protein RAD23 homolog B OS=Homo sapiens OX=9606 GN=RAD23B PE=1 SV=1	1.501	Up	0.00798	RAD23B	43.171	37.4	114	10	9	1.287	1.299	1.127	0.723	0.831	0.919
P55010	Eukaryotic translation initiation factor 5 OS=Homo sapiens OX=9606 GN=EIF5 PE=1 SV=2	1.658	Up	0.00214	EIF5	49.222	31.1	117	11	11	1.317	1.238	1.198	0.72	0.687	0.856
P55145	Mesencephalic astrocyte-derived neurotrophic factor OS=Homo sapiens OX=9606 GN=MANF PE=1 SV=3	2.682	Up	0.000163	MANF	20.7	47.3	96	11	11	1.043	1.234	1.105	0.455	0.38	0.426
P55196	Afadin OS=Homo sapiens OX=9606 GN=AFDN PE=1 SV=3	2.492	Up	0.000304	AFDN	206.8	20.5	109	19	19	1.472	1.296	1.332	0.548	0.613	0.484
P55263	Adenosine kinase OS=Homo sapiens OX=9606 GN=ADK PE=1 SV=2	2.128	Up	0.00502	ADK	40.545	36.5	44	8	8	1.385	1.456	1.158	0.535	0.564	0.78
P55327	Tumor protein D52 OS=Homo sapiens OX=9606 GN=TPD52 PE=1 SV=2	2.216	Up	5.89e-05	TPD52	24.327	49.6	74	8	8	1.433	1.397	1.249	0.625	0.597	0.619
P55769	NHP2-like protein 1 OS=Homo sapiens OX=9606 GN=SNU13 PE=1 SV=3	0.494	Down	0.000763	SNU13	14.173	47.7	34	7	6	0.826	0.737	0.67	1.652	1.426	1.445
P55786	Puromycin-sensitive aminopeptidase OS=Homo sapiens OX=9606 GN=NPEPPS PE=1 SV=2	1.619	Up	0.00416	NPEPPS	103.28	34.7	151	24	24	1.454	1.283	1.13	0.839	0.743	0.807
P56134	"ATP synthase subunit f, mitochondrial OS=Homo sapiens OX=9606 GN=ATP5MF PE=1 SV=3"	0.603	Down	0.018	ATP5MF	10.918	39.4	23	3	3	0.797	0.899	1.009	1.837	1.326	1.322
P56211	cAMP-regulated phosphoprotein 19 OS=Homo sapiens OX=9606 GN=ARPP19 PE=1 SV=2	1.824	Up	0.0198	ARPP19	12.323	32.1	14	2	2		1.087	1.058	0.538	0.638
P56945	Breast cancer anti-estrogen resistance protein 1 OS=Homo sapiens OX=9606 GN=BCAR1 PE=1 SV=2	2.852	Up	1.79e-05	BCAR1	93.371	20.7	68	9	9	1.498	1.355	1.457	0.48	0.532	0.499
P57764	Gasdermin-D OS=Homo sapiens OX=9606 GN=GSDMD PE=1 SV=1	2.616	Up	0.00964	GSDMD	52.8	10.1	43	3	3	1.858	1.496	1.177	0.767	0.445	0.52
P58546	Myotrophin OS=Homo sapiens OX=9606 GN=MTPN PE=1 SV=2	2.152	Up	0.00118	MTPN	12.895	64.4	65	6	6	1.564	1.356	1.167	0.671	0.638	0.59
P59998	Actin-related protein 2/3 complex subunit 4 OS=Homo sapiens OX=9606 GN=ARPC4 PE=1 SV=3	2.416	Up	0.0323	ARPC4	19.667	35.7	45	5	5	0.873	1.501	1.804	0.421	0.592	0.716
P60604	Ubiquitin-conjugating enzyme E2 G2 OS=Homo sapiens OX=9606 GN=UBE2G2 PE=1 SV=1	0.577	Down	0.00402	UBE2G2	18.566	37	29	3	3	0.576	0.548	0.726	1.026	1.147	1.036
P60866	40S ribosomal protein S20 OS=Homo sapiens OX=9606 GN=RPS20 PE=1 SV=1	0.324	Down	0.00362	RPS20	13.373	25.2	36	3	3	0.804	0.499	0.439	1.632	1.882	1.865
P61006	Ras-related protein Rab-8A OS=Homo sapiens OX=9606 GN=RAB8A PE=1 SV=1	0.663	Down	0.0358	RAB8A	23.668	31.9	38	5	3	0.543	0.756	0.627	1.072	1.033	0.801
P61011	Signal recognition particle 54 kDa protein OS=Homo sapiens OX=9606 GN=SRP54 PE=1 SV=1	2.053	Up	8.42e-05	SRP54	55.704	33.5	80	12	12	1.315	1.232	1.351	0.651	0.589	0.659
P61221	ATP-binding cassette sub-family E member 1 OS=Homo sapiens OX=9606 GN=ABCE1 PE=1 SV=1	1.517	Up	0.0231	ABCE1	67.314	25.5	101	12	12	1.484	1.077	1.17	0.878	0.721	0.861
P61289	Proteasome activator complex subunit 3 OS=Homo sapiens OX=9606 GN=PSME3 PE=1 SV=1	0.422	Down	0.000343	PSME3	29.506	36.2	42	8	8	0.701	0.624	0.624	1.367	1.54	1.714
P61353	60S ribosomal protein L27 OS=Homo sapiens OX=9606 GN=RPL27 PE=1 SV=2	0.603	Down	0.00708	RPL27	15.798	30.1	45	4	4	0.946	0.729	0.709	1.326	1.219	1.409
P61421	V-type proton ATPase subunit d 1 OS=Homo sapiens OX=9606 GN=ATP6V0D1 PE=1 SV=1	1.844	Up	0.0305	ATP6V0D1	40.329	24.2	40	5	5	0.835	1.067	1.481	0.536	0.622	0.677
P61513	60S ribosomal protein L37a OS=Homo sapiens OX=9606 GN=RPL37A PE=1 SV=2	0.54	Down	0.0129	RPL37A	10.275	50	20	4	4	0.891	0.565	0.614	1.272	1.173	1.388
P61769	Beta-2-microglobulin OS=Homo sapiens OX=9606 GN=B2M PE=1 SV=1	2.617	Up	0.00836	B2M	13.714	35.3	24	3	3	1.127	0.988	1.441	0.61	0.402	0.347
P61923	Coatomer subunit zeta-1 OS=Homo sapiens OX=9606 GN=COPZ1 PE=1 SV=1	2.131	Up	0.0207	COPZ1	20.198	27.7	41	3	3	1.182	1.344	1.11	0.362	0.658	0.686
P61970	Nuclear transport factor 2 OS=Homo sapiens OX=9606 GN=NUTF2 PE=1 SV=1	1.889	Up	0.00692	NUTF2	14.478	63	50	4	4	1.162	1.274	1.494	0.652	0.594	0.835
P62070	Ras-related protein R-Ras2 OS=Homo sapiens OX=9606 GN=RRAS2 PE=1 SV=1	1.574	Up	0.0259	RRAS2	23.399	22.5	35	5	4	1.044	1.363	1.237		0.815	0.728
P62241	40S ribosomal protein S8 OS=Homo sapiens OX=9606 GN=RPS8 PE=1 SV=2	0.563	Down	0.00398	RPS8	24.205	42.3	95	9	9	0.895	0.769	0.704	1.468	1.224	1.514
P62266	40S ribosomal protein S23 OS=Homo sapiens OX=9606 GN=RPS23 PE=1 SV=3	0.405	Down	0.0165	RPS23	15.807	48.3	33	6	6	0.85	0.548	0.443	1.47	1.194	1.881
P62269	40S ribosomal protein S18 OS=Homo sapiens OX=9606 GN=RPS18 PE=1 SV=3	0.64	Down	0.00338	RPS18	17.718	26.3	34	4	4	0.784	0.679	0.664	1.09	1.023	1.212
P62304	Small nuclear ribonucleoprotein E OS=Homo sapiens OX=9606 GN=SNRPE PE=1 SV=1	0.574	Down	0.0183	SNRPE	10.803	52.2	22	3	3		0.645	0.871	1.232	1.361	1.37
P62328	Thymosin beta-4 OS=Homo sapiens OX=9606 GN=TMSB4X PE=1 SV=2	3.013	Up	0.00016	TMSB4X	5.0526	31.8	36	2	2	1.56	1.225	1.472	0.451	0.461	0.501
P62633	Cellular nucleic acid-binding protein OS=Homo sapiens OX=9606 GN=CNBP PE=1 SV=1	1.528	Up	0.0345	CNBP	19.463	48.6	112	9	9	1.38	1.206	0.909	0.714	0.746	0.827
P62750	60S ribosomal protein L23a OS=Homo sapiens OX=9606 GN=RPL23A PE=1 SV=1	0.637	Down	0.0174	RPL23A	17.695	36.5	48	6	6	0.948	0.762	0.723	1.339	1.079	1.4
P62847	40S ribosomal protein S24 OS=Homo sapiens OX=9606 GN=RPS24 PE=1 SV=1	0.168	Down	0.000584	RPS24	15.423	35.3	24	5	5	0.349		0.343	1.867	1.878	2.445
P62851	40S ribosomal protein S25 OS=Homo sapiens OX=9606 GN=RPS25 PE=1 SV=1	0.603	Down	0.016	RPS25	13.742	24.8	32	4	4	0.742	0.85	0.632	1.26	1.025	1.404
P62873	Guanine nucleotide-binding protein G(I)/G(S)/G(T) subunit beta-1 OS=Homo sapiens OX=9606 GN=GNB1 PE=1 SV=3	1.722	Up	0.00392	GNB1	37.377	52.1	69	12	8	1.049	1.263	1.417	0.699	0.745	0.722
P62913	60S ribosomal protein L11 OS=Homo sapiens OX=9606 GN=RPL11 PE=1 SV=2	0.522	Down	0.00682	RPL11	20.252	36.5	35	7	7	0.775	0.632	0.586	1.268	1.068	1.483
P62937	Peptidyl-prolyl cis-trans isomerase A OS=Homo sapiens OX=9606 GN=PPIA PE=1 SV=2	1.63	Up	0.00404	PPIA	18.012	61.2	82	8	8	1.393	1.275	1.071	0.74	0.75	0.804
P62942	Peptidyl-prolyl cis-trans isomerase FKBP1A OS=Homo sapiens OX=9606 GN=FKBP1A PE=1 SV=2	2.132	Up	0.000764	FKBP1A	11.951	41.7	106	6	6	1.47	1.39	1.224	0.714	0.624	0.578
P63104	14-3-3 protein zeta/delta OS=Homo sapiens OX=9606 GN=YWHAZ PE=1 SV=1	1.607	Up	0.00068	YWHAZ	27.745	69	277	15	13	1.301	1.298	1.132	0.786	0.745	0.79
P63162	Small nuclear ribonucleoprotein-associated protein N OS=Homo sapiens OX=9606 GN=SNRPN PE=1 SV=1	0.457	Down	0.00152	SNRPN	24.614	15	55	4	4	0.924	0.753	0.69	1.546	1.811	1.825
P63172	Dynein light chain Tctex-type 1 OS=Homo sapiens OX=9606 GN=DYNLT1 PE=1 SV=1	1.53	Up	0.0014	DYNLT1	12.452	60.2	53	4	4	1.259	1.179	1.167	0.73	0.766	0.86
P63173	60S ribosomal protein L38 OS=Homo sapiens OX=9606 GN=RPL38 PE=1 SV=2	0.358	Down	0.00392	RPL38	8.2178	35.7	40	5	5	0.485	0.375	0.339	0.967	0.952	1.429
P63218	Guanine nucleotide-binding protein G(I)/G(S)/G(O) subunit gamma-5 OS=Homo sapiens OX=9606 GN=GNG5 PE=1 SV=3	1.753	Up	0.00652	GNG5	7.3184	67.6	32	4	4	1.023	1.325	1.273	0.61	0.781	0.675
P68036	Ubiquitin-conjugating enzyme E2 L3 OS=Homo sapiens OX=9606 GN=UBE2L3 PE=1 SV=1	1.638	Up	0.0015	UBE2L3	17.861	63.6	89	7	3	1.457	1.314	1.184	0.773	0.811	0.83
P68104	Elongation factor 1-alpha 1 OS=Homo sapiens OX=9606 GN=EEF1A1 PE=1 SV=1	2.154	Up	0.00118	EEF1A1	50.14	57.1	425	23	14	1.372	1.13	1.317	0.516	0.595	0.662
P68402	Platelet-activating factor acetylhydrolase IB subunit beta OS=Homo sapiens OX=9606 GN=PAFAH1B2 PE=1 SV=1	1.733	Up	0.0246	PAFAH1B2	25.569	26.6	29	3	3	1.576	1.187	1.4		0.719	0.882
P78316	Nucleolar protein 14 OS=Homo sapiens OX=9606 GN=NOP14 PE=1 SV=3	0.558	Down	0.00502	NOP14	97.667	21.5	71	13	13	0.866	0.704	0.697	1.544	1.338	1.184
P78330	Phosphoserine phosphatase OS=Homo sapiens OX=9606 GN=PSPH PE=1 SV=2	1.503	Up	0.0149	PSPH	25.007	19.1	18	4	4	1.106	1.499	1.422	0.847	0.926	0.907
P78380	Oxidized low-density lipoprotein receptor 1 OS=Homo sapiens OX=9606 GN=OLR1 PE=1 SV=1	0.202	Down	0.000738	OLR1	30.959	18.7	24	4	4	0.249		0.194	1.091	1.19	1.007
P78417	Glutathione S-transferase omega-1 OS=Homo sapiens OX=9606 GN=GSTO1 PE=1 SV=2	1.884	Up	0.00178	GSTO1	27.566	23.7	41	6	6	1.445	1.334	1.164	0.771	0.69	0.632
P80188	Neutrophil gelatinase-associated lipocalin OS=Homo sapiens OX=9606 GN=LCN2 PE=1 SV=2	0.398	Down	0.0191	LCN2	22.588	26.8	47	3	3	0.366	0.385	0.368	1.172	0.877	0.764
P80723	Brain acid soluble protein 1 OS=Homo sapiens OX=9606 GN=BASP1 PE=1 SV=2	3.457	Up	3.76e-05	BASP1	22.693	78.9	211	16	16	1.466	1.624	1.414	0.445	0.461	0.397
P83731	60S ribosomal protein L24 OS=Homo sapiens OX=9606 GN=RPL24 PE=1 SV=1	0.173	Down	0.0446	RPL24	17.779	14.6	11	2	2	0.805	0.174	0.303	2.178		2.76
P84098	60S ribosomal protein L19 OS=Homo sapiens OX=9606 GN=RPL19 PE=1 SV=1	0.544	Down	0.0126	RPL19	23.466	9.2	26	2	2	0.941	0.695	0.625	1.285	1.27	1.598
P85037	Forkhead box protein K1 OS=Homo sapiens OX=9606 GN=FOXK1 PE=1 SV=1	1.722	Up	0.0155	FOXK1	75.456	25.8	65	8	8	0.99	1.35	1.253	0.581	0.812	0.693
P86791	Vacuolar fusion protein CCZ1 homolog OS=Homo sapiens OX=9606 GN=CCZ1 PE=1 SV=1	1.873	Up	0.0153	CCZ1	55.866	10	21	3	3	1.245	1.396	1.222	0.793		0.582
P98170	E3 ubiquitin-protein ligase XIAP OS=Homo sapiens OX=9606 GN=XIAP PE=1 SV=2	2.698	Up	0.000416	XIAP	56.684	9.9	26	3	3	1.747	1.584	1.371	0.531	0.565	0.647
P98175	RNA-binding protein 10 OS=Homo sapiens OX=9606 GN=RBM10 PE=1 SV=3	0.525	Down	0.0127	RBM10	103.53	18.8	35	10	10	0.634	0.963	0.608	1.455	1.475	1.268
P98179	RNA-binding protein 3 OS=Homo sapiens OX=9606 GN=RBM3 PE=1 SV=1	0.48	Down	0.000838	RBM3	17.17	17.8	28	2	2	0.625	0.651	0.614	1.121	1.356	1.461
Q00169	Phosphatidylinositol transfer protein alpha isoform OS=Homo sapiens OX=9606 GN=PITPNA PE=1 SV=2	1.533	Up	0.00326	PITPNA	31.806	29.6	31	5	4	1.275	1.225	1.134	0.702	0.816	0.853
Q00535	Cyclin-dependent-like kinase 5 OS=Homo sapiens OX=9606 GN=CDK5 PE=1 SV=3	1.839	Up	0.000543	CDK5	33.304	33.2	48	8	8	1.433	1.309	1.209	0.674	0.713	0.761
Q00653	Nuclear factor NF-kappa-B p100 subunit OS=Homo sapiens OX=9606 GN=NFKB2 PE=1 SV=4	2.081	Up	0.00168	NFKB2	96.748	23	94	13	13	1.358	1.281	1.109	0.696	0.555	0.55
Q00765	Receptor expression-enhancing protein 5 OS=Homo sapiens OX=9606 GN=REEP5 PE=1 SV=3	0.226	Down	0.00496	REEP5	21.493	15.9	16	4	4	0.418	0.191	0.406	1.752	1.49	1.252
Q00796	Sorbitol dehydrogenase OS=Homo sapiens OX=9606 GN=SORD PE=1 SV=4	1.51	Up	0.00204	SORD	38.324	39.2	53	9	9	1.211	1.089	1.186	0.698	0.81	0.801
Q01518	Adenylyl cyclase-associated protein 1 OS=Homo sapiens OX=9606 GN=CAP1 PE=1 SV=5	2.101	Up	0.000598	CAP1	51.901	46.5	188	18	17	1.478	1.386	1.214	0.693	0.589	0.659
Q01581	"Hydroxymethylglutaryl-CoA synthase, cytoplasmic OS=Homo sapiens OX=9606 GN=HMGCS1 PE=1 SV=2"	2.967	Up	0.0014	HMGCS1	57.293	31.9	55	9	9	1.715	1.38	1.373	0.414	0.473	0.619
Q01650	Large neutral amino acids transporter small subunit 1 OS=Homo sapiens OX=9606 GN=SLC7A5 PE=1 SV=2	0.492	Down	0.00126	SLC7A5	55.01	12.4	49	4	4	0.629	0.722	0.574	1.432	1.303	1.176
Q01813	"ATP-dependent 6-phosphofructokinase, platelet type OS=Homo sapiens OX=9606 GN=PFKP PE=1 SV=2"	2.186	Up	6.27e-05	PFKP	85.595	36.9	221	22	20	1.473	1.37	1.336	0.676	0.6	0.636
Q01970	"1-phosphatidylinositol 4,5-bisphosphate phosphodiesterase beta-3 OS=Homo sapiens OX=9606 GN=PLCB3 PE=1 SV=2"	2.253	Up	3.75e-05	PLCB3	138.8	29	128	21	20	1.433	1.371	1.314	0.572	0.632	0.624
Q02241	Kinesin-like protein KIF23 OS=Homo sapiens OX=9606 GN=KIF23 PE=1 SV=3	0.564	Down	0.0118	KIF23	110.06	22.8	96	15	15	0.841	0.571	0.774	1.287	1.432	1.157
Q02252	"Methylmalonate-semialdehyde dehydrogenase [acylating], mitochondrial OS=Homo sapiens OX=9606 GN=ALDH6A1 PE=1 SV=2"	2.005	Up	0.000503	ALDH6A1	57.839	41.9	109	15	15	1.123	1.298	1.402	0.656	0.633	0.618
Q02543	60S ribosomal protein L18a OS=Homo sapiens OX=9606 GN=RPL18A PE=1 SV=2	0.641	Down	0.0319	RPL18A	20.762	30.1	43	5	5	1.008	0.796	0.654	1.398	1.122	1.315
Q02750	Dual specificity mitogen-activated protein kinase kinase 1 OS=Homo sapiens OX=9606 GN=MAP2K1 PE=1 SV=2	2.001	Up	0.0291	MAP2K1	43.439	26.7	31	6	4	1.274	0.891	1.749	0.617	0.689	0.65
Q02878	60S ribosomal protein L6 OS=Homo sapiens OX=9606 GN=RPL6 PE=1 SV=3	0.494	Down	0.0036	RPL6	32.728	38.9	84	10	10	0.68	0.583	0.567	1.052	1.178	1.474
Q02952	A-kinase anchor protein 12 OS=Homo sapiens OX=9606 GN=AKAP12 PE=1 SV=4	0.589	Down	0.00728	AKAP12	191.48	51	396	49	49	0.555	0.633	0.677	0.986	1.241	0.938
Q03426	Mevalonate kinase OS=Homo sapiens OX=9606 GN=MVK PE=1 SV=1	4.811	Up	0.0295	MVK	42.45	21.2	18	4	4	1.707	1.521	1.525	0.189	0.51	0.289
Q03519	Antigen peptide transporter 2 OS=Homo sapiens OX=9606 GN=TAP2 PE=1 SV=1	2.262	Up	0.00584	TAP2	75.663	11.7	16	5	5	1.654	1.264	1.392	0.589	0.681
Q04206	Transcription factor p65 OS=Homo sapiens OX=9606 GN=RELA PE=1 SV=2	1.844	Up	0.00112	RELA	60.218	17.1	54	7	7	1.363	1.315	1.286	0.793	0.622	0.735
Q04323	UBX domain-containing protein 1 OS=Homo sapiens OX=9606 GN=UBXN1 PE=1 SV=2	1.862	Up	0.00166	UBXN1	33.325	39.4	50	7	7	1.418	1.254	1.241	0.791	0.619	0.692
Q04721	Neurogenic locus notch homolog protein 2 OS=Homo sapiens OX=9606 GN=NOTCH2 PE=1 SV=3	1.54	Up	0.0125	NOTCH2	265.4	4.9	25	7	6	1.083	1.218	1.063	0.868	0.661	0.655
Q04760	Lactoylglutathione lyase OS=Homo sapiens OX=9606 GN=GLO1 PE=1 SV=4	1.721	Up	0.00532	GLO1	20.777	40.8	55	5	5	1.437	1.306	1.173	0.668	0.877	0.73
Q04828	Aldo-keto reductase family 1 member C1 OS=Homo sapiens OX=9606 GN=AKR1C1 PE=1 SV=1	0.502	Down	0.000303	AKR1C1	36.788	57.9	210	15	3	0.714	0.695	0.661	1.257	1.35	1.514
Q04941	Proteolipid protein 2 OS=Homo sapiens OX=9606 GN=PLP2 PE=1 SV=1	0.404	Down	0.017	PLP2	16.691	18.4	14	2	2	0.627	0.53	0.596	1.772	1.119
Q05209	Tyrosine-protein phosphatase non-receptor type 12 OS=Homo sapiens OX=9606 GN=PTPN12 PE=1 SV=3	2.221	Up	0.000136	PTPN12	88.105	38.5	112	18	18	1.524	1.422	1.291	0.65	0.603	0.655
Q05397	Focal adhesion kinase 1 OS=Homo sapiens OX=9606 GN=PTK2 PE=1 SV=2	1.777	Up	0.0161	PTK2	119.23	16.5	44	9	8	1.439	1.135	1.283	0.636	0.614	0.921
Q05519	Serine/arginine-rich splicing factor 11 OS=Homo sapiens OX=9606 GN=SRSF11 PE=1 SV=1	0.634	Down	0.0234	SRSF11	53.542	13.8	49	4	4	0.829	0.898	0.866	1.088	1.659	1.346
Q05639	Elongation factor 1-alpha 2 OS=Homo sapiens OX=9606 GN=EEF1A2 PE=1 SV=1	1.929	Up	0.00728	EEF1A2	50.47	63.1	176	23	14	1.049	0.97	1.16	0.428	0.575	0.645
Q05655	Protein kinase C delta type OS=Homo sapiens OX=9606 GN=PRKCD PE=1 SV=2	0.66	Down	0.0246	PRKCD	77.504	27.7	36	12	12	0.691	0.873	0.767	1.233	1.332	0.969
Q06124	Tyrosine-protein phosphatase non-receptor type 11 OS=Homo sapiens OX=9606 GN=PTPN11 PE=1 SV=2	2.432	Up	0.0013	PTPN11	68.436	40.7	101	15	15	1.542	1.35	1.351	0.471	0.616	0.658
Q06136	3-ketodihydrosphingosine reductase OS=Homo sapiens OX=9606 GN=KDSR PE=1 SV=1	0.485	Down	0.005	KDSR	36.187	13.6	17	3	3	0.522	0.657	0.78	1.281	1.248	1.514
Q06210	Glutamine--fructose-6-phosphate aminotransferase [isomerizing] 1 OS=Homo sapiens OX=9606 GN=GFPT1 PE=1 SV=3	2.126	Up	0.00178	GFPT1	78.806	39.9	203	19	17	1.574	1.269	1.253	0.731	0.578	0.618
Q07020	60S ribosomal protein L18 OS=Homo sapiens OX=9606 GN=RPL18 PE=1 SV=2	0.253	Down	0.000178	RPL18	21.634	36.7	38	6	6	0.495	0.455	0.358	1.609	1.772	1.783
Q07021	"Complement component 1 Q subcomponent-binding protein, mitochondrial OS=Homo sapiens OX=9606 GN=C1QBP PE=1 SV=1"	0.575	Down	0.000441	C1QBP	31.362	31.6	117	6	6	0.799	0.945	0.883	1.518	1.576	1.477
Q07866	Kinesin light chain 1 OS=Homo sapiens OX=9606 GN=KLC1 PE=1 SV=2	1.782	Up	0.000697	KLC1	65.309	32.6	65	14	11	1.25	1.242	1.305	0.786	0.64	0.705
Q07954	Prolow-density lipoprotein receptor-related protein 1 OS=Homo sapiens OX=9606 GN=LRP1 PE=1 SV=2	2.402	Up	0.0134	LRP1	504.6	2.8	26	8	8	1.503	1.55	1.048	0.587		0.551
Q07960	Rho GTPase-activating protein 1 OS=Homo sapiens OX=9606 GN=ARHGAP1 PE=1 SV=1	2.211	Up	0.00148	ARHGAP1	50.435	30.5	64	8	8	1.507	1.436	1.148	0.551	0.628	0.671
Q08211	ATP-dependent RNA helicase A OS=Homo sapiens OX=9606 GN=DHX9 PE=1 SV=4	0.611	Down	8.11e-05	DHX9	140.96	49.4	455	48	48	0.759	0.716	0.773	1.25	1.252	1.18
Q08257	Quinone oxidoreductase OS=Homo sapiens OX=9606 GN=CRYZ PE=1 SV=1	2.196	Up	0.00132	CRYZ	35.206	31.9	44	6	6	1.416	1.573	1.276	0.742	0.632	0.568
Q08345	Epithelial discoidin domain-containing receptor 1 OS=Homo sapiens OX=9606 GN=DDR1 PE=1 SV=1	2.101	Up	0.0141	DDR1	101.13	15.9	30	8	8	1.189	1.436	0.959	0.601	0.676	0.429
Q08623	Pseudouridine-5'-phosphatase OS=Homo sapiens OX=9606 GN=PUDP PE=1 SV=3	2.071	Up	0.00282	PUDP	25.249	9.6	14	2	2	1.572	1.35	1.167	0.691	0.713	0.57
Q08AM6	Protein VAC14 homolog OS=Homo sapiens OX=9606 GN=VAC14 PE=1 SV=1	1.78	Up	0.000779	VAC14	87.972	21.1	60	12	12	1.412	1.311	1.443	0.708	0.859	0.774
Q09666	Neuroblast differentiation-associated protein AHNAK OS=Homo sapiens OX=9606 GN=AHNAK PE=1 SV=2	0.666	Down	0.0068	AHNAK	629.09	58.1	2044	193	193	0.845	0.822	0.785	1.18	1.094	1.41
Q0VGL1	Ragulator complex protein LAMTOR4 OS=Homo sapiens OX=9606 GN=LAMTOR4 PE=1 SV=1	1.513	Up	0.0334	LAMTOR4	10.741	11.1	7	2	2		1.157	1.09	0.796	0.689
Q10471	Polypeptide N-acetylgalactosaminyltransferase 2 OS=Homo sapiens OX=9606 GN=GALNT2 PE=1 SV=1	0.619	Down	0.0379	GALNT2	64.732	37.3	132	16	15	0.638	0.756	0.894	1.205	1.25	1.241
Q10472	Polypeptide N-acetylgalactosaminyltransferase 1 OS=Homo sapiens OX=9606 GN=GALNT1 PE=1 SV=1	0.58	Down	0.00406	GALNT1	64.218	24.7	60	9	9	0.649	0.789	0.638	1.255	1.276	1.051
Q10589	Bone marrow stromal antigen 2 OS=Homo sapiens OX=9606 GN=BST2 PE=1 SV=1	1.846	Up	0.00552	BST2	19.769	12.8	26	3	3	1.244	1.28	1.181	0.651	0.808	0.548
Q12768	WASH complex subunit 5 OS=Homo sapiens OX=9606 GN=WASHC5 PE=1 SV=1	1.548	Up	0.00314	WASHC5	134.28	11.9	39	10	10	1.361	1.197	1.314	0.925	0.817	0.76
Q12802	A-kinase anchor protein 13 OS=Homo sapiens OX=9606 GN=AKAP13 PE=1 SV=2	1.83	Up	0.00012	AKAP13	307.55	12.3	99	19	19	1.348	1.342	1.234	0.746	0.676	0.722
Q12830	Nucleosome-remodeling factor subunit BPTF OS=Homo sapiens OX=9606 GN=BPTF PE=1 SV=3	0.617	Down	0.00656	BPTF	338.26	4.8	28	9	9	0.756		0.783	1.285	1.339	1.12
Q12872	"Splicing factor, suppressor of white-apricot homolog OS=Homo sapiens OX=9606 GN=SFSWAP PE=1 SV=3"	0.63	Down	0.00932	SFSWAP	104.82	11.6	32	7	7	0.777	0.915	0.684	1.33	1.315	1.129
Q12873	Chromodomain-helicase-DNA-binding protein 3 OS=Homo sapiens OX=9606 GN=CHD3 PE=1 SV=3	0.646	Down	0.0027	CHD3	226.59	13.2	48	16	8	0.665	0.788	0.742	1.176	1.185	1.036
Q12929	Epidermal growth factor receptor kinase substrate 8 OS=Homo sapiens OX=9606 GN=EPS8 PE=1 SV=1	0.59	Down	0.00162	EPS8	91.88	33.9	163	20	20	0.775	0.829	0.766	1.456	1.385	1.176
Q12933	TNF receptor-associated factor 2 OS=Homo sapiens OX=9606 GN=TRAF2 PE=1 SV=2	1.601	Up	0.0106	TRAF2	55.859	15.8	31	5	5	1.322	1.142	1.118	0.77	0.622	0.846
Q12965	Unconventional myosin-Ie OS=Homo sapiens OX=9606 GN=MYO1E PE=1 SV=2	3.186	Up	0.000641	MYO1E	127.06	15.9	61	11	11	1.756	1.542	1.443	0.496	0.406	0.586
Q12979	Active breakpoint cluster region-related protein OS=Homo sapiens OX=9606 GN=ABR PE=1 SV=2	1.842	Up	0.000502	ABR	97.597	11.1	34	6	5	1.386	1.302	1.241	0.782	0.689	0.662
Q13043	Serine/threonine-protein kinase 4 OS=Homo sapiens OX=9606 GN=STK4 PE=1 SV=2	1.509	Up	0.00478	STK4	55.63	29.4	47	10	6	1.443	1.355	1.158	0.924	0.834	0.863
Q13057	Bifunctional coenzyme A synthase OS=Homo sapiens OX=9606 GN=COASY PE=1 SV=4	1.831	Up	0.00766	COASY	62.328	21.3	46	7	7	1.551	1.199	1.19	0.837	0.628	0.687
Q13084	"39S ribosomal protein L28, mitochondrial OS=Homo sapiens OX=9606 GN=MRPL28 PE=1 SV=4"	0.382	Down	0.006	MRPL28	30.156	38.3	24	9	9	0.728	0.562	0.651	1.69	1.713	1.675
Q13085	Acetyl-CoA carboxylase 1 OS=Homo sapiens OX=9606 GN=ACACA PE=1 SV=2	1.502	Up	0.00574	ACACA	265.55	21.5	165	30	25	1.31	1.192	1.092	0.791	0.726	0.876
Q13126	S-methyl-5'-thioadenosine phosphorylase OS=Homo sapiens OX=9606 GN=MTAP PE=1 SV=2	1.858	Up	1.79e-05	MTAP	31.236	54.4	105	9	9	1.39	1.3	1.309	0.699	0.73	0.723
Q13131	5'-AMP-activated protein kinase catalytic subunit alpha-1 OS=Homo sapiens OX=9606 GN=PRKAA1 PE=1 SV=4	1.845	Up	0.000719	PRKAA1	64.009	33.6	69	11	11	1.36	1.256	1.367	0.768	0.637	0.754
Q13144	Translation initiation factor eIF-2B subunit epsilon OS=Homo sapiens OX=9606 GN=EIF2B5 PE=1 SV=3	1.88	Up	0.00448	EIF2B5	80.379	21.4	66	9	9	1.208	1.141	1.503	0.633	0.635	0.781
Q13153	Serine/threonine-protein kinase PAK 1 OS=Homo sapiens OX=9606 GN=PAK1 PE=1 SV=2	1.702	Up	0.0185	PAK1	60.646	16.3	24	5	3	1.397	1.413	1.109	0.621	0.929	0.752
Q13177	Serine/threonine-protein kinase PAK 2 OS=Homo sapiens OX=9606 GN=PAK2 PE=1 SV=3	2.091	Up	9.53e-05	PAK2	58.042	46.2	169	15	13	1.423	1.346	1.281	0.633	0.614	0.69
Q13188	Serine/threonine-protein kinase 3 OS=Homo sapiens OX=9606 GN=STK3 PE=1 SV=2	2.529	Up	0.00834	STK3	56.3	21.2	24	8	4	1.613	1.365	1.321	0.637	0.685	0.378
Q13206	Probable ATP-dependent RNA helicase DDX10 OS=Homo sapiens OX=9606 GN=DDX10 PE=1 SV=2	0.616	Down	0.0033	DDX10	100.89	19	55	12	12	0.858	0.692	0.762	1.369	1.21	1.177
Q13217	DnaJ homolog subfamily C member 3 OS=Homo sapiens OX=9606 GN=DNAJC3 PE=1 SV=1	1.785	Up	0.000103	DNAJC3	57.579	25.6	91	10	10	0.926	1.005	0.963	0.509	0.559	0.553
Q13243	Serine/arginine-rich splicing factor 5 OS=Homo sapiens OX=9606 GN=SRSF5 PE=1 SV=1	0.484	Down	6.38e-05	SRSF5	31.263	19.5	50	6	6	0.71	0.667	0.701	1.477	1.325	1.489
Q13393	Phospholipase D1 OS=Homo sapiens OX=9606 GN=PLD1 PE=1 SV=1	1.825	Up	0.0108	PLD1	124.18	14.6	35	9	9	0.934	1.3	1.348	0.666	0.715	0.582
Q13404	Ubiquitin-conjugating enzyme E2 variant 1 OS=Homo sapiens OX=9606 GN=UBE2V1 PE=1 SV=2	1.524	Up	0.00242	UBE2V1	16.495	46.3	44	5	3	1.286	1.217	1.152	0.85	0.717	0.831
Q13409	Cytoplasmic dynein 1 intermediate chain 2 OS=Homo sapiens OX=9606 GN=DYNC1I2 PE=1 SV=3	1.94	Up	0.000284	DYNC1I2	71.456	32.8	128	14	14	1.382	1.266	1.221	0.651	0.624	0.719
Q13438	Protein OS-9 OS=Homo sapiens OX=9606 GN=OS9 PE=1 SV=1	1.517	Up	0.0047	OS9	75.561	15.9	33	7	7	1.077	1.317	1.105	0.757	0.822	0.728
Q13445	Transmembrane emp24 domain-containing protein 1 OS=Homo sapiens OX=9606 GN=TMED1 PE=1 SV=1	0.639	Down	0.00765	TMED1	25.206	13.2	39	3	3	0.845	0.789	0.636	1.259	1.167	1.129
Q13459	Unconventional myosin-IXb OS=Homo sapiens OX=9606 GN=MYO9B PE=1 SV=3	3.077	Up	0.000245	MYO9B	243.4	7.2	32	9	9	1.956	1.47	1.672	0.512	0.566	0.579
Q13509	Tubulin beta-3 chain OS=Homo sapiens OX=9606 GN=TUBB3 PE=1 SV=2	2.276	Up	0.0118	TUBB3	50.432	56.9	36	17	7	1.399	1.381	1.561	0.881	0.46	0.566
Q13526	Peptidyl-prolyl cis-trans isomerase NIMA-interacting 1 OS=Homo sapiens OX=9606 GN=PIN1 PE=1 SV=1	1.572	Up	0.00954	PIN1	18.243	42.3	50	4	4	1.201	1.036	1.318	0.657	0.803	0.802
Q13557	Calcium/calmodulin-dependent protein kinase type II subunit delta OS=Homo sapiens OX=9606 GN=CAMK2D PE=1 SV=3	1.771	Up	6.21e-05	CAMK2D	56.369	10.8	10	3	2	1.111	1.108	1.154	0.639		0.631
Q13625	Apoptosis-stimulating of p53 protein 2 OS=Homo sapiens OX=9606 GN=TP53BP2 PE=1 SV=2	2.141	Up	0.0357	TP53BP2	125.61	17.5	32	9	9	1.263	1.272	1.306	0.465	0.55	0.779
Q13636	Ras-related protein Rab-31 OS=Homo sapiens OX=9606 GN=RAB31 PE=1 SV=1	1.798	Up	0.0139	RAB31	21.569	46.4	29	6	5	1.132	1.224	1.659	0.646	0.753	0.834
Q13685	Angio-associated migratory cell protein OS=Homo sapiens OX=9606 GN=AAMP PE=1 SV=2	1.541	Up	0.00882	AAMP	46.75	26	65	6	6	1.362	1.258	1.064	0.734	0.777	0.879
Q13907	Isopentenyl-diphosphate Delta-isomerase 1 OS=Homo sapiens OX=9606 GN=IDI1 PE=1 SV=2	2.212	Up	0.0351	IDI1	26.319	34.8	14	4	4	1.45	1.413	1.09	0.614	0.826	0.347
Q13951	Core-binding factor subunit beta OS=Homo sapiens OX=9606 GN=CBFB PE=1 SV=2	1.98	Up	0.00804	CBFB	21.508	15.9	16	2	2	1.56	1.172	1.387		0.691	0.696
Q14019	Coactosin-like protein OS=Homo sapiens OX=9606 GN=COTL1 PE=1 SV=3	2.106	Up	0.0168	COTL1	15.945	57	31	7	7	1.425	1.465	0.852	0.551	0.641	0.585
Q14116	Interleukin-18 OS=Homo sapiens OX=9606 GN=IL18 PE=1 SV=1	0.319	Down	0.0135	IL18	22.326	17.1	14	2	2		0.625	0.483		1.808	1.668
Q14141	Septin-6 OS=Homo sapiens OX=9606 GN=SEPTIN6 PE=1 SV=4	1.767	Up	0.000379	SEPTIN6	49.716	27	53	7	5	1.399	1.432	1.28	0.717	0.802	0.807
Q14151	Scaffold attachment factor B2 OS=Homo sapiens OX=9606 GN=SAFB2 PE=1 SV=1	0.549	Down	8e-05	SAFB2	107.47	25.5	45	18	7	0.723	0.696	0.78	1.365	1.339	1.299
Q14166	Tubulin--tyrosine ligase-like protein 12 OS=Homo sapiens OX=9606 GN=TTLL12 PE=1 SV=2	2.117	Up	4.25e-05	TTLL12	74.403	41.9	144	18	18	1.355	1.268	1.326	0.599	0.601	0.665
Q14192	Four and a half LIM domains protein 2 OS=Homo sapiens OX=9606 GN=FHL2 PE=1 SV=3	1.552	Up	0.0077	FHL2	32.193	43	66	8	8	1.382	1.286	1.053	0.85	0.763	0.784
Q14210	Lymphocyte antigen 6D OS=Homo sapiens OX=9606 GN=LY6D PE=1 SV=1	1.955	Up	0.00482	LY6D	13.286	54.7	14	6	6	0.397	0.421	0.446		0.193	0.238
Q14232	Translation initiation factor eIF-2B subunit alpha OS=Homo sapiens OX=9606 GN=EIF2B1 PE=1 SV=1	1.517	Up	0.00422	EIF2B1	33.712	51.5	59	10	10	1.227	1.076	1.166	0.849	0.69	0.748
Q14240	Eukaryotic initiation factor 4A-II OS=Homo sapiens OX=9606 GN=EIF4A2 PE=1 SV=2	2.79	Up	0.0012	EIF4A2	46.402	31.2	25	11	6	1.587	1.229	1.656	0.463	0.616	0.524
Q14247	Src substrate cortactin OS=Homo sapiens OX=9606 GN=CTTN PE=1 SV=2	1.604	Up	0.0081	CTTN	61.585	35.5	148	14	14	1.405	1.347	1.156	0.924	0.805	0.708
Q14254	Flotillin-2 OS=Homo sapiens OX=9606 GN=FLOT2 PE=1 SV=2	0.54	Down	0.000698	FLOT2	47.064	31.5	44	11	11	0.621	0.77	0.678	1.316	1.23	1.284
Q14257	Reticulocalbin-2 OS=Homo sapiens OX=9606 GN=RCN2 PE=1 SV=1	0.643	Down	0.0255	RCN2	36.876	32.8	66	7	7	0.645	0.847	0.897	1.439	1.13	1.147
Q14315	Filamin-C OS=Homo sapiens OX=9606 GN=FLNC PE=1 SV=3	0.015	Down	0.000204	FLNC	291.02	39.1	235	67	58	0.022	0.035	0.012	1.71	1.742	1.201
Q14331	Protein FRG1 OS=Homo sapiens OX=9606 GN=FRG1 PE=1 SV=1	0.657	Down	0.0101	FRG1	29.172	22.5	20	4	4	0.868	0.761	0.834	1.057	1.379	1.314
Q14344	Guanine nucleotide-binding protein subunit alpha-13 OS=Homo sapiens OX=9606 GN=GNA13 PE=1 SV=2	1.506	Up	0.0463	GNA13	44.049	31.8	48	8	8	1.098	1.408	1.448	0.957	0.983	0.686
Q14376	UDP-glucose 4-epimerase OS=Homo sapiens OX=9606 GN=GALE PE=1 SV=2	2.282	Up	0.000205	GALE	38.281	44.3	43	8	8	1.332	1.321	1.545	0.641	0.632	0.567
Q14444	Caprin-1 OS=Homo sapiens OX=9606 GN=CAPRIN1 PE=1 SV=2	0.6	Down	0.0171	CAPRIN1	78.365	16.6	63	7	7	0.989	0.807	0.63	1.351	1.274	1.417
Q14554	Protein disulfide-isomerase A5 OS=Homo sapiens OX=9606 GN=PDIA5 PE=1 SV=1	1.72	Up	3.67e-05	PDIA5	59.594	26.2	46	10	10	1.282	1.252	1.197	0.71	0.711	0.748
Q14558	Phosphoribosyl pyrophosphate synthase-associated protein 1 OS=Homo sapiens OX=9606 GN=PRPSAP1 PE=1 SV=2	1.525	Up	0.0322	PRPSAP1	39.393	30.6	55	7	6	1.507	1.169	1.049	0.865	0.703	0.875
Q14566	DNA replication licensing factor MCM6 OS=Homo sapiens OX=9606 GN=MCM6 PE=1 SV=1	0.576	Down	0.000624	MCM6	92.888	37.1	239	26	26	0.762	0.772	0.7	1.183	1.394	1.302
Q14592	Zinc finger protein 460 OS=Homo sapiens OX=9606 GN=ZNF460 PE=1 SV=2	1.557	Up	0.0058	ZNF460	63.664	19.2	32	7	7	1.154	1.232	1.319	0.913	0.746	0.721
Q14669	E3 ubiquitin-protein ligase TRIP12 OS=Homo sapiens OX=9606 GN=TRIP12 PE=1 SV=1	0.663	Down	0.0319	TRIP12	220.43	16.5	133	21	21	0.951	0.633	0.854	1.179	1.153	1.343
Q14671	Pumilio homolog 1 OS=Homo sapiens OX=9606 GN=PUM1 PE=1 SV=3	1.584	Up	0.00576	PUM1	126.47	11.5	34	8	7	1.153	1.2	1.086	0.775	0.785	0.611
Q14684	Ribosomal RNA processing protein 1 homolog B OS=Homo sapiens OX=9606 GN=RRP1B PE=1 SV=3	0.66	Down	0.00168	RRP1B	84.427	38.3	124	17	17	0.807	0.821	0.708	1.251	1.154	1.136
Q14692	Ribosome biogenesis protein BMS1 homolog OS=Homo sapiens OX=9606 GN=BMS1 PE=1 SV=1	0.666	Down	0.00194	BMS1	145.81	21.9	153	19	19	0.717	0.838	0.748	1.227	1.115	1.116
Q14739	Delta(14)-sterol reductase LBR OS=Homo sapiens OX=9606 GN=LBR PE=1 SV=2	0.637	Down	0.00892	LBR	70.702	9.9	21	5	5	0.81	0.685	0.913	1.362	1.264	1.156
Q14764	Major vault protein OS=Homo sapiens OX=9606 GN=MVP PE=1 SV=4	2.108	Up	2.02e-05	MVP	99.326	41.3	238	26	26	1.411	1.434	1.357	0.692	0.63	0.671
Q14790	Caspase-8 OS=Homo sapiens OX=9606 GN=CASP8 PE=1 SV=1	2.381	Up	0.00382	CASP8	55.391	30.1	48	8	8	1.309	1.167	1.671	0.474	0.632	0.636
Q14807	Kinesin-like protein KIF22 OS=Homo sapiens OX=9606 GN=KIF22 PE=1 SV=5	0.436	Down	0.0293	KIF22	73.261	12.8	14	5	5		0.575	0.788	2.002	1.308	1.376
Q14914	Prostaglandin reductase 1 OS=Homo sapiens OX=9606 GN=PTGR1 PE=1 SV=2	2.792	Up	0.0004	PTGR1	35.869	43.5	115	11	11	1.361	1.316	1.232	0.406	0.444	0.55
Q14C86	GTPase-activating protein and VPS9 domain-containing protein 1 OS=Homo sapiens OX=9606 GN=GAPVD1 PE=1 SV=2	1.933	Up	0.00218	GAPVD1	164.98	12.8	80	10	10	1.185	1.483	1.454	0.664	0.669	0.799
Q14CX7	"N-alpha-acetyltransferase 25, NatB auxiliary subunit OS=Homo sapiens OX=9606 GN=NAA25 PE=1 SV=1"	1.816	Up	0.00152	NAA25	112.29	13.8	46	8	8	1.252	1.173	1.227	0.612	0.624	0.775
Q15003	Condensin complex subunit 2 OS=Homo sapiens OX=9606 GN=NCAPH PE=1 SV=3	0.497	Down	0.000164	NCAPH	82.562	26.6	55	12	12	0.667	0.716	0.727	1.494	1.296	1.458
Q15021	Condensin complex subunit 1 OS=Homo sapiens OX=9606 GN=NCAPD2 PE=1 SV=3	0.61	Down	0.00142	NCAPD2	157.18	23.9	116	20	20	0.88	0.792	0.716	1.279	1.274	1.362
Q15022	Polycomb protein SUZ12 OS=Homo sapiens OX=9606 GN=SUZ12 PE=1 SV=3	0.426	Down	0.000702	SUZ12	83.054	6.4	18	3	3	0.806	0.609	0.741	1.807	1.594	1.657
Q15042	Rab3 GTPase-activating protein catalytic subunit OS=Homo sapiens OX=9606 GN=RAB3GAP1 PE=1 SV=3	1.515	Up	1.6e-05	RAB3GAP1	110.52	20.4	74	15	15	1.238	1.184	1.197	0.794	0.786	0.808
Q15054	DNA polymerase delta subunit 3 OS=Homo sapiens OX=9606 GN=POLD3 PE=1 SV=2	0.473	Down	0.00504	POLD3	51.4	11.2	29	4	4	0.775	0.644	0.71	1.507	1.502	1.492
Q15056	Eukaryotic translation initiation factor 4H OS=Homo sapiens OX=9606 GN=EIF4H PE=1 SV=5	1.531	Up	0.00538	EIF4H	27.385	28.6	44	5	5	1.311	1.293	1.073	0.779	0.755	0.868
Q15057	"Arf-GAP with coiled-coil, ANK repeat and PH domain-containing protein 2 OS=Homo sapiens OX=9606 GN=ACAP2 PE=1 SV=3"	1.668	Up	0.00444	ACAP2	88.028	22.5	55	11	11	1.489	1.369	1.218	0.925	0.774	0.744
Q15058	Kinesin-like protein KIF14 OS=Homo sapiens OX=9606 GN=KIF14 PE=1 SV=1	0.431	Down	0.000342	KIF14	186.49	9.6	30	10	10	0.787	0.713	0.648	1.826	1.588	1.569
Q15070	Mitochondrial inner membrane protein OXA1L OS=Homo sapiens OX=9606 GN=OXA1L PE=1 SV=3	0.408	Down	0.00728	OXA1L	48.547	13.1	15	6	6	0.501	0.515	0.401	1.522	0.906	1.042
Q15126	Phosphomevalonate kinase OS=Homo sapiens OX=9606 GN=PMVK PE=1 SV=3	2.651	Up	0.0142	PMVK	21.995	15.1	10	2	2	2.017	1.427		0.784	0.621	0.544
Q15154	Pericentriolar material 1 protein OS=Homo sapiens OX=9606 GN=PCM1 PE=1 SV=5	0.659	Down	0.00314	PCM1	228.54	15	90	18	18	0.718	0.801	0.66	1.032	1.162	1.112
Q15233	Non-POU domain-containing octamer-binding protein OS=Homo sapiens OX=9606 GN=NONO PE=1 SV=4	0.591	Down	0.000339	NONO	54.231	43.7	206	16	16	0.816	0.819	0.72	1.35	1.355	1.279
Q15382	GTP-binding protein Rheb OS=Homo sapiens OX=9606 GN=RHEB PE=1 SV=1	0.526	Down	0.012	RHEB	20.497	20.1	18	3	3	0.781	0.586	0.807	1.623	1.388	1.125
Q15417	Calponin-3 OS=Homo sapiens OX=9606 GN=CNN3 PE=1 SV=1	1.77	Up	0.000336	CNN3	36.413	43.2	77	11	10	1.23	1.102	1.221	0.623	0.695	0.689
Q15418	Ribosomal protein S6 kinase alpha-1 OS=Homo sapiens OX=9606 GN=RPS6KA1 PE=1 SV=2	2.215	Up	0.00114	RPS6KA1	82.722	23.4	47	10	8	1.672	1.244	1.306	0.666	0.617	0.623
Q15435	Protein phosphatase 1 regulatory subunit 7 OS=Homo sapiens OX=9606 GN=PPP1R7 PE=1 SV=1	1.738	Up	0.000361	PPP1R7	41.564	49.2	86	13	13	1.354	1.218	1.183	0.719	0.755	0.687
Q15436	Protein transport protein Sec23A OS=Homo sapiens OX=9606 GN=SEC23A PE=1 SV=2	1.705	Up	0.000801	SEC23A	86.16	26.4	104	14	12	1.271	1.145	1.126	0.687	0.642	0.749
Q15437	Protein transport protein Sec23B OS=Homo sapiens OX=9606 GN=SEC23B PE=1 SV=2	2.019	Up	0.000941	SEC23B	86.478	35.6	179	18	16	1.472	1.369	1.259	0.62	0.642	0.769
Q15542	Transcription initiation factor TFIID subunit 5 OS=Homo sapiens OX=9606 GN=TAF5 PE=1 SV=3	0.551	Down	0.00524	TAF5	86.829	14.2	31	6	6	0.66	0.77	0.827	1.382	1.551	1.161
Q15628	Tumor necrosis factor receptor type 1-associated DEATH domain protein OS=Homo sapiens OX=9606 GN=TRADD PE=1 SV=2	3.906	Up	0.000642	TRADD	34.247	20.8	20	4	4	1.222	1.549	1.862	0.405	0.436	0.345
Q15642	Cdc42-interacting protein 4 OS=Homo sapiens OX=9606 GN=TRIP10 PE=1 SV=3	2.802	Up	0.000135	TRIP10	68.351	23.6	47	8	8	1.469	1.382	1.287	0.547	0.445	0.485
Q15643	Thyroid receptor-interacting protein 11 OS=Homo sapiens OX=9606 GN=TRIP11 PE=1 SV=3	0.572	Down	0.00626	TRIP11	227.58	15.7	60	20	20	0.488	0.652	0.509	1.062	0.951	0.87
Q15650	Activating signal cointegrator 1 OS=Homo sapiens OX=9606 GN=TRIP4 PE=1 SV=4	1.947	Up	0.017	TRIP4	66.145	14.6	27	5	4	1.516	1.286	1.311	0.669	0.518	0.925
Q15654	Thyroid receptor-interacting protein 6 OS=Homo sapiens OX=9606 GN=TRIP6 PE=1 SV=3	2.013	Up	4.37e-05	TRIP6	50.287	48.3	61	10	10	1.344	1.24	1.198	0.641	0.629	0.609
Q15758	Neutral amino acid transporter B(0) OS=Homo sapiens OX=9606 GN=SLC1A5 PE=1 SV=2	0.643	Down	0.00312	SLC1A5	56.598	16.5	46	6	6	0.724	0.856	0.804	1.308	1.281	1.118
Q15813	Tubulin-specific chaperone E OS=Homo sapiens OX=9606 GN=TBCE PE=1 SV=1	1.866	Up	0.000603	TBCE	59.345	30	61	10	10	1.386	1.3	1.267	0.787	0.648	0.683
Q15843	NEDD8 OS=Homo sapiens OX=9606 GN=NEDD8 PE=1 SV=1	1.844	Up	0.00256	NEDD8	9.0714	17.3	19	2	2	1.43	1.255	1.083	0.628	0.692	0.723
Q15942	Zyxin OS=Homo sapiens OX=9606 GN=ZYX PE=1 SV=1	1.84	Up	0.00124	ZYX	61.277	43.5	104	14	14	1.289	1.276	1.217	0.65	0.618	0.787
Q16204	Coiled-coil domain-containing protein 6 OS=Homo sapiens OX=9606 GN=CCDC6 PE=1 SV=2	1.603	Up	0.00522	CCDC6	53.29	31.2	61	11	11	1.296	1.328	1.211	0.786	0.69	0.916
Q16555	Dihydropyrimidinase-related protein 2 OS=Homo sapiens OX=9606 GN=DPYSL2 PE=1 SV=1	2.217	Up	0.000184	DPYSL2	62.293	62.1	244	21	21	1.442	1.384	1.245	0.631	0.563	0.642
Q16831	Uridine phosphorylase 1 OS=Homo sapiens OX=9606 GN=UPP1 PE=1 SV=1	2.322	Up	0.00366	UPP1	33.934	35.2	32	8	8	1.725	1.32	1.435	0.52	0.635	0.774
Q3LXA3	Triokinase/FMN cyclase OS=Homo sapiens OX=9606 GN=TKFC PE=1 SV=2	2.153	Up	3.93e-05	TKFC	58.946	38.8	57	12	12	1.334	1.334	1.387	0.583	0.656	0.644
Q3ZCM7	Tubulin beta-8 chain OS=Homo sapiens OX=9606 GN=TUBB8 PE=1 SV=2	3.157	Up	0.000884	TUBB8	49.775	24.3	47	9	2	1.481	1.519	1.414	0.41	0.395	0.593
Q4G0J3	La-related protein 7 OS=Homo sapiens OX=9606 GN=LARP7 PE=1 SV=1	0.586	Down	0.00016	LARP7	66.898	20.1	50	9	9	0.682	0.725	0.757	1.174	1.273	1.248
Q4LE39	AT-rich interactive domain-containing protein 4B OS=Homo sapiens OX=9606 GN=ARID4B PE=1 SV=2	0.626	Down	0.000959	ARID4B	147.81	11.6	40	10	10	0.771	0.845	0.876	1.427	1.302	1.255
Q4V328	GRIP1-associated protein 1 OS=Homo sapiens OX=9606 GN=GRIPAP1 PE=1 SV=2	1.871	Up	0.0468	GRIPAP1	96.004	9	28	6	6	1.667	1.093	0.936	0.826	0.618	0.531
Q53T59	HCLS1-binding protein 3 OS=Homo sapiens OX=9606 GN=HS1BP3 PE=1 SV=1	2.424	Up	0.00144	HS1BP3	42.78	19.6	24	5	5	1.556	1.554	1.176	0.643	0.605	0.52
Q56P03	E2F-associated phosphoprotein OS=Homo sapiens OX=9606 GN=EAPP PE=1 SV=4	0.66	Down	0.0315	EAPP	32.762	9.5	14	3	3	0.891		0.797	1.111	1.274	1.449
Q58FF8	Putative heat shock protein HSP 90-beta 2 OS=Homo sapiens OX=9606 GN=HSP90AB2P PE=1 SV=2	0.109	Down	0.000385	HSP90AB2P	44.348	18.6	20	7	1	0.385	0.309	0.279	2.139	2.846	3.928
Q5BJD5	Transmembrane protein 41B OS=Homo sapiens OX=9606 GN=TMEM41B PE=1 SV=1	0.655	Down	0.0337	TMEM41B	32.513	6.5	21	1	1	0.774	0.571	0.501	1.02	0.935	0.862
Q5BJH7	Protein YIF1B OS=Homo sapiens OX=9606 GN=YIF1B PE=1 SV=1	0.582	Down	0.0142	YIF1B	34.435	12.1	17	3	3	0.804	0.684	0.948	1.636	1.204	1.342
Q5JTJ3	Cytochrome c oxidase assembly factor 6 homolog OS=Homo sapiens OX=9606 GN=COA6 PE=1 SV=1	0.646	Down	0.012	COA6	14.116	33.6	47	4	4	0.755	0.857	0.752	1.434	1.161	1.063
Q5JTV8	Torsin-1A-interacting protein 1 OS=Homo sapiens OX=9606 GN=TOR1AIP1 PE=1 SV=2	0.363	Down	0.000197	TOR1AIP1	66.248	29	57	11	10	0.505	0.486	0.607	1.577	1.423	1.408
Q5JWF2	Guanine nucleotide-binding protein G(s) subunit alpha isoforms XLas OS=Homo sapiens OX=9606 GN=GNAS PE=1 SV=2	0.567	Down	0.00418	GNAS	111.02	8.8	48	6	6	0.712	0.844	0.704	1.494	1.346	1.149
Q5K651	Sterile alpha motif domain-containing protein 9 OS=Homo sapiens OX=9606 GN=SAMD9 PE=1 SV=1	0.61	Down	0.0414	SAMD9	184.28	8.1	23	8	8	1.167	0.777	0.657	1.462	1.299	1.505
Q5QJE6	Deoxynucleotidyltransferase terminal-interacting protein 2 OS=Homo sapiens OX=9606 GN=DNTTIP2 PE=1 SV=2	0.533	Down	0.000177	DNTTIP2	84.468	29.4	94	14	14	0.654	0.721	0.755	1.342	1.282	1.369
Q5SW79	Centrosomal protein of 170 kDa OS=Homo sapiens OX=9606 GN=CEP170 PE=1 SV=1	2.217	Up	1.34e-06	CEP170	175.29	25	86	25	25	1.306	1.369	1.34	0.598	0.591	0.622
Q5T280	Putative methyltransferase C9orf114 OS=Homo sapiens OX=9606 GN=SPOUT1 PE=1 SV=3	0.501	Down	0.00562	SPOUT1	42.008	15.7	14	4	4	0.614	0.746	0.788	1.642	1.477	1.165
Q5T3I0	G patch domain-containing protein 4 OS=Homo sapiens OX=9606 GN=GPATCH4 PE=1 SV=2	0.522	Down	0.00222	GPATCH4	50.381	18.2	16	6	6		0.529	0.609	1.106	1.025	1.138
Q5T4S7	E3 ubiquitin-protein ligase UBR4 OS=Homo sapiens OX=9606 GN=UBR4 PE=1 SV=1	1.841	Up	0.000162	UBR4	573.83	18.7	322	55	55	1.371	1.311	1.223	0.723	0.666	0.732
Q5T6V5	Queuosine salvage protein OS=Homo sapiens OX=9606 GN=C9orf64 PE=1 SV=1	1.783	Up	0.0103	C9orf64	39.028	23.8	19	7	7	1.478	1.014	1.288	0.633	0.712	0.775
Q5T8P6	RNA-binding protein 26 OS=Homo sapiens OX=9606 GN=RBM26 PE=1 SV=3	0.66	Down	0.0424	RBM26	113.6	7.1	34	5	5	0.832	1.146	0.736	1.259	1.546	1.309
Q5TAQ9	DDB1- and CUL4-associated factor 8 OS=Homo sapiens OX=9606 GN=DCAF8 PE=1 SV=1	0.537	Down	0.0136	DCAF8	66.851	16.2	29	6	6	1.002	0.692	0.606	1.506	1.416	1.365
Q5TGY3	AT-hook DNA-binding motif-containing protein 1 OS=Homo sapiens OX=9606 GN=AHDC1 PE=1 SV=1	1.849	Up	0.0085	AHDC1	168.35	9.2	25	8	8	1.16	1.219	1.459	0.839	0.58	0.657
Q5U5X0	Complex III assembly factor LYRM7 OS=Homo sapiens OX=9606 GN=LYRM7 PE=1 SV=1	0.567	Down	0.0141	LYRM7	11.955	40.4	34	4	4	0.687	0.876	0.679	1.611	1.202	1.144
Q5UIP0	Telomere-associated protein RIF1 OS=Homo sapiens OX=9606 GN=RIF1 PE=1 SV=2	0.546	Down	0.00128	RIF1	274.46	17	87	26	26	0.673	0.647	0.8	1.211	1.379	1.291
Q5VTR2	E3 ubiquitin-protein ligase BRE1A OS=Homo sapiens OX=9606 GN=RNF20 PE=1 SV=2	0.435	Down	0.000919	RNF20	113.66	18.5	42	14	13	0.657	0.613	0.588	1.631	1.437	1.204
Q5VV41	Rho guanine nucleotide exchange factor 16 OS=Homo sapiens OX=9606 GN=ARHGEF16 PE=1 SV=1	2.727	Up	0.000896	ARHGEF16	80.104	20.7	42	10	10	1.381	1.341	1.451	0.407	0.528	0.595
Q5VW32	BRO1 domain-containing protein BROX OS=Homo sapiens OX=9606 GN=BROX PE=1 SV=1	1.576	Up	0.0124	BROX	46.476	25.8	58	7	7	1.279	1.04	1.451	0.854	0.778	0.76
Q63HN8	E3 ubiquitin-protein ligase RNF213 OS=Homo sapiens OX=9606 GN=RNF213 PE=1 SV=3	1.86	Up	0.00268	RNF213	591.4	6.3	78	20	20	1.463	1.151	1.141	0.682	0.719	0.618
Q641Q2	WASH complex subunit 2A OS=Homo sapiens OX=9606 GN=WASHC2A PE=1 SV=3	1.925	Up	0.00384	WASHC2A	147.18	19.5	55	15	3	1.528	1.409	1.148	0.711	0.624	0.787
Q658P3	Metalloreductase STEAP3 OS=Homo sapiens OX=9606 GN=STEAP3 PE=1 SV=2	3.491	Up	0.0153	STEAP3	54.6	12.9	24	4	4	1.652	1.686	1.777	0.505	0.606	0.354
Q66K74	Microtubule-associated protein 1S OS=Homo sapiens OX=9606 GN=MAP1S PE=1 SV=2	1.517	Up	0.0068	MAP1S	112.21	19.7	76	11	11	1.388	1.11	1.255	0.869	0.747	0.858
Q687X5	Metalloreductase STEAP4 OS=Homo sapiens OX=9606 GN=STEAP4 PE=1 SV=1	1.74	Up	0.00484	STEAP4	51.981	14.4	22	4	4	1.081	1.332	1.258	0.764	0.745	0.601
Q6DKJ4	Nucleoredoxin OS=Homo sapiens OX=9606 GN=NXN PE=1 SV=2	2.837	Up	0.00674	NXN	48.392	20.2	35	5	5	1.516	1.815	1.137	0.418	0.468	0.689
Q6IBS0	Twinfilin-2 OS=Homo sapiens OX=9606 GN=TWF2 PE=1 SV=2	2.462	Up	9.59e-05	TWF2	39.548	53.3	147	13	13	1.537	1.397	1.322	0.595	0.598	0.536
Q6IN85	Serine/threonine-protein phosphatase 4 regulatory subunit 3A OS=Homo sapiens OX=9606 GN=PPP4R3A PE=1 SV=1	0.645	Down	0.0163	PPP4R3A	95.367	6	15	3	2	0.754		0.61	1.006	1.039	1.129
Q6IQ22	Ras-related protein Rab-12 OS=Homo sapiens OX=9606 GN=RAB12 PE=1 SV=3	1.701	Up	0.00308	RAB12	27.248	29.5	20	6	5	0.986	1.209	1.258	0.638	0.716	0.676
Q6KC79	Nipped-B-like protein OS=Homo sapiens OX=9606 GN=NIPBL PE=1 SV=2	0.656	Down	0.000719	NIPBL	316.05	13	111	23	23	0.932	0.807	0.829	1.32	1.312	1.282
Q6NYC8	Phostensin OS=Homo sapiens OX=9606 GN=PPP1R18 PE=1 SV=1	3.876	Up	0.000978	PPP1R18	67.942	23.3	52	7	7	1.392	1.715	1.707	0.311	0.506	0.425
Q6P179	Endoplasmic reticulum aminopeptidase 2 OS=Homo sapiens OX=9606 GN=ERAP2 PE=1 SV=2	1.653	Up	0.0171	ERAP2	110.46	10.7	48	6	6	0.987	1.211	1.18	0.811	0.684	0.549
Q6P1M0	Long-chain fatty acid transport protein 4 OS=Homo sapiens OX=9606 GN=SLC27A4 PE=1 SV=1	0.539	Down	0.00354	SLC27A4	72.063	14.3	24	6	6	0.673	0.727	0.532	1.274	1.113	1.2
Q6P1N0	Coiled-coil and C2 domain-containing protein 1A OS=Homo sapiens OX=9606 GN=CC2D1A PE=1 SV=1	1.935	Up	0.000656	CC2D1A	104.06	16.6	56	10	10	1.49	1.31	1.276	0.651	0.687	0.769
Q6P1R4	tRNA-dihydrouridine(16/17) synthase [NAD(P)(+)]-like OS=Homo sapiens OX=9606 GN=DUS1L PE=1 SV=1	1.703	Up	0.00514	DUS1L	53.23	13.3	32	4	4	1.581	1.269	1.218	0.719	0.834	0.836
Q6P9B6	MTOR-associated protein MEAK7 OS=Homo sapiens OX=9606 GN=MEAK7 PE=1 SV=2	1.54	Up	0.00446	MEAK7	50.993	32	76	8	8	1.145	1.228	1.162	0.861	0.765	0.67
Q6PGP7	Tetratricopeptide repeat protein 37 OS=Homo sapiens OX=9606 GN=TTC37 PE=1 SV=1	2.534	Up	0.00188	TTC37	175.48	6.1	28	5	5	1.316	1.498	1.415	0.428	0.616	0.625
Q6PIU2	Neutral cholesterol ester hydrolase 1 OS=Homo sapiens OX=9606 GN=NCEH1 PE=1 SV=3	0.466	Down	8.47e-05	NCEH1	45.807	44.6	101	13	13	0.629	0.595	0.573	1.389	1.235	1.234
Q6PL24	Protein TMED8 OS=Homo sapiens OX=9606 GN=TMED8 PE=1 SV=1	1.77	Up	0.000463	TMED8	35.74	30.5	31	5	5	1.225	1.178	1.306	0.644	0.697	0.754
Q6UW68	Transmembrane protein 205 OS=Homo sapiens OX=9606 GN=TMEM205 PE=1 SV=1	0.649	Down	0.00368	TMEM205	21.198	20.6	44	3	3	0.82	0.714	0.706	1.261	1.138	1.053
Q6UXH1	Protein disulfide isomerase CRELD2 OS=Homo sapiens OX=9606 GN=CRELD2 PE=1 SV=1	2.084	Up	0.00284	CRELD2	38.191	19.5	37	4	4	0.918	1.041	0.906	0.528	0.476	0.371
Q6UXV4	MICOS complex subunit MIC27 OS=Homo sapiens OX=9606 GN=APOOL PE=1 SV=1	0.422	Down	0.0033	APOOL	29.159	30.2	26	5	5	0.562	0.864	0.642	1.827	1.509	1.569
Q6YHK3	CD109 antigen OS=Homo sapiens OX=9606 GN=CD109 PE=1 SV=2	0.376	Down	0.0013	CD109	161.69	17	83	15	15	0.468	0.621	0.668	1.542	1.72	1.413
Q6ZN55	Zinc finger protein 574 OS=Homo sapiens OX=9606 GN=ZNF574 PE=1 SV=2	1.527	Up	0.00138	ZNF574	98.899	8	13	4	3	1.2	1.183	1.096	0.763		0.756
Q6ZSR9	Uncharacterized protein FLJ45252 OS=Homo sapiens OX=9606 PE=2 SV=2	0.576	Down	0.0489	---	37.976	14.9	15	3	3		0.913	0.851		1.716	1.349
Q6ZSZ5	Rho guanine nucleotide exchange factor 18 OS=Homo sapiens OX=9606 GN=ARHGEF18 PE=1 SV=4	2.416	Up	0.000117	ARHGEF18	151.64	19	71	15	15	1.335	1.27	1.415	0.54	0.515	0.609
Q6ZXV5	Protein O-mannosyl-transferase TMTC3 OS=Homo sapiens OX=9606 GN=TMTC3 PE=1 SV=2	0.466	Down	0.00292	TMTC3	104.01	11.6	34	7	7	0.733	0.508	0.639	1.488	1.26	1.287
Q70J99	Protein unc-13 homolog D OS=Homo sapiens OX=9606 GN=UNC13D PE=1 SV=1	2.018	Up	0.00594	UNC13D	123.28	22	69	15	14	1.5	1.295	1.271	0.761	0.518	0.736
Q76FK4	Nucleolar protein 8 OS=Homo sapiens OX=9606 GN=NOL8 PE=1 SV=1	0.525	Down	0.00148	NOL8	131.61	9	22	7	7	0.792	0.629	0.706	1.227	1.368	1.454
Q7L1Q6	Basic leucine zipper and W2 domain-containing protein 1 OS=Homo sapiens OX=9606 GN=BZW1 PE=1 SV=1	1.843	Up	0.00108	BZW1	48.043	11	41	4	4	1.497	1.217	1.298	0.775	0.678	0.724
Q7L5N7	Lysophosphatidylcholine acyltransferase 2 OS=Homo sapiens OX=9606 GN=LPCAT2 PE=1 SV=1	1.576	Up	0.0406	LPCAT2	60.207	43.4	139	18	18	0.906	1.286	1.451	0.712	0.801	0.799
Q7RTP6	[F-actin]-monooxygenase MICAL3 OS=Homo sapiens OX=9606 GN=MICAL3 PE=1 SV=2	1.886	Up	0.0177	MICAL3	224.29	2.5	12	3	3	1.29	1.576	1.003	0.563	0.762	0.726
Q7Z2Z2	Elongation factor-like GTPase 1 OS=Homo sapiens OX=9606 GN=EFL1 PE=1 SV=2	2.177	Up	0.00476	EFL1	125.43	6.1	15	4	4	1.488	0.968	1.054	0.509	0.549	0.554
Q7Z4H3	HD domain-containing protein 2 OS=Homo sapiens OX=9606 GN=HDDC2 PE=1 SV=1	1.879	Up	0.00182	HDDC2	23.39	32.8	35	4	4	1.402	1.429	1.138	0.743	0.725	0.644
Q7Z4W1	L-xylulose reductase OS=Homo sapiens OX=9606 GN=DCXR PE=1 SV=2	1.523	Up	0.0136	DCXR	25.913	49.2	88	8	8	1.118	1.118	0.985	0.754	0.779	0.582
Q7Z553	MAM domain-containing glycosylphosphatidylinositol anchor protein 2 OS=Homo sapiens OX=9606 GN=MDGA2 PE=1 SV=2	6.688	Up	0.000255	MDGA2	107.43	1.5	12	1	1	1.785	2.181	2.067	0.299	0.375	0.228
Q7Z5K2	Wings apart-like protein homolog OS=Homo sapiens OX=9606 GN=WAPL PE=1 SV=1	0.359	Down	0.00168	WAPL	132.94	10.3	15	7	7	0.63		0.743	1.772	1.836	2.125
Q86SQ0	Pleckstrin homology-like domain family B member 2 OS=Homo sapiens OX=9606 GN=PHLDB2 PE=1 SV=2	2.859	Up	3.6e-06	PHLDB2	142.16	32.4	126	26	26	1.597	1.559	1.558	0.585	0.543	0.521
Q86TI2	Dipeptidyl peptidase 9 OS=Homo sapiens OX=9606 GN=DPP9 PE=1 SV=3	2.177	Up	0.000124	DPP9	98.262	32.7	69	14	14	1.231	1.421	1.434	0.65	0.612	0.615
Q86UK7	E3 ubiquitin-protein ligase ZNF598 OS=Homo sapiens OX=9606 GN=ZNF598 PE=1 SV=1	1.788	Up	0.000724	ZNF598	98.636	16.9	59	10	10	1.39	1.286	1.212	0.761	0.657	0.756
Q86V48	Leucine zipper protein 1 OS=Homo sapiens OX=9606 GN=LUZP1 PE=1 SV=2	0.553	Down	0.000619	LUZP1	120.27	26.2	66	18	18	0.68	0.789	0.696	1.407	1.276	1.233
Q86W42	THO complex subunit 6 homolog OS=Homo sapiens OX=9606 GN=THOC6 PE=1 SV=1	1.688	Up	0.0044	THOC6	37.535	49.9	84	10	10	1.056	1.279	1.305	0.642	0.789	0.725
Q86W92	Liprin-beta-1 OS=Homo sapiens OX=9606 GN=PPFIBP1 PE=1 SV=2	0.648	Down	0.0146	PPFIBP1	114.02	20.9	59	13	13	0.8	0.871	0.722	1.27	1.392	1.031
Q86WX3	Active regulator of SIRT1 OS=Homo sapiens OX=9606 GN=RPS19BP1 PE=1 SV=1	0.244	Down	0.00106	RPS19BP1	15.434	28.7	21	4	4	0.414		0.309	1.473	1.434	1.537
Q86Y07	Serine/threonine-protein kinase VRK2 OS=Homo sapiens OX=9606 GN=VRK2 PE=1 SV=3	0.509	Down	0.00788	VRK2	58.14	20.9	24	7	7	0.672	0.932	0.698	1.761	1.481	1.285
Q86Y56	"Dynein assembly factor 5, axonemal OS=Homo sapiens OX=9606 GN=DNAAF5 PE=1 SV=4"	1.804	Up	6.13e-05	DNAAF5	93.52	35.3	109	18	18	1.265	1.283	1.32	0.68	0.707	0.757
Q86YB8	ERO1-like protein beta OS=Homo sapiens OX=9606 GN=ERO1B PE=1 SV=2	3.777	Up	0.000343	ERO1B	53.543	14.3	16	5	4	1.248	1.281	1.159		0.352	0.299
Q86YP4	Transcriptional repressor p66-alpha OS=Homo sapiens OX=9606 GN=GATAD2A PE=1 SV=1	0.488	Down	0.0115	GATAD2A	68.062	32.2	75	14	12	0.512	0.756	0.673	1.042	1.463	1.473
Q86YS6	Ras-related protein Rab-43 OS=Homo sapiens OX=9606 GN=RAB43 PE=1 SV=1	1.576	Up	0.0279	RAB43	23.339	32.5	20	4	3	0.999	1.233	1.248	0.586	0.747	0.875
Q8IUF8	Ribosomal oxygenase 2 OS=Homo sapiens OX=9606 GN=RIOX2 PE=1 SV=1	0.657	Down	0.00758	RIOX2	52.8	24.5	43	8	8	0.975	0.827	0.813	1.414	1.397	1.17
Q8IUH4	Palmitoyltransferase ZDHHC13 OS=Homo sapiens OX=9606 GN=ZDHHC13 PE=1 SV=3	0.647	Down	0.0109	ZDHHC13	70.86	19.8	55	8	8	0.653	0.758	0.797	1.287	1.136	0.99
Q8IVF2	Protein AHNAK2 OS=Homo sapiens OX=9606 GN=AHNAK2 PE=1 SV=2	5.62	Up	1.27e-06	AHNAK2	616.62	19.3	122	37	37	1.54	1.34	1.442	0.257	0.264	0.248
Q8IVT2	Mitotic interactor and substrate of PLK1 OS=Homo sapiens OX=9606 GN=MISP PE=1 SV=1	0.647	Down	0.00342	MISP	75.356	46.1	174	22	22	0.671	0.823	0.728	1.197	1.175	1.06
Q8IW45	ATP-dependent (S)-NAD(P)H-hydrate dehydratase OS=Homo sapiens OX=9606 GN=NAXD PE=1 SV=1	2.156	Up	0.0141	NAXD	36.576	29.1	18	5	5	1.205	1.526	1.038	0.557	0.445	0.746
Q8IW92	Beta-galactosidase-1-like protein 2 OS=Homo sapiens OX=9606 GN=GLB1L2 PE=2 SV=1	0.469	Down	0.00642	GLB1L2	72.078	20.8	44	8	8	0.491	0.581	0.79	1.42	1.35	1.197
Q8IWE2	Protein NOXP20 OS=Homo sapiens OX=9606 GN=FAM114A1 PE=1 SV=2	2.1	Up	0.0023	FAM114A1	60.741	30.6	72	9	9	1.572	1.325	1.154	0.72	0.601	0.608
Q8IY17	Neuropathy target esterase OS=Homo sapiens OX=9606 GN=PNPLA6 PE=1 SV=3	1.502	Up	0.0339	PNPLA6	150.95	17.1	70	13	13	0.978	1.045	1.257	0.722	0.719	0.743
Q8IY33	MICAL-like protein 2 OS=Homo sapiens OX=9606 GN=MICALL2 PE=1 SV=1	3.663	Up	0.00154	MICALL2	97.501	20	37	8	8	1.652	1.496	1.413	0.359		0.471
Q8IY63	Angiomotin-like protein 1 OS=Homo sapiens OX=9606 GN=AMOTL1 PE=1 SV=1	2.136	Up	0.0311	AMOTL1	106.57	6	14	3	3	1.164	2.222	1.2	0.687	0.805	0.655
Q8IZ83	Aldehyde dehydrogenase family 16 member A1 OS=Homo sapiens OX=9606 GN=ALDH16A1 PE=1 SV=2	1.619	Up	0.00294	ALDH16A1	85.126	22.1	83	11	11	1.385	1.217	1.144	0.828	0.702	0.784
Q8N1B4	Vacuolar protein sorting-associated protein 52 homolog OS=Homo sapiens OX=9606 GN=VPS52 PE=1 SV=1	1.877	Up	0.00324	VPS52	82.22	9.7	21	5	4	1.334	1.22	1.101	0.702	0.545	0.7
Q8N1G0	Zinc finger protein 687 OS=Homo sapiens OX=9606 GN=ZNF687 PE=1 SV=1	1.745	Up	0.0279	ZNF687	129.53	14.3	45	9	9	1.093	1.318	1.35	0.939	0.669	0.547
Q8N1G4	Leucine-rich repeat-containing protein 47 OS=Homo sapiens OX=9606 GN=LRRC47 PE=1 SV=1	2.318	Up	0.000261	LRRC47	63.472	37.7	93	14	14	1.368	1.304	1.35	0.513	0.649	0.573
Q8N1W1	Rho guanine nucleotide exchange factor 28 OS=Homo sapiens OX=9606 GN=ARHGEF28 PE=1 SV=3	2.837	Up	0.00278	ARHGEF28	191.89	14.2	41	15	15	1.521	1.115	1.65	0.582	0.52	0.409
Q8N3D4	EH domain-binding protein 1-like protein 1 OS=Homo sapiens OX=9606 GN=EHBP1L1 PE=1 SV=2	2.51	Up	0.000963	EHBP1L1	161.85	29.2	70	26	26	1.13	1.271	1.05	0.534	0.451	0.39
Q8N4X5	Actin filament-associated protein 1-like 2 OS=Homo sapiens OX=9606 GN=AFAP1L2 PE=1 SV=1	2.558	Up	0.000363	AFAP1L2	91.299	21.6	51	9	9	1.388	1.328	1.454	0.489	0.508	0.633
Q8N567	Zinc finger CCHC domain-containing protein 9 OS=Homo sapiens OX=9606 GN=ZCCHC9 PE=1 SV=2	0.66	Down	0.0247	ZCCHC9	30.477	11.4	8	2	2	0.97	0.789	0.692	1.075	1.338	1.301
Q8N5F7	NF-kappa-B-activating protein OS=Homo sapiens OX=9606 GN=NKAP PE=1 SV=1	0.498	Down	0.0167	NKAP	47.138	6.7	10	2	2	0.578	0.849		1.429	1.37	1.496
Q8N6H7	ADP-ribosylation factor GTPase-activating protein 2 OS=Homo sapiens OX=9606 GN=ARFGAP2 PE=1 SV=1	1.634	Up	0.048	ARFGAP2	56.72	15.5	15	6	6	1.019	0.965	1.473	0.562	0.755	0.799
Q8N6T3	ADP-ribosylation factor GTPase-activating protein 1 OS=Homo sapiens OX=9606 GN=ARFGAP1 PE=1 SV=2	1.667	Up	0.00348	ARFGAP1	44.667	26.1	70	7	7	1.367	1.214	1.082	0.668	0.782	0.748
Q8N7H5	RNA polymerase II-associated factor 1 homolog OS=Homo sapiens OX=9606 GN=PAF1 PE=1 SV=2	0.639	Down	0.00924	PAF1	59.975	23.7	47	8	8	0.809	0.822	0.824	1.352	1.313	1.175
Q8N8A6	ATP-dependent RNA helicase DDX51 OS=Homo sapiens OX=9606 GN=DDX51 PE=1 SV=3	0.613	Down	0.0104	DDX51	72.456	26	44	9	9	0.799	0.763	0.6	1.274	1.038	1.213
Q8N8J7	Uncharacterized protein FAM241A OS=Homo sapiens OX=9606 GN=FAM241A PE=2 SV=2	0.61	Down	0.0422	FAM241A	14.652	30.3	15	3	3		0.629	0.551	1.05	1.072	0.778
Q8NB37	Glutamine amidotransferase-like class 1 domain-containing protein 1 OS=Homo sapiens OX=9606 GN=GATD1 PE=1 SV=1	1.981	Up	0.000581	GATD1	23.297	45	26	5	5	1.161	1.153	1.273		0.616	0.591
Q8NBF2	NHL repeat-containing protein 2 OS=Homo sapiens OX=9606 GN=NHLRC2 PE=1 SV=1	2.271	Up	0.0328	NHLRC2	79.443	11.6	12	5	5	1.568	0.96	1.566		0.592	0.61
Q8NBJ4	Golgi membrane protein 1 OS=Homo sapiens OX=9606 GN=GOLM1 PE=1 SV=1	0.621	Down	0.00438	GOLM1	45.333	24.4	70	9	9	0.752	0.835	0.848	1.426	1.368	1.128
Q8NBJ5	Procollagen galactosyltransferase 1 OS=Homo sapiens OX=9606 GN=COLGALT1 PE=1 SV=1	0.477	Down	0.000541	COLGALT1	71.635	30.2	109	15	15	0.634	0.703	0.769	1.607	1.446	1.365
Q8NBJ7	Inactive C-alpha-formylglycine-generating enzyme 2 OS=Homo sapiens OX=9606 GN=SUMF2 PE=1 SV=2	0.605	Down	0.00166	SUMF2	33.843	22.9	58	7	7	0.822	0.797	0.684	1.355	1.246	1.203
Q8NCL4	Polypeptide N-acetylgalactosaminyltransferase 6 OS=Homo sapiens OX=9606 GN=GALNT6 PE=2 SV=2	1.704	Up	0.0151	GALNT6	71.158	30.1	61	12	12	1.216	1.456	1.252	0.929	0.763	0.611
Q8NCW5	NAD(P)H-hydrate epimerase OS=Homo sapiens OX=9606 GN=NAXE PE=1 SV=2	1.546	Up	0.00548	NAXE	31.674	39.9	72	7	7	0.923	1.007	1.179	0.715	0.656	0.64
Q8ND24	RING finger protein 214 OS=Homo sapiens OX=9606 GN=RNF214 PE=1 SV=2	1.742	Up	0.00866	RNF214	77.667	6	18	3	3	1.332	1.333	0.957	0.685	0.728	0.666
Q8NDH3	Probable aminopeptidase NPEPL1 OS=Homo sapiens OX=9606 GN=NPEPL1 PE=1 SV=3	1.52	Up	0.0348	NPEPL1	55.86	17.4	25	5	5	1.154	1.208	1.291	0.613	0.819	0.972
Q8NEB9	Phosphatidylinositol 3-kinase catalytic subunit type 3 OS=Homo sapiens OX=9606 GN=PIK3C3 PE=1 SV=1	0.652	Down	0.0128	PIK3C3	101.55	4.6	19	3	3	0.915	0.849	0.862	1.426	1.103	1.5
Q8NEJ9	Neuroguidin OS=Homo sapiens OX=9606 GN=NGDN PE=1 SV=1	0.566	Down	0.00508	NGDN	35.894	21	52	5	5	0.937	0.904	0.692	1.599	1.476	1.397
Q8NFC6	Biorientation of chromosomes in cell division protein 1-like 1 OS=Homo sapiens OX=9606 GN=BOD1L1 PE=1 SV=2	0.493	Down	0.00166	BOD1L1	330.46	10.2	53	19	19	0.688	0.784	0.592	1.372	1.525	1.293
Q8NFF5	FAD synthase OS=Homo sapiens OX=9606 GN=FLAD1 PE=1 SV=1	1.925	Up	0.0082	FLAD1	65.265	39.7	97	13	13	1.362	1.276	1.487	0.893	0.679	0.571
Q8NFH4	Nucleoporin Nup37 OS=Homo sapiens OX=9606 GN=NUP37 PE=1 SV=1	0.454	Down	0.000338	NUP37	36.707	27.6	41	6	6	0.724	0.621	0.772	1.592	1.599	1.476
Q8NFQ8	Torsin-1A-interacting protein 2 OS=Homo sapiens OX=9606 GN=TOR1AIP2 PE=1 SV=1	0.629	Down	0.00348	TOR1AIP2	51.263	51.9	112	15	13	0.613	0.698	0.751	1.16	1.121	0.996
Q8NHH9	Atlastin-2 OS=Homo sapiens OX=9606 GN=ATL2 PE=1 SV=2	0.571	Down	0.000821	ATL2	66.228	23	50	8	8	0.791	0.699	0.765	1.191	1.399	1.357
Q8NI35	InaD-like protein OS=Homo sapiens OX=9606 GN=PATJ PE=1 SV=3	1.878	Up	0.0101	PATJ	196.37	11.2	41	10	10	0.962	1.332	1.235	0.699	0.666	0.514
Q8TAA5	"GrpE protein homolog 2, mitochondrial OS=Homo sapiens OX=9606 GN=GRPEL2 PE=1 SV=1"	0.621	Down	0.0317	GRPEL2	25.431	30.2	37	4	4	0.547	0.89	0.621	1.201	1.093	1.021
Q8TAT6	Nuclear protein localization protein 4 homolog OS=Homo sapiens OX=9606 GN=NPLOC4 PE=1 SV=3	1.543	Up	0.00744	NPLOC4	68.119	34	120	14	14	1.116	1.319	1.328	0.744	0.773	0.921
Q8TB37	Iron-sulfur protein NUBPL OS=Homo sapiens OX=9606 GN=NUBPL PE=1 SV=3	1.769	Up	0.00404	NUBPL	34.082	26.6	32	5	5	1.041	1.281	1.427	0.678	0.717	0.724
Q8TBA6	Golgin subfamily A member 5 OS=Homo sapiens OX=9606 GN=GOLGA5 PE=1 SV=3	1.725	Up	0.00984	GOLGA5	83.023	29	54	11	11	0.79	1.055	1.027	0.544	0.63	0.491
Q8TBC4	NEDD8-activating enzyme E1 catalytic subunit OS=Homo sapiens OX=9606 GN=UBA3 PE=1 SV=2	1.556	Up	0.0012	UBA3	51.852	49.2	134	14	14	1.318	1.253	1.301	0.752	0.899	0.838
Q8TBX8	Phosphatidylinositol 5-phosphate 4-kinase type-2 gamma OS=Homo sapiens OX=9606 GN=PIP4K2C PE=1 SV=3	1.793	Up	0.0497	PIP4K2C	47.299	16.9	27	5	5	1.185	1.162	1.665	1.039	0.605	0.594
Q8TC12	Retinol dehydrogenase 11 OS=Homo sapiens OX=9606 GN=RDH11 PE=1 SV=2	1.613	Up	0.00082	RDH11	35.386	45.6	57	8	8	1.093	1.043	1.116	0.73	0.67	0.616
Q8TCC3	"39S ribosomal protein L30, mitochondrial OS=Homo sapiens OX=9606 GN=MRPL30 PE=1 SV=1"	0.536	Down	0.017	MRPL30	18.546	17.4	16	2	2	0.703	0.789	0.761	1.179	1.623
Q8TCD5	"5'(3')-deoxyribonucleotidase, cytosolic type OS=Homo sapiens OX=9606 GN=NT5C PE=1 SV=2"	2.399	Up	0.0109	NT5C	23.382	43.3	18	6	6	1.6	1.249	1.618	0.763	0.421	0.678
Q8TCF1	AN1-type zinc finger protein 1 OS=Homo sapiens OX=9606 GN=ZFAND1 PE=1 SV=1	1.77	Up	0.0106	ZFAND1	30.787	19	27	3	3	1.371	1.234	1.11	0.561	0.712	0.826
Q8TCJ2	Dolichyl-diphosphooligosaccharide--protein glycosyltransferase subunit STT3B OS=Homo sapiens OX=9606 GN=STT3B PE=1 SV=1	0.582	Down	0.025	STT3B	93.673	9.8	49	6	6	0.74	0.745	0.721	1.481	1.192	1.116
Q8TD19	Serine/threonine-protein kinase Nek9 OS=Homo sapiens OX=9606 GN=NEK9 PE=1 SV=2	2.528	Up	0.000937	NEK9	107.17	19.9	53	11	11	1.452	1.398	1.251	0.601	0.442	0.579
Q8TD43	Transient receptor potential cation channel subfamily M member 4 OS=Homo sapiens OX=9606 GN=TRPM4 PE=1 SV=1	0.598	Down	0.0109	TRPM4	134.3	11.2	34	9	9	0.59	0.765	0.651	1.312	1.049	0.993
Q8TDN6	Ribosome biogenesis protein BRX1 homolog OS=Homo sapiens OX=9606 GN=BRIX1 PE=1 SV=2	0.628	Down	0.000342	BRIX1	41.401	51.3	146	17	17	0.745	0.716	0.814	1.241	1.174	1.209
Q8TE77	Protein phosphatase Slingshot homolog 3 OS=Homo sapiens OX=9606 GN=SSH3 PE=1 SV=2	2.306	Up	2.31e-05	SSH3	72.995	26.4	33	8	8	1.485	1.41	1.322	0.588	0.624	0.617
Q8TED0	U3 small nucleolar RNA-associated protein 15 homolog OS=Homo sapiens OX=9606 GN=UTP15 PE=1 SV=3	0.564	Down	0.0462	UTP15	58.414	35.7	65	13	13	0.444	0.745	0.889	1.309	1.111	1.266
Q8TEM1	Nuclear pore membrane glycoprotein 210 OS=Homo sapiens OX=9606 GN=NUP210 PE=1 SV=3	0.598	Down	0.00328	NUP210	205.11	23.4	203	26	26	0.654	0.759	0.801	1.365	1.206	1.131
Q8TF05	Serine/threonine-protein phosphatase 4 regulatory subunit 1 OS=Homo sapiens OX=9606 GN=PPP4R1 PE=1 SV=1	2.275	Up	0.000676	PPP4R1	107	23.1	59	12	11	1.534	1.355	1.432	0.711	0.543	0.645
Q8TF68	Zinc finger protein 384 OS=Homo sapiens OX=9606 GN=ZNF384 PE=1 SV=2	0.246	Down	0.000343	ZNF384	63.218	21.7	28	6	6	0.322		0.327	1.392	1.391	1.168
Q8WTT2	Nucleolar complex protein 3 homolog OS=Homo sapiens OX=9606 GN=NOC3L PE=1 SV=1	0.407	Down	0.0153	NOC3L	92.547	16.2	51	9	9	0.923	0.42	0.662	1.657	1.502	1.769
Q8WUA2	Peptidyl-prolyl cis-trans isomerase-like 4 OS=Homo sapiens OX=9606 GN=PPIL4 PE=1 SV=1	0.649	Down	0.0171	PPIL4	57.224	16.9	31	6	6	0.881	0.823	0.647	1.133	1.133	1.358
Q8WUF5	RelA-associated inhibitor OS=Homo sapiens OX=9606 GN=PPP1R13L PE=1 SV=4	1.554	Up	0.000776	PPP1R13L	89.09	23.4	65	11	11	1.35	1.238	1.223	0.816	0.767	0.87
Q8WUH6	Transmembrane protein 263 OS=Homo sapiens OX=9606 GN=TMEM263 PE=1 SV=1	2.988	Up	0.000701	TMEM263	11.748	56.9	45	4	4	1.369	1.556	1.118	0.431	0.509	0.413
Q8WUK0	Phosphatidylglycerophosphatase and protein-tyrosine phosphatase 1 OS=Homo sapiens OX=9606 GN=PTPMT1 PE=1 SV=1	0.665	Down	0.00256	PTPMT1	22.843	49.3	49	8	8	0.723	0.794	0.877	1.247	1.208	1.145
Q8WUY1	Protein THEM6 OS=Homo sapiens OX=9606 GN=THEM6 PE=1 SV=2	0.527	Down	0.00832	THEM6	23.865	34.6	22	6	6	0.534	0.813	0.622	1.336	1.287	1.115
Q8WVJ2	NudC domain-containing protein 2 OS=Homo sapiens OX=9606 GN=NUDCD2 PE=1 SV=1	1.529	Up	0.0102	NUDCD2	17.676	35.7	31	4	4	1.535	1.293	1.145	0.9	0.889	0.809
Q8WW01	tRNA-splicing endonuclease subunit Sen15 OS=Homo sapiens OX=9606 GN=TSEN15 PE=1 SV=1	0.495	Down	0.000425	TSEN15	18.641	24	24	2	2	0.662	0.706	0.663	1.204	1.458	1.439
Q8WWA1	Transmembrane protein 40 OS=Homo sapiens OX=9606 GN=TMEM40 PE=1 SV=2	0.387	Down	0.000458	TMEM40	25.495	26.2	34	4	4	0.473	0.436		1.189	1.238	1.093
Q8WWC4	"m-AAA protease-interacting protein 1, mitochondrial OS=Homo sapiens OX=9606 GN=MAIP1 PE=1 SV=1"	0.53	Down	0.00194	MAIP1	32.544	14.8	26	4	4	0.722	0.954	0.794	1.613	1.595	1.449
Q8WWI1	LIM domain only protein 7 OS=Homo sapiens OX=9606 GN=LMO7 PE=1 SV=3	1.74	Up	0.00294	LMO7	192.69	26	204	30	30	1.039	1.305	1.258	0.719	0.725	0.626
Q8WWQ0	PH-interacting protein OS=Homo sapiens OX=9606 GN=PHIP PE=1 SV=2	0.48	Down	0.029	PHIP	206.69	9.2	56	10	10	0.706	0.462	1.01	1.63	1.338	1.569
Q8WXF1	Paraspeckle component 1 OS=Homo sapiens OX=9606 GN=PSPC1 PE=1 SV=1	0.47	Down	0.00108	PSPC1	58.743	40	74	14	14	0.507	0.681	0.626	1.325	1.232	1.299
Q8WY22	BRI3-binding protein OS=Homo sapiens OX=9606 GN=BRI3BP PE=1 SV=1	0.581	Down	0.031	BRI3BP	27.835	14.3	18	2	2	0.751	1.056	0.691	1.144	1.587	1.566
Q8WZ82	Esterase OVCA2 OS=Homo sapiens OX=9606 GN=OVCA2 PE=1 SV=1	2.012	Up	0.000123	OVCA2	24.418	42.3	44	5	5	1.223	1.223	1.254	0.56	0.621	0.658
Q92530	Proteasome inhibitor PI31 subunit OS=Homo sapiens OX=9606 GN=PSMF1 PE=1 SV=2	0.605	Down	0.02	PSMF1	29.816	15.9	30	3	3	0.971	0.804	0.767	1.408	1.421	1.37
Q92597	Protein NDRG1 OS=Homo sapiens OX=9606 GN=NDRG1 PE=1 SV=1	15.075	Up	1.91e-05	NDRG1	42.835	46.2	110	11	11	1.778	1.925	1.905	0.144	0.129	0.099
Q92598	Heat shock protein 105 kDa OS=Homo sapiens OX=9606 GN=HSPH1 PE=1 SV=1	1.55	Up	0.000657	HSPH1	96.864	56.8	332	35	33	1.271	1.201	1.201	0.759	0.754	0.857
Q92614	Unconventional myosin-XVIIIa OS=Homo sapiens OX=9606 GN=MYO18A PE=1 SV=3	1.614	Up	0.000877	MYO18A	233.11	23.3	181	30	30	1.339	1.127	1.184	0.735	0.753	0.774
Q92615	La-related protein 4B OS=Homo sapiens OX=9606 GN=LARP4B PE=1 SV=3	1.519	Up	0.0102	LARP4B	80.551	18	30	7	7	1.228	0.988	1.233	0.834	0.742	0.694
Q92616	eIF-2-alpha kinase activator GCN1 OS=Homo sapiens OX=9606 GN=GCN1 PE=1 SV=6	1.64	Up	0.000656	GCN1	292.75	27.6	326	52	52	1.308	1.192	1.168	0.772	0.69	0.774
Q92665	"28S ribosomal protein S31, mitochondrial OS=Homo sapiens OX=9606 GN=MRPS31 PE=1 SV=3"	0.66	Down	0.0172	MRPS31	45.318	26.8	64	8	8	0.796	0.783	0.786	1.309	1.194	1.083
Q92733	Proline-rich protein PRCC OS=Homo sapiens OX=9606 GN=PRCC PE=1 SV=1	0.522	Down	0.00394	PRCC	52.417	18.1	29	5	5	0.67	0.701	0.75	1.144	1.623	1.299
Q92734	Protein TFG OS=Homo sapiens OX=9606 GN=TFG PE=1 SV=2	2.487	Up	0.000802	TFG	43.447	27.8	97	6	6	1.247	1.4	1.29	0.508	0.451	0.624
Q92783	Signal transducing adapter molecule 1 OS=Homo sapiens OX=9606 GN=STAM PE=1 SV=3	1.642	Up	0.000441	STAM	59.179	30.2	69	9	9	1.221	1.234	1.156	0.728	0.682	0.789
Q92785	Zinc finger protein ubi-d4 OS=Homo sapiens OX=9606 GN=DPF2 PE=1 SV=2	0.547	Down	0.00204	DPF2	44.155	40.2	54	10	10	0.687	0.631	0.796	1.189	1.413	1.26
Q92820	Gamma-glutamyl hydrolase OS=Homo sapiens OX=9606 GN=GGH PE=1 SV=2	0.666	Down	0.0459	GGH	35.964	18.2	34	5	5	0.647	0.832	0.857	1.436	1.027	1.046
Q92876	Kallikrein-6 OS=Homo sapiens OX=9606 GN=KLK6 PE=1 SV=1	0.546	Down	0.00446	KLK6	26.855	51.6	67	8	8	0.61	0.811	0.76	1.496	1.271	1.229
Q92878	DNA repair protein RAD50 OS=Homo sapiens OX=9606 GN=RAD50 PE=1 SV=1	0.63	Down	0.00128	RAD50	153.89	21.3	108	24	24	0.754	0.882	0.879	1.334	1.272	1.388
Q92882	Osteoclast-stimulating factor 1 OS=Homo sapiens OX=9606 GN=OSTF1 PE=1 SV=2	2.363	Up	4.47e-05	OSTF1	23.787	40.7	38	5	5	1.435	1.431	1.317	0.558	0.632	0.58
Q92888	Rho guanine nucleotide exchange factor 1 OS=Homo sapiens OX=9606 GN=ARHGEF1 PE=1 SV=2	1.946	Up	0.000219	ARHGEF1	102.43	27.7	94	19	19	1.365	1.156	1.242	0.652	0.62	0.662
Q92922	SWI/SNF complex subunit SMARCC1 OS=Homo sapiens OX=9606 GN=SMARCC1 PE=1 SV=3	0.645	Down	0.005	SMARCC1	122.87	28.3	115	20	16	0.733	0.834	0.843	1.189	1.405	1.141
Q92925	SWI/SNF-related matrix-associated actin-dependent regulator of chromatin subfamily D member 2 OS=Homo sapiens OX=9606 GN=SMARCD2 PE=1 SV=3	0.403	Down	0.0218	SMARCD2	58.92	30.5	48	11	9	0.423	0.495	0.676	1.359	1.268	1.33
Q92974	Rho guanine nucleotide exchange factor 2 OS=Homo sapiens OX=9606 GN=ARHGEF2 PE=1 SV=4	1.908	Up	0.000578	ARHGEF2	111.54	26.4	97	16	16	1.444	1.352	1.586	0.792	0.698	0.807
Q93008	Probable ubiquitin carboxyl-terminal hydrolase FAF-X OS=Homo sapiens OX=9606 GN=USP9X PE=1 SV=3	1.871	Up	0.00304	USP9X	292.28	11.4	120	19	15	1.388	1.281	1.187	0.577	0.708	0.776
Q93052	Lipoma-preferred partner OS=Homo sapiens OX=9606 GN=LPP PE=1 SV=1	2.249	Up	0.000915	LPP	65.746	44.8	129	18	18	1.492	1.426	1.211	0.688	0.547	0.601
Q969G3	SWI/SNF-related matrix-associated actin-dependent regulator of chromatin subfamily E member 1 OS=Homo sapiens OX=9606 GN=SMARCE1 PE=1 SV=2	0.616	Down	0.00588	SMARCE1	46.649	26.3	61	9	9	0.677	0.824	0.765	1.298	1.32	1.062
Q969H8	Myeloid-derived growth factor OS=Homo sapiens OX=9606 GN=MYDGF PE=1 SV=1	1.584	Up	0.00294	MYDGF	18.795	25.4	53	4	4	1.097	1.205	1.135	0.817	0.7	0.653
Q969T4	Ubiquitin-conjugating enzyme E2 E3 OS=Homo sapiens OX=9606 GN=UBE2E3 PE=1 SV=1	1.733	Up	0.0147	UBE2E3	22.912	29	23	4	2	1.095	1.225	1.263	0.523	0.757	0.787
Q969X6	U3 small nucleolar RNA-associated protein 4 homolog OS=Homo sapiens OX=9606 GN=UTP4 PE=1 SV=1	0.576	Down	0.0113	UTP4	76.889	22.6	66	12	12	0.852	0.616	0.801	1.516	1.247	1.179
Q96A65	Exocyst complex component 4 OS=Homo sapiens OX=9606 GN=EXOC4 PE=1 SV=1	1.866	Up	0.00434	EXOC4	110.5	14.3	65	10	10	1.042	1.192	1.365	0.678	0.553	0.698
Q96AB3	Isochorismatase domain-containing protein 2 OS=Homo sapiens OX=9606 GN=ISOC2 PE=1 SV=1	2.746	Up	0.000101	ISOC2	22.337	57.6	96	7	7	1.257	1.459	1.378	0.458	0.542	0.491
Q96AC1	Fermitin family homolog 2 OS=Homo sapiens OX=9606 GN=FERMT2 PE=1 SV=1	1.695	Up	0.00162	FERMT2	77.86	15.7	19	6	6	1.334	1.13	1.171	0.768	0.652	0.725
Q96AX1	Vacuolar protein sorting-associated protein 33A OS=Homo sapiens OX=9606 GN=VPS33A PE=1 SV=1	1.919	Up	0.00284	VPS33A	67.61	12.4	18	5	4	1.217	1.103	1.356	0.735	0.624	0.557
Q96B97	SH3 domain-containing kinase-binding protein 1 OS=Homo sapiens OX=9606 GN=SH3KBP1 PE=1 SV=2	1.815	Up	0.00266	SH3KBP1	73.125	30.4	59	11	11	1.424	1.337	1.142	0.636	0.731	0.783
Q96BJ3	"Axin interactor, dorsalization-associated protein OS=Homo sapiens OX=9606 GN=AIDA PE=1 SV=1"	1.638	Up	0.00784	AIDA	35.023	29.4	30	7	7	1.353	1.154	1.146	0.773	0.831	0.626
Q96BJ8	Engulfment and cell motility protein 3 OS=Homo sapiens OX=9606 GN=ELMO3 PE=1 SV=3	1.538	Up	0.000837	ELMO3	81.466	8.1	27	4	4	1.241	1.14	1.17	0.732	0.744	0.833
Q96C86	m7GpppX diphosphatase OS=Homo sapiens OX=9606 GN=DCPS PE=1 SV=2	0.64	Down	0.00836	DCPS	38.608	32.6	43	7	7	0.89	0.849	0.716	1.12	1.354	1.362
Q96C90	Protein phosphatase 1 regulatory subunit 14B OS=Homo sapiens OX=9606 GN=PPP1R14B PE=1 SV=3	1.96	Up	0.00242	PPP1R14B	15.911	48.3	63	5	5	1.463	1.132	1.333	0.59	0.733	0.681
Q96CP2	FLYWCH family member 2 OS=Homo sapiens OX=9606 GN=FLYWCH2 PE=1 SV=1	2.096	Up	0.0195	FLYWCH2	14.563	50.7	31	4	4	1.638	1.501	1.283	0.465	0.799	0.846
Q96CW5	Gamma-tubulin complex component 3 OS=Homo sapiens OX=9606 GN=TUBGCP3 PE=1 SV=2	1.618	Up	0.00242	TUBGCP3	103.57	17.2	40	10	10	1.451	1.144	1.274	0.817	0.786	0.788
Q96D46	60S ribosomal export protein NMD3 OS=Homo sapiens OX=9606 GN=NMD3 PE=1 SV=1	1.672	Up	1.66e-05	NMD3	57.603	29	47	8	8	1.26	1.206	1.215	0.75	0.738	0.714
Q96D71	RalBP1-associated Eps domain-containing protein 1 OS=Homo sapiens OX=9606 GN=REPS1 PE=1 SV=3	1.753	Up	0.0236	REPS1	86.661	14.7	18	6	6	1.064		1.287	0.561	0.712	0.739
Q96DG6	Carboxymethylenebutenolidase homolog OS=Homo sapiens OX=9606 GN=CMBL PE=1 SV=1	4.26	Up	0.000282	CMBL	28.048	30.6	41	6	6	1.931	1.622	1.291	0.361	0.401	0.375
Q96ED9	Protein Hook homolog 2 OS=Homo sapiens OX=9606 GN=HOOK2 PE=1 SV=3	1.954	Up	0.0399	HOOK2	83.206	18.8	23	8	8	1.476	1.119	1.461	0.649	0.456	0.971
Q96EP0	E3 ubiquitin-protein ligase RNF31 OS=Homo sapiens OX=9606 GN=RNF31 PE=1 SV=1	2.258	Up	0.0186	RNF31	119.65	10.4	24	6	6	1.54	1.727	1.538	0.529	0.549	1.05
Q96EX1	Small integral membrane protein 12 OS=Homo sapiens OX=9606 GN=SMIM12 PE=1 SV=3	1.644	Up	0.00334	SMIM12	10.799	19.6	16	2	2	0.992	1.106	1.275	0.643	0.706	0.703
Q96EY4	Translation machinery-associated protein 16 OS=Homo sapiens OX=9606 GN=TMA16 PE=1 SV=2	0.269	Down	0.00752	TMA16	23.864	7.4	16	1	1	0.559		0.562	1.657	2.172	2.429
Q96EY5	Multivesicular body subunit 12A OS=Homo sapiens OX=9606 GN=MVB12A PE=1 SV=1	1.907	Up	0.000916	MVB12A	28.783	24.5	23	4	4	1.308	1.311	1.106	0.707	0.644	0.602
Q96EY8	Corrinoid adenosyltransferase OS=Homo sapiens OX=9606 GN=MMAB PE=1 SV=1	1.844	Up	0.00516	MMAB	27.388	30	40	5	5	1.015	1.367	1.011	0.658	0.615	0.567
Q96FQ6	Protein S100-A16 OS=Homo sapiens OX=9606 GN=S100A16 PE=1 SV=1	0.385	Down	3.64e-05	S100A16	11.801	54.4	69	6	6	0.725	0.759	0.683	1.902	1.755	1.975
Q96FX7	tRNA (adenine(58)-N(1))-methyltransferase catalytic subunit TRMT61A OS=Homo sapiens OX=9606 GN=TRMT61A PE=1 SV=1	0.586	Down	0.00152	TRMT61A	31.381	47.1	45	8	8	0.817	0.73	0.798	1.495	1.233	1.272
Q96FX8	p53 apoptosis effector related to PMP-22 OS=Homo sapiens OX=9606 GN=PERP PE=2 SV=1	0.66	Down	0.00598	PERP	21.386	8.8	16	1	1	0.845	0.802	0.919	1.376	1.38	1.129
Q96G23	Ceramide synthase 2 OS=Homo sapiens OX=9606 GN=CERS2 PE=1 SV=1	1.553	Up	0.0101	CERS2	44.876	9.5	41	2	2	1.059	1.086	1.243	0.615	0.813	0.753
Q96GE9	Distal membrane-arm assembly complex protein 1 OS=Homo sapiens OX=9606 GN=DMAC1 PE=1 SV=1	0.497	Down	0.00148	DMAC1	12.257	32.8	22	3	3	0.675	0.713	0.697	1.522	1.505	1.164
Q96GW9	"Methionine--tRNA ligase, mitochondrial OS=Homo sapiens OX=9606 GN=MARS2 PE=1 SV=2"	0.323	Down	0.00284	MARS2	66.59	22.9	37	8	8	0.636	0.524	0.356	1.669	1.59	1.428
Q96HC4	PDZ and LIM domain protein 5 OS=Homo sapiens OX=9606 GN=PDLIM5 PE=1 SV=5	2.002	Up	0.00756	PDLIM5	63.944	43.5	181	21	21	1.477	1.381	1.204	0.671	0.674	0.684
Q96HE7	ERO1-like protein alpha OS=Homo sapiens OX=9606 GN=ERO1A PE=1 SV=2	2.026	Up	0.00302	ERO1A	54.392	52.6	215	19	18	1.007	1.279	1.296	0.623	0.638	0.507
Q96HP0	Dedicator of cytokinesis protein 6 OS=Homo sapiens OX=9606 GN=DOCK6 PE=1 SV=3	1.579	Up	0.0141	DOCK6	229.56	6.4	13	8	6	1.283	1.086	1.099	0.817	0.598	0.781
Q96I25	Splicing factor 45 OS=Homo sapiens OX=9606 GN=RBM17 PE=1 SV=1	0.517	Down	0.00226	RBM17	44.961	19.2	27	5	5	0.788	0.609	0.69	1.322	1.22	1.498
Q96IJ6	Mannose-1-phosphate guanyltransferase alpha OS=Homo sapiens OX=9606 GN=GMPPA PE=1 SV=1	4.054	Up	0.00104	GMPPA	46.291	20.5	40	5	5	1.332	1.283	1.921	0.326	0.343	0.45
Q96JG6	Syndetin OS=Homo sapiens OX=9606 GN=VPS50 PE=1 SV=3	2.137	Up	0.000497	VPS50	111.17	22	49	13	13	1.225	1.401	1.448	0.678	0.571	0.657
Q96JJ7	Protein disulfide-isomerase TMX3 OS=Homo sapiens OX=9606 GN=TMX3 PE=1 SV=2	0.417	Down	0.000604	TMX3	51.871	20	47	7	7	0.495	0.621	0.5	1.415	1.192	1.264
Q96JY6	PDZ and LIM domain protein 2 OS=Homo sapiens OX=9606 GN=PDLIM2 PE=1 SV=1	2.349	Up	0.00432	PDLIM2	37.458	26.4	30	7	7	1.228	1.619	1.139	0.615	0.459	0.623
Q96K17	Transcription factor BTF3 homolog 4 OS=Homo sapiens OX=9606 GN=BTF3L4 PE=1 SV=1	1.545	Up	0.00206	BTF3L4	17.27	62.7	47	7	7	1.275	1.207	1.215	0.867	0.71	0.816
Q96K76	Ubiquitin carboxyl-terminal hydrolase 47 OS=Homo sapiens OX=9606 GN=USP47 PE=1 SV=3	1.532	Up	2.33e-05	USP47	157.31	9.6	33	8	8	1.271	1.288	1.327	0.871	0.835	0.831
Q96KG9	N-terminal kinase-like protein OS=Homo sapiens OX=9606 GN=SCYL1 PE=1 SV=1	1.588	Up	0.00206	SCYL1	89.63	29.2	100	16	16	1.328	1.186	1.235	0.876	0.728	0.757
Q96KQ7	Histone-lysine N-methyltransferase EHMT2 OS=Homo sapiens OX=9606 GN=EHMT2 PE=1 SV=3	0.551	Down	0.0118	EHMT2	132.37	16.4	46	11	10	0.683	0.659	0.87	1.609	1.267	1.135
Q96L91	E1A-binding protein p400 OS=Homo sapiens OX=9606 GN=EP400 PE=1 SV=4	0.542	Down	0.0213	EP400	343.48	6.8	31	12	12	0.544		0.771	1.313	1.187	1.138
Q96M27	Protein PRRC1 OS=Homo sapiens OX=9606 GN=PRRC1 PE=1 SV=1	1.804	Up	0.0002	PRRC1	46.701	17.5	31	5	5	1.243	1.196	1.099	0.624	0.652	0.685
Q96MU7	YTH domain-containing protein 1 OS=Homo sapiens OX=9606 GN=YTHDC1 PE=1 SV=3	0.548	Down	0.0134	YTHDC1	84.699	6.6	29	4	4	0.68	0.689	0.691	1.371	1.302	1.089
Q96N66	Lysophospholipid acyltransferase 7 OS=Homo sapiens OX=9606 GN=MBOAT7 PE=1 SV=2	0.657	Down	0.00186	MBOAT7	52.764	21	102	9	9	0.865	0.862	0.947	1.483	1.324	1.26
Q96NB2	Sideroflexin-2 OS=Homo sapiens OX=9606 GN=SFXN2 PE=1 SV=2	0.476	Down	0.0198	SFXN2	36.231	4	15	1	1		0.564	0.405	1.093	1.104	0.854
Q96NY8	Nectin-4 OS=Homo sapiens OX=9606 GN=NECTIN4 PE=1 SV=1	1.647	Up	0.0347	NECTIN4	55.454	13.9	17	5	5	1.033	1.12	1.526	0.769	0.859	0.606
Q96PZ0	Pseudouridylate synthase 7 homolog OS=Homo sapiens OX=9606 GN=PUS7 PE=1 SV=2	0.514	Down	0.00186	PUS7	75.035	17.5	35	8	7	0.803	0.591	0.711	1.425	1.318	1.355
Q96RQ1	Endoplasmic reticulum-Golgi intermediate compartment protein 2 OS=Homo sapiens OX=9606 GN=ERGIC2 PE=1 SV=2	0.458	Down	0.0115	ERGIC2	42.548	33.2	51	7	7	0.499	0.511	0.866	1.275	1.366	1.456
Q96SB4	SRSF protein kinase 1 OS=Homo sapiens OX=9606 GN=SRPK1 PE=1 SV=2	0.517	Down	0.00208	SRPK1	74.324	21.5	66	9	8	0.827	0.646	0.695	1.273	1.369	1.55
Q96T51	RUN and FYVE domain-containing protein 1 OS=Homo sapiens OX=9606 GN=RUFY1 PE=1 SV=2	1.637	Up	0.0002	RUFY1	79.817	24.6	64	11	11	1.225	1.208	1.098	0.741	0.704	0.712
Q96T76	MMS19 nucleotide excision repair protein homolog OS=Homo sapiens OX=9606 GN=MMS19 PE=1 SV=2	1.727	Up	0.000277	MMS19	113.29	22.3	129	15	15	1.249	1.181	1.309	0.745	0.673	0.747
Q96T88	E3 ubiquitin-protein ligase UHRF1 OS=Homo sapiens OX=9606 GN=UHRF1 PE=1 SV=1	0.427	Down	2.59e-07	UHRF1	89.813	28.5	80	14	14	0.673	0.647	0.663	1.545	1.527	1.575
Q96TA1	Protein Niban 2 OS=Homo sapiens OX=9606 GN=NIBAN2 PE=1 SV=3	1.575	Up	0.00102	NIBAN2	84.137	39.3	118	17	17	1.252	1.18	1.242	0.856	0.747	0.729
Q96TA2	ATP-dependent zinc metalloprotease YME1L1 OS=Homo sapiens OX=9606 GN=YME1L1 PE=1 SV=2	0.66	Down	0.0018	YME1L1	86.454	23.7	73	12	12	0.806	0.737	0.693	1.059	1.131	1.197
Q99470	Stromal cell-derived factor 2 OS=Homo sapiens OX=9606 GN=SDF2 PE=1 SV=2	0.659	Down	0.00518	SDF2	23.026	26.5	29	3	3	0.684	0.769	0.853	1.075	1.229	1.196
Q99471	Prefoldin subunit 5 OS=Homo sapiens OX=9606 GN=PFDN5 PE=1 SV=2	1.893	Up	0.00292	PFDN5	17.328	65.6	82	7	7	1.315	1.131	1.267	0.568	0.626	0.767
Q99496	E3 ubiquitin-protein ligase RING2 OS=Homo sapiens OX=9606 GN=RNF2 PE=1 SV=1	0.476	Down	0.00402	RNF2	37.655	21.1	13	5	3	0.56	0.675		1.2	1.279	1.412
Q99497	Protein/nucleic acid deglycase DJ-1 OS=Homo sapiens OX=9606 GN=PARK7 PE=1 SV=2	2.625	Up	2.4e-05	PARK7	19.891	46.6	125	8	8	1.348	1.459	1.42	0.509	0.578	0.523
Q99571	P2X purinoceptor 4 OS=Homo sapiens OX=9606 GN=P2RX4 PE=1 SV=2	1.704	Up	0.0309	P2RX4	43.369	13.1	15	3	3		1.212	1.572	0.876	0.876	0.698
Q99575	Ribonucleases P/MRP protein subunit POP1 OS=Homo sapiens OX=9606 GN=POP1 PE=1 SV=2	0.521	Down	0.00608	POP1	114.71	21.5	75	13	13	0.834	0.788	0.564	1.39	1.332	1.473
Q99590	Protein SCAF11 OS=Homo sapiens OX=9606 GN=SCAF11 PE=1 SV=2	0.658	Down	0.00226	SCAF11	164.65	13	58	10	10	0.832	0.801	0.758	1.254	1.291	1.086
Q99614	Tetratricopeptide repeat protein 1 OS=Homo sapiens OX=9606 GN=TTC1 PE=1 SV=1	1.607	Up	0.0074	TTC1	33.526	46.6	41	8	8	1.305	1.183	1.187	0.76	0.645	0.882
Q99623	Prohibitin-2 OS=Homo sapiens OX=9606 GN=PHB2 PE=1 SV=2	0.509	Down	0.000456	PHB2	33.296	42.8	125	11	11	0.635	0.751	0.698	1.431	1.407	1.254
Q99627	COP9 signalosome complex subunit 8 OS=Homo sapiens OX=9606 GN=COPS8 PE=1 SV=1	1.544	Up	0.000425	COPS8	23.225	29.2	39	4	4	1.139	1.205	1.231	0.818	0.769	0.729
Q99650	Oncostatin-M-specific receptor subunit beta OS=Homo sapiens OX=9606 GN=OSMR PE=1 SV=1	2.164	Up	0.000538	OSMR	110.51	17.5	59	9	9	1.133	1.331	1.328	0.625	0.604	0.523
Q99700	Ataxin-2 OS=Homo sapiens OX=9606 GN=ATXN2 PE=1 SV=2	1.81	Up	0.000496	ATXN2	140.28	13.2	63	10	10	1.423	1.242	1.225	0.757	0.679	0.713
Q99747	Gamma-soluble NSF attachment protein OS=Homo sapiens OX=9606 GN=NAPG PE=1 SV=1	1.592	Up	0.0237	NAPG	34.746	34.3	41	7	7	1.277	1.03	1.279	0.751	0.744	0.758
Q99816	Tumor susceptibility gene 101 protein OS=Homo sapiens OX=9606 GN=TSG101 PE=1 SV=2	1.948	Up	0.000383	TSG101	43.944	19.2	35	5	5	1.38	1.495	1.287	0.768	0.705	0.664
Q99880	Histone H2B type 1-L OS=Homo sapiens OX=9606 GN=H2BC13 PE=1 SV=3	0.619	Down	4.42e-05	H2BC13	13.952	50	86	8	2	0.797	0.842	0.855	1.381	1.336	1.315
Q9BPW8	Protein NipSnap homolog 1 OS=Homo sapiens OX=9606 GN=NIPSNAP1 PE=1 SV=1	1.525	Up	0.0342	NIPSNAP1	33.31	42.3	129	11	10	1.265	1.5	1.143	1.03	0.827	0.705
Q9BPX3	Condensin complex subunit 3 OS=Homo sapiens OX=9606 GN=NCAPG PE=1 SV=1	0.604	Down	0.00144	NCAPG	114.33	18.3	58	12	12	0.738	0.858	0.741	1.239	1.232	1.398
Q9BQE3	Tubulin alpha-1C chain OS=Homo sapiens OX=9606 GN=TUBA1C PE=1 SV=1	1.569	Up	0.0228	TUBA1C	49.895	70.8	54	23	3	1.348	1.296	1.165	0.765	0.662	1.001
Q9BQG0	Myb-binding protein 1A OS=Homo sapiens OX=9606 GN=MYBBP1A PE=1 SV=2	0.609	Down	0.029	MYBBP1A	148.85	35.2	264	35	35	0.835	0.649	0.85	1.272	1.259	1.302
Q9BQL6	Fermitin family homolog 1 OS=Homo sapiens OX=9606 GN=FERMT1 PE=1 SV=1	1.922	Up	0.00626	FERMT1	77.436	10.9	22	5	5	1.545	1.08	1.404	0.764	0.622	0.71
Q9BQS8	FYVE and coiled-coil domain-containing protein 1 OS=Homo sapiens OX=9606 GN=FYCO1 PE=1 SV=3	1.733	Up	0.0246	FYCO1	166.98	10.2	37	9	9	1.501	1.396	0.932	0.776	0.725	0.708
Q9BR76	Coronin-1B OS=Homo sapiens OX=9606 GN=CORO1B PE=1 SV=1	2.039	Up	0.000441	CORO1B	54.234	33.5	79	10	10	1.414	1.38	1.231	0.645	0.606	0.723
Q9BRF8	Serine/threonine-protein phosphatase CPPED1 OS=Homo sapiens OX=9606 GN=CPPED1 PE=1 SV=3	2.707	Up	2.57e-06	CPPED1	35.548	43.3	51	8	8	1.428	1.512	1.511	0.526	0.547	0.571
Q9BRJ6	Uncharacterized protein C7orf50 OS=Homo sapiens OX=9606 GN=C7orf50 PE=1 SV=1	0.636	Down	0.0457	C7orf50	22.083	52.1	46	7	7	1	0.704	0.839	1.319	1.306	1.374
Q9BRK5	45 kDa calcium-binding protein OS=Homo sapiens OX=9606 GN=SDF4 PE=1 SV=1	0.571	Down	0.0165	SDF4	41.806	25.7	74	8	8	0.71	0.864	0.723	1.688	1.189	1.147
Q9BRP1	Programmed cell death protein 2-like OS=Homo sapiens OX=9606 GN=PDCD2L PE=1 SV=1	1.585	Up	0.000138	PDCD2L	39.416	21.8	42	5	5	1.29	1.218	1.281	0.834	0.761	0.796
Q9BRT6	Protein LLP homolog OS=Homo sapiens OX=9606 GN=LLPH PE=1 SV=1	0.432	Down	0.00418	LLPH	15.225	21.7	15	2	2	0.694	0.635		1.347	1.508	1.759
Q9BSD7	Cancer-related nucleoside-triphosphatase OS=Homo sapiens OX=9606 GN=NTPCR PE=1 SV=1	1.772	Up	2.42e-05	NTPCR	20.713	37.4	64	5	5	1.29	1.298	1.272	0.75	0.739	0.689
Q9BSV6	tRNA-splicing endonuclease subunit Sen34 OS=Homo sapiens OX=9606 GN=TSEN34 PE=1 SV=1	0.296	Down	0.00398	TSEN34	33.652	31	24	5	5	0.593	0.464	0.348	1.191	1.856	1.702
Q9BSY4	Coiled-coil-helix-coiled-coil-helix domain-containing protein 5 OS=Homo sapiens OX=9606 GN=CHCHD5 PE=1 SV=1	0.519	Down	0.0225	CHCHD5	12.395	42.7	26	3	3	0.46	0.782	0.587	1.34	1.232	0.95
Q9BT17	Mitochondrial ribosome-associated GTPase 1 OS=Homo sapiens OX=9606 GN=MTG1 PE=1 SV=2	0.351	Down	0.00144	MTG1	37.236	9	14	2	2	0.504	0.375	0.498	1.534	1.273	1.115
Q9BTA9	WW domain-containing adapter protein with coiled-coil OS=Homo sapiens OX=9606 GN=WAC PE=1 SV=3	0.38	Down	0.0208	WAC	70.723	14.7	21	5	5	0.567	0.39	0.979	1.503	1.964	1.622
Q9BTT0	Acidic leucine-rich nuclear phosphoprotein 32 family member E OS=Homo sapiens OX=9606 GN=ANP32E PE=1 SV=1	1.978	Up	0.0031	ANP32E	30.692	29.5	60	7	7	1.457	1.216	1.503	0.591	0.744	0.776
Q9BTV4	Transmembrane protein 43 OS=Homo sapiens OX=9606 GN=TMEM43 PE=1 SV=1	0.573	Down	0.00676	TMEM43	44.875	46	92	13	13	0.702	0.794	0.815	1.343	1.336	1.352
Q9BU89	Deoxyhypusine hydroxylase OS=Homo sapiens OX=9606 GN=DOHH PE=1 SV=1	1.682	Up	0.0419	DOHH	32.904	21.5	24	4	4	1.312	1.17	1.213	0.81	0.494	0.893
Q9BUF5	Tubulin beta-6 chain OS=Homo sapiens OX=9606 GN=TUBB6 PE=1 SV=1	1.859	Up	0.00524	TUBB6	49.857	44.8	21	13	6	1.514	1.624	1.161	0.812	0.708	0.793
Q9BUP3	Oxidoreductase HTATIP2 OS=Homo sapiens OX=9606 GN=HTATIP2 PE=1 SV=2	0.661	Down	0.00154	HTATIP2	27.049	43.8	59	9	9	0.835	0.803	0.715	1.221	1.123	1.216
Q9BV20	Methylthioribose-1-phosphate isomerase OS=Homo sapiens OX=9606 GN=MRI1 PE=1 SV=1	2.093	Up	0.0315	MRI1	39.149	26	52	6	6	1.465	1.278	1.269	0.377	0.758	0.782
Q9BV86	N-terminal Xaa-Pro-Lys N-methyltransferase 1 OS=Homo sapiens OX=9606 GN=NTMT1 PE=1 SV=3	1.727	Up	0.00484	NTMT1	25.387	31.8	18	5	5	1.257	1.422	1.155	0.634	0.772	0.814
Q9BVK6	Transmembrane emp24 domain-containing protein 9 OS=Homo sapiens OX=9606 GN=TMED9 PE=1 SV=2	1.686	Up	0.0103	TMED9	27.277	47.2	93	11	10	0.951	1.254	1.34	0.649	0.707	0.746
Q9BW04	Specifically androgen-regulated gene protein OS=Homo sapiens OX=9606 GN=SARG PE=1 SV=2	1.68	Up	0.0251	SARG	63.964	20.6	41	6	6	1.329	0.994	1.25	0.553	0.741	0.833
Q9BW19	Kinesin-like protein KIFC1 OS=Homo sapiens OX=9606 GN=KIFC1 PE=1 SV=2	0.562	Down	0.011	KIFC1	73.747	21.1	29	8	8	0.888	0.781	0.755	1.135	1.676	1.504
Q9BW83	Intraflagellar transport protein 27 homolog OS=Homo sapiens OX=9606 GN=IFT27 PE=1 SV=1	2.166	Up	0.0146	IFT27	20.48	24.7	26	3	3	1.73	1.271	0.968	0.63	0.672	0.53
Q9BWD1	"Acetyl-CoA acetyltransferase, cytosolic OS=Homo sapiens OX=9606 GN=ACAT2 PE=1 SV=2"	2.641	Up	3.89e-05	ACAT2	41.35	46.3	68	8	8	1.439	1.354	1.313	0.477	0.541	0.537
Q9BWF3	RNA-binding protein 4 OS=Homo sapiens OX=9606 GN=RBM4 PE=1 SV=1	0.583	Down	0.00758	RBM4	40.313	42.6	70	10	4	0.889	0.792	0.631	1.271	1.439	1.254
Q9BWJ5	Splicing factor 3B subunit 5 OS=Homo sapiens OX=9606 GN=SF3B5 PE=1 SV=1	0.654	Down	0.0367	SF3B5	10.135	45.3	24	3	3	0.746	0.74	0.576	1.037	1.056	1.062
Q9BWM7	Sideroflexin-3 OS=Homo sapiens OX=9606 GN=SFXN3 PE=1 SV=3	1.555	Up	0.0312	SFXN3	35.503	39.3	52	9	9	1.086	1.368	1.019	0.887	0.622	0.725
Q9BWS9	Chitinase domain-containing protein 1 OS=Homo sapiens OX=9606 GN=CHID1 PE=1 SV=1	0.354	Down	0.00486	CHID1	44.94	29.5	31	7	7	0.566	0.356	0.601	1.67	1.394	1.236
Q9BX68	"Histidine triad nucleotide-binding protein 2, mitochondrial OS=Homo sapiens OX=9606 GN=HINT2 PE=1 SV=1"	2.158	Up	0.000161	HINT2	17.162	31.9	37	3	3	1.317	1.495	1.522	0.708	0.633	0.667
Q9BXI6	TBC1 domain family member 10A OS=Homo sapiens OX=9606 GN=TBC1D10A PE=1 SV=1	1.53	Up	0.0405	TBC1D10A	57.117	13.2	19	6	6	1.592	1.172	1.185	0.821	1.03	0.73
Q9BXJ9	"N-alpha-acetyltransferase 15, NatA auxiliary subunit OS=Homo sapiens OX=9606 GN=NAA15 PE=1 SV=1"	1.522	Up	0.0208	NAA15	101.27	21.9	91	16	16	1.465	1.106	1.2	0.84	0.712	0.925
Q9BXK5	Bcl-2-like protein 13 OS=Homo sapiens OX=9606 GN=BCL2L13 PE=1 SV=1	1.713	Up	0.0445	BCL2L13	52.723	27.2	36	7	7	0.972	1.588	1.679	0.866	0.835	0.773
Q9BXR0	Queuine tRNA-ribosyltransferase catalytic subunit 1 OS=Homo sapiens OX=9606 GN=QTRT1 PE=1 SV=3	1.502	Up	0.00464	QTRT1	44.047	23.6	35	7	7	1.174	1.2	1.077	0.863	0.737	0.698
Q9BXW7	Haloacid dehalogenase-like hydrolase domain-containing 5 OS=Homo sapiens OX=9606 GN=HDHD5 PE=1 SV=1	1.656	Up	0.0115	HDHD5	46.321	41.4	88	10	10	1.034	1.256	1.513	0.777	0.738	0.782
Q9BY32	Inosine triphosphate pyrophosphatase OS=Homo sapiens OX=9606 GN=ITPA PE=1 SV=2	2.207	Up	2.34e-05	ITPA	21.445	51	48	6	6	1.405	1.333	1.443	0.642	0.597	0.655
Q9BY43	Charged multivesicular body protein 4a OS=Homo sapiens OX=9606 GN=CHMP4A PE=1 SV=3	1.931	Up	0.0067	CHMP4A	25.098	26.1	36	4	4	1.457	1.462	1.125	0.793	0.578	0.723
Q9BYB4	Guanine nucleotide-binding protein subunit beta-like protein 1 OS=Homo sapiens OX=9606 GN=GNB1L PE=1 SV=2	2.075	Up	0.00054	GNB1L	35.618	36.1	53	7	6	1.584	1.534	1.282	0.737	0.715	0.668
Q9BYC9	"39S ribosomal protein L20, mitochondrial OS=Homo sapiens OX=9606 GN=MRPL20 PE=1 SV=1"	0.622	Down	0.0348	MRPL20	17.442	34.9	29	5	5	0.742	0.782	0.53	1.273	0.925	1.104
Q9BYG3	MKI67 FHA domain-interacting nucleolar phosphoprotein OS=Homo sapiens OX=9606 GN=NIFK PE=1 SV=1	0.577	Down	0.000119	NIFK	34.222	50.5	64	11	11	0.697	0.771	0.732	1.273	1.321	1.221
Q9BYK8	Helicase with zinc finger domain 2 OS=Homo sapiens OX=9606 GN=HELZ2 PE=1 SV=6	3.359	Up	0.0156	HELZ2	294.65	1.8	10	3	3	1.114	1.529	1.977		0.525	0.392
Q9BYM8	RanBP-type and C3HC4-type zinc finger-containing protein 1 OS=Homo sapiens OX=9606 GN=RBCK1 PE=1 SV=2	3.051	Up	5.71e-05	RBCK1	57.571	11.2	27	3	3	1.495	1.491	1.34	0.46	0.439	0.519
Q9BZ67	FERM domain-containing protein 8 OS=Homo sapiens OX=9606 GN=FRMD8 PE=1 SV=1	2.355	Up	0.0357	FRMD8	51.217	17.2	20	5	4	1.37	1.288	1.633	0.642	0.857	0.323
Q9BZE9	Tether containing UBX domain for GLUT4 OS=Homo sapiens OX=9606 GN=ASPSCR1 PE=1 SV=1	2.27	Up	0.000964	ASPSCR1	60.182	22.6	54	7	7	1.406	1.277	1.459	0.519	0.606	0.7
Q9BZF9	Uveal autoantigen with coiled-coil domains and ankyrin repeats OS=Homo sapiens OX=9606 GN=UACA PE=1 SV=2	1.521	Up	0.0489	UACA	162.5	15.1	36	14	14	1.03	1.26	1.376	0.615	0.916	0.879
Q9BZH6	WD repeat-containing protein 11 OS=Homo sapiens OX=9606 GN=WDR11 PE=1 SV=1	1.906	Up	0.00432	WDR11	136.68	12.2	35	9	9	1.195	1.07	1.349	0.575	0.749	0.572
Q9BZL4	Protein phosphatase 1 regulatory subunit 12C OS=Homo sapiens OX=9606 GN=PPP1R12C PE=1 SV=1	1.544	Up	0.000683	PPP1R12C	84.88	21.9	53	10	10	1.197	1.248	1.078	0.743	0.778	0.761
Q9BZV1	UBX domain-containing protein 6 OS=Homo sapiens OX=9606 GN=UBXN6 PE=1 SV=1	2.099	Up	0.0025	UBXN6	49.753	27	31	6	6	1.22	1.489	1.422		0.66	0.652
Q9C002	Normal mucosa of esophagus-specific gene 1 protein OS=Homo sapiens OX=9606 GN=NMES1 PE=2 SV=1	3.293	Up	0.000661	NMES1	9.6172	42.2	20	3	3	0.849	1.121	1.185	0.287	0.309	0.362
Q9C004	Protein sprouty homolog 4 OS=Homo sapiens OX=9606 GN=SPRY4 PE=1 SV=2	1.899	Up	0.00024	SPRY4	32.541	21.4	31	4	4	1.321	1.355	1.386	0.665	0.69	0.784
Q9C0B5	Palmitoyltransferase ZDHHC5 OS=Homo sapiens OX=9606 GN=ZDHHC5 PE=1 SV=2	0.574	Down	0.0178	ZDHHC5	77.544	15	28	6	6	0.504	0.662	0.786	1.083	1.29	1.03
Q9GZP4	PITH domain-containing protein 1 OS=Homo sapiens OX=9606 GN=PITHD1 PE=1 SV=1	1.861	Up	0.0017	PITHD1	24.178	27	21	3	3	1.433	1.226	1.38	0.63	0.792	0.748
Q9H061	Transmembrane protein 126A OS=Homo sapiens OX=9606 GN=TMEM126A PE=1 SV=1	0.431	Down	0.00916	TMEM126A	21.527	9.7	14	2	2	0.509	0.53	0.477	1.374	1.334	0.813
Q9H074	Polyadenylate-binding protein-interacting protein 1 OS=Homo sapiens OX=9606 GN=PAIP1 PE=1 SV=1	1.666	Up	0.00128	PAIP1	53.524	23.6	64	9	9	1.411	1.248	1.314	0.817	0.716	0.852
Q9H098	Protein FAM107B OS=Homo sapiens OX=9606 GN=FAM107B PE=1 SV=1	2.596	Up	0.0136	FAM107B	15.558	32.8	25	3	3	1.733	1.665	0.979	0.485	0.711	0.49
Q9H0C8	Integrin-linked kinase-associated serine/threonine phosphatase 2C OS=Homo sapiens OX=9606 GN=ILKAP PE=1 SV=1	1.565	Up	0.0474	ILKAP	42.906	12.5	18	3	3	1.063	0.982	1.38		0.708	0.751
Q9H0D6	5'-3' exoribonuclease 2 OS=Homo sapiens OX=9606 GN=XRN2 PE=1 SV=1	0.661	Down	0.00304	XRN2	108.58	34	116	23	23	0.814	0.828	0.883	1.366	1.326	1.129
Q9H0H5	Rac GTPase-activating protein 1 OS=Homo sapiens OX=9606 GN=RACGAP1 PE=1 SV=1	0.515	Down	0.0246	RACGAP1	71.026	26.6	57	11	11	0.952	0.622	0.63	1.81	1.271	1.2
Q9H0Q0	Protein FAM49A OS=Homo sapiens OX=9606 GN=FAM49A PE=2 SV=1	0.512	Down	0.00778	FAM49A	37.312	24.5	21	5	5	0.731	0.806	0.772	1.765	1.591	1.15
Q9H0W9	Ester hydrolase C11orf54 OS=Homo sapiens OX=9606 GN=C11orf54 PE=1 SV=1	2.771	Up	0.000164	C11orf54	35.117	10.5	21	2	2	1.559	1.482	1.281	0.567	0.507	0.486
Q9H1P3	Oxysterol-binding protein-related protein 2 OS=Homo sapiens OX=9606 GN=OSBPL2 PE=1 SV=1	1.584	Up	0.00552	OSBPL2	55.201	8.3	21	2	2	1.119	1.141	1.233	0.631	0.832	0.742
Q9H204	Mediator of RNA polymerase II transcription subunit 28 OS=Homo sapiens OX=9606 GN=MED28 PE=1 SV=1	0.59	Down	0.0222	MED28	19.52	30.3	14	3	3	0.942	0.742	0.74	1.402	1.366	1.343
Q9H223	EH domain-containing protein 4 OS=Homo sapiens OX=9606 GN=EHD4 PE=1 SV=1	1.559	Up	0.0377	EHD4	61.174	23.1	40	9	9	1.442	1.086	1.143	0.788	0.78	0.786
Q9H267	Vacuolar protein sorting-associated protein 33B OS=Homo sapiens OX=9606 GN=VPS33B PE=1 SV=2	1.584	Up	0.000759	VPS33B	70.584	11.7	22	5	4	1.255	1.085	1.201	0.714	0.745	0.777
Q9H299	SH3 domain-binding glutamic acid-rich-like protein 3 OS=Homo sapiens OX=9606 GN=SH3BGRL3 PE=1 SV=1	1.819	Up	0.00536	SH3BGRL3	10.438	31.2	23	3	3	1.383	1.088	0.97	0.605	0.655	0.632
Q9H2G2	STE20-like serine/threonine-protein kinase OS=Homo sapiens OX=9606 GN=SLK PE=1 SV=1	1.764	Up	0.00184	SLK	142.69	26.7	142	25	24	1.394	1.23	1.174	0.637	0.764	0.752
Q9H2K8	Serine/threonine-protein kinase TAO3 OS=Homo sapiens OX=9606 GN=TAOK3 PE=1 SV=2	2	Up	0.00438	TAOK3	105.4	11.6	55	7	6	1.564	1.448	1.146	0.675	0.614	0.79
Q9H2P0	Activity-dependent neuroprotector homeobox protein OS=Homo sapiens OX=9606 GN=ADNP PE=1 SV=1	0.652	Down	0.000718	ADNP	123.56	29.5	137	22	22	0.833	0.852	0.774	1.203	1.345	1.221
Q9H307	Pinin OS=Homo sapiens OX=9606 GN=PNN PE=1 SV=5	0.604	Down	0.00146	PNN	81.627	29.1	144	17	17	0.693	0.752	0.773	1.335	1.237	1.103
Q9H3H3	UPF0696 protein C11orf68 OS=Homo sapiens OX=9606 GN=C11orf68 PE=1 SV=3	2.08	Up	0.037	C11orf68	31.43	9.9	11	2	2	1.291	1.529	0.912		0.578	0.618
Q9H3K6	BolA-like protein 2 OS=Homo sapiens OX=9606 GN=BOLA2 PE=1 SV=1	3.005	Up	6.23e-05	BOLA2	10.116	51.2	58	3	3	1.616	1.324	1.423	0.505	0.483	0.464
Q9H3N1	Thioredoxin-related transmembrane protein 1 OS=Homo sapiens OX=9606 GN=TMX1 PE=1 SV=1	0.631	Down	7.96e-05	TMX1	31.791	15.7	40	4	4	0.701	0.726	0.71	1.187	1.091	1.108
Q9H3S7	Tyrosine-protein phosphatase non-receptor type 23 OS=Homo sapiens OX=9606 GN=PTPN23 PE=1 SV=1	1.76	Up	0.00868	PTPN23	178.97	11.1	50	10	10	1.301	1.263	1.015	0.658	0.584	0.792
Q9H444	Charged multivesicular body protein 4b OS=Homo sapiens OX=9606 GN=CHMP4B PE=1 SV=1	1.561	Up	0.00158	CHMP4B	24.95	34.8	43	7	7	1.207	1.231	1.292	0.723	0.791	0.875
Q9H4A3	Serine/threonine-protein kinase WNK1 OS=Homo sapiens OX=9606 GN=WNK1 PE=1 SV=2	0.404	Down	0.0134	WNK1	250.79	4.5	15	7	5	0.709	0.592	0.43	1.023	1.588	1.675
Q9H4A5	Golgi phosphoprotein 3-like OS=Homo sapiens OX=9606 GN=GOLPH3L PE=1 SV=1	2.423	Up	0.0072	GOLPH3L	32.767	18.2	21	4	3	1.292	1.52	1.491		0.686	0.498
Q9H4G0	Band 4.1-like protein 1 OS=Homo sapiens OX=9606 GN=EPB41L1 PE=1 SV=2	0.613	Down	0.00154	EPB41L1	98.502	36.5	160	22	21	0.829	0.892	0.817	1.453	1.46	1.227
Q9H4M9	EH domain-containing protein 1 OS=Homo sapiens OX=9606 GN=EHD1 PE=1 SV=2	1.667	Up	0.00178	EHD1	60.626	56.2	219	22	18	1.405	1.258	1.155	0.777	0.707	0.806
Q9H501	ESF1 homolog OS=Homo sapiens OX=9606 GN=ESF1 PE=1 SV=1	0.575	Down	0.00132	ESF1	98.795	20.9	86	13	13	0.738	0.853	0.781	1.38	1.501	1.243
Q9H5V8	CUB domain-containing protein 1 OS=Homo sapiens OX=9606 GN=CDCP1 PE=1 SV=3	1.886	Up	0.00202	CDCP1	92.931	22.6	75	13	13	1.14	1.296	1.321	0.769	0.61	0.613
Q9H6F5	Coiled-coil domain-containing protein 86 OS=Homo sapiens OX=9606 GN=CCDC86 PE=1 SV=1	0.624	Down	0.014	CCDC86	40.235	23.9	32	5	5	0.598	0.761	0.871	1.111	1.21	1.25
Q9H6S3	Epidermal growth factor receptor kinase substrate 8-like protein 2 OS=Homo sapiens OX=9606 GN=EPS8L2 PE=1 SV=2	1.568	Up	0.00104	EPS8L2	80.62	34.8	110	15	15	1.273	1.299	1.138	0.738	0.809	0.819
Q9H910	Jupiter microtubule associated homolog 2 OS=Homo sapiens OX=9606 GN=JPT2 PE=1 SV=1	1.977	Up	0.00174	JPT2	20.063	57.4	71	8	8	1.532	1.341	1.134	0.688	0.642	0.697
Q9H9B4	Sideroflexin-1 OS=Homo sapiens OX=9606 GN=SFXN1 PE=1 SV=4	0.41	Down	0.00818	SFXN1	35.619	42.9	68	10	10	0.551	0.525	0.398	1.464	1.244	0.883
Q9HAU0	Pleckstrin homology domain-containing family A member 5 OS=Homo sapiens OX=9606 GN=PLEKHA5 PE=1 SV=1	2.661	Up	0.00188	PLEKHA5	127.46	17.3	50	10	10	1.437	1.402	1.512	0.629	0.596	0.41
Q9HB09	Bcl-2-like protein 12 OS=Homo sapiens OX=9606 GN=BCL2L12 PE=1 SV=1	0.485	Down	0.000243	BCL2L12	36.821	15.9	19	4	4	0.614	0.662	0.715	1.477	1.306	1.325
Q9HB40	Retinoid-inducible serine carboxypeptidase OS=Homo sapiens OX=9606 GN=SCPEP1 PE=1 SV=1	0.432	Down	0.0199	SCPEP1	50.83	12.6	16	4	4	0.451	0.76	0.708	1.944	1.165	1.335
Q9HBI6	Cytochrome P450 4F11 OS=Homo sapiens OX=9606 GN=CYP4F11 PE=1 SV=3	0.491	Down	0.0012	CYP4F11	60.145	25.6	56	10	10	0.574	0.65	0.567	1.32	1.287	1.044
Q9HD33	"39S ribosomal protein L47, mitochondrial OS=Homo sapiens OX=9606 GN=MRPL47 PE=1 SV=2"	0.587	Down	0.00266	MRPL47	29.45	15.2	21	4	4	0.733	0.787	0.654	1.381	1.137	1.185
Q9NNW5	WD repeat-containing protein 6 OS=Homo sapiens OX=9606 GN=WDR6 PE=1 SV=1	1.735	Up	0.0124	WDR6	121.72	8.1	21	4	4	1.331	1.08	1.235	0.559	0.715	0.827
Q9NNX1	Tuftelin OS=Homo sapiens OX=9606 GN=TUFT1 PE=1 SV=1	1.692	Up	0.0239	TUFT1	44.263	14.1	16	4	4	1.112	1.189	0.877		0.604	0.648
Q9NP79	Vacuolar protein sorting-associated protein VTA1 homolog OS=Homo sapiens OX=9606 GN=VTA1 PE=1 SV=1	1.614	Up	0.0146	VTA1	33.879	24.8	39	5	5	1.159	1.128	1.356	0.743	0.749	0.765
Q9NP97	Dynein light chain roadblock-type 1 OS=Homo sapiens OX=9606 GN=DYNLRB1 PE=1 SV=3	2.379	Up	0.000975	DYNLRB1	10.921	29.2	28	2	2	1.309	1.306	1.513	0.537	0.515	0.683
Q9NPF5	DNA methyltransferase 1-associated protein 1 OS=Homo sapiens OX=9606 GN=DMAP1 PE=1 SV=1	0.648	Down	0.000963	DMAP1	52.992	13.3	8	4	4	0.792	0.754		1.244	1.171	1.163
Q9NPH2	Inositol-3-phosphate synthase 1 OS=Homo sapiens OX=9606 GN=ISYNA1 PE=1 SV=1	5.214	Up	0.00126	ISYNA1	61.067	23.5	27	7	7	1.615	2.03	1.329	0.289	0.242	0.423
Q9NPQ8	Synembryn-A OS=Homo sapiens OX=9606 GN=RIC8A PE=1 SV=3	1.511	Up	0.00418	RIC8A	59.709	30.5	111	11	11	1.309	1.263	1.135	0.886	0.733	0.834
Q9NQ55	Suppressor of SWI4 1 homolog OS=Homo sapiens OX=9606 GN=PPAN PE=2 SV=1	0.337	Down	0.0197	PPAN	53.193	14	12	4	4		0.414	0.531	1.536	0.983	1.687
Q9NQ88	"Fructose-2,6-bisphosphatase TIGAR OS=Homo sapiens OX=9606 GN=TIGAR PE=1 SV=1"	0.601	Down	0.000119	TIGAR	30.062	13	13	2	2	0.803	0.783		1.327	1.343	1.286
Q9NQC3	Reticulon-4 OS=Homo sapiens OX=9606 GN=RTN4 PE=1 SV=2	1.578	Up	0.00396	RTN4	129.93	19.2	209	13	13	1.041	1.248	1.272	0.802	0.759	0.696
Q9NR12	PDZ and LIM domain protein 7 OS=Homo sapiens OX=9606 GN=PDLIM7 PE=1 SV=1	2.029	Up	0.000339	PDLIM7	49.844	37.2	96	11	11	1.491	1.276	1.253	0.636	0.648	0.697
Q9NR19	"Acetyl-coenzyme A synthetase, cytoplasmic OS=Homo sapiens OX=9606 GN=ACSS2 PE=1 SV=1"	4.274	Up	3.87e-07	ACSS2	78.579	29	62	11	11	1.652	1.536	1.582	0.359	0.378	0.379
Q9NR28	"Diablo homolog, mitochondrial OS=Homo sapiens OX=9606 GN=DIABLO PE=1 SV=1"	0.238	Down	0.0058	DIABLO	27.131	25.5	19	5	5	0.29	0.381		1.694	1.459	1.072
Q9NR30	Nucleolar RNA helicase 2 OS=Homo sapiens OX=9606 GN=DDX21 PE=1 SV=5	0.448	Down	0.00822	DDX21	87.343	47.9	197	32	31	0.808	0.454	0.633	1.451	1.318	1.464
Q9NR31	GTP-binding protein SAR1a OS=Homo sapiens OX=9606 GN=SAR1A PE=1 SV=1	2.054	Up	0.00888	SAR1A	22.367	60.1	52	7	5	1.093	1.305	1.721	0.685	0.585	0.735
Q9NR45	Sialic acid synthase OS=Homo sapiens OX=9606 GN=NANS PE=1 SV=2	1.523	Up	0.0137	NANS	40.307	52.1	112	11	11	1.214	1.111	1.077	0.61	0.811	0.813
Q9NRK6	"ATP-binding cassette sub-family B member 10, mitochondrial OS=Homo sapiens OX=9606 GN=ABCB10 PE=1 SV=2"	0.319	Down	0.0125	ABCB10	79.147	10.3	21	5	5	0.621	0.331	0.574	1.132	2.099	1.56
Q9NRL2	Bromodomain adjacent to zinc finger domain protein 1A OS=Homo sapiens OX=9606 GN=BAZ1A PE=1 SV=2	0.406	Down	0.00144	BAZ1A	178.7	15.9	50	17	17	0.632	0.455	0.535	1.513	1.249	1.232
Q9NRR5	Ubiquilin-4 OS=Homo sapiens OX=9606 GN=UBQLN4 PE=1 SV=2	1.511	Up	0.00178	UBQLN4	63.852	26.8	44	8	5	1.148	1.176	1.2	0.707	0.854	0.772
Q9NRW7	Vacuolar protein sorting-associated protein 45 OS=Homo sapiens OX=9606 GN=VPS45 PE=1 SV=1	1.614	Up	0.00968	VPS45	65.076	25.6	57	10	9	1.109	0.961	1.249	0.601	0.691	0.764
Q9NRY4	Rho GTPase-activating protein 35 OS=Homo sapiens OX=9606 GN=ARHGAP35 PE=1 SV=3	1.863	Up	0.0132	ARHGAP35	170.51	17.7	62	15	15	1.57	1.223	1.078	0.585	0.68	0.813
Q9NRY6	Phospholipid scramblase 3 OS=Homo sapiens OX=9606 GN=PLSCR3 PE=1 SV=2	3.548	Up	0.000478	PLSCR3	31.648	12.9	22	2	2	1.144	1.579	1.527	0.374	0.452	0.372
Q9NS15	Latent-transforming growth factor beta-binding protein 3 OS=Homo sapiens OX=9606 GN=LTBP3 PE=1 SV=4	1.695	Up	0.0127	LTBP3	139.36	16.2	68	12	12	1.057	1.298	1.381	0.818	0.78	0.606
Q9NSC5	Homer protein homolog 3 OS=Homo sapiens OX=9606 GN=HOMER3 PE=1 SV=2	1.793	Up	0.00408	HOMER3	39.836	18.8	25	4	4	1.413	1.138	1.183	0.695	0.607	0.781
Q9NT62	Ubiquitin-like-conjugating enzyme ATG3 OS=Homo sapiens OX=9606 GN=ATG3 PE=1 SV=1	1.658	Up	0.0033	ATG3	35.864	32.2	59	6	6	1.373	1.172	1.171	0.797	0.659	0.785
Q9NTJ3	Structural maintenance of chromosomes protein 4 OS=Homo sapiens OX=9606 GN=SMC4 PE=1 SV=2	0.457	Down	0.000342	SMC4	147.18	20	126	21	21	0.785	0.629	0.702	1.569	1.595	1.463
Q9NTJ5	Phosphatidylinositide phosphatase SAC1 OS=Homo sapiens OX=9606 GN=SACM1L PE=1 SV=2	0.662	Down	0.0224	SACM1L	66.966	21.6	54	9	9	0.84	0.717	0.886	1.279	1.392	1.019
Q9NTZ6	RNA-binding protein 12 OS=Homo sapiens OX=9606 GN=RBM12 PE=1 SV=1	0.572	Down	0.00416	RBM12	97.394	10.7	47	7	7	0.863	0.773	0.704	1.175	1.412	1.503
Q9NUB1	"Acetyl-coenzyme A synthetase 2-like, mitochondrial OS=Homo sapiens OX=9606 GN=ACSS1 PE=1 SV=2"	2.57	Up	0.0232	ACSS1	74.856	9	20	4	4	1.098	1.697	1.116	0.521	0.498	0.503
Q9NUQ8	ATP-binding cassette sub-family F member 3 OS=Homo sapiens OX=9606 GN=ABCF3 PE=1 SV=2	1.536	Up	0.0405	ABCF3	79.744	22.6	56	10	10	1.492	1.177	1.129	0.825	0.84	0.807
Q9NUQ9	Protein FAM49B OS=Homo sapiens OX=9606 GN=FAM49B PE=1 SV=1	1.569	Up	3.58e-05	FAM49B	36.748	54.9	113	11	11	1.248	1.207	1.244	0.759	0.81	0.789
Q9NV06	DDB1- and CUL4-associated factor 13 OS=Homo sapiens OX=9606 GN=DCAF13 PE=1 SV=2	0.574	Down	0.00446	DCAF13	51.402	31.7	72	10	10	0.627	0.815	0.785	1.398	1.307	1.172
Q9NV31	U3 small nucleolar ribonucleoprotein protein IMP3 OS=Homo sapiens OX=9606 GN=IMP3 PE=1 SV=1	0.478	Down	0.000303	IMP3	21.85	52.2	32	6	6	0.735	0.88	0.803	1.589	1.799	1.672
Q9NV88	Integrator complex subunit 9 OS=Homo sapiens OX=9606 GN=INTS9 PE=1 SV=2	0.612	Down	7.83e-05	INTS9	73.814	13.8	33	5	5	0.741	0.807	0.753	1.238	1.287	1.233
Q9NVA1	Ubiquinol-cytochrome-c reductase complex assembly factor 1 OS=Homo sapiens OX=9606 GN=UQCC1 PE=1 SV=3	1.597	Up	0.0187	UQCC1	34.6	15.1	31	3	3	1.012	1.121	1.251	0.865	0.644	0.61
Q9NVI1	Fanconi anemia group I protein OS=Homo sapiens OX=9606 GN=FANCI PE=1 SV=4	0.254	Down	0.00534	FANCI	149.32	12.1	23	10	10	0.565	0.541	0.41	1.301	1.875	2.791
Q9NVM9	Integrator complex subunit 13 OS=Homo sapiens OX=9606 GN=INTS13 PE=1 SV=2	0.66	Down	0.0032	INTS13	80.224	18.8	48	9	9	0.883	0.776	0.959	1.309	1.382	1.274
Q9NVP1	ATP-dependent RNA helicase DDX18 OS=Homo sapiens OX=9606 GN=DDX18 PE=1 SV=2	0.602	Down	0.0269	DDX18	75.406	45.1	112	20	20	0.886	0.659	0.768	1.257	1.301	1.283
Q9NVS9	Pyridoxine-5'-phosphate oxidase OS=Homo sapiens OX=9606 GN=PNPO PE=1 SV=1	2.143	Up	0.000824	PNPO	29.988	30.7	121	7	7	1.533	1.393	1.201	0.686	0.651	0.589
Q9NVU7	Protein SDA1 homolog OS=Homo sapiens OX=9606 GN=SDAD1 PE=1 SV=3	0.591	Down	0.0475	SDAD1	79.87	11.8	30	7	7	0.86	0.595	0.796	1.654	1.105	1.048
Q9NVX2	Notchless protein homolog 1 OS=Homo sapiens OX=9606 GN=NLE1 PE=1 SV=4	0.371	Down	0.000298	NLE1	53.32	27.4	22	8	8	0.559	0.652	0.499	1.485	1.481	1.641
Q9NVZ3	Adaptin ear-binding coat-associated protein 2 OS=Homo sapiens OX=9606 GN=NECAP2 PE=1 SV=1	2.139	Up	0.0392	NECAP2	28.338	25.1	20	3	3	1.609	1.127	1.673	0.555		0.819
Q9NWK9	Box C/D snoRNA protein 1 OS=Homo sapiens OX=9606 GN=ZNHIT6 PE=1 SV=1	0.651	Down	0.0112	ZNHIT6	53.918	16	18	4	4	0.941	0.697	0.815	1.16	1.356	1.254
Q9NWS0	PIH1 domain-containing protein 1 OS=Homo sapiens OX=9606 GN=PIH1D1 PE=1 SV=1	2.005	Up	0.000697	PIH1D1	32.363	39.3	42	6	6	1.428	1.168	1.211	0.668	0.645	0.586
Q9NWU5	"39S ribosomal protein L22, mitochondrial OS=Homo sapiens OX=9606 GN=MRPL22 PE=1 SV=1"	0.468	Down	0.000655	MRPL22	23.64	38.8	24	7	7	0.625	0.583	0.604	1.484	1.239	1.15
Q9NX55	Huntingtin-interacting protein K OS=Homo sapiens OX=9606 GN=HYPK PE=1 SV=2	1.924	Up	0.0205	HYPK	14.665	36.4	26	3	3	1.448	1.348	1.283	0.481	0.768	0.871
Q9NXC5	GATOR complex protein MIOS OS=Homo sapiens OX=9606 GN=MIOS PE=1 SV=2	1.641	Up	0.0333	MIOS	98.583	7.4	15	4	4		1.454	1.243		0.782	0.862
Q9NXW2	DnaJ homolog subfamily B member 12 OS=Homo sapiens OX=9606 GN=DNAJB12 PE=1 SV=5	0.506	Down	0.00356	DNAJB12	41.859	16.8	20	5	5	0.593	0.561	0.532	0.894	1.181	1.257
Q9NY33	Dipeptidyl peptidase 3 OS=Homo sapiens OX=9606 GN=DPP3 PE=1 SV=2	1.738	Up	0.00262	DPP3	82.588	39.3	127	16	15	1.247	1.233	1.246	0.684	0.707	0.753
Q9NY93	Probable ATP-dependent RNA helicase DDX56 OS=Homo sapiens OX=9606 GN=DDX56 PE=1 SV=1	0.243	Down	0.000782	DDX56	61.589	24.1	37	9	9	0.462	0.37	0.29	1.778	1.362	1.485
Q9NYB0	Telomeric repeat-binding factor 2-interacting protein 1 OS=Homo sapiens OX=9606 GN=TERF2IP PE=1 SV=1	0.596	Down	0.0329	TERF2IP	44.259	26.8	50	9	9	1.022	0.577	0.749	1.334	1.388	1.217
Q9NYL2	Mitogen-activated protein kinase kinase kinase 20 OS=Homo sapiens OX=9606 GN=MAP3K20 PE=1 SV=3	2.263	Up	0.000337	MAP3K20	91.154	14.6	59	9	9	1.622	1.417	1.292	0.672	0.618	0.624
Q9NYL9	Tropomodulin-3 OS=Homo sapiens OX=9606 GN=TMOD3 PE=1 SV=1	1.586	Up	0.000225	TMOD3	39.594	44	124	13	13	1.181	1.28	1.288	0.754	0.818	0.792
Q9NZC3	Glycerophosphodiester phosphodiesterase 1 OS=Homo sapiens OX=9606 GN=GDE1 PE=1 SV=1	0.623	Down	0.00992	GDE1	37.718	26	30	5	5	0.62	0.878	0.693	1.193	1.202	1.123
Q9NZD2	Glycolipid transfer protein OS=Homo sapiens OX=9606 GN=GLTP PE=1 SV=3	2.642	Up	0.0018	GLTP	23.85	23.9	22	3	3	1.352	1.321	1.507	0.629	0.408	0.545
Q9NZL4	Hsp70-binding protein 1 OS=Homo sapiens OX=9606 GN=HSPBP1 PE=1 SV=2	2.062	Up	3.55e-05	HSPBP1	39.302	46.5	161	10	10	1.31	1.23	1.364	0.611	0.648	0.634
Q9NZT2	Opioid growth factor receptor OS=Homo sapiens OX=9606 GN=OGFR PE=1 SV=3	1.812	Up	0.00144	OGFR	73.324	43.1	119	14	14	1.344	1.318	1.078	0.651	0.706	0.707
Q9NZV1	Cysteine-rich motor neuron 1 protein OS=Homo sapiens OX=9606 GN=CRIM1 PE=1 SV=1	1.643	Up	0.0193	CRIM1	113.74	4.7	18	3	3	1.093	1.225	0.969	0.611	0.723
Q9NZZ3	Charged multivesicular body protein 5 OS=Homo sapiens OX=9606 GN=CHMP5 PE=1 SV=1	2.892	Up	0.0112	CHMP5	24.57	16.9	19	2	2	0.985	1.749	1.781	0.451	0.446	0.664
Q9P000	COMM domain-containing protein 9 OS=Homo sapiens OX=9606 GN=COMMD9 PE=1 SV=2	1.769	Up	0.00658	COMMD9	21.819	46	23	5	5	1.347	1.055	1.181	0.646	0.591	0.788
Q9P015	"39S ribosomal protein L15, mitochondrial OS=Homo sapiens OX=9606 GN=MRPL15 PE=1 SV=1"	0.472	Down	0.00134	MRPL15	33.419	38.2	22	8	7	0.672	0.626	0.8	1.664	1.383	1.397
Q9P0I2	ER membrane protein complex subunit 3 OS=Homo sapiens OX=9606 GN=EMC3 PE=1 SV=3	0.501	Down	0.00364	EMC3	29.952	33.7	41	6	6	0.609	0.666	0.702	1.312	1.331	1.304
Q9P0J0	NADH dehydrogenase [ubiquinone] 1 alpha subcomplex subunit 13 OS=Homo sapiens OX=9606 GN=NDUFA13 PE=1 SV=3	0.412	Down	0.000377	NDUFA13	16.698	28.5	34	4	4	0.511	0.543	0.52	1.086	1.356	1.382
Q9P0J1	"[Pyruvate dehydrogenase [acetyl-transferring]]-phosphatase 1, mitochondrial OS=Homo sapiens OX=9606 GN=PDP1 PE=1 SV=3"	2.054	Up	0.00114	PDP1	61.053	25.1	48	6	6	1.323	1.647	1.393	0.788	0.66	0.676
Q9P275	Ubiquitin carboxyl-terminal hydrolase 36 OS=Homo sapiens OX=9606 GN=USP36 PE=1 SV=4	0.647	Down	0.00438	USP36	122.91	13.4	36	10	10	0.903	0.809	0.749	1.332	1.331	1.14
Q9P2M7	Cingulin OS=Homo sapiens OX=9606 GN=CGN PE=1 SV=2	1.621	Up	0.000216	CGN	136.38	20.1	117	16	16	1.22	1.244	1.123	0.736	0.765	0.712
Q9P2N5	RNA-binding protein 27 OS=Homo sapiens OX=9606 GN=RBM27 PE=1 SV=2	0.582	Down	0.00058	RBM27	118.72	17.5	54	12	12	0.824	0.728	0.704	1.363	1.258	1.258
Q9P2T1	GMP reductase 2 OS=Homo sapiens OX=9606 GN=GMPR2 PE=1 SV=1	2.465	Up	0.000562	GMPR2	37.874	21.6	42	4	4	1.392	1.228	1.073	0.467	0.482	0.549
Q9P2X0	Dolichol-phosphate mannosyltransferase subunit 3 OS=Homo sapiens OX=9606 GN=DPM3 PE=1 SV=2	0.421	Down	0.0172	DPM3	10.094	23.9	10	2	2	0.925	0.591	0.57	2.19	1.429	1.33
Q9UBB5	Methyl-CpG-binding domain protein 2 OS=Homo sapiens OX=9606 GN=MBD2 PE=1 SV=1	0.445	Down	0.0456	MBD2	43.254	13.6	17	4	4	1.127	0.485	0.431	1.301	1.74	1.554
Q9UBQ7	Glyoxylate reductase/hydroxypyruvate reductase OS=Homo sapiens OX=9606 GN=GRHPR PE=1 SV=1	1.796	Up	0.000302	GRHPR	35.668	41.5	100	9	9	1.155	1.103	1.201	0.602	0.697	0.627
Q9UBR2	Cathepsin Z OS=Homo sapiens OX=9606 GN=CTSZ PE=1 SV=1	0.642	Down	0.0153	CTSZ	33.868	37.6	66	10	10	0.67	0.757	0.81	1.172	1.153	1.159
Q9UBU8	Mortality factor 4-like protein 1 OS=Homo sapiens OX=9606 GN=MORF4L1 PE=1 SV=2	0.644	Down	0.00654	MORF4L1	41.473	19.9	23	5	3	0.956	0.81	0.714	1.306	1.244	1.298
Q9UDW1	Cytochrome b-c1 complex subunit 9 OS=Homo sapiens OX=9606 GN=UQCR10 PE=1 SV=3	0.633	Down	0.0034	UQCR10	7.3084	27	24	1	1	0.924	0.987	0.898	1.659	1.461	1.315
Q9UFN0	Protein NipSnap homolog 3A OS=Homo sapiens OX=9606 GN=NIPSNAP3A PE=1 SV=2	0.529	Down	0.00834	NIPSNAP3A	28.466	39.3	27	7	7	0.729	0.79	0.643	1.675	1.269	1.141
Q9UGI8	Testin OS=Homo sapiens OX=9606 GN=TES PE=1 SV=1	1.712	Up	0.0024	TES	47.996	56.1	122	17	17	1.4	1.27	1.127	0.787	0.673	0.758
Q9UGP4	LIM domain-containing protein 1 OS=Homo sapiens OX=9606 GN=LIMD1 PE=1 SV=1	2.762	Up	0.00348	LIMD1	72.189	27.1	31	9	8	1.717	1.476	1.409	0.554	0.409	0.703
Q9UGV2	Protein NDRG3 OS=Homo sapiens OX=9606 GN=NDRG3 PE=1 SV=2	1.521	Up	0.00224	NDRG3	41.408	40.3	42	8	7	1.214	1.107	1.211	0.854	0.717	0.751
Q9UGY1	Nucleolar protein 12 OS=Homo sapiens OX=9606 GN=NOL12 PE=1 SV=1	0.556	Down	8.25e-05	NOL12	24.663	18.3	15	2	2	0.723	0.736	0.684	1.231	1.357	1.269
Q9UH62	Armadillo repeat-containing X-linked protein 3 OS=Homo sapiens OX=9606 GN=ARMCX3 PE=1 SV=1	1.597	Up	0.019	ARMCX3	42.5	16.6	25	4	4	1.444	1.075	1.331	0.933	0.784	0.694
Q9UHA4	Ragulator complex protein LAMTOR3 OS=Homo sapiens OX=9606 GN=LAMTOR3 PE=1 SV=1	1.566	Up	0.0428	LAMTOR3	13.623	43.5	51	5	5	0.96	1.437	1.16	0.645	0.728	0.899
Q9UHY1	Nuclear receptor-binding protein OS=Homo sapiens OX=9606 GN=NRBP1 PE=1 SV=1	1.62	Up	0.0238	NRBP1	59.844	24.5	59	9	9	1.389	1.051	1.311	0.717	0.658	0.941
Q9UHY7	Enolase-phosphatase E1 OS=Homo sapiens OX=9606 GN=ENOPH1 PE=1 SV=1	2.536	Up	0.0122	ENOPH1	28.932	32.6	51	5	5	1.231	1.19	1.756	0.745	0.405	0.497
Q9UI09	NADH dehydrogenase [ubiquinone] 1 alpha subcomplex subunit 12 OS=Homo sapiens OX=9606 GN=NDUFA12 PE=1 SV=1	0.575	Down	0.00142	NDUFA12	17.114	49.7	46	5	5	0.76	0.706	0.648	1.357	1.175	1.143
Q9UI10	Translation initiation factor eIF-2B subunit delta OS=Homo sapiens OX=9606 GN=EIF2B4 PE=1 SV=2	1.56	Up	0.0293	EIF2B4	57.557	27.3	64	8	8	1.392	0.962	1.194	0.688	0.708	0.879
Q9UIA9	Exportin-7 OS=Homo sapiens OX=9606 GN=XPO7 PE=1 SV=3	1.657	Up	0.000804	XPO7	123.91	17	103	12	12	1.385	1.232	1.372	0.756	0.785	0.867
Q9UIJ7	"GTP:AMP phosphotransferase AK3, mitochondrial OS=Homo sapiens OX=9606 GN=AK3 PE=1 SV=4"	0.44	Down	0.01	AK3	25.565	18.9	13	3	3	0.554	0.741		1.678	1.403	1.33
Q9UJM3	ERBB receptor feedback inhibitor 1 OS=Homo sapiens OX=9606 GN=ERRFI1 PE=1 SV=1	3.023	Up	0.0285	ERRFI1	50.559	21	16	5	5	0.893	1.093	1.71		0.347	0.468
Q9UK22	F-box only protein 2 OS=Homo sapiens OX=9606 GN=FBXO2 PE=1 SV=2	6.429	Up	0.000142	FBXO2	33.327	32.4	50	6	6	1.742	1.806	1.621	0.34	0.225	0.239
Q9UKK3	Protein mono-ADP-ribosyltransferase PARP4 OS=Homo sapiens OX=9606 GN=PARP4 PE=1 SV=3	2.227	Up	0.000164	PARP4	192.59	9.1	38	9	9	1.406	1.5	1.422	0.694	0.67	0.579
Q9UKK9	ADP-sugar pyrophosphatase OS=Homo sapiens OX=9606 GN=NUDT5 PE=1 SV=1	1.571	Up	0.00726	NUDT5	24.327	74	111	11	11	1.428	1.286	1.133	0.915	0.775	0.758
Q9UKY7	Protein CDV3 homolog OS=Homo sapiens OX=9606 GN=CDV3 PE=1 SV=1	1.717	Up	0.0143	CDV3	27.335	65.9	178	12	12	1.379	1.307	0.929	0.69	0.674	0.742
Q9ULA0	Aspartyl aminopeptidase OS=Homo sapiens OX=9606 GN=DNPEP PE=1 SV=1	1.548	Up	0.00222	DNPEP	52.428	38.9	63	11	11	1.34	1.178	1.177	0.862	0.737	0.788
Q9ULC4	Malignant T-cell-amplified sequence 1 OS=Homo sapiens OX=9606 GN=MCTS1 PE=1 SV=1	1.984	Up	0.00026	MCTS1	20.555	65.7	78	8	8	1.582	1.356	1.405	0.691	0.728	0.77
Q9ULL5	Proline-rich protein 12 OS=Homo sapiens OX=9606 GN=PRR12 PE=1 SV=3	0.492	Down	0.00398	PRR12	211.04	3	17	3	3	0.746	0.613	0.585	1.275	1.127	1.546
Q9ULP9	TBC1 domain family member 24 OS=Homo sapiens OX=9606 GN=TBC1D24 PE=1 SV=2	2.067	Up	0.0129	TBC1D24	62.919	12.3	25	4	4	1.435	0.941	1.226	0.456	0.623	0.664
Q9ULX9	Transcription factor MafF OS=Homo sapiens OX=9606 GN=MAFF PE=1 SV=2	1.684	Up	0.00442	MAFF	17.76	36	23	3	3	1.139	1.114	1.334	0.759	0.757	0.614
Q9UMS0	"NFU1 iron-sulfur cluster scaffold homolog, mitochondrial OS=Homo sapiens OX=9606 GN=NFU1 PE=1 SV=2"	0.408	Down	0.000225	NFU1	28.462	21.3	22	4	4	0.475	0.558	0.536	1.406	1.174	1.266
Q9UMX5	Neudesin OS=Homo sapiens OX=9606 GN=NENF PE=1 SV=1	0.364	Down	0.000797	NENF	18.856	51.2	56	7	7	0.441	0.605	0.61	1.613	1.452	1.482
Q9UN37	Vacuolar protein sorting-associated protein 4A OS=Homo sapiens OX=9606 GN=VPS4A PE=1 SV=1	1.724	Up	0.00464	VPS4A	48.897	24.9	40	7	6	1.207	1.504	1.324	0.692	0.765	0.884
Q9UNF0	Protein kinase C and casein kinase substrate in neurons protein 2 OS=Homo sapiens OX=9606 GN=PACSIN2 PE=1 SV=2	1.529	Up	0.0216	PACSIN2	55.738	20.2	47	5	5	1.422	1.226	1.2	0.986	0.685	0.846
Q9UNF1	Melanoma-associated antigen D2 OS=Homo sapiens OX=9606 GN=MAGED2 PE=1 SV=2	1.6	Up	0.0326	MAGED2	64.953	20.1	47	7	7	1.428	1.199	0.956	0.702	0.877	0.66
Q9UNM6	26S proteasome non-ATPase regulatory subunit 13 OS=Homo sapiens OX=9606 GN=PSMD13 PE=1 SV=2	0.54	Down	6.32e-05	PSMD13	42.945	40.2	77	11	11	0.878	0.807	0.828	1.613	1.478	1.565
Q9UNZ2	NSFL1 cofactor p47 OS=Homo sapiens OX=9606 GN=NSFL1C PE=1 SV=2	1.668	Up	0.000319	NSFL1C	40.572	48.4	129	12	12	1.32	1.298	1.223	0.712	0.785	0.806
Q9UPN4	Centrosomal protein of 131 kDa OS=Homo sapiens OX=9606 GN=CEP131 PE=1 SV=3	0.387	Down	0.00332	CEP131	122.15	15.1	45	11	11	0.376	0.578	0.569	1.476	1.259	1.201
Q9UPN7	Serine/threonine-protein phosphatase 6 regulatory subunit 1 OS=Homo sapiens OX=9606 GN=PPP6R1 PE=1 SV=5	2.368	Up	0.00562	PPP6R1	96.723	25.2	70	12	12	1.215	1.338	1.305	0.399	0.533	0.697
Q9UPN9	E3 ubiquitin-protein ligase TRIM33 OS=Homo sapiens OX=9606 GN=TRIM33 PE=1 SV=3	0.616	Down	0.0016	TRIM33	122.53	18.5	84	17	16	0.803	0.844	0.764	1.359	1.391	1.162
Q9UPQ0	LIM and calponin homology domains-containing protein 1 OS=Homo sapiens OX=9606 GN=LIMCH1 PE=1 SV=4	2.339	Up	0.000319	LIMCH1	121.87	34.9	154	24	23	1.508	1.408	1.193	0.611	0.567	0.579
Q9UQE7	Structural maintenance of chromosomes protein 3 OS=Homo sapiens OX=9606 GN=SMC3 PE=1 SV=2	0.643	Down	0.000636	SMC3	141.54	33.4	218	32	32	0.803	0.862	0.834	1.391	1.288	1.209
Q9UQR0	Sex comb on midleg-like protein 2 OS=Homo sapiens OX=9606 GN=SCML2 PE=1 SV=1	0.432	Down	0.0315	SCML2	77.256	11	13	5	5	0.87	0.772	0.44	1.187	2.055	1.574
Q9Y243	RAC-gamma serine/threonine-protein kinase OS=Homo sapiens OX=9606 GN=AKT3 PE=1 SV=1	3.846	Up	0.00422	AKT3	55.774	15.2	21	4	3	1.715	1.157	1.466	0.471	0.242	0.415
Q9Y262	Eukaryotic translation initiation factor 3 subunit L OS=Homo sapiens OX=9606 GN=EIF3L PE=1 SV=1	0.605	Down	0.00998	EIF3L	66.726	40.2	104	15	14	0.991	0.869	0.775	1.399	1.273	1.685
Q9Y276	Mitochondrial chaperone BCS1 OS=Homo sapiens OX=9606 GN=BCS1L PE=1 SV=1	1.553	Up	0.0157	BCS1L	47.534	27.2	39	8	8	1.062	1.261	1.492	0.833	0.871	0.752
Q9Y282	Endoplasmic reticulum-Golgi intermediate compartment protein 3 OS=Homo sapiens OX=9606 GN=ERGIC3 PE=1 SV=1	0.518	Down	0.00176	ERGIC3	43.222	17	41	6	6	0.591	0.574	0.606	1.327	1.109	0.986
Q9Y2D5	A-kinase anchor protein 2 OS=Homo sapiens OX=9606 GN=AKAP2 PE=1 SV=3	1.696	Up	6.19e-05	AKAP2	94.659	28.6	129	15	15	1.239	1.321	1.237	0.715	0.761	0.763
Q9Y2J4	Angiomotin-like protein 2 OS=Homo sapiens OX=9606 GN=AMOTL2 PE=1 SV=3	2.315	Up	0.000664	AMOTL2	85.763	10.5	36	5	5	1.245	1.418	1.138	0.493	0.607	0.542
Q9Y2Q5	Ragulator complex protein LAMTOR2 OS=Homo sapiens OX=9606 GN=LAMTOR2 PE=1 SV=1	1.748	Up	0.0226	LAMTOR2	13.507	32.8	27	3	3	1.214	1.344	1.545	0.812	0.585	0.95
Q9Y2S7	Polymerase delta-interacting protein 2 OS=Homo sapiens OX=9606 GN=POLDIP2 PE=1 SV=1	0.385	Down	0.000845	POLDIP2	42.033	27.7	28	7	7	0.592	0.583	0.489	1.681	1.393	1.251
Q9Y2V2	Calcium-regulated heat-stable protein 1 OS=Homo sapiens OX=9606 GN=CARHSP1 PE=1 SV=2	1.532	Up	0.000279	CARHSP1	15.892	51.7	33	3	3	1.291	1.249	1.148	0.809	0.793	0.806
Q9Y305	"Acyl-coenzyme A thioesterase 9, mitochondrial OS=Homo sapiens OX=9606 GN=ACOT9 PE=1 SV=2"	0.663	Down	0.00532	ACOT9	49.901	38.3	78	12	12	0.77	0.813	0.958	1.363	1.2	1.27
Q9Y316	Protein MEMO1 OS=Homo sapiens OX=9606 GN=MEMO1 PE=1 SV=1	2.522	Up	0.01	MEMO1	33.733	43.1	37	6	6	1.329	0.871	1.54	0.409	0.501	0.573
Q9Y3A5	Ribosome maturation protein SBDS OS=Homo sapiens OX=9606 GN=SBDS PE=1 SV=4	2.073	Up	0.0105	SBDS	28.763	29.6	38	5	5	1.413	1.046	1.608	0.538	0.689	0.735
Q9Y3B4	Splicing factor 3B subunit 6 OS=Homo sapiens OX=9606 GN=SF3B6 PE=1 SV=1	0.405	Down	0.000621	SF3B6	14.585	39.2	32	4	4	0.69	0.51	0.554	1.467	1.488	1.373
Q9Y3B6	ER membrane protein complex subunit 9 OS=Homo sapiens OX=9606 GN=EMC9 PE=1 SV=3	0.377	Down	0.0034	EMC9	23.061	13.9	16	2	2	0.487		0.383	1.215	1.215	1.028
Q9Y3B7	"39S ribosomal protein L11, mitochondrial OS=Homo sapiens OX=9606 GN=MRPL11 PE=1 SV=1"	0.654	Down	0.00212	MRPL11	20.683	41.1	57	6	6	0.828	0.81	0.779	1.276	1.323	1.098
Q9Y3B8	"Oligoribonuclease, mitochondrial OS=Homo sapiens OX=9606 GN=REXO2 PE=1 SV=3"	1.586	Up	0.0466	REXO2	26.832	14.3	12	2	2	1.296	1.265	1.248	0.917	0.838	0.646
Q9Y3D0	Cytosolic iron-sulfur assembly component 2B OS=Homo sapiens OX=9606 GN=CIAO2B PE=1 SV=1	1.973	Up	0.00304	CIAO2B	17.663	63.2	54	6	6	1.157	1.174	1.287	0.495	0.649	0.69
Q9Y3D3	"28S ribosomal protein S16, mitochondrial OS=Homo sapiens OX=9606 GN=MRPS16 PE=1 SV=1"	0.524	Down	0.00194	MRPS16	15.345	43.1	19	5	5	0.627	0.645	0.684	1.071	1.435	1.224
Q9Y3D8	Adenylate kinase isoenzyme 6 OS=Homo sapiens OX=9606 GN=AK6 PE=1 SV=1	2.186	Up	0.0152	AK6	20.061	36	10	3	3	1.355	1.205	1.562		0.525	0.732
Q9Y3E0	Vesicle transport protein GOT1B OS=Homo sapiens OX=9606 GN=GOLT1B PE=1 SV=1	1.852	Up	0.000777	GOLT1B	15.425	25.4	23	4	4	1.424	1.372	1.628	0.793	0.856	0.74
Q9Y3P9	Rab GTPase-activating protein 1 OS=Homo sapiens OX=9606 GN=RABGAP1 PE=1 SV=3	1.605	Up	0.0179	RABGAP1	121.74	11	46	7	7	1.257	1.23	1.03	0.743	0.727	0.721
Q9Y450	HBS1-like protein OS=Homo sapiens OX=9606 GN=HBS1L PE=1 SV=1	2.062	Up	0.000319	HBS1L	75.472	26.3	55	11	11	1.531	1.415	1.413	0.631	0.717	0.766
Q9Y490	Talin-1 OS=Homo sapiens OX=9606 GN=TLN1 PE=1 SV=3	2.19	Up	5.92e-05	TLN1	269.76	36.3	496	54	54	1.454	1.393	1.331	0.635	0.597	0.676
Q9Y4B6	DDB1- and CUL4-associated factor 1 OS=Homo sapiens OX=9606 GN=DCAF1 PE=1 SV=3	0.629	Down	0.00697	DCAF1	169.01	14.6	81	15	15	0.856	0.69	0.865	1.284	1.393	1.156
Q9Y4E1	WASH complex subunit 2C OS=Homo sapiens OX=9606 GN=WASHC2C PE=1 SV=4	1.771	Up	0.0275	WASHC2C	144.91	18.2	11	15	3	1.308		1.226		0.65	0.781
Q9Y4H2	Insulin receptor substrate 2 OS=Homo sapiens OX=9606 GN=IRS2 PE=1 SV=2	2.248	Up	0.000962	IRS2	137.33	14.9	45	11	11	1.388	1.401	1.24	0.54	0.549	0.703
Q9Y4L1	Hypoxia up-regulated protein 1 OS=Homo sapiens OX=9606 GN=HYOU1 PE=1 SV=1	2.036	Up	0.000161	HYOU1	111.33	48.5	460	36	36	0.969	1.13	1.075	0.527	0.537	0.495
Q9Y4P1	Cysteine protease ATG4B OS=Homo sapiens OX=9606 GN=ATG4B PE=1 SV=2	1.976	Up	0.000244	ATG4B	44.294	32.6	56	8	8	1.375	1.34	1.274	0.735	0.667	0.617
Q9Y508	E3 ubiquitin-protein ligase RNF114 OS=Homo sapiens OX=9606 GN=RNF114 PE=1 SV=1	1.585	Up	0.00518	RNF114	25.694	36.4	27	5	5	1.406	1.161	1.094	0.763	0.816	0.731
Q9Y5A9	YTH domain-containing family protein 2 OS=Homo sapiens OX=9606 GN=YTHDF2 PE=1 SV=2	1.706	Up	0.00406	YTHDF2	62.333	16.2	38	7	6	1.345	1.305	1.02	0.709	0.739	0.703
Q9Y5B0	RNA polymerase II subunit A C-terminal domain phosphatase OS=Homo sapiens OX=9606 GN=CTDP1 PE=1 SV=3	0.463	Down	2.3e-05	CTDP1	104.4	20.3	38	11	11	0.645	0.625	0.593	1.286	1.403	1.333
Q9Y5J7	Mitochondrial import inner membrane translocase subunit Tim9 OS=Homo sapiens OX=9606 GN=TIMM9 PE=1 SV=1	0.652	Down	0.00664	TIMM9	10.378	34.8	33	2	2	0.654	0.649	0.606	1.091	0.998	0.837
Q9Y5J9	Mitochondrial import inner membrane translocase subunit Tim8 B OS=Homo sapiens OX=9606 GN=TIMM8B PE=1 SV=1	0.41	Down	0.00164	TIMM8B	9.3435	49.4	22	3	3	0.597	0.668	0.474	1.561	1.419	1.258
Q9Y5K5	Ubiquitin carboxyl-terminal hydrolase isozyme L5 OS=Homo sapiens OX=9606 GN=UCHL5 PE=1 SV=3	0.403	Down	0.000135	UCHL5	37.606	35	54	7	7	0.643	0.624	0.676	1.789	1.566	1.47
Q9Y5K6	CD2-associated protein OS=Homo sapiens OX=9606 GN=CD2AP PE=1 SV=1	1.694	Up	0.0022	CD2AP	71.45	21.6	47	8	8	1.32	1.267	1.342	0.677	0.875	0.768
Q9Y5L4	Mitochondrial import inner membrane translocase subunit Tim13 OS=Homo sapiens OX=9606 GN=TIMM13 PE=1 SV=1	0.459	Down	0.00424	TIMM13	10.5	47.4	26	3	3	0.791	0.811	0.617	1.935	1.52	1.384
Q9Y5S2	Serine/threonine-protein kinase MRCK beta OS=Homo sapiens OX=9606 GN=CDC42BPB PE=1 SV=2	1.733	Up	0.0001	CDC42BPB	194.31	19.2	131	22	22	1.25	1.193	1.199	0.731	0.657	0.713
Q9Y5X1	Sorting nexin-9 OS=Homo sapiens OX=9606 GN=SNX9 PE=1 SV=1	2.232	Up	0.00278	SNX9	66.591	23.2	44	9	9	1.484	1.418	1.055	0.639	0.606	0.528
Q9Y5Y2	Cytosolic Fe-S cluster assembly factor NUBP2 OS=Homo sapiens OX=9606 GN=NUBP2 PE=1 SV=1	1.838	Up	0.00346	NUBP2	28.825	29.9	41	4	4	1.107	1.493	1.246	0.655	0.68	0.758
Q9Y5Y6	Suppressor of tumorigenicity 14 protein OS=Homo sapiens OX=9606 GN=ST14 PE=1 SV=2	0.547	Down	0.0235	ST14	94.769	13.8	66	8	8	0.597	0.899	0.745	1.525	1.513	1.057
Q9Y5Z4	Heme-binding protein 2 OS=Homo sapiens OX=9606 GN=HEBP2 PE=1 SV=1	1.779	Up	0.00168	HEBP2	22.875	25.9	16	3	2	1.536	1.287	1.209	0.738	0.734	0.794
Q9Y613	FH1/FH2 domain-containing protein 1 OS=Homo sapiens OX=9606 GN=FHOD1 PE=1 SV=3	1.855	Up	0.000603	FHOD1	126.55	17.3	48	12	12	1.423	1.342	1.291	0.735	0.655	0.796
Q9Y624	Junctional adhesion molecule A OS=Homo sapiens OX=9606 GN=F11R PE=1 SV=1	0.532	Down	0.003	F11R	32.583	32.1	53	6	6	0.592	0.663	0.672	1.21	1.389	1.023
Q9Y653	Adhesion G-protein coupled receptor G1 OS=Homo sapiens OX=9606 GN=ADGRG1 PE=1 SV=2	1.657	Up	0.000195	ADGRG1	77.737	13.7	54	6	6	1.131	1.245	1.215	0.73	0.749	0.688
Q9Y678	Coatomer subunit gamma-1 OS=Homo sapiens OX=9606 GN=COPG1 PE=1 SV=1	1.702	Up	0.000396	COPG1	97.717	42.7	234	25	22	1.244	1.176	1.171	0.645	0.715	0.75
Q9Y696	Chloride intracellular channel protein 4 OS=Homo sapiens OX=9606 GN=CLIC4 PE=1 SV=4	3.651	Up	1.53e-05	CLIC4	28.772	65.2	135	14	14	1.65	1.535	1.412	0.432	0.415	0.412
Q9Y6B6	GTP-binding protein SAR1b OS=Homo sapiens OX=9606 GN=SAR1B PE=1 SV=1	3.915	Up	0.0156	SAR1B	22.41	48.5	29	7	5	1.348	1.51	1.801	0.176	0.503	0.511
Q9Y6H1	Coiled-coil-helix-coiled-coil-helix domain-containing protein 2 OS=Homo sapiens OX=9606 GN=CHCHD2 PE=1 SV=1	1.891	Up	0.0018	CHCHD2	15.512	31.1	50	3	3	1.43	1.574	1.455	0.898	0.784	0.676
Q9Y6I3	Epsin-1 OS=Homo sapiens OX=9606 GN=EPN1 PE=1 SV=2	1.915	Up	0.00158	EPN1	60.293	23.6	84	8	8	1.17	1.337	1.474	0.632	0.757	0.69
Q9Y6K5	2'-5'-oligoadenylate synthase 3 OS=Homo sapiens OX=9606 GN=OAS3 PE=1 SV=3	3.032	Up	0.000177	OAS3	121.17	12.2	44	9	8	1.734	1.36	1.427	0.509	0.464	0.518
Q9Y6M1	Insulin-like growth factor 2 mRNA-binding protein 2 OS=Homo sapiens OX=9606 GN=IGF2BP2 PE=1 SV=2	1.823	Up	0.000177	IGF2BP2	66.121	27.5	99	13	12	1.191	1.226	1.073	0.648	0.615	0.651
