# Supplementary material for: Ibrutinib reverses IL-6-induced osimertinib resistance through inhibition of Laminin α5/FAK signaling
Source: Commun Biol. 2022 Feb 23;5:155. doi: 10.1038/s42003-022-03111-7 (PMC8866396; doi:10.1038/s42003-022-03111-7)
Supplement: Supplementary file 6 — Supplementary Data 3 [file 42003_2022_3111_MOESM6_ESM.xlsx]

## Sheet: Chemical Data-510cpds
Catalog Number	Product Name	Barcode	Plate Location	Rack Number	Target	Pathway	Information	M.w.	CAS Number	DMSO (mg/mL)Max Solubility	DMSO (mM)Max Solubility	water (mg/mL)Max Solubility	water (mM)Max Solubility	URL	Formula	Form	Synonyms	SMILES	ALogP	HBA_Count	HBD_Count	RotatableBond
S1005	Axitinib	54420912	a2	L2000-01	c-Kit,PDGFR,VEGFR	Protein Tyrosine Kinase	Axitinib is a multi-target inhibitor of VEGFR1, VEGFR2, VEGFR3, PDGFRβ and c-Kit with IC50 of 0.1 nM, 0.2 nM, 0.1-0.3 nM, 1.6 nM and 1.7 nM in Porcine aorta endothelial cells, respectively.	386.47	319460-85-0	35	90.5633	<1		http://selleckchem.com/products/Axitinib.html	C22H18N4OS	free base	AG 013736	CNC(=O)C1=CC=CC=C1SC2=CC3=C(C=C2)C(=N[NH]3)\C=C\C4=CC=CC=N4	4.492	3	2	5
S1011	Afatinib (BIBW2992)	46111512	b2	L2000-01	EGFR,HER2	Protein Tyrosine Kinase	Afatinib (BIBW2992) inhibits EGFR/ErbB irreversibly in vitro with IC50 of 0.5, 0.4, 10, 14, 1 nM for EGFRwt, EGFR L858R , EGFR L858R/T790M ErbB2 (HER2) and ErbB4 (HER4), respectively.	485.94	439081-18-2	97	199.613	<1		http://selleckchem.com/products/BIBW2992.html	C24H25ClFN5O3	Free Base	N/A	CN(C)C/C=C/C(=O)NC1=CC2=C(NC3=CC=C(F)C(=C3)Cl)N=CN=C2C=C1OC4CCOC4	3.917	5	2	8
S1013	Bortezomib (PS-341)	54455089	c2	L2000-01	Proteasome	Proteases	Bortezomib (PS-341) is a potent 20S proteasome inhibitor with Ki of 0.6 nM. It exhibits favorable selectivity towards tumor cells over normal cells.	384.24	179324-69-7	76	197.793	<1		http://selleckchem.com/products/Bortezomib.html	C19H25BN4O4	Free Base	LDP-341, MLM341	CC(C)CC(NC(=O)C(CC1=CC=CC=C1)NC(=O)C2=NC=CN=C2)B(O)O	2.183	4	2	9
S1014	Bosutinib (SKI-606)	45506735	d2	L2000-01	Src	Angiogenesis	Bosutinib (SKI-606) is a novel, dual Src/Abl inhibitor with IC50 of 1.2 nM and 1 nM in cell-free assays, respectively.	530.45	380843-75-4	100	188.519	<1		http://selleckchem.com/products/Bosutinib.html	C26H29Cl2N5O3	free base	N/A	COC1=C(Cl)C=C(Cl)C(=C1)NC2=C(C=NC3=CC(=C(OC)C=C23)OCCCN4CCN(C)CC4)C#N	4.883	4	1	9
S1021	Dasatinib	54412424	e2	L2000-01	Bcr-Abl,c-Kit,Src	Angiogenesis	Dasatinib is a novel, potent and multi-targeted inhibitor that targets Abl, Src and c-Kit, with IC50 of <1 nM, 0.8 nM and 79 nM in cell-free assays, respectively.	488.01	302962-49-8	98	200.816	<1		http://selleckchem.com/products/Dasatinib.html	C22H26ClN7O2S	free base	BMS-354825	CC1=NC(=CC(=N1)N2CCN(CCO)CC2)NC3=NC=C(S3)C(=O)NC4=C(Cl)C=CC=C4C	3.439	4	3	7
S1022	Ridaforolimus (Deforolimus, MK-8669)	54442498	f2	L2000-01	mTOR	PI3K/Akt/mTOR	Ridaforolimus (Deforolimus, MK-8669) is a selective mTOR inhibitor with IC50 of 0.2 nM in HT-1080 cell line while not classified as a prodrug, mTOR inhibition and FKBP12 binding is similar to rapamycin. Phase 3.	990.21	572924-54-0	198	199.958	<1		http://selleckchem.com/products/Deforolimus.html	C53H84NO14P	free base	AP23573	COC1CC(CCC1O[P](C)(C)=O)CC(C)C2CC(=O)C(C)\C=C(C)\C(O)C(OC)C(=O)C(C)CC(C)/C=C/C=C/C=C(C)/C(CC3CCC(C)C(O)(O3)C(=O)C(=O)N4CCCCC4C(=O)O2)OC	6.303	12	1	8
S1025	Gefitinib (ZD1839)	54337347	g2	L2000-01	EGFR	Protein Tyrosine Kinase	Gefitinib (ZD-1839) is an EGFR inhibitor for Tyr1173, Tyr992, Tyr1173 and Tyr992 in the NR6wtEGFR and NR6W cells with IC50 of 37 nM, 37nM, 26 nM and 57 nM, respectively.	446.9	184475-35-2	89	199.15	<1		http://selleckchem.com/products/Gefitinib.html	C22H24ClFN4O3	free base	N/A	COC1=C(OCCCN2CCOCC2)C=C3C(=NC=NC3=C1)NC4=CC=C(F)C(=C4)Cl	4.203	5	1	8
S1026	Imatinib Mesylate (STI571)	54431031	h2	L2000-01	Bcr-Abl,c-Kit,PDGFR	Protein Tyrosine Kinase	Imatinib Mesylate (STI571) is an orally bioavailability mesylate salt of Imatinib, which is a multi-target inhibitor of v-Abl, c-Kit and PDGFR with IC50 of 0.6 μM, 0.1 μM and 0.1 μM in cell-free or cell-based assays, respectively.	589.71	220127-57-1	118	200.098	118	200.098	http://selleckchem.com/products/Imatinib-Mesylate.html	C30H35N7O4S	Mesylate	CGP-57148B, ST-1571 Mesylate	CN1CCN(CC1)CC2=CC=C(C=C2)C(=O)NC3=CC=C(C)C(=C3)NC4=NC=CC(=N4)C5=CC=CN=C5.C[S](O)(=O)=O	3.806	4	2	7
S1028	Lapatinib (GW-572016) Ditosylate	55207558	a3	L2000-01	EGFR,HER2	Protein Tyrosine Kinase	Lapatinib (GW-572016) Ditosylate is a potent EGFR and ErbB2 inhibitor with IC50 of 10.8 and 9.2 nM in cell-free assays, respectively.	925.46	388082-77-7	100	108.054	<1		http://selleckchem.com/products/Lapatinib-Ditosylate.html	C43H42ClFN4O10S3	Ditosylat	N/A	CC1=CC=C(C=C1)[S](O)(=O)=O.CC2=CC=C(C=C2)[S](O)(=O)=O.C[S](=O)(=O)CCNCC3=CC=C(O3)C4=CC=C5N=CN=C(NC6=CC=C(OCC7=CC=CC(=C7)F)C(=C6)Cl)C5=C4	9.339	6	2	13
S1033	Nilotinib (AMN-107)	55418583	b3	L2000-01	Bcr-Abl	Angiogenesis	Nilotinib (AMN-107) is a selective Bcr-Abl inhibitor with IC50 less than 30 nM in Murine myeloid progenitor cells.	529.52	641571-10-0	27	50.9896	<1		http://selleckchem.com/products/Nilotinib.html	C28H22F3N7O	free base	N/A	CC1=C[N](C=N1)C2=CC(=CC(=C2)C(F)(F)F)NC(=O)C3=CC=C(C)C(=C3)NC4=NC=CC(=N4)C5=CN=CC=C5	5.084	5	2	7
S1035	Pazopanib HCl (GW786034 HCl)	49528267	c3	L2000-01	c-Kit,PDGFR,VEGFR	Protein Tyrosine Kinase	Pazopanib HCl (GW786034 HCl) is a novel multi-target inhibitor of VEGFR1, VEGFR2, VEGFR3, PDGFR, FGFR, c-Kit and c-Fms with IC50 of 10 nM, 30 nM, 47 nM, 84 nM, 74 nM, 140 nM and 146 nM in cell-free assays, respectively.	473.98	635702-64-6	17	35.8665	<1		http://selleckchem.com/products/Pazopanib-Hydrochloride.html	C21H24ClN7O2S	Hydrochloride	N/A	Cl.C[N]1N=C2C=C(C=CC2=C1C)N(C)C3=NC(=NC=C3)NC4=CC=C(C)C(=C4)[S](N)(=O)=O	4.123	5	2	5
S1040	Sorafenib Tosylate	45893230	d3	L2000-01	PDGFR,Raf,VEGFR	MAPK	Sorafenib Tosylate is a multikinase inhibitor of Raf-1, B-Raf and VEGFR-2 with IC50 of 6 nM, 22 nM and 90 nM in cell-free assays, respectively.	637.03	475207-59-1	127	199.363	0.01	0.0156978	http://selleckchem.com/products/Sorafenib-Tosylate.html	C28H24ClF3N4O6S	Tosylate	Bay 43-9006	CNC(=O)C1=CC(=CC=N1)OC2=CC=C(NC(=O)NC3=CC=C(Cl)C(=C3)C(F)(F)F)C=C2.CC4=CC=C(C=C4)[S](O)(=O)=O	5.824	4	3	7
S1042	Sunitinib Malate	54485269	e3	L2000-01	c-Kit,PDGFR,VEGFR	Protein Tyrosine Kinase	Sunitinib Malate is a multi-targeted RTK inhibitor targeting VEGFR2 (Flk-1) and PDGFRβ with IC50 of 80 nM and 2 nM in cell-free assays, and also inhibits c-Kit.	532.56	341031-54-7	15	28.1658	<1		http://selleckchem.com/products/Sunitinib-Malate-(Sutent).html	C26H33FN4O7	Malate	N/A	CCN(CC)CCNC(=O)C1=C(C)[NH]C(=C1C)/C=C/2C(=O)NC3=CC=C(F)C=C23.OC(CC(O)=O)C(O)=O	-1.049	4	4	10
S1044	Temsirolimus (CCI-779, NSC 683864)	55447035	f3	L2000-01	mTOR	PI3K/Akt/mTOR	Temsirolimus (CCI-779, NSC 683864) is a specific mTOR inhibitor with IC50 of 1.76 μM in a cell-free assay.	1030.29	162635-04-3	67	65.0302	<1		http://selleckchem.com/products/Temsirolimus.html	C56H87NO16	free base	N/A	COC1CC(CCC1OC(=O)C(C)(CO)CO)CC(C)C2CC(=O)C(C)\C=C(C)\C(O)C(OC)C(=O)C(C)CC(C)/C=C/C=C/C=C(C)/C(CC3CCC(C)C(O)(O3)C(=O)C(=O)N4CCCCC4C(=O)O2)OC	6.039	12	3	11
S1047	Vorinostat (SAHA, MK0683)	54488645	g3	L2000-01	Autophagy,HDAC	Epigenetics	Vorinostat (suberoylanilide hydroxamic acid, SAHA) is an HDAC inhibitor with IC50 of ~10 nM in a cell-free assay.	264.3	149647-78-9	52	196.746	<1		http://selleckchem.com/products/Vorinostat-saha.html	C14H20N2O3	free base	SAHA, MK0683, suberoylanilide hydroxamic acid	ONC(=O)CCCCCCC(=O)NC1=CC=CC=C1	2.005	2	2	8
S1053	Entinostat (MS-275)	54441962	h3	L2000-01	HDAC	Epigenetics	Entinostat (MS-275) strongly inhibits HDAC1 and HDAC3 with IC50 of 0.51 μM and 1.7 μM in cell-free assays, compared with HDACs 4, 6, 8, and 10. Phase 3.	376.41	209783-80-2	75	199.251	<1		http://selleckchem.com/products/MS-275.html	C21H20N4O3	free base	SNDX-275	NC1=CC=CC=C1NC(=O)C2=CC=C(CNC(=O)OCC3=CN=CC=C3)C=C2	2.071	4	3	7
S1055	Enzastaurin (LY317615)	45916306	a4	L2000-01	PKC	TGF-beta/Smad	Enzastaurin (LY317615) is a potent PKCβ selective inhibitor with IC50 of 6 nM in cell-free assays, 6- to 20-fold selectivity against PKCα, PKCγ and PKCε. Phase 3.	515.61	170364-57-5	30	58.1835	<1		http://selleckchem.com/products/Enzastaurin.html	C32H29N5O2	free base	N/A	C[N]1C=C(C2=CC=CC=C12)C3=C(C(=O)NC3=O)C4=C[N](C5CCN(CC5)CC6=NC=CC=C6)C7=CC=CC=C47	4.32	3	1	5
S1060	Olaparib (AZD2281, Ku-0059436)	55436778	b4	L2000-01	PARP	DNA Damage	Olaparib (AZD2281, KU0059436) is a selective inhibitor of PARP1/2 with IC50 of 5 nM/1 nM in cell-free assays, 300-times less effective against tankyrase-1.	434.46	763113-22-0	86	197.947			http://selleckchem.com/products/AZD2281(Olaparib).html	C24H23FN4O3	free base	N/A	FC1=C(C=C(CC2=NNC(=O)C3=C2C=CC=C3)C=C1)C(=O)N4CCN(CC4)C(=O)C5CC5	2.127	4	1	4
S1064	Masitinib (AB1010)	55527958	c4	L2000-01	c-Kit,PDGFR	Protein Tyrosine Kinase	Masitinib is a novel inhibitor for Kit and PDGFRα/β with IC50 of 200 nM and 540 nM/800 nM, weak inhibition to ABL and c-Fms. Phase 3.	498.64	790299-79-5	100	200.545	<1		http://selleckchem.com/products/Masitinib-(AB1010).html	C28H30N6OS	free base	N/A	CN1CCN(CC1)CC2=CC=C(C=C2)C(=O)NC3=CC(=C(C)C=C3)NC4=NC(=CS4)C5=CC=CN=C5	4.475	3	2	7
S1068	Crizotinib (PF-02341066)	45919816	d4	L2000-01	ALK,c-Met	Protein Tyrosine Kinase	Crizotinib (PF-02341066) is a potent inhibitor of c-Met and ALK with IC50 of 11 nM and 24 nM in cell-based assays, respectively.	450.34	877399-52-5	9	19.9849	<1		http://selleckchem.com/products/PF-2341066.html	C21H22Cl2FN5O	free base	N/A	CC(OC1=C(N)N=CC(=C1)C2=C[N](N=C2)C3CCNCC3)C4=C(Cl)C=CC(=C4Cl)F	3.693	3	2	5
S1082	Vismodegib (GDC-0449)	55453333	e4	L2000-01	Hedgehog/Smoothened	Stem Cells & Wnt	Vismodegib (GDC-0449) is a potent, novel and specific hedgehog inhibitor with IC50 of 3 nM and also inhibits P-gp with IC50 of 3.0 μM in a cell-free assay.	421.3	879085-55-9	84	199.383	<1		http://selleckchem.com/products/GDC-0449.html	C19H14Cl2N2O3S	free base	N/A	C[S](=O)(=O)C1=CC=C(C(=C1)Cl)C(=O)NC2=CC(=C(Cl)C=C2)C3=NC=CC=C3	4.265	4	1	4
S1085	Belinostat (PXD101)	54413136	f4	L2000-01	HDAC	Epigenetics	Belinostat (PXD101) is a novel HDAC inhibitor with IC50 of 27 nM in a cell-free assay, with activity demonstrated in cisplatin-resistant tumors.	318.35	414864-00-9	64	201.037	<1		http://selleckchem.com/products/Belinostat.html	C15H14N2O4S	free base	NSC726630, PX-105684	ONC(=O)/C=C/C1=CC(=CC=C1)[S](=O)(=O)NC2=CC=CC=C2	1.8	3	2	5
S1098	Rucaparib (AG-014699,PF-01367338) phosphate	54357356	g4	L2000-01	PARP	DNA Damage	Rucaparib (AG-014699, PF-01367338) is an inhibitor of PARP with Ki of 1.4 nM for PARP1 in a cell-free assay, also showing binding affinity to eight other PARP domains. Phase 3.	421.36	459868-92-9	84	199.354	<1		http://selleckchem.com/products/AG-014699.html	C19H21FN3O5P	Phosphate	N/A	CNCC1=CC=C(C=C1)C2=C3CCNC(=O)C4=CC(=CC(=C34)[NH]2)F.O[P](O)(O)=O	2.49	1	3	3
S1119	Cabozantinib (XL184, BMS-907351)	54432285	h4	L2000-01	c-Met,VEGFR	Protein Tyrosine Kinase	Cabozantinib (XL184, BMS-907351) is a potent VEGFR2 inhibitor with IC50 of 0.035 nM and also inhibits c-Met, Ret, Kit, Flt-1/3/4, Tie2, and AXL with IC50 of 1.3 nM, 4 nM, 4.6 nM, 12 nM/11.3 nM/6 nM, 14.3 nM and 7 nM in cell-free assays, respectively.	501.51	849217-68-1	100	199.398	<1		http://selleckchem.com/products/XL184.html	C28H24FN3O5	Free Base	N/A	COC1=CC2=C(C=C1OC)C(=CC=N2)OC3=CC=C(NC(=O)C4(CC4)C(=O)NC5=CC=C(F)C=C5)C=C3	4.342	6	2	8
S1120	Everolimus (RAD001)	55203019	a5	L2000-01	mTOR	PI3K/Akt/mTOR	Everolimus (RAD001) is an mTOR inhibitor of FKBP12 with IC50 of 1.6-2.4 nM in a cell-free assay.	958.22	159351-69-6	100	104.36	<1		http://selleckchem.com/products/Everolimus(RAD001).html	C53H83NO14	free base	N/A	COC1CC(CCC1OCCO)CC(C)C2CC(=O)C(C)\C=C(C)\C(O)C(OC)C(=O)C(C)CC(C)/C=C/C=C/C=C(C)/C(CC3CCC(C)C(O)(O3)C(=O)C(=O)N4CCCCC4C(=O)O2)OC	6.164	11	2	9
S1150	Paclitaxel	54463586	b5	L2000-01	Autophagy,Microtubule Associated	Cytoskeletal Signaling	Paclitaxel is a microtubule polymer stabilizer with IC50 of 0.1 pM in human endothelial cells.	853.91	33069-62-4	171	200.255	<1		http://selleckchem.com/products/Paclitaxel(Taxol).html	C47H51NO14	free base	NSC 125973	CC(=O)OC1C(=O)C2(C)C(O)CC3OCC3(OC(C)=O)C2C(OC(=O)C4=CC=CC=C4)C5(O)CC(OC(=O)C(O)C(NC(=O)C6=CC=CC=C6)C7=CC=CC=C7)C(=C1C5(C)C)C	3.055	11	3	14
S1156	Capecitabine	45998959	c5	L2000-01	DNA/RNA Synthesis	DNA Damage	Capecitabine is a tumor-selective fluoropyrimidine carbamate, which achieves higher intratumoral 5-FU level with lower toxicity than 5-FU.	359.35	154361-50-9	72	200.362	6	16.6968	http://selleckchem.com/products/Capecitabine(Xeloda).html	C15H22FN3O6	free base	RO 09-1978	CCCCCOC(=O)NC1=NC(=O)N(C=C1F)C2OC(C)C(O)C2O	0.82	5	3	7
S1164	Lenvatinib (E7080)	55219721	d5	L2000-01	VEGFR	Protein Tyrosine Kinase	Lenvatinib (E7080) is a multi-target inhibitor, mostly for VEGFR2(KDR)/VEGFR3(Flt-4) with IC50 of 4 nM/5.2 nM, less potent against VEGFR1/Flt-1, ~10-fold more selective for VEGFR2/3 against FGFR1, PDGFRα/β in cell-free assays. Phase 3.	426.85	417716-92-8	40	93.7097	<1		http://selleckchem.com/products/E7080.html	C21H19ClN4O4	free base	N/A	COC1=C(C=C2C(=CC=NC2=C1)OC3=CC(=C(NC(=O)NC4CC4)C=C3)Cl)C(N)=O	2.832	5	3	6
S1178	Regorafenib (BAY 73-4506)	55208029	e5	L2000-01	c-RET,VEGFR	Protein Tyrosine Kinase	Regorafenib (BAY 73-4506) is a multi-target inhibitor for VEGFR1, VEGFR2, VEGFR3, PDGFRβ, Kit, RET and Raf-1 with IC50 of 13 nM/4.2 nM/46 nM, 22 nM, 7 nM, 1.5 nM and 2.5 nM in cell-free assays, respectively.	482.82	755037-03-7	97	200.903	<1		http://selleckchem.com/products/BAY-73-4506.html	C21H15ClF4N4O3	free base	Fluoro-Sorafenib	CNC(=O)C1=CC(=CC=N1)OC2=CC(=C(NC(=O)NC3=CC=C(Cl)C(=C3)C(F)(F)F)C=C2)F	4.381	4	3	6
S1183	Danoprevir (ITMN-191)	45536700	f5	L2000-01	HCV Protease	Proteases	Danoprevir(ITMN-191) is a peptidomimetic inhibitor of the NS3/4A protease of hepatitis C virus (HCV) with IC50 of 0.2-3.5 nM, inhibition effect for HCV genotypes 1A/1B/4/5/6 is ~10-fold higher than 2B/3A. Phase 2.	731.83	850876-88-9	144	196.767	<1		http://selleckchem.com/products/Danoprevir.html	C35H46FN5O9S	free base	RG7227	CC(C)(C)OC(=O)NC1CCCCC\C=C/C2CC2(NC(=O)C3CC(CN3C1=O)OC(=O)N4CC5=C(C4)C(=CC=C5)F)C(=O)N[S](=O)(=O)C6CC6	2.922	9	3	8
S1188	Anastrozole	47458252	g5	L2000-01	Aromatase	Endocrinology & Hormones	Anastrozole is a third-generation nonsteroidal selective aromatase inhibitor. It may offer greater selectivity compared with other aromatase inhibitors, being without any intrinsic endocrine effects and with no apparent effect on the synthesis of adrenal steroids.	293.37	120511-73-1	59	201.111	<1		http://selleckchem.com/products/Anastrozole.html	C17H19N5	free base	ZD-1033	CC(C)(C#N)C1=CC(=CC(=C1)C[N]2C=NC=N2)C(C)(C)C#N	2.965	2	0	4
S1189	Aprepitant	55533824	h5	L2000-01	Substance P	Others	Aprepitant is a potent and selective neurokinin-1 receptor antagonist with IC50 of 0.1 nM.	534.43	170729-80-3	107	200.213	<1		http://selleckchem.com/products/Aprepitant.html	C23H21F7N4O3	free base	MK-0869, L-754030	CC(OC1OCCN(CC2=NNC(=O)N2)C1C3=CC=C(F)C=C3)C4=CC(=CC(=C4)C(F)(F)F)C(F)(F)F	4.635	4	2	8
S1191	Fulvestrant	45532371	a6	L2000-01	Estrogen/progestogen Receptor	Endocrinology & Hormones	Fulvestrant is an estrogen receptor (ER) antagonist with IC50 of 0.94 nM in a cell-free assay.	606.77	129453-61-8	100	164.807	<1		http://selleckchem.com/products/Fulvestrant.html	C32H47F5O3S	free base	ICI-182780, ZD 9238	CC12CCC3C(C(CCCCCCCCC[S](=O)CCCC(F)(F)C(F)(F)F)CC4=C3C=CC(=C4)O)C1CCC2O	8.437	1	2	15
S1192	Raltitrexed	46051256	b6	L2000-01	DNA/RNA Synthesis	DNA Damage	Raltitrexed is a thymidylate synthase inhibitor with an IC50 of 9 nM for the inhibition of L1210 cell growth.	458.49	112887-68-0	91	198.478	<1		http://selleckchem.com/products/Raltitrexed.html	C21H22N4O6S	free base	ZD-1694	CN(CC1=CC2=C(C=C1)N=C(C)NC2=O)C3=CC=C(S3)C(=O)NC(CCC(O)=O)C(O)=O	1.528	5	2	9
S1199	Cladribine	54452405	c6	L2000-01	DNA/RNA Synthesis	DNA Damage	Cladribine is an adenosine deaminase inhibitor for U266, RPMI8226, and MM1.S cells with IC50 of approximately 2.43 μM, 0.75 μM, and 0.18 μM, respectively.	285.69	4291-63-8	57	199.517	<1		http://selleckchem.com/products/Cladribine.html	C10H12ClN5O3	free base	2-CdA, 2-chlorodeoxyadenosine	NC1=NC(=NC2=C1N=C[N]2C3CC(O)C(CO)O3)Cl	-0.259	4	3	2
S1207	Tivozanib (AV-951)	55585689	d6	L2000-01	c-Kit,PDGFR,VEGFR	Protein Tyrosine Kinase	Tivozanib (AV-951) is a potent and selective VEGFR inhibitor for VEGFR1/2/3 with IC50 of 30 nM/6.5 nM/15 nM, and also inhibits PDGFR and c-Kit, low activity observed against FGFR-1, Flt3, c-Met, EGFR and IGF-1R. Phase 3.	454.86	475108-18-0	20	43.9696	<1		http://selleckchem.com/products/AV-951.html	C22H19ClN4O5	free base	KRN-951	COC1=CC2=C(C=C1OC)C(=CC=N2)OC3=CC=C(NC(=O)NC4=NOC(=C4)C)C(=C3)Cl	4.039	7	2	6
S1208	Doxorubicin (Adriamycin) HCl	45994195	e6	L2000-01	Topoisomerase	DNA Damage	Doxorubicin (Adriamycin) HCl is an antibiotic agent that inhibits DNA topoisomerase II and induces DNA damage and apoptosis in tumor cells.	579.98	25316-40-9	100	172.42	20	34.4839	http://selleckchem.com/products/Adriamycin.html	C27H30ClNO11	Hydrochloride	NSC 123127	Cl.COC1=C2C(=O)C3=C(C(=C4CC(O)(CC(OC5CC(N)C(O)C(C)O5)C4=C3O)C(=O)CO)O)C(=O)C2=CC=C1	0.338	6	5	5
S1209	Fluorouracil (5-Fluoracil, 5-FU)	54498721	f6	L2000-01	DNA/RNA Synthesis	DNA Damage	Fluorouracil (5-Fluoracil, 5-FU) is a DNA/RNA synthesis inhibitor, which interrupts nucleotide synthetic by inhibiting thymidylate synthase (TS) in tumor cells.	130.08	51-21-8	26	199.877	<1		http://selleckchem.com/products/Adrucil(Fluorouracil).html	C4H3FN2O2	free base	NSC 19893	FC1=CNC(=O)NC1=O	-1.102	2	2	0
S1210	Methotrexate	46055281	g6	L2000-01	DHFR	Metabolism	Methotrexate (MTX), analog of folic acid, is a nonspecific inhibitor of the dihydrofolate reductase(DHFR) of bacteria and cancerous cells as well as normal cells. It forms an inactive ternary complex with DHFR and NADPH.	454.44	59-05-2	90	198.046	<1		http://selleckchem.com/products/Abitrexate.html	C20H22N8O5	free base	NCI-C04671	CN(CC1=NC2=C(N)N=C(N)N=C2N=C1)C3=CC=C(C=C3)C(=O)NC(CCC(O)=O)C(O)=O	0.114	7	3	9
S1212	Bendamustine HCl	54415705	h6	L2000-01	DNA/RNA Synthesis	DNA Damage	Bendamustine HCL is a DNA-damaging agent with IC50 of 50 μM in cell-free assay.	394.72	3543-75-7	78	197.608	2	5.06688	http://selleckchem.com/products/Bendamustine-Hydrochloride.html	C16H22Cl3N3O2	Hydrochloride	SDX-105 (Cytostasane) HCl	Cl.C[N]1C(=NC2=CC(=CC=C12)N(CCCl)CCCl)CCCC(O)=O	3.988	2	0	9
S1213	Nelarabine	54408793	a7	L2000-01	DNA/RNA Synthesis	DNA Damage	Nelarabine is a purine nucleoside analog and DNA synthesis inhibitor with IC50 from 0.067-2.15 μM in tumor cells.	297.27	121032-29-9	60	201.837	3	10.0918	http://selleckchem.com/products/Arranon.html	C11H15N5O5	free base	506U78	COC1=NC(=NC2=C1N=C[N]2C3OC(CO)C(O)C3O)N	-1.376	5	4	3
S1214	Bleomycin sulfate	45996426	b7	L2000-01	DNA/RNA Synthesis		Bleomycin Sulfate is a glycopeptide antibiotic and an anticancer agent for squamous cell carcinomas (SCC) with IC50 of 4 nM in UT-SCC-19A cells.	1512.62	9041-93-4	100	66			http://www.selleckchem.com/products/Bleomycin-sulfate.html	C55H85N17O25S4	Sulfate	Blenoxane	CC(O)C(NC(=O)C(C)C(O)C(C)NC(=O)C(NC(=O)C1=C(C)C(=NC(=N1)C(CC(N)=O)NCC(N)C(N)=O)N)C(OC2OC(CO)C(O)C(O)C2OC3OC(CO)C(O)C(OC(N)=O)C3O)C4=C[NH]C=N4)C(=O)NCCC5=NC(=CS5)C6=NC(=CS6)C(=O)NCCC[S+](C)C.O[S]([O-])(=O)=O
S1218	Clofarabine	45984583	c7	L2000-01	DNA/RNA Synthesis	DNA Damage	Clofarabine inhibits the enzymatic activities of ribonucleotide reductase (IC50 = 65 nM) and DNA polymerase.	303.68	123318-82-1	60	197.576	<1		http://selleckchem.com/products/Clofarabine.html	C10H11ClFN5O3	free base	N/A	NC1=C2N=C[N](C3OC(CO)C(O)C3F)C2=NC(=N1)Cl	-0.085	4	3	2
S1221	Dacarbazine	54416366	d7	L2000-01	DNA/RNA Synthesis	DNA Damage	Dacarbazine is a triazene derivative with antineoplastic activity. Dacarbazine alkylates and cross-links DNA during all phases of the cell cycle, resulting in disruption of DNA function, cell cycle arrest, and apoptosis used in the treatment of various cancers.	182.18	4342-03-4	12	65.8689	2	10.9782	http://selleckchem.com/products/Dacarbazine.html	C6H10N6O	free base	DTIC-Dome	CN(C)N=NC1=C(N=C[NH]1)C(N)=O	-0.344	4	2	3
S1223	Epirubicin HCl	55550280	e7	L2000-01	Topoisomerase	DNA Damage	Epirubicin HCl, a semisynthetic L-arabino derivative of doxorubicin, is an antineoplastic agent by inhibiting Topoisomerase.	579.98	56390-09-1	100	172.42	100	172.42	http://selleckchem.com/products/Ellence.html	C27H30ClNO11	Hydrochloride	4'-epidoxorubicin HCl	Cl.COC1=C2C(=O)C3=C(C(=C4CC(O)(CC(OC5CC(N)C(O)C(C)O5)C4=C3O)C(=O)CO)O)C(=O)C2=CC=C1	0.338	6	5	5
S1225	Etoposide	46137388	f7	L2000-01	Topoisomerase	DNA Damage	Etoposide is a semisynthetic derivative of podophyllotoxin, which inhibits DNA synthesis via topoisomerase II inhibition activity.	588.56	33419-42-0	100	169.906	<1		http://selleckchem.com/products/Etopophos.html	C29H32O13	free base	VP-16, VP-16213	COC1=CC(=CC(=C1O)OC)C2C3C(COC3=O)C(OC4OC5COC(C)OC5C(O)C4O)C6=C2C=C7OCOC7=C6	0.935	10	3	5
S1229	Fludarabine Phosphate	54418265	g7	L2000-01	DNA/RNA Synthesis	DNA Damage	Fludarabine Phosphate is an analogue of adenosine and deoxyadenosine, which is able to compete with dATP for incorporation into DNA and inhibit DNA synthesis.	365.21	75607-67-9	73	199.885	2	5.4763	http://selleckchem.com/products/Fludara.html	C10H13FN5O7P	Phosphate	F-ara-A (NSC 312887) Phosphate	NC1=NC(=NC2=C1N=C[N]2C3OC(CO[P](O)(O)=O)C(O)C3O)F	-1.384	5	3	4
S1231	Topotecan HCl	54426231	h7	L2000-01	Topoisomerase	DNA Damage	Topotecan HCl is a topoisomerase I inhibitor for MCF-7 Luc cells and DU-145 Luc cells with IC50 of 13 nM and 2 nM in cell-free assays, respectively.	457.91	119413-54-6	91	198.729	91	198.729	http://selleckchem.com/products/Topotecan-Hydrochloride.html	C23H24ClN3O5	Hydrochloride	NSC609699, Nogitecan HCl, SKFS 104864A	Cl.CCC1(O)C(=O)OCC2=C1C=C3N(CC4=C3N=C5C=CC(=C(CN(C)C)C5=C4)O)C2=O	1.959	4	1	3
S1237	Temozolomide	54520873	a8	L2000-01	DNA/RNA Synthesis,Autophagy	DNA Damage	Temozolomide is a monofunctional SN-1 alkylating agent that can modify nitrogen atoms in the DNA ring and the extracyclic oxygen group, chemically converted to MTIC and degrades to methyldiazonium cation, which transfers methyl groups to DNA at physiologic pH. A DNA damage inducer in L-1210 and L-1210/BCNU cells.	194.15	85622-93-1	38	195.725	<1		http://selleckchem.com/products/Methazolastone.html	C6H6N6O2	free base	CCRG81045, NSC 362856	CN1N=NC2=C(N=C[N]2C1=O)C(N)=O	0.052	5	1	1
S1238	Tamoxifen	55190653	b8	L2000-01	Estrogen/progestogen Receptor,Autophagy	Angiogenesis	Tamoxifen is an antagonist of the estrogen receptor in breast tissue.	371.51	10540-29-1	74	199.187	<1		http://selleckchem.com/products/Nolvadex.html	C32H37NO8	Free Base	ICI 46474	CC/C(C1=CC=CC=C1)=C(C2=CC=CC=C2)/C3=CC=C(OCCN(C)C)C=C3.OC(=O)CC(O)(CC(O)=O)C(O)=O	1.966	4	0	13
S1241	Vincristine sulfate	46000815	c8	L2000-01	Autophagy,Microtubule Associated	Cytoskeletal Signaling	Vincristine sulfate is an inhibitor of polymerization of microtubules by binding to tubulin with IC50 of 32 μM in a cell-free assay.	923.04	2068-78-2	100	108.338	60	65.0026	http://selleckchem.com/products/Vincristine-Sulfate.html	C46H58N4O14S	free base	Leurocristine	CCC1(O)CC2CN(CCC3=C([NH]C4=C3C=CC=C4)C(C2)(C(=O)OC)C5=CC6=C(C=C5OC)N(C=O)C7C(O)(C(OC(C)=O)C8(CC)C=CCN9CCC67C89)C(=O)OC)C1.O[S](O)(=O)=O	3.365	8	1	10
S1247	Leflunomide	54430864	d8	L2000-01	Dehydrogenase	Metabolism	Leflunomide is a pyrimidine synthesis inhibitor belonging to the DMARD, used as an immunosuppressant agent.	270.21	75706-12-6	54	199.845	<1		http://selleckchem.com/products/Leflunomide.html	C12H9F3N2O2	free base	HWA486	CC1=C(C=NO1)C(=O)NC2=CC=C(C=C2)C(F)(F)F	2.156	3	1	3
S1250	Enzalutamide (MDV3100)	54414094	e8	L2000-01	Androgen Receptor	Endocrinology & Hormones	Enzalutamide (MDV3100) is an androgen-receptor (AR) antagonist with IC50 of 36 nM in LNCaP cells.	464.44	915087-33-1	92	198.088	<1		http://selleckchem.com/products/MDV3100.html	C21H16F4N4O2S	free base	N/A	CNC(=O)C1=C(F)C=C(C=C1)N2C(=S)N(C(=O)C2(C)C)C3=CC=C(C#N)C(=C3)C(F)(F)F	4.954	2	1	4
S1255	Nepafenac	45977182	f8	L2000-01	COX	Neuronal Signaling	Nepafenac is a prodrug of amfenac that acts as an inhibitor of COX-1 and COX-2 activity, used in the treatment of pain and inflammation associated with cataract surgery.	254.28	78281-72-8	50	196.634	<1		http://selleckchem.com/products/Nepafenac.html	C15H14N2O2	free base	AHR 9434, AL 6515	NC(=O)CC1=CC=CC(=C1N)C(=O)C2=CC=CC=C2	1.524	2	2	4
S1261	Celecoxib	46068547	g8	L2000-01	COX	Neuronal Signaling	Celecoxib is a selective COX-2 inhibitor with IC50 of 40 nM in Sf9 cells.	381.37	169590-42-5	76	199.282	<1		http://selleckchem.com/products/Celecoxib.html	C17H14F3N3O2S	free base	SC 58635	CC1=CC=C(C=C1)C2=CC(=N[N]2C3=CC=C(C=C3)[S](N)(=O)=O)C(F)(F)F	4.428	3	1	4
S1267	Vemurafenib (PLX4032, RG7204)	46057181	h8	L2000-01	Raf	MAPK	Vemurafenib (PLX4032, RG7204) is a novel and potent inhibitor of B-RafV600E with IC50 of 31 nM in cell-free assay. 10-fold selective for B-RafV600E over wild-type B-Raf in enzymatic assays and the cellular selectivity can exceed 100-fold.	489.92	918504-65-1	97	197.992	<1		http://selleckchem.com/products/PLX-4032.html	C23H18ClF2N3O3S	free base	RO5185426	CCC[S](=O)(=O)NC1=CC=C(F)C(=C1F)C(=O)C2=C[NH]C3=NC=C(C=C23)C4=CC=C(Cl)C=C4	4.953	4	2	7
S1276	Adapalene	45894738	a9	L2000-01	Retinoid Receptor	Metabolism	Adapalene is a dual RAR and RXR agonist, used in the treatment of acne.	412.52	106685-40-9	8	19.393	<1		http://selleckchem.com/products/Adapalene.html	C28H28O3	free base	CD-271	COC1=C(C=C(C=C1)C2=CC3=C(C=C2)C=C(C=C3)C(O)=O)[C]45CC6[CH2][CH](C[CH]([CH2]6)C4)C5	6.279	2	0	4
S1278	Altretamine	45990959	b9	L2000-01	DNA alkylator	DNA Damage	Altretamine is an anti-neoplastic agent.	210.28	645-05-6	15	71.3335	<1		http://selleckchem.com/products/Altretamine.html	C9H18N6	free base	Hexamethylmelamine, NSC13875, ENT50852	CN(C)C1=NC(=NC(=N1)N(C)C)N(C)C	1.995	3	0	3
S1289	Carmofur	54425551	c9	L2000-01	DNA/RNA Synthesis	DNA Damage	Carmofur is a highly potent acid ceramidase inhibitor, used in the treatment of breast and colorectal cancer.	257.26	61422-45-5	52	202.13	<1		http://selleckchem.com/products/Carmofur.html	C11H16FN3O3	free base	HCFU	CCCCCCNC(=O)N1C=C(F)C(=O)NC1=O	1.125	3	2	5
S1291	Cetirizine DiHCl	46093515	d9	L2000-01	Histamine Receptor	Neuronal Signaling	Cetirizine DiHCl is an antihistamine.	461.81	83881-52-1	92	199.216	92	199.216	http://selleckchem.com/products/Cetirizine-Dihydrochloride.html	C21H27Cl3N2O3	Dihydrochloride	UCB P071	Cl.Cl.OC(=O)COCCN1CCN(CC1)C(C2=CC=CC=C2)C3=CC=C(Cl)C=C3	1.217	2	0	8
S1299	Floxuridine	54439970	e9	L2000-01	DNA/RNA Synthesis	DNA Damage	Floxuridine is an antineoplastic antimetabolite, used in the treatment of colon carcinoma and colorectal cancer that has metastasized to the liver.	246.19	50-91-9	49	199.033	49	199.033	http://selleckchem.com/products/Floxuridine.html	C9H11FN2O5	free base	Deoxyfluorouridine, FDUR, NSC 27640	OCC1OC(CC1O)N2C=C(F)C(=O)NC2=O	-1.775	3	3	2
S1300	Tegafur (FT-207, NSC 148958)	55579129	f9	L2000-01	DNA/RNA Synthesis	DNA Damage	Tegafur (FT-207, NSC 148958) is a substance being used in the treatment of some types of cancer.	200.17	17902-23-7	40	199.83	8	39.966	http://selleckchem.com/products/Ftorafur.html	C8H9FN2O3	free base	Fluorafur	FC1=CN(C2CCCO2)C(=O)NC1=O	-0.625	3	1	1
S1302	Ifosfamide	54354546	g9	L2000-01	DNA/RNA Synthesis	DNA Damage	Ifosfamide is a nitrogen mustard alkylating agent used in the treatment of cancer.	261.09	3778-73-2	52	199.165	52	199.165	http://selleckchem.com/products/Ifosfamide.html	C7H15Cl2N2O2P	free base	NSC109724, Isophosphamide	ClCCN[P]1(=O)OCCCN1CCCl	0.144	2	1	5
S1304	Megestrol Acetate	54416423	h9	L2000-01	Androgen Receptor,Estrogen/progestogen Receptor	Endocrinology & Hormones	Megestrol acetate is a synthetic progestogen, used to treat breast cancer and loss of appetite.	384.51	595-33-5	33	85.8235	<1		http://selleckchem.com/products/Megestrol-Acetate.html	C24H32O4	free base	BDH1298, SC10363	CC(=O)OC1(CCC2C3C=C(C)C4=CC(=O)CCC4(C)C3CCC12C)C(C)=O	3.505	4	0	3
S1305	Mercaptopurine (6-MP)	45901112	a10	L2000-01	DNA/RNA Synthesis	DNA Damage	Mercaptopurine is a widely used antileukemic agent and immunosuppressive drug that inhibits de novo purine synthesis through incorporation of thiopurine methyltransferase metabolites into DNA and RNA.	152.18	50-44-2	30	197.135	<1		http://selleckchem.com/products/Mercaptopurine.html	C5H4N4S	free base	N/A	S=C1N=CNC2=C1[NH]C=N2	0.367	2	2	0
S1312	Streptozotocin (STZ)	55559314	b10	L2000-01	DNA alkylator	DNA Damage	Streptozotocin is a glucosamine-nitrosourea derivative, which is a methylating, carcinogenic, antibiotic and diabetes inducing agent.	265.22	18883-66-4	53	199.834	53	199.834	http://selleckchem.com/products/Streptozotocin.html	C8H15N3O7	free base	NSC-85998	CN(N=O)C(=O)NC1C(O)OC(CO)C(O)C1O	-2.285	3	4	3
S1322	Dexamethasone (DHAP)	55421125	c10	L2000-01	Autophagy,IL Receptor	Others	Dexamethasone (DHAP) is a potent synthetic member of the glucocorticoid class of steroid drugs, and an interleukin receptor modulator that has anti-inflammatory and immunosuppressant effects.	392.46	50-02-2	79	201.294	<1		http://selleckchem.com/products/Dexamethasone.html	C22H29FO5	free base	N/A	CC1CC2C3CCC4=CC(=O)C=CC4(C)C3(F)C(O)CC2(C)C1(O)C(=O)CO	1.708	2	2	2
S1328	Etodolac	54403216	d10	L2000-01	COX	Neuronal Signaling	Etodolac is a nonsteroidal anti-inflammatory drug (NSAID) and a COX inhibitor, used for the treatment of inflammation and pain.	287.35	41340-25-4	58	201.844	<1		http://selleckchem.com/products/Etodolac.html	C17H21NO3	free base	N/A	CCC1=CC=CC2=C1[NH]C3=C2CCOC3(CC)CC(O)=O	3.723	2	1	4
S1342	Genistein	46089381	e10	L2000-01	EGFR,Topoisomerase	Protein Tyrosine Kinase	Genistein, a phytoestrogen found in soy products, is a highly specific inhibitor of protein tyrosine kinase (PTK) which blocks the mitogenic effect mediated by EGF on NIH-3T3 cells with IC50 of 12μM or by insulin with IC50 of 19 μM.	270.24	446-72-0	54	199.822	<1		http://selleckchem.com/products/Genistein.html	C15H10O5	free base	N/A	OC1=CC=C(C=C1)C2=COC3=C(C(=CC(=C3)O)O)C2=O	2.14	2	3	1
S1358	Loratadine	46073952	f10	L2000-01	Histamine Receptor	Neuronal Signaling	Loratadine is a histamine H1 receptor antagonist, used to treat allergies. Also acts as a selective inhibitor of B(0)AT2 with IC50 of 4 μM.	382.88	79794-75-5	17	44.4003	<1		http://selleckchem.com/products/Loratadine.html	C22H23ClN2O2	free base	SCH29851	CCOC(=O)N1CCC(CC1)=C2C3=C(CCC4=C2N=CC=C4)C=C(Cl)C=C3	5	3	0	2
S1367	Amonafide	54401983	g10	L2000-01	Topoisomerase	DNA Damage	Amonafide produces protein-associated DNA-strand breaks through a topoisomerase II-mediated reaction, but does not produce topoisomerase I-mediated DNA cleavage. Phase 3.	283.33	69408-81-7	57	201.179	<1		http://selleckchem.com/products/Amonafide.html	C16H17N3O2	free base	NSC308847,AS1413	CN(C)CCN1C(=O)C2=C3C(=CC=C2)C=C(N)C=C3C1=O	1.162	2	1	3
S1378	Ruxolitinib (INCB018424)	45923729	h10	L2000-01	JAK	JAK/STAT	Ruxolitinib (INCB018424) is the first potent, selective, JAK1/2 inhibitor to enter the clinic with IC50 of 3.3 nM/2.8 nM in cell-free assays, >130-fold selectivity for JAK1/2 versus JAK3.	306.37	941678-49-5	61	199.106	<1		http://selleckchem.com/products/INCB18424.html	C17H18N6	free base	N/A	N#CCC(C1CCCC1)[N]2C=C(C=N2)C3=NC=NC4=C3C=C[NH]4	2.88	3	1	4
S1390	Ondansetron HCl	54526711	a11	L2000-01	5-HT Receptor	Neuronal Signaling	Ondansetron is a serotonin 5-HT3 receptor antagonist, used to prevent nausea and vomiting caused by cancer chemotherapy, and radiation therapy.	329.82	99614-01-4	66	200.109	24	72.767	http://selleckchem.com/products/Ondansetron-hydrochloride.html	C18H20ClN3O	Hydrochloride	GR 38032F	Cl.C[N]1C2=C(C(=O)C(CC2)C[N]3C=CN=C3C)C4=CC=CC=C14	3.016	2	0	2
S1393	Pirarubicin	55200353	b11	L2000-01	Topoisomerase	DNA Damage	Pirarubicin is an anthracycline antibiotic, and also a DNA/RNA synthesis inhibitor by intercalating into DNA and interacts with topoisomerase II, used as an antineoplastic agent.	627.64	72496-41-4	7	11.1529	<1		http://selleckchem.com/products/Pirarubicin.html	C32H37NO12	free base	N/A	COC1=CC=CC2=C1C(=O)C3=C(O)C4=C(CC(O)(CC4OC5CC(N)C(OC6CCCCO6)C(C)O5)C(=O)CO)C(=C3C2=O)O	1.091	8	4	7
S1394	Pizotifen Malate	45527551	c11	L2000-01	5-HT Receptor	Neuronal Signaling	Pizotifen Malate is a benzocycloheptane based agent used for recurrent migraine headaches.	429.53	5189-11-7	21	48.8906	<1		http://selleckchem.com/products/Pizotifen-malate.html	C23H27NO5S	Malate	BC-105	CN1CCC(CC1)=C2C3=C(CCC4=C2C=CC=C4)SC=C3.OC(CC(O)=O)C(O)=O	0.292	2	1	3
S1396	Resveratrol	55213367	d11	L2000-01	Autophagy	Autophagy	Resveratrol has a wide spectrum of targets including cyclooxygenases(i.e. COX, IC50=1.1 μM), lipooxygenases（LOX, IC50=2.7 μM）, kinases, sirtuins and other proteins. It has anti-cancer, anti-inflammatory, blood-sugar-lowering and other beneficial cardiovascular effects.	228.24	501-36-0	45	197.161	<1		http://selleckchem.com/products/Resveratrol.html	C14H12O3	free base	N/A	OC1=CC=C(C=C1)\C=C\C2=CC(=CC(=C2)O)O	3.09	0	3	2
S1435	Tamsulosin	54514380	e11	L2000-01	alpha1 adrenoreceptor	GPCG	Tamsulosin is a selective α1 receptor antagonist that has preferential selectivity for the α1A receptor in the prostate versus the α1B receptor in the blood vessels.	408.51	106133-20-4	89	200.01	<1		https://www.selleckchem.com/products/Tamsulosin-hydrochloride.html	C20H28N2O5S			CCOC1=C(OCCNC(C)CC2=CC=C(OC)C(=C2)[S](N)(=O)=O)C=CC=C1	2.719	5	2	11
S1472	Safinamide Mesylate	47467404	f11	L2000-01	MAO	Metabolism	Safinamide Mesylate is mesylate salt of Safinamide, selectively and reversibly inhibits MAO-B with IC50 of 98 nM, exhibits 5918-fold selectivity against MAO-A. Phase 3.	398.45	202825-46-5	80	200.778	80	200.778	http://selleckchem.com/products/Safinamide-mesilate.html	C18H23FN2O5S	Mesylate	PNU-151774E,FCE28073	CC(NCC1=CC=C(OCC2=CC(=CC=C2)F)C=C1)C(N)=O.C[S](O)(=O)=O	2.064	2	2	7
S1482	Daclatasvir (BMS-790052)	45899251	g11	L2000-01	HCV Protease	Proteases	Daclatasvir (BMS-790052) is a highly selective inhibitor of HCV NS5A with EC50 of 9-50 pM, for a broad range of HCV replicon genotypes and the JFH-1 genotype 2a infectious virus in cell culture. Phase 3.	738.88	1009119-64-5	148	200.303	<1		http://selleckchem.com/products/BMS-790052.html	C40H50N8O6	free base	EBP883	COC(=O)NC(C(C)C)C(=O)N1CCCC1C2=NC=C([NH]2)C3=CC=C(C=C3)C4=CC=C(C=C4)C5=CN=C([NH]5)C6CCCN6C(=O)C(NC(=O)OC)C(C)C	5.048	8	4	13
S1485	HMN-214	46238058	h11	L2000-01	PLK	Cell Cycle	HMN-214 is a prodrug of HMN-176, which alters the cellular spatial orientation of Plk1.	424.47	173529-46-9	12	28.2705	<1		http://selleckchem.com/products/HMN-214.html	C22H20N2O5S	free base	N/A	COC1=CC=C(C=C1)[S](=O)(=O)N(C(C)=O)C2=C(C=CC=C2)\C=C\C3=CC=[N+]([O-])C=C3	2.282	4	0	6
S1490	Ponatinib (AP24534)	55222091	a2	L2000-02	Bcr-Abl,FGFR,PDGFR,VEGFR	Angiogenesis	Ponatinib (AP24534) is a novel, potent multi-target inhibitor of Abl, PDGFRα, VEGFR2, FGFR1 and Src with IC50 of 0.37 nM, 1.1 nM, 1.5 nM, 2.2 nM and 5.4 nM in cell-free assays, respectively.	532.56	943319-70-8	30	56.3317	<1		http://selleckchem.com/products/AP24534.html	C29H27F3N6O	free base	N/A	CN1CCN(CC1)CC2=C(C=C(NC(=O)C3=CC(=C(C)C=C3)C#CC4=CN=C5C=CC=N[N]45)C=C2)C(F)(F)F	4.884	3	1	7
S1491	Fludarabine	54487120	b2	L2000-02	DNA/RNA Synthesis,STAT	JAK/STAT	Fludarabine is a STAT1 activation inhibitor which causes a specific depletion of STAT1 protein (and mRNA) but not of other STATs. Also a DNA synthesis inhibitor in vascular smooth muscle cells.	285.23	21679-14-1	57	199.839	<1		http://selleckchem.com/products/Fludarabine(Fludara).html	C10H12FN5O4	Free Base	FaraA, Fludarabinum	NC1=NC(=NC2=C1N=C[N]2C3OC(CO)C(O)C3O)F	-1.312	4	4	2
S1500	Betamethasone	46110283	c2	L2000-02	Glucocorticoid Receptor	Endocrinology & Hormones	Betamethasone is a glucocorticoid steroid with anti-inflammatory and immunosuppressive properties.	392.46	378-44-9	79	201.294	<1		http://selleckchem.com/products/Betamethasone-(Celestone).html	C22H29FO5	Free Base	NSC-39470, SCH-4831	CC1CC2C3CCC4=CC(=O)C=CC4(C)C3(F)C(O)CC2(C)C1(O)C(=O)CO	1.708	2	2	2
S1547	Febuxostat	54360932	d2	L2000-02	ROS	Immunology & Inflammation	Febuxostat is a selective xanthine oxidase inhibitor with Ki of 0.6 nM.	316.37	144060-53-7	63	199.134	<1		http://selleckchem.com/products/Febuxostat(Uloric).html	C16H16N2O3S	free base	TMX 67, TEI-6720	CC(C)COC1=C(C=C(C=C1)C2=NC(=C(S2)C(O)=O)C)C#N	3.468	3	0	5
S1548	Dapagliflozin	54529938	e2	L2000-02	SGLT	GPCR & G Protein	Dapagliflozin is a potent and selective hSGLT2 inhibitor with EC50 of 1.1 nM, exhibiting 1200-fold selectivity over hSGLT1. Phase 4.	408.87	461432-26-8	82	200.553	<1		http://selleckchem.com/products/Dapagliflozin.html	C21H25ClO6	free base	BMS-512148	CCOC1=CC=C(CC2=CC(=CC=C2Cl)C3OC(CO)C(O)C(O)C3O)C=C1	2.409	2	4	6
S1567	Pomalidomide	54519329	f2	L2000-02	TNF-alpha	Apoptosis	Pomalidomide inhibits LPS-induced TNF-α release with IC50 of 13 nM in PBMCs.	273.24	19171-19-8	54	197.628	<1		http://selleckchem.com/products/Pomalidomide(CC-4047).html	C13H11N3O4	free base	CC-4047	NC1=C2C(=O)N(C3CCC(=O)NC3=O)C(=O)C2=CC=C1	-0.65	4	2	1
S1569	Tazarotene	45991221	g2	L2000-02	Retinoid Receptor	Metabolism	Tazarotene is a retinoid prodrug of tazarotenic acid, which is a RAR agonist, used to treat psoriasis, acne, and sun damaged skin.	351.46	118292-40-3	10	28.4527	<1		http://selleckchem.com/products/Tazarotene(Avage).html	C21H21NO2S	free base	AGN190168	CCOC(=O)C1=CN=C(C=C1)C#CC2=CC3=C(SCCC3(C)C)C=C2	4.951	3	0	5
S1576	Sulfasalazine	45985970	h2	L2000-02	Immunology & Inflammation related	Immunology & Inflammation	Sulfasalazine is a sulfa derivative of mesalazine, used as an anti-inflammatory agent to treat bowel disease and rheumatoid arthritis.	398.39	599-79-1	80	200.808	<1		http://selleckchem.com/products/Sulfasalazine(Azulfidine).html	C18H14N4O5S	free base	Azulfidine	OC(=O)C1=C(O)C=CC(=C1)N=NC2=CC=C(C=C2)[S](=O)(=O)NC3=CC=CC=N3	3.463	6	2	6
S1626	Naproxen Sodium	54521831	a3	L2000-02	COX	Neuronal Signaling	Naproxen Sodium is a COX inhibitor for COX-1 and COX-2 with IC50 of 8.7 μM and 5.2 μM, respectively.	252.24	26159-34-2	3	11.8934	50	198.224	http://selleckchem.com/products/Naproxen-Sodium(Aleve).html	C14H13NaO3	Sodium Salt	RS-3650	[Na+].COC1=CC=C2C=C(C=CC2=C1)C(C)C([O-])=O	1.375	1	0	3
S1628	Triamcinolone Acetonide	46082122	b3	L2000-02	Glucocorticoid Receptor	Metabolism	Triamcinolone acetonide is a synthetic glucocorticoid, used in the symptomatic treatment of inflammation.	434.5	76-25-5	87	200.23	<1		http://selleckchem.com/products/Triamcinolone-Acetonide.html	C24H31FO6	free base	N/A	CC1(C)OC2CC3C4CCC5=CC(=O)C=CC5(C)C4(F)C(O)CC3(C)C2(O1)C(=O)CO	1.157	4	2	2
S1633	Zafirlukast	54408408	c3	L2000-02	LTR	Immunology & Inflammation	Zafirlukast is an oral leukotriene receptor antagonist (LTRA), used to prevent asthma symptoms.	575.68	107753-78-6	100	173.708	<1		http://selleckchem.com/products/Zafirlukast(Accolate).html	C31H33N3O6S	free base	ICI-204219	COC1=CC(=CC=C1CC2=C[N](C)C3=C2C=C(NC(=O)OC4CCCC4)C=C3)C(=O)N[S](=O)(=O)C5=CC=CC=C5C	6.299	6	2	9
S1638	Ibuprofen	54409180	d3	L2000-02	COX	Neuronal Signaling	Ibuprofen (Dolgesic) is an anti-inflammatory inhibitor targeting COX-1 and COX-2 with IC50 of 13 μM and 370 μM, respectively.	206.28	15687-27-1	41	198.759	<1		http://selleckchem.com/products/Ibuprofen(Advil).html	C13H18O2	free base	N/A	CC(C)CC1=CC=C(C=C1)C(C)C(O)=O	3.607	1	0	4
S1645	Ketoprofen	54515739	e3	L2000-02	COX	Neuronal Signaling	Ketoprofen is a dual COX1/2 inhibitor, used as a nonsteroidal anti-inflammatory drug to treat arthritis-related inflammatory pains.	254.28	22071-15-4	51	200.566	<1		http://selleckchem.com/products/Ketoprofen(Actron).html	C16H14O3	free base	RP-19583	CC(C(O)=O)C1=CC(=CC=C1)C(=O)C2=CC=CC=C2	3.361	2	0	4
S1653	Tretinoin	46118849	f3	L2000-02	Retinoid Receptor	Metabolism	Tretinoin, which is a ligand for both the retinoic acid receptor (RAR) and the retinoid X receptor (RXR), can induce granulocytic differentiation and apoptosis in acute promyelocytic leukemia (APL) cells.	300.4	302-79-4	60	199.734	<1		http://selleckchem.com/products/Tretinoin(Aberela).html	C20H28O2	free base	All-trans Retinoic Acid	CC1=C(\C=C\C(C)=C\C=C\C(C)=C\C(O)=O)C(C)(C)CCC1	5.551	1	0	5
S1654	Phenylbutazone	45978677	g3	L2000-02	Immunology & Inflammation related	Immunology & Inflammation	Phenylbutazone is used as a non-steroidal anti-inflammatory agent for the treatment of chronic pain, including the symptoms of arthritis.	308.37	50-33-9	62	201.057	<1		http://selleckchem.com/products/Phenylbutazone(Butazolidin).html	C19H20N2O2	free base	Butazolidine	CCCCC1C(=O)N(N(C1=O)C2=CC=CC=C2)C3=CC=CC=C3	3.954	2	0	5
S1669	Loteprednol etabonate	45526453	h3	L2000-02	Glucocorticoid Receptor	Endocrinology & Hormones	Loteprednol etabonate is a potent glucocorticoid receptor agonist, used in treatment of inflammation of the eye due to allergies.	466.95	82034-46-6	93	199.165	<1		http://selleckchem.com/products/Loteprednol-etabonate.html	C24H31ClO7	free base	N/A	CCOC(=O)OC1(CCC2C3CCC4=CC(=O)C=CC4(C)C3C(O)CC12C)C(=O)OCCl	3.865	6	1	7
S1679	Flurbiprofen	54398504	a4	L2000-02	Immunology & Inflammation related	Immunology & Inflammation	Flurbiprofen is a member of the phenylalkanoic acid derivative family of non-steroidal anti-inflammatory drugs (NSAIDs).	244.26	5104-49-4	49	200.606	<1		http://selleckchem.com/products/Flurbiprofen(Ansaid).html	C15H13FO2	free base	N/A	CC(C(O)=O)C1=CC(=C(C=C1)C2=CC=CC=C2)F	3.68	1	0	3
S1681	Mesalamine	55548273	b4	L2000-02	IκB/IKK,Immunology & Inflammation related	NF-κB	Mesalamine is a specific inhibitor of TNFα-induced IKK activity, used to treat inflammatory bowel disease.	153.14	89-57-6	31	202.429	<1		http://selleckchem.com/products/Mesalamine(Lialda).html	C7H7NO3	free base	5-Aminosalicylic acid	NC1=CC=C(O)C(=C1)C(O)=O	0.471	1	2	1
S1689	Meprednisone	45507785	c4	L2000-02	Glucocorticoid Receptor	Endocrinology & Hormones	Meprednisone is a glucocorticoid and a methylated derivative of prednisone.	372.455	1247-42-3	75	201.367	<1		http://selleckchem.com/products/Betapar(Meprednisone).html	C22H28O5	free base	NSC 527579, SCH 4358	CC1CC2C3CCC4=CC(=O)C=CC4(C)C3C(=O)CC2(C)C1(O)C(=O)CO	1.536	3	1	2
S1690	Betamethasone Valerate	54519405	d4	L2000-02	Glucocorticoid Receptor	Endocrinology & Hormones	Betamethasone Valerate is a moderately potent glucocorticoid steroid with anti-inflammatory and immunosuppressive properties.	476.58	2152-44-5	95	199.337	<1		http://selleckchem.com/products/Betamethasone-valerate(Betnovate).html	C27H37FO6	free base	N/A	CCCCC(=O)OC1(C(C)CC2C3CCC4=CC(=O)C=CC4(C)C3(F)C(O)CC12C)C(=O)CO	3.666	4	2	7
S1696	Hydrocortisone	45994570	e4	L2000-02	Glucocorticoid Receptor	Endocrinology & Hormones	Hydrocortisone is a steroid hormone or glucocorticoid produced by the adrenal gland.	362.46	50-23-7	73	201.402	<1		http://selleckchem.com/products/Hydrocortisone.html	C21H30O5	free base	N/A	CC12CCC(=O)C=C1CCC3C4CCC(O)(C(=O)CO)C4(C)CC(O)C23	1.283	2	2	2
S1701	Desonide	45506500	f4	L2000-02	Glucocorticoid Receptor	Endocrinology & Hormones	Desonide is a low potency topical corticosteroid.	416.51	638-94-8	83	199.275	<1		http://selleckchem.com/products/Desonide.html	C24H32O6	free base	N/A	CC1(C)OC2CC3C4CCC5=CC(=O)C=CC5(C)C4C(O)CC3(C)C2(O1)C(=O)CO	1.028	4	2	2
S1713	Piroxicam	54516562	g4	L2000-02	COX	Neuronal Signaling	Piroxicam is a non-selective COX inhibitor, used in the treatment of rheumatoid and osteoarthritis.	331.35	36322-90-4	66	199.185	<1		http://selleckchem.com/products/Piroxicam(Feldene).html	C15H13N3O4S	free base	CP 16171	CN1C(=C(O)C2=C(C=CC=C2)[S]1(=O)=O)C(=O)NC3=NC=CC=C3	0.501	4	2	2
S1714	Gemcitabine	55213867	h4	L2000-02	Autophagy,DNA/RNA Synthesis	DNA Damage	Gemcitabine, a nucleic acid synthesis inhibitor, is a very potent and specific deoxycytidine analogue, used as chemotherapy.	263.2	95058-81-4	52	197.568	52	197.568	http://selleckchem.com/products/Gemcitabine(Gemzar).html	C9H11F2N3O4	Free Base	LY-188011, NSC 613327	NC1=NC(=O)N(C=C1)C2OC(CO)C(O)C2(F)F	-1.394	3	3	2
S1723	Indomethacin	46469569	a5	L2000-02	COX	Neuronal Signaling	Indomethacin is a nonselective COX1 and COX2 inhibitor with IC50 of 0.1 μg/mL and 5 μg/mL, respectively, used to reduce fever, pain, stiffness, and swelling.	357.79	53-86-1	72	201.235	<1		http://selleckchem.com/products/Indomethacin(Indocid).html	C19H16ClNO4	free base	N/A	COC1=CC=C2[N](C(=C(CC(O)=O)C2=C1)C)C(=O)C3=CC=C(Cl)C=C3	4.235	3	0	4
S1732	Mitotane	54401066	b5	L2000-02	Others	Others	Mitotane, is an antineoplastic medication used in the treatment of adrenocortical carcinoma.	320.04	53-19-0	64	199.975	<1		http://selleckchem.com/products/Mitotane(Lysodren).html	C14H10Cl4	free base	NCI-C04933	ClC(Cl)C(C1=CC=C(Cl)C=C1)C2=C(Cl)C=CC=C2	5.745	0	0	3
S1734	Meloxicam	45494354	c5	L2000-02	COX	Neuronal Signaling	Meloxicam is a selective COX inhibitor, used to relieve pain and fever effects.	351.4	71125-38-7	30	85.3728	<1		http://selleckchem.com/products/Meloxicam(Mobic).html	C14H13N3O4S2	free base	N/A	CN1C(=C(O)C2=C(C=CC=C2)[S]1(=O)=O)C(=O)NC3=NC=C(C)S3	0.255	4	2	2
S1735	Mesna	45539326	d5	L2000-02	Others	Others	Mesna, a sulfhydryl compound that is used to reduce the incidence of hemorrhagic cystitis associated with certain chemotherapeutic agents.	164.18	19767-45-4	33	200.999	7	42.6361	http://selleckchem.com/products/Mesna(Uromitexan).html	C2H5NaO3S2	Sodium Salt	N/A	[Na+].[O-][S](=O)(=O)CCS	-2.227	0	0	2
S1761	Suprofen	54527146	e5	L2000-02	COX	Neuronal Signaling	Suprofen is a dual COX-1/COX-2 inhibitor, used as a non-steroidal anti-inflammatory analgesic and antipyretic.	260.31	40828-46-4	52	199.762	<1		http://selleckchem.com/products/Suprofen(Profenal).html	C14H12O3S	free base	N/A	CC(C(O)=O)C1=CC=C(C=C1)C(=O)C2=CC=CS2	3.314	2	0	4
S1774	Thioguanine	45996950	f5	L2000-02	DNA Methyltransferase	Epigenetics	Thioguanine, a purine antimetabolite, inhibits DNMT1 activity through ubiquitin-targeted degradation, used in the treatment of acute lymphoblastic leukemia, autoimmune disorders (e.g., Crohn's disease, rheumatoid arthritis) and organ transplant recipients.	167.19	154-42-7	9	53.831	<1		http://selleckchem.com/products/Thioguanine.html	C5H5N5S	free base	N/A	NC1=NC(=S)C2=C(N1)N=C[NH]2	0.236	2	3	0
S1775	Thiotepa	55213671	g5	L2000-02	Others	Others	Thiotepa(Thioplex) is an alkylating agent used to treat cancer.	189.22	52-24-4	100	528.485	100	528.485	http://selleckchem.com/products/thiotepa-thioplex.html	C6H12N3PS	free base	Tiofosyl, Tiofosfamid, Triethylenethiophosphoramide	S=[P](N1CC1)(N2CC2)N3CC3	-0.762	0	0	3
S1782	Azacitidine	45982223	h5	L2000-02	DNA Methyltransferase	DNA Damage	Azacitidine is a nucleoside analogue of cytidine that specifically inhibits DNA methylation by trapping DNA methyltransferases.	244.2	320-67-2	48	196.56	<1		http://selleckchem.com/products/Azacitidine(Vidaza).html	C8H12N4O5	free base	NSC 102816	NC1=NC(=O)N(C=N1)C2OC(CO)C(O)C2O	-2.505	4	4	2
S1787	Teniposide	45996941	a6	L2000-02	Topoisomerase	DNA Damage	Teniposide is a chemotherapeutic medication mainly used in the treatment of childhood acute lymphocytic leukemia (ALL).	656.65	29767-20-2	40	60.9153	<1		http://selleckchem.com/products/Teniposide(Vumon).html	C32H32O13S	free base	NSC 122819, VM-26	COC1=CC(=CC(=C1O)OC)C2C3C(COC3=O)C(OC4OC5COC(OC5C(O)C4O)C6=CC=CS6)C7=CC8=C(OCO8)C=C27	2.516	10	3	6
S1823	Fenoprofen Calcium	45976517	b6	L2000-02	Immunology & Inflammation related	Immunology & Inflammation	Fenoprofen Calcium is a nonsteroidal, anti-inflammatory antiarthritic agent.	522.6	34597-40-5	105	200.918	<1		http://selleckchem.com/products/fenoprofen-calcium.html	C30H26CaO6	Calcium salt	N/A	[Ca++].CC(C([O-])=O)C1=CC(=CC=C1)OC2=CC=CC=C2.CC(C([O-])=O)C3=CC(=CC=C3)OC4=CC=CC=C4	4.086	2	0	8
S1829	Pranlukast	54514584	c6	L2000-02	Immunology & Inflammation related	Immunology & Inflammation	Pranlukast is an orally administered, and selective antagonist of the cysteinyl leukotrienes (LT) C(4), LTD(4) and LTE(4), used in the prophylactic treatment of chronic bronchial asthma.	481.5	103177-37-3	11	22.8453	<1		http://selleckchem.com/products/pranlukast.html	C27H23N5O4	free base	ONO-1078	O=C(NC1=CC2=C(C=C1)C(=O)C=C(O2)C3=NN=N[NH]3)C4=CC=C(OCCCCC5=CC=CC=C5)C=C4	4.232	7	2	9
S1840	Lomustine	54355575	d6	L2000-02	DNA/RNA Synthesis	DNA Damage	Lomustine inhibits cancer cells by damaging the DNA and stops cells from dividing.	233.7	13010-47-4	46	196.834	<1		http://selleckchem.com/products/Lomustine(CeeNU).html	C9H16ClN3O2	free base	nsc79037	ClCCN(N=O)C(=O)NC1CCCCC1	2.394	2	1	4
S1845	Cimetidine	45986974	e6	L2000-02	Histamine Receptor	Neuronal Signaling	Cimetidine, a histamine congener, competitively inhibits histamine binding to histamine H2 receptors.	252.34	51481-61-9	51	202.108	<1		http://selleckchem.com/products/Cimetidine(Tagamet).html	C10H16N6S	free base	SKF-92334	CNC(NCCSCC1=C(C)[NH]C=N1)=NC#N	0.007	2	3	7
S1848	Curcumin	45549723	f6	L2000-02	NF-κB,HDAC,Histone Acetyltransferase,Nrf2	Epigenetics	Curcumin is the principal curcuminoid of the popular Indian spice turmeric, which is a member of the ginger family (Zingiberaceae). It is an inhibitor of p300 histone acetylatransferase（IC50~25 μM） and Histone deacetylase activates Nrf2 pathway and supresses the activation of transcription factor NF-κB.	368.38	458-37-7	73	198.165	<1		http://selleckchem.com/products/Curcumin.html	C21H20O6	free base	Diferuloylmethane	COC1=CC(=CC=C1O)/C=C/C(O)=C/C(=O)/C=C/C2=CC(=C(O)C=C2)OC	3.573	3	3	7
S1858	Dienestrol	55198598	g6	L2000-02	Others	Others	Dienestrol(Restrol) is a synthetic, non-steroidal estrogen. It is an estrogen receptor agonist.	266.33	84-17-3	53	199.001	-1		http://www.selleckchem.com/products/Dienestrol(Restrol).html	C18H18O2	Free Base	Restrol	C/C=C(C1=CC=C(O)C=C1)/C(=C/C)C2=CC=C(O)C=C2	4.692	0	2	3
S1859	Diethylstilbestrol	45997226	h6	L2000-02	Estrogen/progestogen Receptor	Endocrinology & Hormones	Diethylstilbestrol is a synthetic nonsteroidal estrogen, used to prevent miscarriage and other pregnancy complications.	268.35	56-53-1	54	201.23	<1		http://selleckchem.com/products/Diethylstilbestrol(Stilbestrol).html	C18H20O2	free base	Stilbestrol	CCC(/C1=CC=C(O)C=C1)=C(CC)\C2=CC=C(O)C=C2	5.137	0	2	4
S1896	Hydroxyurea	54365320	a7	L2000-02	DNA/RNA Synthesis	DNA Damage	Hydroxyurea is an antineoplastic agent that inhibits DNA synthesis through the inhibition of ribonucleoside diphosphate reductase.	76.05	127-07-1	15	197.239	15	197.239	http://selleckchem.com/products/Hydroxyurea(Cytodrox).html	CH4N2O2	free base	nci-c04831, nsc32065	NC(=O)NO	-1.03	1	2	0
S1903	Diclofenac Sodium	46161473	b7	L2000-02	COX	Neuronal Signaling	Diclofenac Sodium is a non-selective COX inhibitor with IC50 of 0.5 μg/ml and 0.5 μg/ml for COX-1 and -2 in intact cells, respectively, used as a nonsteroidal anti-inflammatory drug (NSAID) to relieve pain and reduce swelling in flammation.	318.13	15307-79-6	64	201.176	14	44.0072	http://selleckchem.com/products/Diclofenac-sodium.html	C14H10Cl2NNaO2	Sodium Salt	GP 45840	[Na+].[O-]C(=O)CC1=C(NC2=C(Cl)C=CC=C2Cl)C=CC=C1	2.899	0	1	4
S1908	Flutamide	45978257	c7	L2000-02	Androgen Receptor	Endocrinology & Hormones	Flutamide is an antiandrogen drug, with its active metablolite binding at androgen receptor with Ki values of 55 nM, and primarily used to treat prostate cancer.	276.21	13311-84-7	55	199.124	<1		http://selleckchem.com/products/Flutamide(Eulexin).html	C11H11F3N2O3	free base	SCH-13521	CC(C)C(=O)NC1=CC(=C(C=C1)[N+]([O-])=O)C(F)(F)F	2.916	1	1	4
S1933	Triamcinolone	46075723	d7	L2000-02	Glucocorticoid Receptor	Endocrinology & Hormones	Triamcinolone is a glucocorticoid given, as the free alcohol or in esterified form, orally, intramuscularly, by local injection, by inhalation, or applied topically in the management of various disorders in which corticosteroids are indicated.	394.43	124-94-7	78	197.754	<1		http://selleckchem.com/products/Triamcinolone(Aristocort).html	C21H27FO6	free base	N/A	CC12CC(O)C3(F)C(CCC4=CC(=O)C=CC34C)C1CC(O)C2(O)C(=O)CO	0.422	2	3	2
S1952	Methoxsalen	45811186	e7	L2000-02	P450 (e.g. CYP17)	Metabolism	Methoxsalen is a naturally occurring photoactive substance found in the seeds of the Ammi majus (Umbelliferae) plant, used in the diagnosis and treatment of psoriasis A CYP2A5/6 inhibitor.	216.19	298-81-7	43	198.899	<1		http://selleckchem.com/products/Methoxsalen(Oxsoralen).html	C12H8O4	free base	Xanthotoxin, NCI-C55903	COC1=C2OC=CC2=CC3=C1OC(=O)C=C3	2.187	4	0	1
S1959	Tolfenamic Acid	46090008	f7	L2000-02	COX	Neuronal Signaling	Tolfenamic Acid is a COX-2 inhibitor with IC50 of 0.2 μM.	261.7	13710-19-5	52	198.701	<1		http://selleckchem.com/products/tolfenamic-acid.html	C14H12ClNO2	free base	N/A	CC1=C(Cl)C=CC=C1NC2=C(C=CC=C2)C(O)=O	4.16	1	1	3
S1960	Pranoprofen	46000631	g7	L2000-02	COX	Neuronal Signaling	Pranoprofen is a non-steroidal COX inhibitor, used as an anti-inflammatory drug in ophthalmology.	255.27	52549-17-4	51	199.788	<1		http://selleckchem.com/products/pranoprofen.html	C15H13NO3	free base	Pyranoprofen	CC(C(O)=O)C1=CC2=C(OC3=NC=CC=C3C2)C=C1	3.05	3	0	2
S1987	Mometasone furoate	45997055	h7	L2000-02	Glucocorticoid Receptor	Endocrinology & Hormones	Mometasone Furoate is a glucocorticoid receptor agonist, used topically to reduce inflammation of the skin or in the airways.	521.43	83919-23-7	6	11.5068	<1		http://selleckchem.com/products/mometasone-furoate.html	C27H30Cl2O6	Furoate	SCH-32088	CC1CC2C3CCC4=CC(=O)C=CC4(C)C3(Cl)C(O)CC2(C)C1(OC(=O)C5=CC=CO5)C(=O)CCl	4.616	5	1	5
S1992	Fluticasone propionate	46069911	a8	L2000-02	Glucocorticoid Receptor	Endocrinology & Hormones	Fluticasone Propionate is a synthetic glucocorticoid, used to treat non-allergic and allergic rhinitis.	500.57	80474-14-2	100	199.772	<1		http://selleckchem.com/products/fluticasone-propionate-Flonase-Veramyst.html	C25H31F3O5S	free base	CCI-187881	CCC(=O)OC1(C(C)CC2C3CC(F)C4=CC(=O)C=CC4(C)C3(F)C(O)CC12C)C(=O)SCF	4.086	4	1	6
S2003	Maraviroc	46100115	b8	L2000-02	CCR	Microbiology	Maraviroc is a CCR5 antagonist for MIP-1α, MIP-1β and RANTES with IC50 of 3.3 nM, 7.2 nM and 5.2 nM in cell-free assays, respectively.	513.67	376348-65-1	100	194.678	<1		http://selleckchem.com/products/Maraviroc.html	C29H41F2N5O	free base	UK-427857	CC(C)C1=NN=C(C)[N]1C2CC3CCC(C2)N3CCC(NC(=O)C4CCC(F)(F)CC4)C5=CC=CC=C5	3.921	3	1	8
S2005	Raltegravir (MK-0518)	54499944	c8	L2000-02	Integrase	Microbiology	Raltegravir (MK-0518) is a potent integrase (IN) inhibitor for WT and S217Q PFV IN with IC50 of 90 nM and 40 nM in cell-free assays, respectively. It shows greater than 1000-fold selectivity for HIV-1 IN over several related Mg2+-dependent enzyme such as HCV polymerase, HIV reverse transcriptase, HIV RNaseH and human α-, β-, γ-polymerases.	444.42	518048-05-0	88	198.011	<1		http://selleckchem.com/products/Raltegravir-(MK-0518).html	C20H21FN6O5	free base	N/A	CN1C(=O)C(=C(N=C1C(C)(C)NC(=O)C2=NN=C(C)O2)C(=O)NCC3=CC=C(F)C=C3)O	-0.291	7	3	6
S2007	Sulindac	45826839	d8	L2000-02	COX	Neuronal Signaling	Sulindac is a non-steroidal COX inhibitor, which potently inhibits prostaglandin synthesis, used in the treatment of acute or chronic inflammatory conditions.	356.41	38194-50-2	71	199.209	<1		http://selleckchem.com/products/Sulindac(Clinoril).html	C20H17FO3S	free base	N/A	CC1=C(CC(O)=O)C2=C(C=CC(=C2)F)\C1=C/C3=CC=C(C=C3)[S](C)=O	3.639	2	0	4
S2036	Aspartame	54417515	e8	L2000-02	Others	Others	Aspartame is an artificial, non-saccharide sweetener used as a sugar substitute in some foods and beverages.	294.3	22839-47-0	33	112.13	4	13.5916	http://selleckchem.com/products/aspartame.html	C14H18N2O5	free base	SC-18862	COC(=O)C(CC1=CC=CC=C1)NC(=O)C(N)CC(O)=O	-2.455	4	2	8
S2041	Dyclonine HCl	46133663	f8	L2000-02	Sodium Channel	Transmembrane Transporters	Dyclonine HCl is a hydrochloride salt form of dyclonine which is an oral anaesthetic, reversibly binds to activated sodium channels on the neuronal membrane, thereby decreasing the neuronal membrane's permeability to sodium ions, leading to an increased threshold for excitation.	325.87	536-43-6	15	46.0306	6	18.4123	http://selleckchem.com/products/dyclonine-hydrochloride.html	C18H28ClNO2	Hydrochloride	N/A	Cl.CCCCOC1=CC=C(C=C1)C(=O)CCN2CCCCC2	4.435	2	0	8
S2042	Cyproterone Acetate	45552646	g8	L2000-02	Androgen Receptor	Endocrinology & Hormones	Cyproterone acetate is an androgen receptor (AR) antagonist with IC50 of 7.1 nM, as well as a weak progesterone receptor agonist with weak pro-gestational and glucocorticoid activity.	416.94	427-51-0	83	199.069	<1		http://selleckchem.com/products/cyproterone-acetate.html	C24H29ClO4	free base	N/A	CC(=O)OC1(CCC2C3C=C(Cl)C4=CC(=O)C5CC5C4(C)C3CCC12C)C(C)=O	3.314	4	0	3
S2057	Cyclophosphamide Monohydrate	55208311	h8	L2000-02	DNA alkylator	DNA Damage	Cyclophosphamide Monohydrate is a nitrogen mustard alkylating agent, it attaches the alkyl group to the guanine base of DNA, shown to crosslink DNA, causing strand breakage and inducing mutations.	279.1	6055-19-2	55	197.062	7	25.0806	http://selleckchem.com/products/cyclophosphamide-monohydrate.html	C7H17Cl2N2O3P	Monohydrate	N/A	O.ClCCN(CCCl)[P]1(=O)NCCCO1	-0.063	2	1	5
S2058	Tolnaftate	55190528	a9	L2000-02	Anti-infection	Microbiology	Tolnaftate is a synthetic thiocarbamate used as an anti-fungal agent.	307.41	2398-96-1	62	201.685	<1		http://selleckchem.com/products/tolnaftate.html	C19H17NOS	free base	N/A	CN(C(=S)OC1=CC=C2C=CC=CC2=C1)C3=CC(=CC=C3)C	6.289	1	0	4
S2061	Lovastatin	45948987	b9	L2000-02	HMG-CoA Reductase	Metabolism	Lovastatin is an inhibitor of HMG-CoA reductase with IC50 of 3.4 nM in a cell-free assay, used for lowering cholesterol (hypolipidemic agent).	404.54	75330-75-5	8	19.7755	<1		http://selleckchem.com/products/lovastatin-mevacor.html	C24H36O5	free base	MK-803	CCC(C)C(=O)OC1CC(C)C=C2C=CC(C)C(CCC3CC(O)CC(=O)O3)C12	4.218	4	1	7
S2097	Ambrisentan	54411025	c9	L2000-02	Endothelin Receptor	GPCR & G Protein	Ambrisentan is a highly selective antagonist of the endothelin-1 type A receptor, used in the treatment of pulmonary arterial hypertension (PAH).	378.42	177036-94-1	76	200.835	<1		http://selleckchem.com/products/ambrisentan.html	C22H22N2O4	free base	LU-208075,BSF-208075	COC(C(OC1=NC(=CC(=N1)C)C)C(O)=O)(C2=CC=CC=C2)C3=CC=CC=C3	3.659	5	0	7
S2101	Gabexate Mesylate	55183777	d9	L2000-02	Serine Protease	Proteases	Gabexate Mesylate is a serine protease inhibitor with IC50 of 0.19 μM which is used therapeutically in the treatment of pancreatitis and disseminated intravascular coagulation.	417.48	56974-61-9	83	198.812	12	28.7439	http://selleckchem.com/products/gabexate-mesylate.html	C17H27N3O7S	Mesylate	N/A	CCOC(=O)C1=CC=C(OC(=O)CCCCCNC(N)=N)C=C1.C[S](O)(=O)=O	1.774	4	2	12
S2108	Flunixin Meglumin	49464782	e9	L2000-02	COX	Neuronal Signaling	Flunixin Meglumin is a potent inhibitor of the enzyme cyclooxygenase (COX) used as analgesic agent with anti-inflammatory and antipyretic activity.	491.46	42461-84-7	98	199.406	98	199.406	http://selleckchem.com/products/flunixin-meglumin.html	C21H28F3N3O7	Meglumin	N/A	CNCC(O)C(O)C(O)C(O)CO.CC1=C(C=CC=C1NC2=NC=CC=C2C(O)=O)C(F)(F)F	-1.676	2	7	10
S2128	Bazedoxifene HCl	45551450	f9	L2000-02	Estrogen/progestogen Receptor	Endocrinology & Hormones	Bazedoxifene HCl is a novel, non-steroidal, indole-based estrogen receptor modulator (SERM) binding to both ERα and ERβ with IC50 of 23 nM and 89 nM, respectively.	507.06	198480-56-7	101	199.187	<1		http://selleckchem.com/products/bazedoxifene-hcl.html	C30H35ClN2O3	Hydrochloride	TSE-424	Cl.CC1=C([N](CC2=CC=C(OCCN3CCCCCC3)C=C2)C4=CC=C(O)C=C14)C5=CC=C(O)C=C5	7.602	1	2	7
S2151	Sonidegib (Erismodegib, NVP-LDE225)	55546717	g9	L2000-02	Hedgehog/Smoothened	Stem Cells & Wnt	Sonidegib (Erismodegib, NVP-LDE225) is a Smoothened (Smo) antagonist, inhibiting Hedgehog (Hh) signaling with IC50 of 1.3 nM (mouse) and 2.5 nM (human) in cell-free assays, respectively. Phase 3.	485.5	956697-53-3	97	199.794	<1		http://selleckchem.com/products/LDE225(NVP-LDE225).html	C26H26F3N3O3	free base		CC1CN(CC(C)O1)C2=CC=C(NC(=O)C3=C(C)C(=CC=C3)C4=CC=C(OC(F)(F)F)C=C4)C=N2	6.732	4	1	6
S2181	Ixazomib Citrate (MLN9708)	54408459	h9	L2000-02	Proteasome	Proteases	Ixazomib Citrate (MLN9708) immediately hydrolyzed to MLN2238, the biologically active form, on exposure to aqueous solutions or plasma. MLN2238 inhibits the chymotrypsin-like proteolytic (β5) site of the 20S proteasome with IC50/Ki of 3.4 nM/0.93 nM in cell-free assays, less potent to β1 and little activity to β2. Phase 3.	517.12	1201902-80-8	100	193.379	<1		http://selleckchem.com/products/MLN9708.html	C20H23BCl2N2O9	free base	N/A	CC(C)CC(NC(=O)CNC(=O)C1=C(Cl)C=CC(=C1)Cl)B2OC(=O)CC(CC(O)=O)(O2)C(O)=O	3.497	7	2	10
S2208	Formestane	54432119	a10	L2000-02	Aromatase	Endocrinology & Hormones	Formestane is a second generation selective aromatase inhibitor with an IC50 of 80 nM.	302.41	566-48-3	61	201.713	<1		http://selleckchem.com/products/Formestane.html	C19H26O3	free base	CGP-32349, NSC 282175	CC12CCC3C(CCC4=C(O)C(=O)CCC34C)C1CCC2=O	3.036	2	1	0
S2221	Apatinib?mesylate	46474826	b10	L2000-02	VEGFR	Protein Tyrosine Kinase	Apatinib is an orally bioavailable, selective VEGFR2 inhibitor with IC50 of 1 nM.	493.58	1218779-75-9	22	44.5723	<1		http://selleckchem.com/products/Apatinib-YN968D1.html	C25H27N5O4S	Sulfate	YN968D1	C[S](O)(=O)=O.O=C(NC1=CC=C(C=C1)C2(CCCC2)C#N)C3=CC=CN=C3NCC4=CC=NC=C4	3.164	3	2	6
S2226	Idelalisib (CAL-101, GS-1101)	55416927	c10	L2000-02	PI3K	PI3K/Akt/mTOR	Idelalisib (CAL-101, GS-1101) is a selective p110δ inhibitor with IC50 of 2.5 nM in cell-free assays shown to have 40- to 300-fold greater selectivity for p110δ than p110α/β/γ, and 400- to 4000-fold more selectivity to p110δ than C2β, hVPS34, DNA-PK and mTOR.	415.42	870281-82-6	83	199.798	<1		http://selleckchem.com/products/CAL-101.html	C22H18FN7O	free base	N/A	CCC(NC1=C2N=C[NH]C2=NC=N1)C3=NC4=CC=CC(=C4C(=O)N3C5=CC=CC=C5)F	3.624	5	2	5
S2229	Eltrombopag Olamine	54339664	d10	L2000-02	Thrombin	Others	Eltrombopag Olamine is a member of the biarylhydrazone class, which is a nonpeptide agonist of the thrombopoietin receptor (TpoR).	564.63	496775-62-3	89	157.625	<1		http://selleckchem.com/products/Eltrombopag-SB-497115-GR.html	C29H36N6O6	diolamine	SB-497115-GR, SB497115	CC1=CC=C(C=C1C)N2N=C(C)C(=N/NC3=CC=CC(=C3O)C4=CC(=CC=C4)C(O)=O)/C2=O.NCCO.NCCO	-0.151	4	6	7
S2233	Esomeprazole sodium	45934087	e10	L2000-02	ATPase	Transmembrane Transporters	Esomeprazole Sodium is a sodium salt of esomeprazole that is a potent proton pump inhibitor with an IC50 of 0.076 mg/kg.	367.4	161796-78-7	73	198.694	73	198.694	http://selleckchem.com/products/esomeprazole-sodium.html	C17H18N3NaO3S	Sodium salt	N/A	COC1=CC=C2[N]([Na])C(=NC2=C1)[S](=O)CC3=NC=C(C)C(=C3C)OC	3.008	5	0	5
S2246	Abiraterone Acetate	54485463	f10	L2000-02	P450 (e.g. CYP17)	Metabolism	Abiraterone Acetate is an acetate salt form of Abiraterone which is a steroidal cytochrome <b>CYP17</b> inhibitor with <b>IC50</b> of 72 nM in a cell-free assay.	391.55	154229-18-2	20	51.079	<1		http://www.selleck.cn/products/Abiraterone-Acetate-CB7630.html	C26H33NO2_x000D_	Acetate	CB7630	CC(=O)OC1CCC2(C)C3CCC4(C)C(CC=C4C5=CC=CN=C5)C3CC=C2C1	4.602	3	0	3
S2264	Artemether	45827547	g10	L2000-02	Anti-infection	Microbiology	Artemether is an antimalarial for the treatment of resistant strains of falciparum malaria.	298.37	71963-77-4	60	201.093	<1		http://selleckchem.com/products/Artemether(SM-224).html	C16H26O5	free base	SM-224, CGP 56696	COC1OC2OC3(C)CCC4C(C)CCC(C1C)C24OO3	2.029	5	0	1
S2284	Colchicine	45994912	h10	L2000-02	Microtubule Associated	Cell Cycle	Colchicine is a microtubule polymerization inhibitor with an IC50 of 3 nM.	399.44	64-86-8	80	200.28	80	200.28	http://selleckchem.com/products/colchicine.html	C22H25NO6	free base	Colchineos, Colchisol, Colcin	COC1=CC=C2C(=CC1=O)C(CCC3=C2C(=C(OC)C(=C3)OC)OC)NC(C)=O	2.044	6	1	5
S2302	Glycyrrhizin (Glycyrrhizic Acid)	46152730	a11	L2000-02	Dehydrogenase,MAO,High-mobility Group	Metabolism	Glycyrrhizin (Glycyrrhizic Acid) is a direct HMGB1(high mobility group box 1) inhibitor that inhibits HMGB1-dependent inflammatory molecule expression and oxidative stress modulates P38 and P-JNK but not p-ERK signalling Also inhibits 11 beta-hydroxysteroid dehydrogenase and monoamine oxidase (MAO).	822.93	1405-86-3	100	121.517	<1		http://selleckchem.com/products/Glycyrrhizic-acid.html	C42H62O16	free base	N/A	CC1(C)C(CCC2(C)C1CCC3(C)C2C(=O)C=C4C5CC(C)(CCC5(C)CCC34C)C(O)=O)OC6OC(C(O)C(O)C6OC7OC(C(O)C(O)C7O)C(O)=O)C(O)=O	2.417	8	5	7
S2338	Oxymatrine	45528935	b11	L2000-02	Others	Others	Oxymatrine is a quinolizidine alkaloid extracted from the root of Sophora flavescens with anti-inflammatory, antifibrosis, and antitumor effects, inhibits the iNOS expression and TGF-β/Smad pathway. It is used for the treatment of viral hepatitis, cancer, viral myocarditis, gastrointestinal hemorrhage and skin diseases.	264.36	16837-52-8	53	200.484	53	200.484	http://selleckchem.com/products/Oxymatrine(Matrine-N-oxide).html	C15H24N2O2	free base	Matrine N-oxide	[O-][N+]12CCCC3CN4C(CCCC4=O)C(CCC1)C23	0.61	1	0	0
S2344	Piperine	54399787	c11	L2000-02	P450 (e.g. CYP17)	Metabolism	Piperine (1-Piperoylpiperidine) is the alkaloid responsible for the pungency of black pepper and long pepper, which has also been used in some forms of traditional medicine and as an insecticide.	285.34	94-62-2	57	199.762	<1		http://selleckchem.com/products/Piperine(1-Piperoylpiperidine).html	C17H19NO3	free base	1-Piperoylpiperidine	O=C(\C=C\C=C\C1=CC2=C(OCO2)C=C1)N3CCCCC3	2.864	3	0	3
S2351	Salicin	46078742	d11	L2000-02	COX	Neuronal Signaling	Salicin is a phenol β-glycosid produced from willow bark that shows anti-inflammatory effects. It is a natural, non-selective COX-1 and COX-2 inhibitor.	286.28	138-52-3	57	199.106	24	83.834	http://selleckchem.com/products/Salicin(Salicoside,-Salicine).html	C13H18O7	free base	Salicoside,Salicine	OCC1OC(OC2=CC=CC=C2CO)C(O)C(O)C1O	-0.947	2	5	4
S2357	Silibinin	46137345	e11	L2000-02	Others	Others	Silibinin, the main flavonoid extracted from the milk thistle Silybum marianum, displays hepatoprotective properties in acute and chronic liver injury.	482.44	22888-70-6	96	198.988	<1		http://selleckchem.com/products/Silibinin(Silybin).html	C25H22O10	free base	Silybin	COC1=CC(=CC=C1O)C2OC3=CC(=CC=C3OC2CO)C4OC5=CC(=CC(=C5C(=O)C4O)O)O	2.592	5	5	4
S2358	Silymarin	54413533	f11	L2000-02	Others	Others	Silymarin (Silybin B), a polyphenolic flavonoid extracted from the seeds of Silybum marianum or milk thistle, is used in the prevention and treatment of liver diseases and primary liver cancer.	482.44	65666-07-1	96	198.988	<1		http://selleckchem.com/products/Silymarin(Silybin-B).html	C25H22O10	free base	Silybin B	COC1=CC(=CC=C1O)C2OC3=CC=C(C=C3OC2CO)C4OC5=C(C(=CC(=C5)O)O)C(=O)C4O	2.592	5	5	4
S2359	Sinomenine	55219377	g11	L2000-02	Others	Others	Sinomenine, a pure alkaloid extracted from the chinese medical plant Sinomenium acutum, is used for the treatment of rheumatism and arthritis.	329.39	115-53-7	65	197.334	65	197.334	http://selleckchem.com/products/Sinomenine(Cucoline).html	C19H23NO4	free base	Cucoline, Kukoline	COC1=CC2C3CC4=C(C(=C(OC)C=C4)O)C2(CCN3C)CC1=O	1.674	3	1	2
S2364	Tanshinone I	45976218	h11	L2000-02	Phospholipase (e.g. PLA)	Metabolism	Tanshinone I, an active principle isolated from Salvia miltiorrhiza (Danshen), is structurally similar to tanshinone IIA and may possess similar cytotoxic effects on tumor cells.	276.29	568-73-0	23	83.2459	<1		http://selleckchem.com/products/Tanshinone-I.html	C18H12O3	free base	N/A	CC1=COC2=C1C(=O)C(=O)C3=C2C=CC4=C(C)C=CC=C34	4.084	3	0	0
S2365	Tanshinone IIA	46489342	a2	L2000-03	Lipase	Metabolism	Tanshinone IIA(Tanshinone B) is the most abundant diterpene quinone in Danshen, Salviae miltiorrhizae Radix, a widely prescribed traditional herbal medicine that is used to treat cardiovascular and inflammatory diseases A natural monoacylglycerol lipase inhibitor.	294.34	568-72-9	5	16.9872	<1		http://selleckchem.com/products/Tanshinone-IIA(Tanshinone-B).html	C19H18O3	free base	Tanshinone B	CC1=COC2=C1C(=O)C(=O)C3=C2C=CC4=C3CCCC4(C)C	4.66	3	0	0
S2376	Ammonium Glycyrrhizinate	45564620	b2	L2000-03	Dehydrogenase	Metabolism	Ammonium Glycyrrhizinate inhibits growth and cytopathology of several unrelated DNA and RNA viruses.	839.96	1407-03-0	168	200.01	5	5.95266	http://selleckchem.com/products/Ammonium-Glycyrrhizinate(AMGZ).html	C42H65NO16	Glycyrrhizic acid salt	AMGZ, Glycyram	N.CC1(C)C(CCC2(C)C1CCC3(C)C2C(=O)C=C4C5CC(C)(CCC5(C)CCC34C)C(O)=O)OC6OC(C(O)C(O)C6OC7OC(C(O)C(O)C7O)C(O)=O)C(O)=O	-0.915	8	5	7
S2386	Indirubin	55439488	c2	L2000-03	GSK-3	PI3K/Akt/mTOR	Indirubin is a potent cyclin-dependent kinases and GSK-3β inhibitor with IC50 of about 5 μM and 0.6 μM.	262.26	479-41-4	53	202.09	<1		http://selleckchem.com/products/Indirubin.html	C16H10N2O2	free base	NSC 105327	O=C1NC2=CC=CC=C2\C1=C3/NC4=C(C=CC=C4)C3=O	1.876	2	2	0
S2403	Tetrandrine	55559517	d2	L2000-03	Calcium Channel	Transmembrane Transporters	Tetrandrine, a bis-benzylisoquinoline alkaloid derived from Stephania tetrandra, is a calcium channel blocker.	622.75	518-34-3	7	11.2405	<1		http://www.selleck.cn/products/Tetrandrine-Fanchinine.html	C38H42N2O6	Free Base	Fanchinine	COC1=CC=C2CC3N(C)CCC4=CC(=C(OC)C(=C34)OC5=C(OC)C=C6CCN(C)C(CC7=CC=C(OC1=C2)C=C7)C6=C5)OC	7.218	6	0	4
S2423	(S)-10-Hydroxycamptothecin	45507260	e2	L2000-03	Topoisomerase	DNA Damage	10-Hydroxycamptothecin is a DNA topoisomerase I inhibitor with potent anti-tumor activity.	364.35	19685-09-7	8	21.9569	<1		http://selleckchem.com/products/10-hydroxycamptothecin.html	C20H16N2O5	free base	10-HCPT	CCC1(O)C(=O)OCC2=C1C=C3N(CC4=CC5=CC(=CC=C5N=C34)O)C2=O	1.504	4	1	1
S2443	Tolbutamide	46056453	f2	L2000-03	Potassium Channel	Transmembrane Transporters	Tolbutamide is an inhibitor of potassium channel, used for type II diabetes.	270.35	64-77-7	54	199.741	<1		http://selleckchem.com/products/tolbutamide.html	C12H18N2O3S	free base	HLS 831	CCCCNC(=O)N[S](=O)(=O)C1=CC=C(C)C=C1	2.336	3	2	5
S2467	Famciclovir	45791720	g2	L2000-03	Anti-infection	Microbiology	Famciclovir is a guanine analogue antiviral drug used for the treatment of various herpesvirus infections.	321.339	104227-87-4	64	199.167	64	199.167	http://selleckchem.com/products/Famciclovir(Famvir).html	C14H19N5O4	free base	BRL-42810	CC(=O)OCC(CC[N]1C=NC2=CN=C(N)N=C12)COC(C)=O	-0.294	7	1	9
S2470	Fluocinolone Acetonide	54340820	h2	L2000-03	Glucocorticoid Receptor	Endocrinology & Hormones	Fluocinolone Acetonide is a corticosteroid that binds to the cytosolic glucocorticoid receptor.	452.5	67-73-2	90	198.895	<1		http://selleckchem.com/products/Fluocinolone-acetonide(Flucort-N).html	C24H30F2O6	free base	Flucort-N	CC1(C)OC2CC3C4CC(F)C5=CC(=O)C=CC5(C)C4(F)C(O)CC3(C)C2(O1)C(=O)CO	0.995	4	2	2
S2471	Gallamine Triethiodide	54491762	a3	L2000-03	AChR	Neuronal Signaling	Gallamine Triethiodide is a cholinergic receptor blocker with an IC50 of 68.0 ± 8.4 μM.	891.53	65-29-2	100	112.167	100	112.167	http://selleckchem.com/products/Gallamine-triethiodide(Flaxedil).html	C30H60I3N3O3	tri-quaternary-N iodide salt	N/A	[I-].[I-].[I-].CC[N+](CC)(CC)CCOC1=C(OCC[N+](CC)(CC)CC)C(=CC=C1)OCC[N+](CC)(CC)CC	-8.065	3	0	21
S2473	Hexestrol	45563854	b3	L2000-03	Estrogen/progestogen Receptor	Endocrinology & Hormones	Hexestrol binds to ERα and ERβ with EC50 of 0.07 nM and 0.175 nM, respectively.	270.37	84-16-2	42	155.343	<1		http://selleckchem.com/products/Hexestrol(Bibenzyl).html	C18H22O2	free base	Bibenzyl	CCC(C(CC)C1=CC=C(O)C=C1)C2=CC=C(O)C=C2	5.192	0	2	5
S2479	Lincomycin HCl	45917848	c3	L2000-03	Anti-infection	Microbiology	Lincomycin hydrochloride(Lincocin) is the monohydrated salt of lincomycin, a substance produced by the growth of a member of the lincolnensis group of Streptomyces lincolnensis.	443	859-18-7	89	200.903	89	200.903	http://selleckchem.com/products/Lincomycin-hydrochloride(Lincocin).html	C18H35ClN2O6S	Hydrochloride	NSC 70731	Cl.CCCC1CC(N(C)C1)C(=O)NC(C(C)O)C2OC(SC)C(O)C(O)C2O	0.454	2	5	7
S2502	Quinine HCl Dihydrate	54494601	d3	L2000-03	Potassium Channel	Transmembrane Transporters	Quinine HCl Dihydrate is a white crystalline K+ channel blocker, used to treat malaria.	396.91	6119-47-7	79	199.038	43	108.337	http://selleckchem.com/products/Quinine-hydrochloride-dihydrate.html	C20H29ClN2O4	Hydrochloride dihydrate	N/A	O.O.Cl.COC1=CC2=C(C=C1)N=CC=C2C(O)C3CC4CCN3CC4C=C	2.701	2	1	4
S2512	Tenoxicam	54349164	e3	L2000-03	Immunology & Inflammation related	Immunology & Inflammation	Tenoxicam is a good HO. radicals scavenger with an IC50 of 56.7 μM.	337.378	59804-37-4	68	201.554	<1		http://selleckchem.com/products/Tenoxicam(Mobiflex).html	C13H11N3O4S2	free base	N/A	CN1C(=C(O)C2=C(C=CS2)[S]1(=O)=O)C(=O)NC3=CC=CC=N3	0.454	4	2	2
S2521	Epinephrine bitartrate	49570370	f3	L2000-03	Adrenergic Receptor	GPCR & G Protein	Epinephrine bitartrate is an alpha- and beta-adrenergic receptor stimulator.	333.29	51-42-3	67	201.026	67	201.026	http://selleckchem.com/products/Epinephrine-bitartrate-Adrenalinium.html	C13H19NO9	tartrate	Adrenalinium	CNCC(O)C1=CC(=C(O)C=C1)O.OC(C(O)C(O)=O)C(O)=O	-3.996	2	6	6
S2538	Acetanilide	45562933	g3	L2000-03	Others	Others	Acetanilide is an aniline derivative and has possess analgesic.	135.16	103-84-4	27	199.763	<1		http://selleckchem.com/products/Acetanilide-Antifebrin.html	C8H9NO	free base	Antifebrin	CC(=O)NC1=CC=CC=C1	0.95	1	1	1
S2554	Daphnetin	54529897	h3	L2000-03	PKA,EGFR,PKC	Angiogenesis	Daphnetin, a natural coumarin derivative, is a protein kinase inhibitor, inhibits EGFR, PKA and PKC with IC50 of 7.67 μM, 9.33 μM and 25.01 μM, respectively, also known to exhibit anti-inflammatory and anti-oxidant activities.	178.14	486-35-1	35	196.475	<1		http://selleckchem.com/products/Daphnetin.html	C9H6O4	free base	N/A	OC1=CC=C2C=CC(=O)OC2=C1O	1.415	2	2	0
S2559	Cortisone acetate	55197120	a4	L2000-03	Glucocorticoid Receptor	Endocrinology & Hormones	Cortisone acetate (Cortone) is an acetate salt form of cortisone that is a steroid hormone and a glucocorticoid.	402.48	50-04-4	7	17.3922	<1		http://selleckchem.com/products/Cortisone-acetate-Cortone.html	C23H30O6	free base	NSC 49420	CC(=O)OCC(=O)C1(O)CCC2C3CCC4=CC(=O)CCC4(C)C3C(=O)CC12C	1.619	5	0	4
S2577	Phenacetin	54507480	b4	L2000-03	COX	Neuronal Signaling	Phenacetin is a non-opioid analgesic without anti-inflammatory properties.	179.22	62-44-2	36	200.87	<1		http://selleckchem.com/products/phenacetin.html	C10H13NO2	free base	Acetophenetidin	CCOC1=CC=C(NC(C)=O)C=C1	1.282	2	1	3
S2585	Brompheniramine hydrogen maleate	47098473	c4	L2000-03	Histamine Receptor	Neuronal Signaling	Brompheniramine hydrogen maleate is a histamine H1 receptors antagonist.	435.31	980-71-2	87	199.858	46	105.672	http://selleckchem.com/products/brompheniramine.html	C20H23BrN2O4	Maleate	N/A	CN(C)CCC(C1=CC=C(Br)C=C1)C2=CC=CC=N2.OC(=O)\C=C/C(O)=O	0.784	3	0	7
S2586	Dimethyl Fumarate	45821225	d4	L2000-03	Others	Others	Dimethyl fumarate is the methyl ester of fumaric acid, used to treat people with relapsing forms of multiple sclerosis.	144.13	624-49-7	29	201.207	<1		http://selleckchem.com/products/dimethyl-Fumarate.html	C6H8O4	free base	N/A	COC(=O)\C=C\C(=O)OC	0.49	4	0	4
S2602	Acemetacin	55583608	e4	L2000-03	COX	Neuronal Signaling	Acemetacin is a non-steroidal anti-inflammatory drug and a glycolic acid ester of indometacin that is a cyclooxygenase inhibitor.	415.82	53164-05-9	83	199.606	<1		http://selleckchem.com/products/acemetacin-emflex.html	C21H18ClNO6	free base	K-708	COC1=CC2=C(C=C1)[N](C(=C2CC(=O)OCC(O)=O)C)C(=O)C3=CC=C(Cl)C=C3	3.942	5	0	7
S2603	Tioxolone	45931513	f4	L2000-03	Carbonic Anhydrase	Metabolism	Tioxolone is a metalloenzyme carbonic anhydrase I inhibitor with a Ki of 91 nM.	168.17	4991-65-5	34	202.176	<1		http://selleckchem.com/products/tioxolone.html	C7H4O3S	free base	N/A	OC1=CC=C2SC(=O)OC2=C1	2.303	2	1	0
S2605	Idebenone	46182039	g4	L2000-03	ROS	Immunology & Inflammation	Idebenone is a synthetic analog of coenzyme Q10 (CoQ10) and a brain stimulant.	338.44	58186-27-9	68	200.922	<1		http://selleckchem.com/products/idebenone.html	C19H30O5	free base	CV-2619	COC1=C(OC)C(=O)C(=C(C)C1=O)CCCCCCCCCCO	3.836	4	1	12
S2610	Lonidamine	54518943	h4	L2000-03	Others	Others	Lonidamine is an orally administered small molecule hexokinase inactivator.	321.16	50264-69-2	64	199.278	<1		http://selleckchem.com/products/lonidamine.html	C15H10Cl2N2O2	free base	AF 1890, Diclondazolic Acid	OC(=O)C1=N[N](CC2=C(Cl)C=C(Cl)C=C2)C3=CC=CC=C13	4.65	2	0	3
S2613	Clorsulon	46475510	a5	L2000-03	Anti-infection	Microbiology	Clorsulon is used in the treatment of Fasciola hepatica infections in calves and sheep.	380.66	60200-06-8	76	199.653	<1		http://selleckchem.com/products/clorsulon.html	C8H8Cl3N3O4S2	free base	MK-401	NC1=CC(=C(C=C1[S](N)(=O)=O)[S](N)(=O)=O)C(Cl)=C(Cl)Cl	0.155	4	3	3
S2664	Clinofibrate	46059114	b5	L2000-03	HMG-CoA Reductase	Metabolism	Clinofibrate inhibits hydroxymethylglutaryl coenzyme A reductase (HMGCR) with IC50 of 0.47 mM, is a lipid-lowering agent used for controlling high cholesterol and triacylglyceride levels in the blood.	468.58	30299-08-2	94	200.606	<1		http://selleckchem.com/products/clinofibrate.html	C28H36O6	free base	N/A	CCC(C)(OC1=CC=C(C=C1)C2(CCCCC2)C3=CC=C(OC(C)(CC)C(O)=O)C=C3)C(O)=O	6.829	4	0	10
S2673	Trametinib (GSK1120212)	45564160	c5	L2000-03	MEK	MAPK	Trametinib (GSK1120212) is a highly specific and potent MEK1/2 inhibitor with IC50 of 0.92 nM/1.8 nM in cell-free assays, no inhibition of the kinase activities of c-Raf, B-Raf, ERK1/2.	615.39	871700-17-3	22	35.7497	<1		http://selleckchem.com/products/gsk1120212-jtp-74057.html	C26H23FIN5O4	free base	JTP-74057	CN1C(=O)C(=C2N(C(=O)N(C3CC3)C(=O)C2=C1NC4=CC=C(I)C=C4F)C5=CC(=CC=C5)NC(C)=O)C	3.176	4	2	5
S2680	Ibrutinib (PCI-32765)	45563599	d5	L2000-03	BTK	Angiogenesis	Ibrutinib (PCI-32765) is a potent and highly selective Brutons tyrosine kinase (Btk) inhibitor with IC50 of 0.5 nM in cell-free assays, modestly potent to Bmx, CSK, FGR, BRK, HCK, less potent to EGFR, Yes, ErbB2, JAK3, etc.	440.5	936563-96-1	88	199.773	<1		http://selleckchem.com/products/pci-32765.html	C25H24N6O2	free base	N/A	NC1=C2C(=NC=N1)[N](N=C2C3=CC=C(OC4=CC=CC=C4)C=C3)C5CCCN(C5)C(=O)C=C	3.985	5	1	5
S2727	Dacomitinib (PF299804, PF299)	55571535	e5	L2000-03	EGFR	Protein Tyrosine Kinase	Dacomitinib (PF299804, PF299) is a potent, irreversible pan-ErbB inhibitor, mostly to EGFR with IC50 of 6 nM in a cell-free assay, effective against NSCLCs with EGFR or ERBB2 mutations (resistant to gefitinib) as well as those harboring the EGFR T790M mutation. Phase 2.	469.94	1110813-31-4	19	40.4307	<1		http://selleckchem.com/products/pf299804.html	C24H25ClFN5O2	free base	N/A	COC1=C(NC(=O)/C=C/CN2CCCCC2)C=C3C(=NC=NC3=C1)NC4=CC(=C(F)C=C4)Cl	5.055	4	2	7
S2736	Fedratinib (SAR302503, TG101348)	46191965	f5	L2000-03	JAK	JAK/STAT	Fedratinib (SAR302503, TG101348) is a selective inhibitor of JAK2 with IC50 of 3 nM in cell-free assays, 35- and 334-fold more selective for JAK2 versus JAK1 and JAK3. Phase 2.	524.68	936091-26-8	100	190.592	<1		http://selleckchem.com/products/Fedratinib-SAR302503-TG101348.html	C27H36N6O3S	free base	N/A	CC1=C(NC2=CC=CC(=C2)[S](=O)(=O)NC(C)(C)C)N=C(NC3=CC=C(OCCN4CCCC4)C=C3)N=C1	5.123	5	3	11
S2741	Niraparib (MK-4827)	45501435	g5	L2000-03	PARP	DNA Damage	Niraparib (MK-4827) is a selective inhibitor of PARP1/2 with IC50 of 3.8 nM/2.1 nM, with great activity in cancer cells with mutant BRCA-1 and BRCA-2. It is >330-fold selective against PARP3, V-PARP and Tank1. Phase 3.	320.39	1038915-60-4	64	199.757	<1		http://selleckchem.com/products/mk-4827.html	C19H20N4O	Free Base		NC(=O)C1=CC=CC2=C[N](N=C12)C3=CC=C(C=C3)C4CCCNC4	2.618	2	2	3
S2760	Canagliflozin	55548392	h5	L2000-03	SGLT	GPCR & G Protein	Canagliflozin is a highly potent and selective SGLT2 inhibitor for hSGLT2 with IC50 of 2.2 nM in a cell-free assay, exhibits 413-fold selectivity over hSGLT1.	444.52	842133-18-0	88	197.966	<1		http://selleckchem.com/products/canagliflozin.html	C24H25FO5S	free base	TA 7284, JNJ 28431754	CC1=C(CC2=CC=C(S2)C3=CC=C(F)C=C3)C=C(C=C1)C4OC(CO)C(O)C(O)C4O	3.446	1	4	5
S2762	Alectinib (CH5424802)	45513587	a6	L2000-03	ALK	Protein Tyrosine Kinase	Alectinib (CH5424802) is a potent <b>ALK</b> inhibitor with <b>IC50</b> of 1.9 nM in cell-free assays, sensitive to L1196M mutation and higher selectivity for ALK than PF-02341066, NVP-TAE684 and PHA-E429.	482.62	1256580-46-7	6	12.4321	1	2.07202	http://www.selleckchem.com/products/ch5424802.html	C30H34N4O2	Free Base	AF-802,RG-7853	CCC1=CC2=C(C=C1N3CCC(CC3)N4CCOCC4)C(C)(C)C5=C(C2=O)C6=CC=C(C=C6[NH]5)C#N	5.203	2	1	3
S2807	Dabrafenib (GSK2118436)	54448567	b6	L2000-03	Raf	MAPK	Dabrafenib (GSK2118436) is a mutant BRAFV600 specific inhibitor with IC50 of 0.8 nM in cell-free assays, with 4- and 6-fold less potency against B-Raf(wt) and c-Raf, respectively.	519.56	1195765-45-7	30	57.7412	<1		http://selleckchem.com/products/dabrafenib-gsk2118436.html	C23H20F3N5O2S2	free base	N/A	CC(C)(C)C1=NC(=C(S1)C2=NC(=NC=C2)N)C3=C(F)C(=CC=C3)N[S](=O)(=O)C4=C(F)C=CC=C4F	5.377	5	2	6
S2814	Alpelisib (BYL719)	55511417	c6	L2000-03	PI3K	PI3K/Akt/mTOR	Alpelisib (BYL719) is a potent and selective PI3Kα inhibitor with IC50 of 5 nM in a cell-free assay, and minimal effect on PI3Kβ/γ/δ. Phase 2.	441.47	1217486-61-7	88	199.334	<1		http://selleckchem.com/products/byl719.html	C19H22F3N5O2S	free base	N/A	CC1=C(SC(=N1)NC(=O)N2CCCC2C(N)=O)C3=CC(=NC=C3)C(C)(C)C(F)(F)F	2.826	4	2	5
S2840	Apalutamide?(ARN-509)	55514559	d6	L2000-03	Androgen Receptor	Endocrinology & Hormones	Apalutamide (ARN-509) is a selective and competitive androgen receptor inhibitor with IC50 of 16 nM in a cell-free assay, useful for prostate cancer treatment. Phase 3.	477.43	956104-40-8	18	37.7019	<1		http://selleckchem.com/products/arn-509.html	C21H15F4N5O2S	free base	N/A	CNC(=O)C1=CC=C(C=C1F)N2C(=S)N(C(=O)C23CCC3)C4=CN=C(C#N)C(=C4)C(F)(F)F	4.452	3	1	4
S2868	Alogliptin（SYK-322）benzoate	46475506	e6	L2000-03	DPP-4	Proteases	Alogliptin is a potent, selective inhibitor of DPP-4 with IC50 of <10 nM, exhibits greater than 10,000-fold selectivity over DPP-8 and DPP-9.	461.51	850649-62-6	68	147.342	2	4.3336	http://selleckchem.com/products/alogliptin-syr-322.html	C18H21N5O2	free base	SYR-322	CN1C(=O)C=C(N2CCCC(N)C2)N(CC3=CC=CC=C3C#N)C1=O	1.271	2	1	3
S2874	Camostat Mesilate	55186067	f6	L2000-03	Sodium Channel	Transmembrane Transporters	Camostat is a trypsin-like protease inhibitor, inhibits airway epithelial sodium channel (ENaC) function with IC50 of 50 nM, less potent to trpsin, prostasin and matriptase.	494.52	59721-29-8	99	200.194	10	20.2216	http://selleckchem.com/products/camostat-mesilate-foy-305.html	C21H26N4O8S	Mesilate	FOY-305	CN(C)C(=O)COC(=O)CC1=CC=C(OC(=O)C2=CC=C(NC(N)=N)C=C2)C=C1.C[S](O)(=O)=O	0.969	5	2	10
S2900	Cobicistat (GS-9350)	54419010	g6	L2000-03	P450 (e.g. CYP17)	Metabolism	Cobicistat (GS-9350) is a potent and selective inhibitor of CYP3A with IC50 of 30-285 nM.	776.02	1004316-88-4	100	128.863	<1		http://selleckchem.com/products/cobicistat-gs-9350.html	C40H53N7O5S2	free base	N/A	CC(C)C1=NC(=CS1)CN(C)C(=O)NC(CCN2CCOCC2)C(=O)NC(CCC(CC3=CC=CC=C3)NC(=O)OCC4=CN=CS4)CC5=CC=CC=C5	4.765	7	3	20
S2902	S-Ruxolitinib (INCB018424)	45487168	h6	L2000-03	JAK	JAK/STAT	S-Ruxolitinib is the chirality of INCB018424, which is the first potent, selective, JAK1/2 inhibitor to enter the clinic with IC50 of 3.3 nM/2.8 nM, >130-fold selectivity for JAK1/2 versus JAK3. Phase 3.	306.37	941685-37-6	61	199.106	5	16.3201	http://selleckchem.com/products/s-ruxolitinib.html	C17H18N6	free base	N/A	N#CCC(C1CCCC1)[N]2C=C(C=N2)C3=NC=NC4=C3C=C[NH]4	2.88	3	1	4
S2903	Lumiracoxib	54440211	a7	L2000-03	COX	Neuronal Signaling	Lumiracoxib is a novel, selective COX-2 inhibitor with Ki of 0.06 μM. It also inhibits COX1 with Ki of 3 μM.	293.72	220991-20-8	59	200.872	<1		http://selleckchem.com/products/lumiracoxib-cox-189.html	C15H13ClFNO2	free base	COX-189	CC1=CC=C(NC2=C(Cl)C=CC=C2F)C(=C1)CC(O)=O	4.4	1	1	4
S2907	Pirfenidone	55197444	b7	L2000-03	TGF-beta/Smad	TGF-beta/Smad	Pirfenidone is an inhibitor for TGF-β production and TGF-β stimulated collagen production, reduces production of TNF-α and IL-1β, and also has anti-fibrotic and anti-inflammatory properties. Phase 3.	185.22	53179-13-8	37	199.762	<1		http://selleckchem.com/products/pirfenidone.html	C12H11NO	free base	S-7701,AMR-69	CC1=CN(C(=O)C=C1)C2=CC=CC=C2	1.905	1	0	1
S2922	Icotinib	54412088	c7	L2000-03	EGFR	Protein Tyrosine Kinase	Icotinib is a potent and specific EGFR inhibitor with IC50 of 5 nM, including the EGFR, EGFR(L858R), EGFR(L861Q), EGFR(T790M) and EGFR(T790M, L858R).	391.42	610798-31-7	78	199.274	<1		http://selleckchem.com/products/icotinib.html	C22H21N3O4	free base	BPI-2009H	C#CC1=CC(=CC=C1)NC2=NC=NC3=C2C=C4OCCOCCOCCOC4=C3	4.128	6	1	2
S3000	Carbazochrome sodium sulfonate (AC-17)	45496532	d7	L2000-03	Others	Others	Carbazochrome sodium sulfonate (AC-17) is an antihemorrhagic for use in the treatment of hemorrhoids.	322.27	51460-26-5	64	198.591	3	9.30896	http://selleckchem.com/products/carbazochrome-sodium-sulfonate.html	C10H11N4NaO5S	Sodium	N/A	[Na+].CN1C(CC2=C\C(=N\NC(N)=O)C(=O)C=C12)[S]([O-])(=O)=O	-3.186	3	2	2
S3002	Rivaroxaban	54489759	e7	L2000-03	Factor Xa	Metabolism	Rivaroxaban is a direct inhibitor of Factor Xa with Ki and IC50 of 0.4 nM and 0.7 nM in cell-free assays, respectively. It is selective for human factor Xa, for which it has >10 000-fold greater selectivity than for other biologically relevant serine proteases (IC50 >20 μM).	435.88	366789-02-8	87	199.596	<1		http://selleckchem.com/products/Rivaroxaban.html	C19H18ClN3O5S	free base	BAY 59-7939	ClC1=CC=C(S1)C(=O)NCC2CN(C(=O)O2)C3=CC=C(C=C3)N4CCOCC4=O	1.797	5	1	5
S3008	Zaltoprofen	54442726	f7	L2000-03	COX	Neuronal Signaling	Zaltoprofen is an inhibitor of COX-1 and COX-2 for treatment of arthritis.	298.36	74711-43-6	60	201.099	<1		http://selleckchem.com/products/zaltoprofen.html	C17H14O3S	free base	N/A	CC(C(O)=O)C1=CC2=C(SC3=CC=CC=C3C(=O)C2)C=C1	3.684	2	0	2
S3012	Pazopanib	54449190	g7	L2000-03	c-Kit,PDGFR,VEGFR	Protein Tyrosine Kinase	Pazopanib is a novel multi-target inhibitor of VEGFR1, VEGFR2, VEGFR3, PDGFR, FGFR, c-Kit and c-Fms with IC50 of 10 nM, 30 nM, 47 nM, 84 nM, 74 nM, 140 nM and 146 nM in cell-free assays, respectively.	437.52	444731-52-6	87	198.848	<1		http://selleckchem.com/products/pazopanib.html	C21H23N7O2S	Free Base	GW786034	C[N]1N=C2C=C(C=CC2=C1C)N(C)C3=NC(=NC=C3)NC4=CC=C(C)C(=C4)[S](N)(=O)=O	3.741	5	2	5
S3017	Aspirin	45541455	h7	L2000-03	COX	Metabolism	Aspirin is a salicylate, and irreversible COX1 and COX2 inhibitor, used as an analgesic to relieve minor aches and pains, as an antipyretic to reduce fever, and as an anti-inflammatory medication.	180.16	50-78-2	36	199.822	<1		http://selleckchem.com/products/aspirin-acetylsalicylic-acid.html	C9H8O4	free base	Acetylsalicylic acid	CC(=O)OC1=C(C=CC=C1)C(O)=O	1.227	3	0	3
S3023	Bufexamac	54450789	a8	L2000-03	COX	Neuronal Signaling	Bufexamac is a COX inhibitor for IFN-α release with EC50 of 8.9 μM.	223.27	2438-72-4	45	201.55	<1		http://selleckchem.com/products/bufexamac.html	C12H17NO3	free base	N/A	CCCCOC1=CC=C(CC(=O)NO)C=C1	2.191	2	1	6
S3024	Lamotrigine	43851388	b8	L2000-03	Sodium Channel,5-HT Receptor	Transmembrane Transporters	Lamotrigine is a novel anticonvulsant drug for inhibition of 5-HT with IC50 of 240 μM and 474 μM in human platelets and rat brain synaptosomes, and also is a sodium channel blocker.	256.09	84057-84-1	10	39.0488	<1		http://selleckchem.com/products/lamotrigine.html	C9H7Cl2N5	free base	BW-430C	NC1=NC(=C(N=N1)C2=CC=CC(=C2Cl)Cl)N	2.426	3	2	1
S3027	Fenoprofen calcium hydrate	54448651	c8	L2000-03	Immunology & Inflammation related	Immunology & Inflammation	Fenoprofen calcium hydrate is a non-steroidal anti-inflammatory drug (NSAID).	558.63	71720-56-4	48	85.9245	<1		http://selleckchem.com/products/fenoprofen-calcium-hydrate.html	C30H30CaO8	Calcium dihydrate salt	N/A	O.O.CC(C(=O)O[Ca]OC(=O)C(C)C1=CC=CC(=C1)OC2=CC=CC=C2)C3=CC=CC(=C3)OC4=CC=CC=C4	6.802	6	0	12
S3031	Linagliptin	46123677	d8	L2000-03	DPP-4	Proteases	Linagliptin is a highly potent, selective DPP-4 inhibitor with IC50 of 1 nM and exhibits a 10,000-fold higher selectivity for DPP-4 than for other dipeptidyl peptidases such as DPP-2, DPP-8, and DPP-9.	472.54	668270-12-0	17	35.9758	<1		http://selleckchem.com/products/linagliptin-bi-1356.html	C25H28N8O2	free base	BI-1356	CC#CC[N]1C(=NC2=C1C(=O)N(CC3=NC4=CC=CC=C4C(=N3)C)C(=O)N2C)N5CCCC(N)C5	2.718	5	1	5
S3035	Daunorubicin HCl	55186339	e8	L2000-03	Topoisomerase	DNA Damage	Daunorubicin HCl inhibits both DNA and RNA synthesis and inhibits DNA synthesis with Ki of 0.02 μM in a cell-free assay.	563.98	23541-50-6	100	177.311	100	177.311	http://selleckchem.com/products/daunorubicin-hcl-daunomycin-hcl.html	C27H30ClNO10	Hydrochloride	Daunomycin HCl	Cl.COC1=C2C(=O)C3=C(C(=C4CC(O)(CC(OC5CC(N)C(O)C(C)O5)C4=C3O)C(C)=O)O)C(=O)C2=CC=C1	1.01	6	4	4
S3036	Pravastatin sodium	46073806	f8	L2000-03	HMG-CoA Reductase	Metabolism	Pravastatin sodium is an HMG-CoA reductase inhibitor against sterol synthesis with IC50 of 5.6 μM.	446.51	81131-70-6	89	199.324	89	199.324	http://selleckchem.com/products/pravastatin-pravachol.html	C23H35NaO7	free base	CS-514 Sodium	[Na+].CCC(C)C(=O)OC1CC(O)C=C2C=CC(C)C(CCC(O)CC(O)CC([O-])=O)C12	0.682	2	3	11
S3037	Bepotastine Besilate	54523436	g8	L2000-03	Histamine Receptor	Neuronal Signaling	Bepotastine is a non-sedating, selective antagonist of histamine 1 (H1) receptor with pIC50 of 5.7.	547.06	190786-44-8	109	199.247	<1		http://selleckchem.com/products/bepotastine-besilate.html	C27H31ClN2O6S	Besilate salt	TAU 284	OC(=O)CCCN1CCC(CC1)OC(C2=CC=C(Cl)C=C2)C3=NC=CC=C3.O[S](=O)(=O)C4=CC=CC=C4	1.371	3	0	9
S3052	Rupatadine Fumarate	45976664	h8	L2000-03	Histamine Receptor	Neuronal Signaling	Rupatadine is an inhibitor of PAFR and histamine (H1) receptor with Ki of 550 nM and 102 nM, respectively.	532.03	182349-12-8	9	16.9163	<1		http://selleckchem.com/products/rupatadine-fumarate.html	C30H30ClN3O4	Fumarate	N/A	CC1=CN=CC(=C1)CN2CCC(CC2)=C3C4=CC=C(Cl)C=C4CCC5=CC=CN=C35.OC(=O)\C=C\C(O)=O	2.672	4	0	4
S3060	Medetomidine HCl	46076542	a9	L2000-03	Adrenergic Receptor	Neuronal Signaling	Medetomidine is a selective α2-adrenoceptor agonist, with Ki of 1.08 nM, exhibts 1620-fold selectivity over α1-adrenoceptor.	236.74	86347-15-1	12	50.6885	47	198.53	http://selleckchem.com/products/medetomidine-hcl.html	C13H17ClN2	HCl	N/A	Cl.CC(C1=C[NH]C=N1)C2=C(C)C(=CC=C2)C	3.515	1	1	2
S3062	Diclofenac Potassium	54412141	b9	L2000-03	Immunology & Inflammation related	Immunology & Inflammation	Diclofenac potassium is a nonsteroidal anti-inflammatory drug taken to reduce inflammation and as an analgesic reducing pain in certain conditions.	334.24	15307-81-0	69	206.438	10	29.9186	http://selleckchem.com/products/diclofenac-potassium.html	C14H10Cl2KNO2	Potassium	CGP-45840B	[K+].[O-]C(=O)CC1=CC=CC=C1NC2=C(Cl)C=CC=C2Cl	2.899	0	1	4
S3078	Beclomethasone dipropionate	46226725	c9	L2000-03	Glucocorticoid Receptor	Endocrinology & Hormones	Beclomethasone dipropionate is a potent glucocorticoid steroid used for the treatment of rhinitis and sinusitis.	521.04	5534-09-8	104	199.601	<1		http://selleckchem.com/products/beclomethasone-dipropionate.html	C28H37ClO7	free base	Beclometasone dipropionate	CCC(=O)OCC(=O)C1(OC(=O)CC)C(C)CC2C3CCC4=CC(=O)C=CC4(C)C3(Cl)C(O)CC12C	4.064	6	1	8
S3124	Dexamethasone Acetate	46230372	d9	L2000-03	Autophagy,IL Receptor	Others	Dexamethasone is a potent synthetic member of the glucocorticoid class of steroid drugs, and an interleukin receptor modulator that has anti-inflammatory and immunosuppressant effects.	434.5	1177-87-3	87	200.23	<1		http://selleckchem.com/products/dexamethasone-acetate.html	C24H31FO6	free base	NSC 39471	CC1CC2C3CCC4=CC(=O)C=CC4(C)C3(F)C(O)CC2(C)C1(O)C(=O)COC(C)=O	2.087	4	1	4
S3137	Sodium salicylate	54440221	e9	L2000-03	NF-κB	NF-κB	Sodium salicylate is used in medicine as an analgesic and antipyretic.	161.11	54-21-7	32	198.622	32	198.622	http://selleckchem.com/products/sodium-salicylate.html	C7H6NaO3	sodium salt	N/A	[NaH].OC(=O)C1=CC=CC=C1O	1.217	1	1	1
S3186	Azatadine dimaleate	55538057	f9	L2000-03	Histamine Receptor	Neuronal Signaling	Azatadine is an histamine and cholinergic inhibitor with IC50 of 6.5 nM and 10 nM, respectively.	522.55	3978-86-7	105	200.938	105	200.938	http://selleckchem.com/products/azatadine-dimaleate.html	C28H30N2O8	Dimaleate	SCH10649	CN1CCC(CC1)=C2C3=CC=CC=C3CCC4=CC=CN=C24.OC(=O)\C=C/C(O)=O.OC(=O)\C=C/C(O)=O	1.128	5	0	4
S3202	Catharanthine	54443240	g9	L2000-03	AChR	Neuronal Signaling	Catharanthine inhibits nicotinic receptor mediated diaphragm contractions with IC50 of 59.6 μM.	336.43	2468-21-5	67	199.15	<1		http://selleckchem.com/products/catharanthine.html	C21H24N2O2	free base	N/A	CCC1=CC2CN3CCC4=C([NH]C5=CC=CC=C45)C(C2)(C13)C(=O)OC	3.877	2	1	3
S3604	Triptolide (PG490)	54403004	h9	L2000-03	NF-κB	NF-κB	Triptolide is a diterpene triepoxide, immunosuppresive agent extracted from the Chinese herb Tripterygium wilfordii. It functions as a NF-κB inhibitor with dual actions by disruption of p65/CBP interaction and by reduction of p65 protein.	360.4	38748-32-2	72	199.778	<1		http://selleckchem.com/products/triptolide.html	C20H24O6	free base	NSC 163062	CC(C)C12OC1C3OC34C5(C)CCC6=C(COC6=O)C5CC7OC47C2O	0.872	5	1	1
S3605	Borneol	46048744	a10	L2000-03	TRPV	Transmembrane Transporters	Borneol is a bicyclic monoterpenoid compound extracted from medicinal plants such as Blumea balsamifera, and Dryobalanops aromatica. It is a TRPM8 agonist that increases ocular surface wetness.	154.25	507-70-0	30	194.489	<1		http://selleckchem.com/products/borneol.html	C10H18O	free base	N/A	CC1(C)C2CCC1(C)C(O)C2	1.975	0	1	0
S3606	Fangchinoline	55201914	b10	L2000-03	Reverse Transcriptase	Microbiology	Fangchinoline, a bisbenzylisoquinoline alkaloid, is a novel HIV-1 inhibitor with pain-relieving, blood pressure-depressing, and antibiotic activities.	608.72	33889-68-8	100	164.279	<1		http://selleckchem.com/products/r-s-fangchinoline.html	C37H40N2O6	free base	N/A	COC1=C2OC3=CC=C(CC4N(C)CCC5=C4C=C(OC6=C(O)C(=CC7=C6C(CC(=C2)C=C1)N(C)CC7)OC)C(=C5)OC)C=C3	6.992	5	1	3
S3609	Berbamine (dihydrochloride)	45986837	c10	L2000-03	Bcr-Abl	Angiogenesis	Berbamine (BBM) is a natural bisbenzylisoquinoline product isolated from traditional Chinese herbal medicine Berberis amurensis. It is a novel inhibitor of bcr/abl fusion gene with potent anti-leukemia activity and also an inhibitor of NF-κB.	681.65	6078-17-7	100	146.703	100	146.703	http://selleckchem.com/products/berbamine-dihydrochloride.html	C37H42Cl2N2O6	dihydrochloride	N/A	Cl.Cl.COC1=CC2=C3C=C1OC4=C(OC)C(=CC5=C4C(CC6=CC(=C(O)C=C6)OC7=CC=C(CC3N(C)CC2)C=C7)N(C)CC5)OC	7.756	5	1	3
S3611	(+)-Fangchinoline	54519300	d10	L2000-03	Others	Others	Fangchinoline is a phytochemical that has been shown to elicit anti-cancer effects in prostate and breast cancer cell lines via inducing G1 cell cycle arrest. It has also been shown to possess neuroprotective activity.	608.72	436-77-1	40	65.7117	<1		http://selleckchem.com/products/s-s-fangchinoline.html	C37H40N2O6	free base	(+)-Limacine, Tetrandrine B, Hanfangichin B	COC1=C2OC3=CC=C(CC4N(C)CCC5=C4C=C(OC6=C7C(CC(=C2)C=C1)N(C)CCC7=CC(=C6O)OC)C(=C5)OC)C=C3	6.992	5	1	3
S3612	Rosmarinic acid	54406998	e10	L2000-03	IκB/IKK	NF-κB	Rosmarinic acid (RA) is a naturally occurring hydroxylated compound. It has the ability to block complement fixation, inhibit lipoxygenase and cyclooxygenase activity and inhibit the expression of CCL11 and CCR3 by suppressing the IKK-β activity in NF-κB activation signaling.	360.31	20283-92-5	72	199.828	24	66.6093	http://selleckchem.com/products/rosmarinic-acid.html	C18H16O8	free base	Rosemary acid	OC(=O)C(CC1=CC=C(O)C(=C1)O)OC(=O)\C=C\C2=CC=C(O)C(=C2)O	2.706	3	4	7
S3615	Dehydrocostus Lactone	45992590	f10	L2000-03	IκB/IKK	NF-κB	Dehydrocostus lactone (DHE), a natural sesquiterpene lactone, inhibits IKKβ activity, IκBα phosphorylation and degradation, coactivators p300 recruitments and p50/p65 NF-κB nuclear translocation, and their DNA binding activity on COX-2 promoter. It has anti-inflammatory, anti-ulcer, immunomodulatory and anti-tumor properties.	230.3	477-43-0	46	199.739	<1		http://selleckchem.com/products/dehydrocostus-lactone.html	C15H18O2	free base	N/A	C=C1CCC2C(OC(=O)C2=C)C3C1CCC3=C	3.282	2	0	0
S3616	Asiaticoside	54502202	g10	L2000-03	ROS	Immunology & Inflammation	Asiaticoside, the major active principle of Centella asiatica, prevents ultraviolet A-dependent photoaging by suppressing ultraviolet A-induced reactive oxygen species production. It also decreases DNA binding by MITF.	959.12	16830-15-2	100	104.262	<1		http://selleckchem.com/products/asiaticoside.html	C48H78O19	free base	Ba 2742, BRN0078195, CCRIS8995, NSC166062, Emdecassol,Madecassol	CC1CCC2(CCC3(C)C(=CCC4C5(C)CC(O)C(O)C(C)(CO)C5CCC34C)C2C1C)C(=O)OC6OC(COC7OC(CO)C(OC8OC(C)C(O)C(O)C8O)C(O)C7O)C(O)C(O)C6O	-0.101	7	12	10
S3622	Diammonium Glycyrrhizinate	54523549	h10	L2000-03	Immunology & Inflammation related	Immunology & Inflammation	Diammonium glycyrrhizinate (DG), a traditional Chinese medicine (TCM), is extracted and purified from liquorices (Radix glycyrrhizae). It is known for its anti-inflammatory effects, resistance to biologic oxidation and membranous protection. DG is able to reduce inflammatory injury via suppression of NF?κB, TNF?α and intercellular adhesion molecule 1.	856.99	79165-06-3	100	116.687	100	116.687	http://selleckchem.com/products/diammonium-glycyrrhizinate.html	C42H68N2O16	ammonium salt	N/A	N.N.CC1(C)C(CCC2(C)C1CCC3(C)C2C(=O)C=C4C5CC(C)(CCC5(C)CCC34C)C(O)=O)OC6OC(C(O)C(O)C6OC7OC(C(O)C(O)C7O)C(O)=O)C(O)=O	-4.247	8	5	7
S3641	Osalmid	54493710	a11	L2000-03	Others	Others	Osalmid suppresses ribonucleotide reductase (RR) activity in a concentration-dependent manner, with a 50% RR activity-inhibitory concentration (IC50) of 8.23 μM.	229.23	526-18-1	45	196.309	<1		http://selleckchem.com/products/osalmid.html	C13H11NO3	free base	N/A	OC1=CC=C(NC(=O)C2=C(O)C=CC=C2)C=C1	2.13	1	3	2
S3654	Tauroursodeoxycholic Acid (TUDCA)	55194495	b11	L2000-03	Others	Others	Tauroursodeoxycholic acid (TUDCA) is the taurine conjugate of ursodeoxycholic acid (UDCA) and acts as a mitochondrial stabilizer and anti-apoptotic agent in several models of neurodegenerative diseases, including AD, Parkinson's diseases (PD), and Huntington's diseases (HD).	499.7	14605-22-2	99	198.119	30	60.036	http://selleckchem.com/products/tauroursodeoxycholic-acid.html	C26H45NO6S	free base	N/A	CC(CCC(=O)NCC[S](O)(=O)=O)C1CCC2C3C(O)CC4CC(O)CCC4(C)C3CCC12C	2.997	1	3	7
S3666	Ilaprazole	54397078	c11	L2000-03	Proton Pump	Transmembrane Transporters	Ilaprazole is a new proton pump inhibitor (PPI) used in the treatment of dyspepsia, peptic ulcer disease (PUD), gastroesophageal reflux disease (GORD/GERD) and duodenal ulcer. It inhibits H+/K+-ATPase with an IC50 of 6.0 μM.	366.44	172152-36-2	73	199.214	<1		http://selleckchem.com/products/ilaprazole.html	C19H18N4O2S	free base	IY-81149	COC1=CC=NC(=C1C)C[S](=O)C2=NC3=C([NH]2)C=C(C=C3)[N]4C=CC=C4	3.311	4	1	5
S3669	Carmustine	55508666	d11	L2000-03	DNA/RNA Synthesis	DNA Damage	Carmustine is a cell-cycle phase nonspecific alkylating antineoplastic agent and used in the treatment of brain tumors and various other malignant neoplasms.	214.05	154-93-8	The physical form of the compound is liquid, which can be dissolved in any proportion.				http://selleckchem.com/products/carmustine.html	C5H9Cl2N3O2	free base	bis-chloroethylnitrosourea, BCNU, BiCNU|	ClCCNC(=O)N(CCCl)N=O	1.201	2	1	5
S3673	Sulfaphenazole	54430580	e11	L2000-03	P450 (e.g. CYP17)	Metabolism	Sulfaphenazole is an inhibitor of CYP2C9 with Ki value of 0.3 μM and demonstrates at least 100-fold selectivity over other CYP450 isoforms (Ki values of 63 and 29 μM for CYP2C8 and CYP2C18, respectively, and no activity at CYP1A1, CYP1A2, CYP3A4, CYP2C19).	314.36	526-08-9	62	197.226	<1		http://selleckchem.com/products/sulfaphenazole.html	C15H14N4O2S	free base	Depocid, Depotsulfonamide, Plisulfan, Raziosulfa	NC1=CC=C(C=C1)[S](=O)(=O)NC2=CC=N[N]2C3=CC=CC=C3	1.922	3	2	4
S3718	Leuprolide Acetate	54409261	f11	L2000-03	Estrogen/progestogen Receptor	Endocrinology & Hormones	Leuprolide acetate is a synthetic nonapeptide that is a potent gonadotropin-releasing hormone receptor (GnRHR) agonist used for diverse clinical applications, including the treatment of prostate cancer, endometriosis, uterine fibroids, central precocious puberty and in vitro fertilization techniques.	1269.45	74381-53-6	100	78.7743	100	78.7743	http://selleckchem.com/products/leuprolide-acetate.html	C61H88N16O14	acetate	Leuprorelin Acetate	CCNC(=O)C1CCCN1C(=O)C(CCCNC(N)=N)NC(=O)C(CC(C)C)NC(=O)C(CC(C)C)NC(=O)C(CC2=CC=C(O)C=C2)NC(=O)C(CO)NC(=O)C(CC3=C[NH]C4=C3C=CC=C4)NC(=O)C(CC5=C[NH]C=N5)NC(=O)C6CCC(=O)N6.CC(O)=O	-0.707	12	15	33
S3731	Tipiracil hydrochloride	54517005	g11	L2000-03	Phosphorylase	Others	Tipiracil is an inhibitor of thymidine phosphorylase, the enzyme that degrades trifluridine into trifluorothymidine. Its combination with trifluridine increases the bioavailability of trifluridine.	279.12	183204-72-0	8	28.6615	55	197.048	http://selleckchem.com/products/tipiracil-hydrochloride.html	C9H12Cl2N4O2	hydrochloride	MA-1 hydrochloride	Cl.ClC1=C(CN2CCCC2=N)NC(=O)NC1=O	-0.388	2	2	2
S3745	Balsalazide disodium	55519577	h11	L2000-03	Immunology & Inflammation related	Immunology & Inflammation	Balsalazide Disodium is the disodium salt form of balsalazide, an aminosalicylate and oral prodrug that is enzymatically cleaved in the colon to produce the anti-inflammatory agent mesalazine.	437.31	150399-21-6	87	198.944	87	198.944	http://selleckchem.com/products/balsalazide-disodium.html	C17H17N3Na2O8	disodium salt dihydrate	N/A	O.O.[Na+].[Na+].OC1=CC=C(C=C1C([O-])=O)N=NC2=CC=C(C=C2)C(=O)NCCC([O-])=O	-0.838	3	2	7
S3758	Sinomenine hydrochloride	45990677	a2	L2000-04	Immunology & Inflammation related,Autophagy	Immunology & Inflammation	Sinomenine (SN), extracted from the Chinese medicinal plant, sinomenium acutum, is a potent anti-inflammatory and neuroprotective agent.	365.85	6080-33-7	73	199.535			http://selleckchem.com/products/sinomenine-hydrochloride.html	C19H24ClNO4	hydrochloride	Cucoline hydrochloride, Kukoline hydrochloride, Sabianine A hydrochloride	Cl.COC1=C(O)C2=C(CC3C4C=C(OC)C(=O)CC24CCN3C)C=C1	2.056	3	1	2
S3761	Eucalyptol	55217169	b2	L2000-04	Immunology & Inflammation related	Immunology & Inflammation	Eucalyptol is a natural organic compound which controls airway mucus hypersecretion and asthma via anti-inflammatory cytokine inhibition.	154.25	470-82-6	The physical form of the compound is liquid, which can be dissolved in any proportion.				http://selleckchem.com/products/eucalyptol.html	C10H18O	free base	1,8-cineol; 1,8-cineole|cajeputol; 1,8-epoxy-p-menthane; 1,8-oxido-p-menthane; cineol; cineole	CC12CCC(CC1)C(C)(C)O2	2.147	1	0	0
S3807	Dehydroandrographolide	55584716	c2	L2000-04	Chloride Channel	Transmembrane Transporters	Dehydroandrographolide, isolated from Andrographis paniculata (Burm. F.) Nees (Chuan-xin-lian), is a novel TMEM16A inhibitor and possesses multiple pharmacological activities, including anti-inflammation, anti-cancer, anti-bacterial, anti-virus and anti-hepatitis activity.	332.43	134418-28-3	66	198.538			http://selleckchem.com/products/dehydroandrographolide.html	C20H28O4	free base	N/A	CC1(CO)C(O)CCC2(C)C(C\C=C3/C=COC3=O)C(=C)CCC12	2.502	2	2	3
S3851	Camphor	47012129	d2	L2000-04	Others	Others	Camphor is a bicyclic monoterpene ketone found widely in plants, especially cinnamomum camphora and used topically as a skin antipruritic and as an anti-infective agent.	152.23	76-22-2	30	197.07			http://selleckchem.com/products/camphor.html	C10H16O	free base	2-Bornanone, Bornan-2-one, 2-Camphanone, Formosa	CC1(C)C2CCC1(C)C(=O)C2	2.075	1	0	0
S3898	Hydroxy Camptothecine	54437363	e2	L2000-04	Topoisomerase	DNA Damage	10-Hydroxycamptothecin is a cell-permeable powerful DNA topoisomerase I inhibitor. It has selective inhibitory effect on the phosphorylation of histone H1 and H3, but less effect on other histones.	364.35	64439-81-2	29	79.5938			http://selleckchem.com/products/hydroxy-camptothecine.html	C20H16N2O5	free base	10-Hydroxycamptothecin, Hydroxycamptothecine	CCC1(O)C(=O)OCC2=C1C=C3N(CC4=CC5=C(C=CC(=C5)O)N=C34)C2=O	1.504	4	1	1
S3923	Ginsenoside Rg1	54411937	f2	L2000-04	Others	Others	Ginsenoside Rg1, identified as a protopanaxatriol-type, has pharmacological actions such as neuroprotective and anti-tumor effects on various cancer types.	801.01	22427-39-0	100	124.842			http://selleckchem.com/products/ginsenoside-rg1.html	C42H72O14	free base	Ginsenoside A2, Panaxoside A, Panaxoside Rg1, Sanchinoside C1, Sanchinoside Rg1	CC(C)=CCCC(C)(OC1OC(CO)C(O)C(O)C1O)C2CCC3(C)C2C(O)CC4C5(C)CCC(O)C(C)(C)C5C(CC34C)OC6OC(CO)C(O)C(O)C6O	1.126	4	10	10
S3946	Mesterolone	54425914	g2	L2000-04	Androgen Receptor	Endocrinology & Hormones	Mesterolone is a synthetic steroid with anabolic and androgenic activities.	304.47	1424-00-6	13	42.6971			http://selleckchem.com/products/mesterolone.html	C20H32O2	free base	Androviron, Mesteranum, Proviron	CC1CC(=O)CC2CCC3C4CCC(O)C4(C)CCC3C12C	3.553	1	1	0
S3951	Tannic acid	54363586	h2	L2000-04	CXCR	Immunology & Inflammation	Tannic acid, a polyphenolic compound, is a CXCL12/CXCR4 inhibitor with antiangiogenic, anti-inflammatory and antitumor activity.	1701.2	1401-55-4	100	58.782			http://selleckchem.com/products/tannic-acid.html	C76H52O46	free base	Gallotannic acid	OC1=CC(=CC(=C1O)O)C(=O)OC2=C(O)C(=CC(=C2)C(=O)OCC3OC(OC(=O)C4=CC(=C(O)C(=C4)O)OC(=O)C5=CC(=C(O)C(=C5)O)O)C(OC(=O)C6=CC(=C(O)C(=C6)O)OC(=O)C7=CC(=C(O)C(=C7)O)O)C(OC(=O)C8=CC(=C(O)C(=C8)O)OC(=O)C9=CC(=C(O)C(=C9)O)O)C3OC(=O)C%10=CC(=C(O)C(=C%10)O)OC(=O)C%11=CC(=C(O)C(=C%11)O)O)O	8.813	21	25	31
S3968	Histamine	54447741	a3	L2000-04	Histamine Receptor	Immunology & Inflammation	Histamine, an organic nitrogenous compound, is involved in local immune responses regulating physiological function in the gut and acting as a neurotransmitter for the brain, spinal cord, and uterus. It is a potent H1 and H2 receptor agonist.	111.15	51-45-6	22	197.931			http://selleckchem.com/products/histamine.html	C5H9N3	free base	N/A	NCCC1=C[NH]C=N1	-0.714	1	2	2
S3995	Guaiazulene	45466211	b3	L2000-04	Others	Others	Guaiazulene is a bicyclic sesquiterpene that is a constituent of some essential oils, mainly oil of guaiac and chamomile oil, which also serve as its commercial sources.	198.3	489-84-9	39	196.672			http://selleckchem.com/products/guaiazulene.html	C15H18	free base	azulon, Vetivazulen	CC(C)C1=CC2=C(C)C=CC2=C(C)C=C1	4.905	0	0	1
S3997	Oxaceprol	45920072	c3	L2000-04	Immunology & Inflammation related	Immunology & Inflammation	Oxaceprol is an anti-inflammatory drug used in the treatment of osteoarthritis.	173.17	33996-33-7	34	196.339			http://selleckchem.com/products/oxaceprol.html	C7H11NO4	free base	N-acetyl-L-hydroxyproline	CC(=O)N1CC(O)CC1C(O)=O	-1.434	2	1	1
S3998	(+)-α-Lipoic acid	55184984	d3	L2000-04	Others	Others	R(+)-α-lipoic acid, a physiological form of thioctic acid, is a strong antioxidant that relieves diabetic neuropathic symptoms. It shows superior antioxidative effects to its racemate.	206.33	1200-22-2	41	198.711			http://selleckchem.com/products/alpha-lipoic-acid.html	C8H14O2S2	free base	(R)-(+)-α-Lipoic acid, α-Lipoic acid, Alpha-Lipoic acid	OC(=O)CCCCC1CCSS1	2.258	1	0	5
S4001	Cabozantinib malate (XL184)	49540251	e3	L2000-04	TAM Receptor,VEGFR	Protein Tyrosine Kinase	Cabozantinib malate (XL184) is the malate of Cabozantinib, a potent VEGFR2 inhibitor with IC50 of 0.035 nM and also inhibits c-Met, Ret, Kit, Flt-1/3/4, Tie2, and AXL with IC50 of 1.3 nM, 4 nM, 4.6 nM, 12 nM/11.3 nM/6 nM, 14.3 nM and 7 nM in cell-free assays, respectively.	635.59	1140909-48-3	100	157.334	<1		http://selleckchem.com/products/cabozantinib-malate.html	C32H30FN3O10	Malate	N/A	COC1=CC2=C(C=C1OC)C(=CC=N2)OC3=CC=C(NC(=O)C4(CC4)C(=O)NC5=CC=C(F)C=C5)C=C3.OC(CC(O)=O)C(O)=O	3.331	8	3	11
S4002	Sitagliptin phosphate monohydrate	46089738	f3	L2000-04	DPP-4	Proteases	Sitagliptin phosphate monohydrate is a potent inhibitor of DPP-IV with IC50 of 19 nM in Caco-2 cell extracts.	523.32	654671-77-9	100	191.088	41	78.3459	http://selleckchem.com/products/Sitagliptin.html	C16H20F6N5O6P	phosphate &monohydrate	MK-0431	O.NC(CC(=O)N1CC[N]2C(=NN=C2C(F)(F)F)C1)CC3=C(F)C=C(F)C(=C3)F.O[P](O)(O)=O	1.254	3	1	5
S4009	Mirabegron	46092502	g3	L2000-04	Adrenergic Receptor	Neuronal Signaling	Mirabegron is a selective β3-adrenoceptor agonist with EC50 of 22.4 nM.	396.51	223673-61-8	79	199.238	<1		http://selleckchem.com/products/mirabegron-ym178.html	C21H24N4O2S	free base	YM 178	NC1=NC(=CS1)CC(=O)NC2=CC=C(CCNCC(O)C3=CC=CC=C3)C=C2	2.26	2	4	9
S4041	Olsalazine Sodium	46091116	h3	L2000-04	Anti-infection	Microbiology	Olsalazine Sodium is an anti-inflammatory prodrug, which consists of two 5-ASA moieties linked by an azo bond.	346.2	6054-98-4	4	11.554	41	118.429	http://selleckchem.com/products/olsalazine-sodium.html	C14H8N2Na2O6	Disodium Salt	N/A	[Na+].[Na+].OC1=CC=C(C=C1C([O-])=O)N=NC2=CC=C(O)C(=C2)C([O-])=O	0.026	2	2	4
S4043	Tetrahydrozoline HCl	49549139	a4	L2000-04	Adrenergic Receptor	Neuronal Signaling	Tetrahydrozoline HCl is an imidazoline derivative with alpha receptor agonist activity.	236.74	522-48-5	12	50.6885	47	198.53	http://selleckchem.com/products/tetrahydrozoline-hcl.html	C13H17ClN2	hydrochloride	N/A	Cl.C1CC(C2=NCCN2)C3=CC=CC=C3C1	2.567	1	1	1
S4051	Nabumetone	46086872	b4	L2000-04	COX	Neuronal Signaling	Nabumetone is a non-steroidal anti-inflammatory drug and its active metabolite inhibits the COX.	228.29	42924-53-8	46	201.498	<1		http://selleckchem.com/products/nabumetone.html	C15H16O2	free base	BRL-14777	COC1=CC=C2C=C(CCC(C)=O)C=CC2=C1	2.943	2	0	4
S4053	Sertraline HCl	45975275	c4	L2000-04	5-HT Receptor	Neuronal Signaling	Sertraline HCl is a 5-HT antagonist with Ki of 13 nM.	342.69	79559-97-0	69	201.348	<1		http://selleckchem.com/products/sertraline-hcl.html	C17H18Cl3N	HCl	CP-51974-1 HCl	Cl.CNC1CCC(C2=CC=C(Cl)C(=C2)Cl)C3=C1C=CC=C3	5.378	0	1	2
S4073	Sodium 4-Aminosalicylate	46090532	d4	L2000-04	NF-κB	NF-κB	Sodium 4-Aminosalicylate is an antibiotic used to treat tuberculosis via NF-κB inhibition and free radical scavenging.	211.15	6018-19-5	42	198.911	42	198.911	http://selleckchem.com/products/aminosalicylate-sodium.html	C7H6NNaO3	Sodium Salt	N/A	[Na+].NC1=CC(=C(C=C1)C([O-])=O)O	-1.003	0	2	1
S4080	Triamterene	46051206	e4	L2000-04	Sodium Channel	Transmembrane Transporters	Triamterene blocks epithelial Na+ channel (ENaC) in a voltage-dependent manner with IC50 of 4.5 μM.	253.26	396-01-0	20	78.9702	<1		http://selleckchem.com/products/triamterene.html	C12H11N7	free base	SKF8542	NC1=NC2=C(N=C(C3=CC=CC=C3)C(=N2)N)C(=N1)N	1.017	4	3	1
S4081	Sulfacetamide Sodium	55188948	f4	L2000-04	Anti-infection,Autophagy	Immunology & Inflammation	Sulfacetamide Sodium is an anti-biotic.	236.22	127-56-0	19	80.4335	51	215.9	http://selleckchem.com/products/sulfacetamide-sodium.html	C8H9N2NaO3S	Sodium Salt	N/A	[Na+].CC(=O)[N-][S](=O)(=O)C1=CC=C(N)C=C1	-0.118	3	1	2
S4089	Halobetasol Propionate	54413688	g4	L2000-04	Phospholipase (e.g. PLA)	Metabolism	Halobetasol Propionate is an anti-inflammatory and a dermatologic agent commonly used to treat psoriasis.	484.96	66852-54-8	97	200.016	<1		http://selleckchem.com/products/halobetasol-propionate.html	C25H31ClF2O5	free base	BMY-30056, CGP-14458	CCC(=O)OC1(C(C)CC2C3CC(F)C4=CC(=O)C=CC4(C)C3(F)C(O)CC12C)C(=O)CCl	3.797	4	1	5
S4090	Fenspiride HCl	46215532	h4	L2000-04	PDE	Metabolism	Fenspiride is a bronchodilator with anti-inflammatory properties, inhibiting phosphodiesterase 4 and phosphodiesterase 3 activities with logIC50 values of 4.16 and 3.44, respectively, in human isolated bronchi.	296.79	5053-08-7	9	30.3245	59	198.794	http://selleckchem.com/products/Fenspiride-hcl.html	C15H21ClN2O2	Hydrochloride	N/A	Cl.O=C1NCC2(CCN(CCC3=CC=CC=C3)CC2)O1	2.089	2	1	3
S4125	Sodium Phenylbutyrate	46060561	a5	L2000-04	HDAC	DNA Damage	Sodium phenylbutyrate is a histone deacetylase inhibitor, used to treat urea cycle disorders.	186.18	1716-12-7	8	42.9692	30	161.134	http://selleckchem.com/products/sodium-phenylbutyrate.html	C10H11NaO2	Sodium Salt	N/A	[Na]OC(=O)CCCC1=CC=CC=C1	2.497	2	0	5
S4136	Carprofen	46053405	b5	L2000-04	COX	Neuronal Signaling	Carprofen inhibits canine COX2 with IC50 of 30 nM.	273.71	53716-49-7	55	200.943	<1		http://selleckchem.com/products/carprofen.html	C15H12ClNO2	free base	N/A	CC(C(O)=O)C1=CC2=C(C=C1)C3=C([NH]2)C=CC(=C3)Cl	4.114	1	1	2
S4139	Cyclizine 2HCl	54358793	c5	L2000-04	Histamine Receptor	Neuronal Signaling	Cyclizine 2HCl is a piperazine derivative with Histamine H1 receptor antagonist activity.	339.3	5897-18-7	7	20.6307	68	200.413	http://selleckchem.com/products/cyclizine-2hcl.html	C18H24Cl2N2	Hydrochloride	N/A	Cl.Cl.CN1CCN(CC1)C(C2=CC=CC=C2)C3=CC=CC=C3	4.237	0	0	3
S4165	Benzydamine HCl	45993695	d5	L2000-04	Immunology & Inflammation related	Immunology & Inflammation	Benzydamine hydrochloride is a topical nonsteroidal anti-inflammatory drug (NSAID) with anti-inflammatory, analgesic, antipyretic and local anesthetic activity.	345.87	132-69-4	69	199.497	69	199.497	http://selleckchem.com/products/benzydamine-hcl.html	C19H24ClN3O	Hydrochloride	AF864	Cl.CN(C)CCCOC1=N[N](CC2=CC=CC=C2)C3=CC=CC=C13	4.368	2	0	7
S4176	Trometamol	49566993	e5	L2000-04	COX	Neuronal Signaling	Trometamol is a proton acceptor used to treat acidemia. It inhibits both isoforms of cyclooxygenases (COX1 and COX2), thereby blocking the conversion of arachidonic acid to pro-inflammatory pro-prostaglandins.	121.14	77-86-1	2	16.5098	24	198.118	http://selleckchem.com/products/trometamol.html	C4H11NO3	free base	N/A	NC(CO)(CO)CO	-2.381	0	4	3
S4177	Uracil	54417227	f5	L2000-04	Others	Others	Uracil is one of the four nucleobases in the nucleic acid of RNA can be used for drug delivery and as a pharmaceutical.	112.09	66-22-8	22	196.271	<1		http://selleckchem.com/products/uracil.html	C4H4N2O2	free base	N/A	O=C1NC=CC(=O)N1	-1.012	2	2	0
S4188	Sasapyrine	45991133	g5	L2000-04	Immunology & Inflammation related	Immunology & Inflammation	Sasapyrine (salsalate) is a nonsteroidal oral anti-inflammatory agent.	258.23	552-94-3	52	201.371	<1		http://selleckchem.com/products/sasapyrine.html	C14H10O5	free base	NSC-49171	OC(=O)C1=CC=CC=C1OC(=O)C2=CC=CC=C2O	2.649	3	1	4
S4199	Antazoline HCl	55413997	h5	L2000-04	Histamine Receptor	Neuronal Signaling	Antazoline HCl is a first generation antihistamine, binding to the histamine H1 receptor and blocking the action of endogenous histamine.	301.81	2508-72-7	40	132.534	14	46.3868	http://www.selleck.cn/products/antazoline-hcl.html	C17H19N3.HCl_x000D_	HCl	Phenazocine HCl	Cl.C1CN=C(CN(CC2=CC=CC=C2)C3=CC=CC=C3)N1	3.096	1	1	5
S4228	Fluorometholone Acetate	46058969	a6	L2000-04	Glucocorticoid Receptor	Endocrinology & Hormones	Fluorometholone Acetate is a synthetic corticosteroid, used in the treatment of steroid responsive inflammatory conditions of the eye.	418.5	3801-06-7	83	198.327	<1		http://selleckchem.com/products/fluorometholone-acetate.html	C24H31FO5	free base	NSC 47438	CC1CC2C3CCC(OC(C)=O)(C(C)=O)C3(C)CC(O)C2(F)C4(C)C=CC(=O)C=C14	2.691	4	1	3
S4230	Oxaprozin	54524700	b6	L2000-04	COX	Metabolism	Oxaprozin is a non-narcotic, non-steroidal anti-inflammatory drug (NSAID) used to relieve the inflammation, swelling, stiffness, and joint pain associated with osteoarthritis and rheumatoid arthritis.	293.32	21256-18-8	59	201.146	<1		http://selleckchem.com/products/oxaprozin.html	C18H15NO3	free base	WY-21743	OC(=O)CCC1=NC(=C(O1)C2=CC=CC=C2)C3=CC=CC=C3	3.59	3	0	5
S4238	Cepharanthine	54359815	c6	L2000-04	TNF-alpha	Apoptosis	Cepharanthine is a biscoclaurine alkaloid inhibiting tumor necrosis factor (TNF)-α-mediated NFκB stimulation, plasma membrane lipid peroxidation and platelet aggregation and suppressing cytokine production.	606.71	481-49-2	100	164.823	<1		http://selleckchem.com/products/cepharanthine.html	C37H38N2O6	free base	NSC-623442	COC1=C2OC3=CC=C(CC4N(C)CCC5=C4C(=C6OCOC6=C5)OC7=C(OC)C=C8CCN(C)C(CC(=C2)C=C1)C8=C7)C=C3	7.019	6	0	2
S4239	Bergapten	55531131	d6	L2000-04	DNA/RNA Synthesis	DNA Damage	Bergapten is a psoralen that can be photoactivated and is capable of crossing-linking DNA, covalently modifying proteins and lipids, and consequently inhibiting cell replication.	216.19	484-20-8	5	23.1278	<1		http://selleckchem.com/products/bergapten.html	C12H8O4	free base	N/A	COC1=C2C=COC2=CC3=C1C=CC(=O)O3	2.187	4	0	1
S4248	Bromfenac Sodium	54335520	e6	L2000-04	COX	Neuronal Signaling	Bromfenac Sodium is a nonsteroidal anti-inflammatory drug (NSAID), which has anti-inflammatory activity and may block prostaglandin synthesis by inhibiting cyclooxygenase 1 and 2.	356.15	91714-93-1	71	199.354	71	199.354	http://selleckchem.com/products/bromfenac-sodium.html	C15H11BrNNaO3	Sodium Salt	AHR 10282R	[Na+].NC1=C(C=CC=C1CC([O-])=O)C(=O)C2=CC=C(Br)C=C2	1.426	1	1	4
S4252	Mechlorethamine HCl	55199805	f6	L2000-04	DNA/RNA Synthesis	DNA Damage	Mechlorethamine is the prototype of alkylating agents, it works by binding to DNA, crosslinking two strands and preventing cell duplication.	192.51	55-86-7	39	202.587	39	202.587	http://selleckchem.com/products/mechlorethamine-hcl.html	C5H12Cl3N	Hydrochloride	N/A	Cl.CN(CCCl)CCCl	2.032	0	0	4
S4253	Epinastine HCl	55212518	g6	L2000-04	Histamine Receptor	Neuronal Signaling	Epinastine is an antihistamine and mast cell stabilizer that is used in eye drops to treat allergic conjunctivitis.	285.77	108929-04-0	57	199.461	57	199.461	http://selleckchem.com/products/epinastine-hcl.html	C16H16ClN3	Hydrochloride	WAL-801CL HCl	Cl.NC1=NCC2N1C3=CC=CC=C3CC4=CC=CC=C24	3.164	1	1	0
S4260	Tamibarotene	54425153	h6	L2000-04	Retinoid Receptor	Metabolism	Tamibarotene is a synthetic retinoic acid receptor (RAR) agonist with high specificity for RARα and RARβ over RARγ.	351.44	94497-51-5	70	199.181	<1		http://selleckchem.com/products/tamibarotene.html	C22H25NO3	free base	N/A	CC1(C)CCC(C)(C)C2=C1C=CC(=C2)NC(=O)C3=CC=C(C=C3)C(O)=O	4.673	2	1	3
S4267	Diacerein	54412947	a7	L2000-04	IL Receptor	Others	Diacerein is an inhibitor of pro-inflammatory cytokine Interleukin-1B (IL-1B) production, prescribed for osteoarthritis and chronic inflammatory arthritis.	368.29	13739-02-1	48	130.332	<1		http://selleckchem.com/products/diacerein.html	C19H12O8	free base	N/A	CC(=O)OC1=CC=CC2=C1C(=O)C3=C(C=C(C=C3OC(C)=O)C(O)=O)C2=O	1.973	7	0	5
S4268	Flufenamic acid	43853121	b7	L2000-04	Immunology & Inflammation related	Immunology & Inflammation	Flufenamic Acid is an anti-inflammatory agent, and also acts as an ion channel modulator.	281.23	530-78-9	56	199.125	<1		http://selleckchem.com/products/flufenamic-acid.html	C14H10F3NO2	free base	N/A	OC(=O)C1=CC=CC=C1NC2=CC=CC(=C2)C(F)(F)F	3.952	1	1	4
S4269	Vinorelbine Tartrate	45497515	c7	L2000-04	Microtubule Associated	Cytoskeletal Signaling	Vinorelbine Tartrate is a semi-synthetic vinca alkaloid, and inhibits mitosis through interaction with tubulin.	1079.11	125317-39-7	100	92.669	100	92.669	http://selleckchem.com/products/vinorelbine-tartrate.html	C53H66N4O20	Tartrate	N/A	CCC1=CC2CN(C1)CC3=C([NH]C4=C3C=CC=C4)C(C2)(C(=O)OC)C5=C(OC)C=C6N(C)C7C(O)(C(OC(C)=O)C8(CC)C=CCN9CCC7(C89)C6=C5)C(=O)OC.OC(C(O)C(O)=O)C(O)=O.OC(C(O)C(O)=O)C(O)=O	-4	11	5	16
S4288	Chloroambucil	54408477	d7	L2000-04	DNA/RNA Synthesis	DNA Damage	Chlorambucil is a nitrogen mustard alkylating agent, used in the treatment of chronic lymphocytic leukemia.	304.21	305-03-3	60	197.232	<1		http://selleckchem.com/products/chloroambucil.html	C14H19Cl2NO2	free base	Chlorambucil	OC(=O)CCCC1=CC=C(C=C1)N(CCCl)CCCl	3.899	1	0	9
S4293	Promethazine HCl	45496844	e7	L2000-04	Histamine Receptor	Neuronal Signaling	Promethazine HCl is a potent histamine H1 receptor antagonist, used as a sedative and antiallergic medication.	320.88	58-33-3	64	199.452	64	199.452	http://selleckchem.com/products/promethazine-hcl.html	C17H21ClN2S	Hydrochloride	N/A	Cl.CC(CN1C2=CC=CC=C2SC3=C1C=CC=C3)N(C)C	4.772	0	0	3
S4295	Meclofenamate Sodium	45492370	f7	L2000-04	COX	Neuronal Signaling	Meclofenamate Sodium is a dual COX-1/COX-2 inhibitor with IC50 of 40 nM and 50 nM, respectively, used in the treatment of joint, muscular pain, arthritis and dysmenorrhea.	318.13	6385-02-0	63	198.032	63	198.032	http://selleckchem.com/products/meclofenamate-sodium.html	C14H10Cl2NNaO2	Sodium Salt	N/A	CC1=C(Cl)C(=C(Cl)C=C1)NC2=CC=CC=C2C(=O)O[Na]	4.915	2	1	4
S4307	Auranofin	45511592	g7	L2000-04	Others	Others		678.48	34031-32-8	100	147.388	-1		http://www.selleckchem.com/products/auranofin.html	C20H34AuO9PS	Free Base	SKF39162	CCP(|[Au]SC1OC(COC(C)=O)C(OC(C)=O)C(OC(C)=O)C1OC(C)=O)(CC)CC	1.407	9	0	14
S4332	Medrysone	54410825	h7	L2000-04	Others	Others		344.49	2668-66-8	69	200.296	-1		http://www.selleckchem.com/products/medrysone.html	C22H32O3	Free Base	N/A	CC1CC2C3CCC(C(C)=O)C3(C)CC(O)C2C4(C)CCC(=O)C=C14	2.942	2	1	1
S4354	Thiostrepton	55203325	a8	L2000-04	Others	Others	Thiostrepton is a natural cyclic oligopeptide antibiotic, derived from several strains of strepromycetes.	1664.89	1393-48-2	100	60.064	-1		http://www.selleckchem.com/products/thiostrepton.html	C72H85N19O18S5	Free Base	Alaninamide, Bryamycin, Thiactin	CCC(C)C1NC2C=CC3=C(C=C(N=C3C2O)C(=O)OC(C)C4NC(=O)C5=CSC(=N5)C(NC(=O)C6CSC(=N6)\C(NC(=O)C(NC(=O)C7=CSC(=N7)C8(CCC(=NC8C9=CSC4=N9)C%10=NC(=CS%10)C(=O)NC(=C)C(=O)NC(=C)C(N)=O)NC(=O)C(C)NC(=O)C(=C)NC(=O)C(C)NC1=O)C(C)O)=C\C)C(C)(O)C(C)O)C(C)O	-1.361	20	16	12
S4362	Glafenine HCl	47600052	b8	L2000-04	Others	Others	Glafenine is an anthranilic acid derivative with analgesic properties, which has been used previously in the treatment of pain.	409.26	65513-72-6	81	197.918	7	17.104	http://www.selleckchem.com/products/glafenine-hcl.html	C19H18Cl2N2O4	hydrochloride	N/A	Cl.OCC(O)COC(=O)C1=CC=CC=C1NC2=CC=NC3=CC(=CC=C23)Cl	3.418	3	3	7
S4367	Suxibuzone	55435313	c8	L2000-04	Others	Others	Suxibuzone is a prodrug of the non steroidal anti inflammatory drug phenylbutazone, and is commonly used in horses.	438.47	27470-51-5	88	200.698	-1		http://www.selleckchem.com/products/suxibuzone.html	C24H26N2O6	Free Base	N/A	CCCCC1(COC(=O)CCC(O)=O)C(=O)N(N(C1=O)C2=CC=CC=C2)C3=CC=CC=C3	3.504	5	0	11
S4504	6-Mercaptopurine (6-MP) Monohydrate	46089257	d8	L2000-04	DNA/RNA Synthesis	DNA Damage	6-Mercaptopurine Monohydrate is a widely used antileukemic agent and immunosuppressive drug that inhibits de novo purine synthesis through incorporation of thiopurine methyltransferase metabolites into DNA and RNA.	170.19	6112-76-1	34	199.777	<1		http://selleckchem.com/products/6-mercaptopurine-6-mp-monohydrate.html	C5H6N4OS	free base	N/A	O.S=C1N=CNC2=C1[NH]C=N2	0.16	2	2	0
S4505	Vinblastine sulfate	46073524	e8	L2000-04	Microtubule Associated,AChR	Cytoskeletal Signaling	Vinblastine sulfate inhibits microtubule formation and suppresses nAChR activity with IC50 of 8.9 μM in a cell-free assay, used to treat certain kinds of cancer.	909.05	143-67-9	100	110.005	<1		http://selleckchem.com/products/vinblastine-sulfate.html	C46H60N4O13S	free base	NSC49842	CCC1(O)CC2CN(CCC3=C([NH]C4=CC=CC=C34)C(C2)(C(=O)OC)C5=C(OC)C=C6N(C)C7C(O)(C(OC(C)=O)C8(CC)C=CCN9CCC7(C89)C6=C5)C(=O)OC)C1.O[S](O)(=O)=O	4.28	7	1	10
S4509	4-Aminoantipyrine	55567889	f8	L2000-04	Others	Others	4-Aminoantipyrine(Ampyrone) is a metabolite of aminopyrine with analgesic, anti-inflammatory, and antipyretic properties. It is used as a reagent for biochemical reactions producing peroxides or phenols.	203.24	83-07-8	40	196.812	40	196.812	http://selleckchem.com/products/4-aminoantipyrine.html	C11H13N3O	free base	Ampyrone, NSC 60242, Metapirazone, Solnapyrin-A, Solvapyrin-A, Minoazophene, Aminoazophene, Aminoantipyrin	CN1N(C2=CC=CC=C2)C(=O)C(=C1C)N	0.021	1	1	1
S4526	Fenbufen	46178531	g8	L2000-04	COX	Neuronal Signaling	Fenbufen is an orally active phenylalkanoic derivative with anti-inflammatory, analgesic and antipyretic activity. It is a non-steroidal anti-inflammatory drug.	254.28	36330-85-5	50	196.634	<1		http://selleckchem.com/products/fenbufen.html	C16H14O3	free base	Lederfen, CL-82204	OC(=O)CCC(=O)C1=CC=C(C=C1)C2=CC=CC=C2	2.933	2	0	5
S4589	Amodiaquine dihydrochloride dihydrate	46080609	h8	L2000-04	Transferase,Histone Methyltransferase	Epigenetics	Amodiaquine is a potent, non-competitive inhibitor of histamine N-methyl transferase with estimated Ki of 18.6 nM. It is also used as an antimalarial and anti-inflammatory agent.	464.81	6398-98-7	92	197.93	29	62.3911	http://selleckchem.com/products/amodiaquine-dihydrochloride-dihydrate.html	C20H28Cl3N3O3	dihydrochloride dihydrate	N/A	O.O.Cl.Cl.CCN(CC)CC1=CC(=CC=C1O)NC2=C3C=CC(=CC3=NC=C2)Cl	5.109	1	2	6
S4603	Gallic acid	54404682	a9	L2000-04	ROS	Immunology & Inflammation	Gallic acid, known as powerful antioxidants, is an organic acid found in a variety of foods and herbs.	170.12	149-91-7	34	199.859	7	41.1474	http://selleckchem.com/products/gallic-acid.html	C7H6O5	free base	3,4,5-Trihydroxybenzoic acid, Gallate, Benzoic acid	OC(=O)C1=CC(=C(O)C(=C1)O)O	0.733	1	3	1
S4609	Diflunisal	49502091	b9	L2000-04	COX	Neuronal Signaling	Diflunisal is a difluorophenyl derivate of salicylic acid and a nonsteroidal anti-inflammatory drug (NSAID) with antipyretic, analgesic and anti-inflammatory properties. The mechanism of action of diflunisal is as a Cyclooxygenase Inhibitor.	250.2	22494-42-4	50	199.84	<1		http://selleckchem.com/products/diflunisal.html	C13H8F2O3	free base	Dolobid, Dolobis, Flovacil, Fluniget	OC(=O)C1=C(O)C=CC(=C1)C2=C(F)C=C(F)C=C2	3.147	1	1	2
S4625	Alcaftadine	46176860	c9	L2000-04	Histamine Receptor	Neuronal Signaling	Alcaftadine is a high affinity ligand for the H1 receptor, with a pKi (8.5) that is comparable with that of other H1 antihistamines. Alcaftadine is also an antagonist for H2 and H4 receptors with no affinity for the H3 receptor.	307.39	147084-10-4	28	91.0895	<1		http://selleckchem.com/products/alcaftadine.html	C19H21N3O	free base	Lastacaft, R89674	CN1CCC(CC1)=C2C3=C(CC[N]4C(=CN=C24)C=O)C=CC=C3	2.831	2	0	1
S4635	Cyproheptadine hydrochloride	45508092	d9	L2000-04	5-HT Receptor	Neuronal Signaling	Cyproheptadine hydrochloride is non-selective 5HT2 antagonist with IC50 of 0.6 nM. Also a SETD7/9 inhibitor.	350.88	41354-29-4	70	199.498	<1		http://selleckchem.com/products/cyproheptadine-hydrochloride.html	C21H22ClNR	Hydrochloride Sesquihydrate	Periactin hydrochloride, Peritol	Cl.CN1CCC(CC1)=C2C3=C(C=CC=C3)C=CC4=CC=CC=C24	5.478	0	0	0
S4646	Ciclesonide	45500320	e9	L2000-04	Others	Others	Ciclesonide is a glucocorticoid used to treat obstructive airway diseases.	540.69	126544-47-6	100	184.949	<1		http://selleckchem.com/products/ciclesonide.html	C32H44O7	free base	Ciclesonide, Alvesco, Omnaris, RPR251526, Zetonna	CC(C)C(=O)OCC(=O)C12OC(OC1CC3C4CCC5=CC(=O)C=CC5(C)C4C(O)CC23C)C6CCCCC6	4.696	6	1	6
S4651	Etoricoxib	49568719	f9	L2000-04	COX	Neuronal Signaling	Etoricoxib is a new COX-2 selective inhibitor with anti-inflammatory, antipyretic, analgesic, and potential antineoplastic properties.	358.84	202409-33-4	71	197.86	<1		http://selleckchem.com/products/etoricoxib.html	C18H15ClN2O2S	free base	Arcoxia, MK-663, MK-0663, Tauxib, Algix, Nucoxia	CC1=NC=C(C=C1)C2=NC=C(Cl)C=C2C3=CC=C(C=C3)[S](C)(=O)=O	3.467	4	0	3
S4656	Parecoxib	46054534	g9	L2000-04	COX	Neuronal Signaling	Parecoxib is a selective COX2 inhibitor.	370.42	198470-84-7	74	199.773	<1		http://selleckchem.com/products/parecoxib.html	C19H18N2O4S	free base	SC-69124, Valus-P, Vorth-P	CCC(=O)N[S](=O)(=O)C1=CC=C(C=C1)C2=C(C)ON=C2C3=CC=CC=C3	3.256	5	1	5
S4682	Loxoprofen	46051679	h9	L2000-04	Immunology & Inflammation related	Immunology & Inflammation	Loxoprofen is a non-steroidal anti-inflammatory drug in the propionic acid derivatives group.	246.3	68767-14-6	49	198.944	<1		http://selleckchem.com/products/loxoprofen.html	C15H18O3	free base	Koloxo, Loxoprofene, Loxoprofeno	CC(C(O)=O)C1=CC=C(CC2CCCC2=O)C=C1	2.936	2	0	4
S4690	Escin	45517145	a10	L2000-04	Immunology & Inflammation related	Immunology & Inflammation	Escin is a mixture of saponins with anti-inflammatory, vasoconstrictor and vasoprotective effects found in Aesculus hippocastanum(the horse chestnut).	1131.26	6805-41-0	66	58.342	<1		http://selleckchem.com/products/escin.html	C55H86O24	free base	Aescin	C\C=C(C)/C(=O)OC1C(OC(C)=O)C2(CO)C(O)CC3(C)C(=CCC4C5(C)CCC(OC6OC(C(OC7OC(CO)C(O)C(O)C7O)C(O)C6OC8OC(CO)C(O)C(O)C8O)C(O)=O)C(C)(CO)C5CCC34C)C2CC1(C)C	-0.723	11	12	16
S4696	CarbinoxaMine Maleate	45926596	b10	L2000-04	Histamine Receptor	Neuronal Signaling	Carbinoxamine maleate is a histamine-H1 receptor blocking agent with antihistamine and anticholinergic properties.	406.86	3505-38-2	81	199.086	81	199.086	http://selleckchem.com/products/carbinoxamine-maleate.html	C20H23ClN2O5	maleate	N/A	CN(C)CCOC(C1=CC=C(Cl)C=C1)C2=NC=CC=C2.OC(=O)\C=C/C(O)=O	0.224	4	0	8
S4697	Saxagliptin hydrate	54437902	c10	L2000-04	DPP-4	Proteases	Saxagliptin H2O is a selective and reversible DPP4 inhibitor with IC50 of 26 nM.	333.43	945667-22-1	66	197.943	1	2.99913	http://selleckchem.com/products/saxagliptin-hydrate.html	C18H27N3O3	hydrate	BMS-477118 hydrate, Onglyza hydrate, BMS 477118 hydrate, BMS477118 hydrate	O.NC(C(=O)N1C(CC2CC12)C#N)[C]34CC5[CH2]C(C[C](O)(C5)C3)C4	0.068	1	1	2
S4709	Latanoprost	43856673	d10	L2000-04	Immunology & Inflammation related,RAR/RXR,GPR	Immunology & Inflammation	Latanoprost is a prostaglandin F2alpha analogue and a prostanoid selective FP receptor agonist with an ocular hypertensive effect. Latanoprost increases uveoscleral outflow and thereby reduces intraocular pressure.	432.59	130209-82-4	The physical form of the compound is liquid, which can be dissolved in any proportion.				http://selleckchem.com/products/latanoprost.html	C26H40O5	Free Base	Xalatan, PhXA41, PHXA-41	CC(C)OC(=O)CCC\C=C/CC1C(O)CC(O)C1CCC(O)CCC2=CC=CC=C2	4.365	2	3	14
S4737	Psoralen	55573487	e10	L2000-04	DNA/RNA Synthesis	DNA Damage	Psoralen is a naturally occurring furocoumarin that intercalates with DNA, inhibiting DNA synthesis and cell division.	186.16	66-97-7	37	198.754	<1		http://selleckchem.com/products/psoralen.html	C11H6O3	free base	psoralene, Ficusin, Furocoumarin	O=C1OC2=C(C=C1)C=C3C=COC3=C2	2.203	3	0	0
S4744	Anethole trithione	47051968	f10	L2000-04	Others	Others	Anethole trithione is a drug used in the treatment of dry mouth.	240.36	532-11-6	48	199.7	<1		http://www.selleck.cn/products/anethole-trithione.html	C10H8OS3_x000D_	Free Base	N/A	COC1=CC=C(C=C1)C2=CC(=S)SS2	3.635	1	0	2
S4800	Daminozide	55414213	g10	L2000-04	Histone Demethylase	Epigenetics	Daminozide, a plant growth regulator, selectively inhibits the KDM2/7 JmjC subfamily with IC50 of 1.5±0.7 μM for KDM2A. It is at least 100-fold selective as an inhibitor of the KDM2/7 subfamily over the other demethylase subfamily members tested, with IC50s of 2 μM or less against KDM2A, PHF8, and KIAA1718 and IC50s of 127 μM for KDM3A or greater (mM range) against other demethylases.	160.17	1596-84-5	32	199.788			http://selleckchem.com/products/daminozide.html	C6H12N2O3	free base	Aminozide, Succinic Acid	CN(C)NC(=O)CCC(O)=O	0	0	0	0
S4832	Tolmetin	46200316	h10	L2000-04	Immunology & Inflammation related	Immunology & Inflammation	Tolmetin is a nonsteroidal anti-inflammatory drug of the heterocyclic acetic acid derivative class and also exhibits analgesic and antipyretic activity.	257.28	26171-23-3	51	198.228			http://selleckchem.com/products/tolmetin.html	C15H15NO3	free base	Tolectin	C[N]1C(=CC=C1C(=O)C2=CC=C(C)C=C2)CC(O)=O	3.267	2	0	4
S4835	Aceclofenac	46474681	a11	L2000-04	Immunology & Inflammation related	Immunology & Inflammation	Aceclofenac is a non-steroidal anti-inflammatory drug (NSAID) with anti-inflammatory and analgesic properties.	354.18	89796-99-6	70	197.64			http://selleckchem.com/products/aceclofenac.html	C16H13Cl2NO4	free base	Preservex, Airtal	OC(=O)COC(=O)CC1=C(NC2=C(Cl)C=CC=C2Cl)C=CC=C1	4.08	3	1	7
S4854	Bedaquiline fumarate	55557958	b11	L2000-04	Anti-infection	Microbiology	Bedaquiline fumarate, an oral diarylquinoline, is a bactericidal antimycobacterial drug. It is a proton-translocating ATP synthetase inhibitor.	671.58	845533-86-0	100	148.903	<1		http://selleckchem.com/products/bedaquiline-fumarate.html	C36H35BrN2O6	fumarate	TMC-207	COC1=C(C=C2C=C(Br)C=CC2=N1)C(C3=CC=CC=C3)C(O)(CCN(C)C)C4=C5C=CC=CC5=CC=C4.OC(=O)\C=C\C(O)=O	3.937	4	0	10
S4865	Cefetamet pivoxil hydrochloride	55455231	c11	L2000-04	Anti-infection	Microbiology	Cefetamet pivoxil hydrochloride is the hydrochloride salt form of cefetamet pivoxil, which is an oral third-generation cephalosporin antibiotic.	548.03	111696-23-2	100	182.472	<1		http://selleckchem.com/products/cefetamet-pivoxil-hydrochloride.html	C20H26ClN5O7S2	hydrochloride	N/A	Cl.CO\N=C(/C(=O)NC1C2SCC(=C(N2C1=O)C(=O)OCOC(=O)C(C)(C)C)C)C3=CSC(=N3)N	1.778	9	2	10
S4885	Taurolidine	55202457	d11	L2000-04	Anti-infection	Microbiology	Taurolidine is a synthetic broad-spectrum antibiotic with antibacterial, anticoagulant and potential antiangiogenic activities.	284.36	19388-87-5	56	196.933			http://selleckchem.com/products/taurolidine.html	C7H16N4O4S2	free base	Taurolin, Tauroline, Tauroflex	O=[S]1(=O)CCN(CN1)CN2CC[S](=O)(=O)NC2	-1.991	4	2	2
S4890	Bifendate	54420208	e11	L2000-04	Reverse Transcriptase	Microbiology	Bifendate, a synthetic intermediate of schisandrin C, is an anti-HBV drug used in Chinese medicine for the treatment of chronic hepatitis B.	418.35	73536-69-3	83	198.398			http://selleckchem.com/products/bifendate.html	C20H18O10	free base	N/A	COC(=O)C1=CC(=C2OCOC2=C1C3=C(C=C(OC)C4=C3OCO4)C(=O)OC)OC	2.562	10	0	7
S4935	Asunaprevir	54436861	f11	L2000-04	HCV Protease	Proteases	Asunaprevir is an orally bioavailable inhibitor of the hepatitis C virus enzyme serine protease NS3 that is necessary for protein processing required for viral replication.	748.29	630420-16-5	100	133.638	<1		http://selleckchem.com/products/asunaprevir.html	C35H46ClN5O9S	free base	BMS-650032	COC1=C2C=CC(=CC2=C(OC3CC(N(C3)C(=O)C(NC(=O)OC(C)(C)C)C(C)(C)C)C(=O)NC4(CC4C=C)C(=O)N[S](=O)(=O)C5CC5)N=C1)Cl	3.565	10	3	14
S5001	Tofacitinib (CP-690550) Citrate	54529353	g11	L2000-04	JAK	JAK/STAT	Tofacitinib citrate (CP-690550 citrate) is a novel inhibitor of JAK with IC50 of 1 nM, 20 nM and 112 nM against JAK3, JAK2, and JAK1, respectively.	504.49	540737-29-9	100	198.22	<1		http://selleckchem.com/products/CP-690550.html	C22H28N6O8	Citrate	N/A	CC1CCN(CC1N(C)C2=C3C=C[NH]C3=NC=N2)C(=O)CC#N.OC(=O)CC(O)(CC(O)=O)C(O)=O	0.193	6	1	8
S5003	Tacrolimus (FK506)	47459995	h11	L2000-04	mTOR	PI3K/Akt/mTOR	Tacrolimus (FK506) is a 23-membered macrolide lactone, it reduces peptidyl-prolyl isomerase activity in T cells by binding to the immunophilin FKBP12 (FK506 binding protein) creating a new complex.	804.02	104987-11-3	94	116.913	<1		http://selleckchem.com/products/FK-506-(Tacrolimus).html	C44H69NO12	free base	FR900506	COC1CC(CCC1O)\C=C(C)\C2OC(=O)C3CCCCN3C(=O)C(=O)C4(O)OC(C(CC(C)C/C(=C/C(CC=C)C(=O)CC(O)C2C)C)OC)C(CC4C)OC	4.832	9	2	7
S5004	Pimecrolimus	55510133	a2	L2000-05	Immunology & Inflammation related	Immunology & Inflammation	Pimecrolimus is an immunophilin ligand, which binds specifically to the cytosolic receptor, immunophilin macrophilin-12 (FKBP-12) a calcineurin inhibitor.	810.45	137071-32-0	100	123.388	<1		http://selleckchem.com/products/Pimecrolimus.html	C43H68ClNO11	free base	ASM 981	CCC1/C=C(C)/CC(C)CC(OC)C2OC(O)(C(C)CC2OC)C(=O)C(=O)N3CCCCC3C(=O)OC(C(C)C(O)CC1=O)/C(C)=C/C4CCC(Cl)C(C4)OC	5.971	9	1	6
S5019	Indobufen	55551470	b2	L2000-05	Others	Others	Indobufen is a reversible platelet aggregation inhibitor. It inhibits the platelet cyclooxygenase enzyme and suppresses thromboxane synthesis.	295.33	63610-08-2	59	199.777			http://selleckchem.com/products/indobufen.html	C18H17NO3	free base	Ibustrin, K 3920	CCC(C(O)=O)C1=CC=C(C=C1)N2CC3=C(C=CC=C3)C2=O	3.157	2	0	4
S5039	Actarit	45807562	c2	L2000-05	Immunology & Inflammation related	Immunology & Inflammation	Actarit is an orally active immunomodulator used in the treatment of rheumatoid arthritis.	193.2	18699-02-0	38	196.687			http://selleckchem.com/products/actarit.html	C10H11NO3	free base	4-acetylaminophenylacetic acid	CC(=O)NC1=CC=C(CC(O)=O)C=C1	0.614	2	1	3
S5043	Benorylate	45810201	d2	L2000-05	Immunology & Inflammation related	Immunology & Inflammation	Benorylate is the esterification product of paracetamol and acetylsalicylic acid with anti-inflammatory, analgesic and antipyretic properties.	313.3	5003-48-5	62	197.893			http://selleckchem.com/products/benorylate.html	C17H15NO5	free base	Benorilate, Benoral, Benortan	CC(=O)NC1=CC=C(OC(=O)C2=C(OC(C)=O)C=CC=C2)C=C1	2.15	5	1	6
S5046	Clonixin	55530528	e2	L2000-05	Immunology & Inflammation related	Immunology & Inflammation	Clonixin is a nonsteroidal anti-inflammatory drug with analgesic, antipyretic, and platelet-inhibitory actions.	262.69	17737-65-4	52	197.952	<1		http://selleckchem.com/products/clonixin.html	C13H11ClN2O2	free base	Clonixic acid	CC1=C(NC2=C(C=CC=N2)C(O)=O)C=CC=C1Cl	3.549	2	1	3
S5049	Thiocolchicoside	55195853	f2	L2000-05	GABA Receptor	Neuronal Signaling	Thiocolchicoside is a natural occuring glycoside originated from the flower seeds of superba gloriosa with anti-inflammatory and analgesic properties as well as pronounced convulsant activity. It is also an antagonist of GABAA receptor.	563.62	602-41-5	100	177.425	100	177.425	http://selleckchem.com/products/thiocolchicoside.html	C27H33NO10S	0	Thiocolchicine 2-glucoside analog, Coltramyl	COC1=C(OC)C2=C(CCC(NC(C)=O)C3=CC(=O)C(=CC=C23)SC)C=C1OC4OC(CO)C(O)C(O)C4O	0.446	6	5	7
S5058	Revaprazan Hydrochloride	54528886	g2	L2000-05	Proton Pump	Transmembrane Transporters	Revaprazan Hydrochloride is a new reversible proton pump inhibitor with long-lasting acid-suppressive effects.	398.9	178307-42-1	16	40.1103			http://selleckchem.com/products/revaprazan-hydrochloride.html	C22H24ClFN4	0	YH1885	Cl.CC1N(CCC2=C1C=CC=C2)C3=NC(=NC(=C3C)C)NC4=CC=C(F)C=C4	6.215	2	1	3
S5059	Pixantrone Maleate	46051958	h2	L2000-05	Topoisomerase	DNA Damage	Pixantrone is a novel aza-anthracenedione compound with antitumor activity. It is a weak topoisomerase II inhibitor and forms stable DNA adducts through alkylation with specificity for DNA hypermethylated sites.	557.51	144675-97-8	100	179.369	100	179.369	http://selleckchem.com/products/pixantrone-maleate.html	C25H27N5O10	dimaleate	BBR-2778	NCCNC1=CC=C(NCCN)C2=C1C(=O)C3=C(C=NC=C3)C2=O.OC(=O)\C=C/C(O)=O.OC(=O)\C=C/C(O)=O	-5.263	7	4	10
S5063	Trelagliptin succinate	46097608	a3	L2000-05	DPP-4	Proteases	Trelagliptin succinate is a dipeptidyl peptidase IV (DPP-4) inhibitor which is used as a new long-acting drug for once-weekly treatment of type 2 diabetes mellitus (DM).	475.47	1029877-94-8	95	199.802	95	199.802	http://selleckchem.com/products/trelagliptin-succinate.html	C22H26FN5O6	succinate	N/A	CN1C(=O)C=C(N2CCCC(N)C2)N(CC3=CC(=CC=C3C#N)F)C1=O.OC(=O)CCC(O)=O	-1.362	4	1	6
S5069	Dabrafenib Mesylate	54423986	b3	L2000-05	Raf	MAPK	Dabrafenib Mesylate is the mesylate salt form of dabrafenib, an orally bioavailable inhibitor of B-raf (BRAF) protein with IC50s of 0.8 nM, 3.2 nM and 5 nM for B-Raf (V600E), B-Raf (WT) and C-Raf, respectively.	615.67	1195768-06-9	100	162.425	<1		http://selleckchem.com/products/dabrafenib-mesylate.html	C24H24F3N5O5S3	mesylate	GSK2118436 Mesylate	CC(C)(C)C1=NC(=C(S1)C2=CC=NC(=N2)N)C3=C(F)C(=CC=C3)N[S](=O)(=O)C4=C(F)C=CC=C4F.C[S](O)(=O)=O	4.963	5	2	6
S5072	Rosuvastatin	54335381	c3	L2000-05	HMG-CoA Reductase	Metabolism	Rosuvastatin is an inhibitor of HMG-CoA reductase, an enzyme that catalyzes the rate-limiting step in cholesterol biosynthesis, with Ki value (inhibition constant) of approximately 0.1 nM.	481.54	287714-41-4	96	199.36	96	199.36	http://selleckchem.com/products/rosuvastatin.html	C22H28FN3O6S	0	N/A	CC(C)C1=C(\C=C\C(O)CC(O)CC(O)=O)C(=NC(=N1)N(C)[S](C)(=O)=O)C2=CC=C(F)C=C2	2.427	5	2	10
S5074	Argatroban Monohydrate	54406917	d3	L2000-05	Thrombin	Others	Argatroban is a direct, selective thrombin inhibitor with anticoagulant effects.	526.65	141396-28-3	100	189.879	<1		http://selleckchem.com/products/argatroban-monohydrate.html	C23H38N6O6S	0	Argatroban hydrate, Argipidine	O.CC1CCN(C(C1)C(O)=O)C(=O)C(CCCNC(N)=N)N[S](=O)(=O)C2=CC=CC3=C2NCC(C)C3	1.059	4	4	10
S5077	Regorafenib Monohydrate	55426159	e3	L2000-05	VEGFR,PDGFR,c-Kit,c-RET,Raf	Protein Tyrosine Kinase	Regorafenib is a novel oral multikinase inhibitor with IC50 values of 13, 4.2, 46, 22, 7, 1.5, 2.5, 28, 19 nM for VEGFR1, murine VEGFR2, murine VEGFR3, PDGFR-β, KIT, RET, RAF-1, B-RAF and B-RAF(V600E) respectively.	500.83	1019206-88-2	100	199.669			http://selleckchem.com/products/regorafenib-monohydrate.html	C21H17ClF4N4O4	monohydrate	N/A	O.CNC(=O)C1=NC=CC(=C1)OC2=CC=C(NC(=O)NC3=CC=C(Cl)C(=C3)C(F)(F)F)C(=C2)F	4.174	4	3	6
S5078	Osimertinib mesylate	46053116	f3	L2000-05	EGFR	Protein Tyrosine Kinase	Osimertinib mesylate is the mesylate form of osimertinib, which is an oral, third-generation <b>epidermal growth factor receptor (EGFR)</b> tyrosine kinase inhibitor (TKI) drug.	595.71	1421373-66-1	9	15.108	-1		http://www.selleckchem.com/products/osimertinib-mesylate.html	C29H37N7O5S	mesylate	AZD9291 mesylate	COC1=C(NC2=NC=CC(=N2)C3=C[N](C)C4=C3C=CC=C4)C=C(NC(=O)C=C)C(=C1)N(C)CCN(C)C.C[S](O)(=O)=O	4.257	4	2	10
S5079	Sitagliptin	54524677	g3	L2000-05	DPP-4	Proteases	Sitagliptin is an oral and highly selective DPP-4 inhibitor with an IC50 of 18 nM. It is used for the treatment of type 2 diabetes.	407.31	486460-32-6	81	198.866			http://selleckchem.com/products/sitagliptin.html	C16H15F6N5O	free base	MK-0431	NC(CC(=O)N1CC[N]2C(=NN=C2C(F)(F)F)C1)CC3=C(F)C=C(F)C(=C3)F	1.93	3	1	5
S5083	Lentinan	55425043	h3	L2000-05	Immunology & Inflammation related	Immunology & Inflammation	Lentinan, isolated and purified from a hot water extract of Lentinula edodes fruit bodies, is a fungal polysaccharide immunomodulator with anti-tumor effects.		37339-90-5	100	10			http://selleckchem.com/products/lentinan.html	C42H70O35R2	0	A823605, Bromoduline	O(C1C(O)C(CO)OC(OCC2OC(OC3C(O)C(CO)OC(OC4C(O)C(COC5OC(CO)C(O)C(O)C5O)OC(OC6C(O)C(OC(CO)C6O)[*])C4O)C3O)C(O)C(OC7OC(CO)C(O)C(O)C7O)C2O)C1O)[*]	-10.494	14	21	20
S5145	Protoporphyrin IX	55513947	a4	L2000-05	Others	Others	Protoporphyrin IX (PPIX) is a heterocyclic organic compound, which consists of four pyrrole rings, and is the final intermediate in the heme biosynthetic pathway.	562.66	553-12-8	100	177.727			http://selleckchem.com/products/protoporphyrin-ix.html	C34H34N4O4	free base	PPIX	CC1=C2[NH]C(=C1CCC(O)=O)C=C3N=C(C=C4N=C(C=C5[NH]C(=C2)C(=C5C)C=C)C(=C4C)C=C)C(=C3CCC(O)=O)C	0	0	0	0
S5157	Thymol	55561249	b4	L2000-05	Immunology & Inflammation related	Immunology & Inflammation	Thymol, a naturally occurring monocyclic phenolic compound derived from Thymus vulgaris (Lamiaceae), has been reported to exhibit anti-inflammatory property in vivo and vitro.	150.22	89-83-8	30	199.707			http://selleckchem.com/products/thymol.html	C10H14O	free base	2-isopropyl-5-methylphenol, IPMP	CC(C)C1=CC=C(C)C=C1O	0	0	0	0
S5177	Naproxen	55560652	c4	L2000-05	COX	Immunology & Inflammation	Naproxen is an anti-inflammatory agent with analgesic and antipyretic properties. It is a nonselective inhibitor of <b>COX-1</b> and <b>COX-2</b>.	230.26	22204-53-1	46	199.774	-1		http://www.selleckchem.com/products/naproxen.html	C14H14O3	Free Base	N/A	COC1=CC2=CC=C(C=C2C=C1)C(C)C(O)=O	2.849	2	0	3
S5233	Fenretinide	54333970	d4	L2000-05	Others	Others	Fenretinide is a synthetic derivative of retinoic acid that has a broad-spectrum of cytotoxic activity against primary tumor cells, cell lines, and/or xenografts of various cancers (including neuroblastoma).	391.55	65646-68-6	78	199.208	<1		http://selleckchem.com/products/fenretinide.html	C26H33NO2	free base	4-hydroxy(phenyl)retinamide, 4-HPR, MK-4016	CC1=C(\C=C\C(C)=C\C=C\C(C)=C\C(=O)NC2=CC=C(O)C=C2)C(C)(C)CCC1	6.463	1	2	6
S5234	Nintedanib Ethanesulfonate Salt	55444851	e4	L2000-05	VEGFR,FGFR,PDGFR	Protein Tyrosine Kinase	Nintedanib is a small molecule tyrosine-kinase inhibitor with IC50 of 34 nM/13 nM/13 nM, 69 nM/37 nM/108 nM and 59 nM/65 nM for VEGFR1/2/3, FGFR1/2/3 and PDGFRα/β, respectively.	649.76	656247-18-6	100	153.903	100	153.903	http://selleckchem.com/products/nintedanib-ethanesulfonate-salt.html	C33H39N5O7S	ethanesulfonate	Intedanib, BIBF 1120	CC[S](O)(=O)=O.COC(=O)C1=CC2=C(C=C1)C(/C(=O)N2)=C(NC3=CC=C(C=C3)N(C)C(=O)CN4CCN(C)CC4)\C5=CC=CC=C5	2.9	4	2	9
S5240	lenvatinib Mesylate	55216685	f4	L2000-05	VEGFR	Protein Tyrosine Kinase	Lenvatinib Mesylate is a synthetic, orally available inhibitor of VEGFR2 tyrosine kinase with potential antineoplastic activity.	522.959	857890-39-2	39	74.5757	-1	-1.9122	http://selleckchem.com/products/lenvatinib-mesylate.html	C22H23ClN4O7S	Mesylate	N/A	COC1=C(C=C2C(=CC=NC2=C1)OC3=CC(=C(NC(=O)NC4CC4)C=C3)Cl)C(N)=O.C[S](O)(=O)=O	2.418	5	3	6
S5245	Raltegravir potassium	55520760	g4	L2000-05	Integrase,HIV Protease	Microbiology	Raltegravir Potassium is the orally bioavailable potassium salt of raltegravir, the first approved human immunodeficiency virus type 1 (HIV-1) integrase inhibitor.	482.51	871038-72-1	96	198.96	<1		http://selleckchem.com/products/raltegravir-potassium.html	C20H20FKN6O5	potassium salt	N/A	[K+].CN1C(=O)C(=C(N=C1C(C)(C)NC(=O)C2=NN=C(C)O2)C(=O)NCC3=CC=C(F)C=C3)[O-]	-0.994	7	2	6
S5248	Apatinib	45565601	h4	L2000-05	VEGFR,c-RET	Protein Tyrosine Kinase	Apatinib is a potent inhibitor of the VEGF signaling pathway with IC50 values of 1 nM and 13 nM for VEGFR-2 and Ret, respectively.	397.47	811803-05-1	79	198.757	<1		http://selleckchem.com/products/apatinib.html	C24H23N5O	free base	YN968D1	O=C(NC1=CC=C(C=C1)C2(CCCC2)C#N)C3=C(NCC4=CC=NC=C4)N=CC=C3	3.578	3	2	6
S5254	Dasatinib hydrochloride	55451894	a5	L2000-05	Abl/Src	Kinase	Dasatinib hydrochloride is a potent and dual AblWT/Src inhibitor IC50 of 0.6 nM/0.8 nM respectively; also inhibits c-KitWT/c-KitD816V with IC50 of 79 nM/37 nM.	524.47	854001-07-3	100	190.669	11	20.9736	http://selleckchem.com/products/.html	C22H27Cl2N7O2S	hydrochloride	BMS 354825 hydrochloride	Cl.CC1=NC(=CC(=N1)NC2=NC=C(S2)C(=O)NC3=C(C)C=CC=C3Cl)N4CCN(CCO)CC4	3.821	4	3	7
S5261	Ufenamate	55558223	b5	L2000-05	Immunology & Inflammation related	Immunology & Inflammation	Ufenamate is an anthranilic acid derivative with anti-inflammatory activity.	337.34	67330-25-0	The physical form of the compound is liquid, which can be dissolved in any proportion.				http://selleckchem.com/products/ufenamate.html	C18H18F3NO2	free base	Butyl flufenamate, Flufenamic acid butyl ester, fenazol	CCCCOC(=O)C1=CC=CC=C1NC2=CC(=CC=C2)C(F)(F)F	5.506	2	1	8
S5322	Sodium gualenate	54443004	c5	L2000-05	Immunology & Inflammation related	Immunology & Inflammation	Sodium gualenate (Guaiazulenesulfonate sodium), a hydrophilic derivative of guaiazulene (GA), is an unstable compound, which is gradually decomposed in the solid state at room temperature. It has anti-inflammatory and wound-healing effects.	300.35	6223-35-4	60	199.767	18	59.9301	http://selleckchem.com/products/sodium-gualenate.html	C15H17NaO3S	sodium salt	Guaiazulenesulfonate sodium	[Na+].CC(C)C1=CC=C(C)C2=C(C=C(C)C2=C1)[S]([O-])(=O)=O	1.993	0	0	2
S5327	Meisoindigo	55432129	d5	L2000-05	Others	Others	Meisoindigo, a derivative of Indigo naturalis, is an active compound of a Chinese anti-leukemia medicine that has been effectively used in the treatment of chronic myelogenous leukemia (CML).	276.29	97207-47-1	55	199.066	<1		http://selleckchem.com/products/meisoindigo.html	C17H12N2O2	free base	N-Methylisoindigotin, Methylisoindigotin, Dian III	CN1C(=O)/C(C2=C1C=CC=C2)=C3/C(=O)NC4=CC=CC=C34	1.851	2	1	0
S5333	Sulbenicillin Sodium	55518525	e5	L2000-05	Anti-infection	Microbiology	Sulbenicillin Sodium is the sodium salt of sulbenicillin, which is a penicillin antibiotic.	458.42	28002-18-8	91	198.508	91	198.508	http://selleckchem.com/products/sulbenicillin-sodium.html	C16H16N2Na2O7S2	sodium salt	Sulfocillin, Sulfobenzylpenicillin	[Na+].[Na+].CC1(C)SC2C(NC(=O)C(C3=CC=CC=C3)[S]([O-])(=O)=O)C(=O)N2C1C([O-])=O	-3.303	2	1	5
S5360	Diflorasone	55521398	f5	L2000-05	Glucocorticoid receptor	Immunology & Inflammation	Diflorasone is a synthetic glucocorticoid with anti-inflammatory and immunosuppressive properties.	410.45	2557-49-5	82	199.781	<1		http://selleckchem.com/products/.html	C22H28F2O5	free base	N/A	CC1CC2C3CC(F)C4=CC(=O)C=CC4(C)C3(F)C(O)CC2(C)C1(O)C(=O)CO	1.546	2	2	2
S5361	Bendazac	45543084	g5	L2000-05	Immunology & Inflammation related	Immunology & Inflammation	Bendazac is a non-steroidal anti-inflammatory drug that delays the cataractogenic process. It may act by preventing protein denaturation.	282.294	20187-55-7	56	198.375	<1		http://selleckchem.com/products/bendazac.html	C16H14N2O3	free base	bendazolic acid, AF-983	OC(=O)COC1=N[N](CC2=CC=CC=C2)C3=C1C=CC=C3	3.267	3	0	5
S5365	Alogliptin	45514872	h5	L2000-05	DPP-4	Proteases	Alogliptin is a potent, selective inhibitor of the serine protease dipeptidyl peptidase IV (DPP-4) with IC50 values of 2.63 nM and exhibits greater than 10,000 fold selectivity over the closely related serine proteases DPP-8 and DPP-9.	339.392	850649-61-5	67	197.412	18	53.0361	http://selleckchem.com/products/alogliptin.html	C18H21N5O2	0	SYR 322	CN1C(=O)C=C(N2CCCC(N)C2)N(CC3=CC=CC=C3C#N)C1=O	1.271	2	1	3
S5402	Dasabuvir(ABT-333)	54358928	a6	L2000-05	HCV Protease	Proteases	Dasabuvir(ABT-333) is a non-nucleoside inhibitor of NS5B viral RNA-dependent RNA polymerase that inhibits recombinant NS5B polymerases derived from HCV genotype 1a and 1b clinical isolates with IC50 values between 2.2 and 10.7 nM. It is at least 7,000-fold selective for the inhibition of HCV genotype 1 polymerases over human/mammalian polymerases.	493.57	1132935-63-7	98	198.553	<1		http://selleckchem.com/products/dasabuvir-abt-333.html	C26H27N3O5S	free base	N/A	COC1=C(C=C(C=C1C2=CC3=CC=C(N[S](C)(=O)=O)C=C3C=C2)N4C=CC(=O)NC4=O)C(C)(C)C	3.492	5	2	6
S5404	Paritaprevir (ABT-450)	55555713	b6	L2000-05	HCV Protease	Proteases	Paritaprevir (ABT-450) is a nonstructural (NS) protein 3/4A protease inhibitor.	765.88	1216941-48-8	100	130.569			http://selleckchem.com/products/paritaprevir-abt-450.html	C40H43N7O7S	free base	N/A	CC1=NC=C(N=C1)C(=O)NC2CCCCC\C=C/C3CC3(NC(=O)C4CC(CN4C2=O)OC5=NC6=C(C=CC=C6)C7=C5C=CC=C7)C(=O)N[S](=O)(=O)C8CC8	3.104	10	3	7
S5413	Ertugliflozin	55521427	c6	L2000-05	SGLT2	Ion-Channel	PF-04971729 (Ertugliflozin) is a potent and selective inhibitor of the sodium-dependent glucose cotransporter 2 (SGLT2).	436.88	1210344-57-2	87	199.139	87	199.139	http://selleckchem.com/products/.html	C22H25ClO7	free base	PF-04971729	CCOC1=CC=C(CC2=C(Cl)C=CC(=C2)C34OCC(CO)(O3)C(O)C(O)C4O)C=C1	2.103	3	4	6
S5450	Sofalcone	55566093	d6	L2000-05	Autophagy	Infection Inflammation/Immunology	Sofalcone, a gastric antiulcer agent in clinical use, is known to induce the expression of Heme oxygenase-1 (HO-1) in gastric epithelium.	450.524	64506-49-6	90	199.768	-1	-2.21964	http://selleckchem.com/products/.html	C27H30O6	free base		CC(C)=CCOC1=CC=C(/C=C/C(=O)C2=C(OCC(O)=O)C=C(OCC=C(C)C)C=C2)C=C1	6.065	5	0	12
S5476	Rolapitant	54507728	e6	L2000-05	NK1-receptor	GPCR	Rolapitant is a potent, selective and orally active neurokinin NK1 receptor antagonist.	500.48	552292-08-7	100	199.808			https://www.selleckchem.com/products/rolapitant.html	C25H26F6N2O2			CC(OCC1(CCC2(CCC(=O)N2)CN1)C3=CC=CC=C3)C4=CC(=CC(=C4)C(F)(F)F)C(F)(F)F	4.761	2	2	7
S5477	Gefarnate	45480163	f6	L2000-05	Others	Inflammation/Immunology	Gefarnate is a drug used for the treatment of gastritis and gastric ulcer, and has been proposed for use in the treatment of dry eye syndrome.	400.637	51-77-4	The physical form of the compound is liquid, which can be dissolved in any proportion.	10		0	http://selleckchem.com/products/.html	C27H44O2	free base		CC(C)=CCC/C(C)=C/CC\C(C)=C\CCC(=O)OC\C=C(C)\CCC=C(C)C	9.003	2	0	15
S5566	Dapagliflozin propanediol monohydrate	55553105	g6	L2000-05	SGLT	GPCR & G Protein	Dapagliflozin propanediol belongs to the class of orally administered antidiabetic agents designated as sodiumglucose cotransporter 2 (SGLT2) inhibitors.	502.98	960404-48-2	100	198.815	<1		http://selleckchem.com/products/dapagliflozin-propanediol-monohydrate.html	C24H35ClO9	monohydrate	N/A	O.CCOC1=CC=C(CC2=C(Cl)C=CC(=C2)C3OC(CO)C(O)C(O)C3O)C=C1.CC(O)CO	1.682	2	6	7
S5598	p-Cymene	54430483	h6	L2000-05	Others	Others	p-Cymene is a naturally occurring aromatic organic compound produced by high purity separate technique which is applied in distilling of gum turpentine oil.	134.22	99-87-6	The physical form of the compound is liquid, which can be dissolved in any proportion.				http://selleckchem.com/products/p-cymene.html	C10H14	free base	4-Isopropyltoluene, 4-Methylcumene, Paracymene	CC(C)C1=CC=C(C)C=C1	3.51	0	0	1
S5599	Sodium cholate	55215480	a7	L2000-05	Others	Others	Sodium cholate (NaCh) is the sodium salt of the naturally occurring cholic acid, a bile salt produced by the liver, with strong solubilization capacity of water-insoluble substances.	430.55	361-09-1	86	199.745			http://selleckchem.com/products/sodium-cholate.html	C24H39NaO5	sodium salt	N/A	[Na+].CC(CCC([O-])=O)C1CCC2C3C(O)CC4CC(O)CCC4(C)C3CC(O)C12C	1.438	0	3	4
S5623	Bedaquiline	55447969	b7	L2000-05	tuberculosis	Immunology	Bedaquiline(TMC207; R207910) is an anti-tuberculosis drug which selectively inhibit the mycobacterial energy metabolism i.e. ATP synthesis and found to be effective against all states of Mycobacterium tuberculosis.	555.5	843663-66-1	12	21.6022	<1		http://selleckchem.com/products/.html	C32H31BrN2O2	free base	TMC207; R207910	COC1=NC2=CC=C(Br)C=C2C=C1C(C3=CC=CC=C3)C(O)(CCN(C)C)C4=CC=CC5=CC=CC=C45	6.933	2	0	8
S5648	Iguratimod	55545628	c7	L2000-05	Immunology & Inflammation related	Immunology & Inflammation	Iguratimod is a small molecule compound with anti-inflammatory and immunomodulatory actions and used for the treatment of rheumatoid arthritis.	374.368	123663-49-0	50	133.558			http://selleckchem.com/products/iguratimod.html	C17H14N2O6S	free base	T-614	C[S](=O)(=O)NC1=CC2=C(C=C1OC3=CC=CC=C3)C(=O)C(=CO2)NC=O	0.605	6	2	5
S5652	Elbasvir	55525688	d7	L2000-05	HCV Protease	Proteases	Elbasvir is an NS5A inhibitor, preventing hepatitis C viral RNA replication and virion assembly. Median EC50 values range from 0.2 to 3600 pmol/L, based on genotype.	882.017	1370468-36-2	100	113.376	<1		http://selleckchem.com/products/elbasvir.html	C49H55N9O7	free base	MK8742	COC(=O)NC(C(C)C)C(=O)N1CCCC1C2=NC=C([NH]2)C3=CC4=C(C=C3)C5=CC6=C(C=CC(=C6)C7=CN=C([NH]7)C8CCCN8C(=O)C(NC(=O)OC)C(C)C)[N]5C(O4)C9=CC=CC=C9	7.424	9	4	13
S5658	Omeprazole Sodium	47026998	e7	L2000-05	Proton Pump	Transmembrane Transporters	Omeprazole Sodium is the sodium salt form of omeprazole, which is a <b>proton pump</b> inhibitor and suppresses gastric acid secretion.	367.4	95510-70-6	73	198.694	73	198.694	http://www.selleckchem.com/products/omeprazole-sodium.html	C17H18N3NaO3S	Sodium Salt	N/A	COC1=CC2=C(C=C1)[N]([Na])C(=N2)[S](=O)CC3=NC=C(C)C(=C3C)OC	3.008	5	0	5
S5661	Tiaprofenic acid	55549605	f7	L2000-05	Immunology & Inflammation related	Immunology & Inflammation	Tiaprofenic acid is a non-steroidal anti-inflammatory drug used to treat pain, especially arthritic pain.	260.308	33005-95-7	52	199.763	<1		http://selleckchem.com/products/tiaprofenic-acid.html	C14H12O3S	free base	Tiaprofensaeure, Acido tiaprofenico	CC(C(O)=O)C1=CC=C(S1)C(=O)C2=CC=CC=C2	3.606	2	0	4
S5667	Fruquintinib	54448826	g7	L2000-05	VEGFRs	VEGFR	Fruquintinib is a highly potent and selective VEGFR 1/2/3 inhibitor.	393.39	1194506-26-7	6	15.252	<1		https://www.selleckchem.com/products/fruquintinib.html	C21H19N3O5			CNC(=O)C1=C(C)OC2=CC(=CC=C12)OC3=C4C=C(OC)C(=CC4=NC=N3)OC	3.111	7	1	5
S5685	Desoximetasone	55222679	h7	L2000-05	Glucocorticoid Recep	Endocrinology & Hormones	Desoximetasone is a synthetic <b>glucocorticoid receptor</b> agonist with metabolic, anti-inflammatory and immunosuppressive activity.	376.46	382-67-2	75	199.224	<1		http://www.selleckchem.com/products/desoximetasone.html	C22H29FO4	Free Base	Desoxymethasone, Desoximetasonum	CC1CC2C3CCC4=CC(=O)C=CC4(C)C3(F)C(O)CC2(C)C1C(=O)CO	2.376	2	2	2
S5697	Isopropamide Iodide	55551971	a8	L2000-05	Others	Others	Isopropamide iodide is a long-acting quaternary anticholinergic drug used in the treatment of peptic ulcer and other gastrointestinal disorders.	480.43	71-81-8	96	199.821	11	22.8962	http://www.selleckchem.com/products/isopropamide-Iodide.html	C23H33IN2O	Iodide	N/A	[I-].CC(C)[N+](C)(CCC(C(N)=O)(C1=CC=CC=C1)C2=CC=CC=C2)C(C)C	-0.328	1	1	8
S5698	Ketorolac tromethamine salt	55572383	b8	L2000-05	COX	Immunology & Inflammation	Ketorolac is a synthetic pyrrolizine carboxylic acid derivative with anti-inflammatory, analgesic and antipyretic properties. It is a non-selective <b>COX</b> inhibitor with IC50s of 20 nM for both COX-1 and COX-2.	376.4	74103-07-4	75	199.256	75	199.256	http://www.selleckchem.com/products/ketorolac-tromethamine-salt.html	C19H24N2O6	tromethamine salt	N/A	NC(CO)(CO)CO.OC(=O)C1CC[N]2C1=CC=C2C(=O)C3=CC=CC=C3	-2.028	2	4	6
S5713	Pravastatin	47461369	c8	L2000-05	HMG-CoA Reductase	Metabolism	Pravastatin is a lipoprotein-lowering drug via reversibly inhibiting hydroxymethylglutaryl-CoA (HMG-CoA) reductase and the synthesis of very-low-density lipoproteins.	424.53	81093-37-0	85	200.221	85	200.221	http://www.selleckchem.com/products/pravastatin.html	C23H36O7	Free Base	N/A	CCC(C)C(=O)OC1CC(O)C=C2C=CC(C)C(CCC(O)CC(O)CC(O)=O)C12	2.156	3	3	11
S5715	atorvastatin	45518094	d8	L2000-05	HMG-CoA Reductase	Metabolism	Atorvastatin is a lipid lowering agent. It is a competitive inhibitor of <b>hydroxymethylglutaryl-coenzyme A (HMG-CoA) reductase</b>, the rate-determining enzyme in cholesterol biosynthesis via the mevalonate pathway.	558.64	110862-48-1	100	179.006	<1		http://www.selleckchem.com/products/atorvastatin.html	C33H35FN2O5	Free Base	N/A	CC(C)C1=C(C(=O)NC2=CC=CC=C2)C(=C([N]1CCC(O)CC(O)CC(O)=O)C3=CC=C(F)C=C3)C4=CC=CC=C4	5.555	2	3	12
S5716	Abemaciclib	46068730	e8	L2000-05	CDK	Cell Cycle	Abemaciclib is a cell cycle inhibitor selective for CDK4/6 with IC50 of 2 nM and 10 nM in cell-free assays, respectively.	506.593	1231929-97-7	6	11.8438	<1		http://selleckchem.com/products/abemaciclib.html	C27H32F2N8	free base	LY2835219	CCN1CCN(CC1)CC2=CN=C(NC3=NC=C(F)C(=N3)C4=CC(=C5N=C(C)[N](C(C)C)C5=C4)F)C=C2	4.957	4	1	7
S5729	Fosfosal	47036629	f8	L2000-05	GLI3	Others	an antagonist of the sonic hedgehog signaling (Shh) pathway	218.101	6064-83-1	43	197.157	-1	-4.58504	http://selleckchem.com/products/.html	C7H7O6P	free base		OC(=O)C1=C(O[P](O)(O)=O)C=CC=C1	0.963	2	0	3
S5737	Diclofenac Epolamine	55218109	g8	L2000-05	Immunology & Inflamm	Immunology & Inflammation	Diclofenac Epolamine is a non-steroidal anti-inflammatory agent (NSAID) with antipyretic and analgesic actions.	411.32	119623-66-4	82	199.358	82	199.358	http://www.selleckchem.com/products/diclofenac-epolamine.html	C20H24Cl2N2O3	Epolamine	DHEP, DIEP, diclofenac hydroxyethylpyrrolidine	OCCN1CCCC1.OC(=O)CC2=C(NC3=C(Cl)C=CC=C3Cl)C=CC=C2	1.58	1	2	6
S5754	Baricitinib phosphate	45994235	h8	L2000-05	JAK	JAK/STAT	Baricitinib phosphate is a selective <b>JAK1</b> and <b>JAK2</b> inhibitor with IC50 of 5.9 nM and 5.7 nM, ~70 and ~10-fold selective versus JAK3 and Tyk2, no inhibition to c-Met and Chk2.	469.41	1187595-84-1	94	200.251	-1		http://www.selleckchem.com/products/baricitinib-phosphate.html	C16H20N7O6PS	phosphate	INCB-028050 phosphate, LY-3009104 phosphate	CC[S](=O)(=O)N1CC(CC#N)(C1)[N]2C=C(C=N2)C3=NC=NC4=C3C=C[NH]4.O[P](O)(O)=O	-0.108	5	1	5
S5781	Raloxifene	54355511	a9	L2000-05	Estrogen/progestogen	Endocrinology & Hormones	Raloxifene is a second generation selective <b>estrogen receptor</b> modulator (SERM) used to prevent osteoporosis in postmenopausal women.	473.58	84449-90-1	95	200.6	1	2.11158	http://www.selleckchem.com/products/raloxifene.html	C28H27NO4S	Free Base	Keoxifene, Pharoxifene, LY-139481, LY-156758, CCRIS-7129	OC1=CC=C(C=C1)C2=C(C(=O)C3=CC=C(OCCN4CCCCC4)C=C3)C5=C(S2)C=C(O)C=C5	6.461	2	2	7
S5783	Montelukast	55194417	b9	L2000-05	LTR	Immunology & Inflammation	Montelukast is a <b>leukotriene receptor</b> antagonist used for the maintenance treatment of asthma and to relieve symptoms of seasonal allergies.	586.18	158966-92-8	100	170.596	1	1.70596	http://www.selleckchem.com/products/montelukast.html	C35H36ClNO3S	Free Base	N/A	CC(C)(O)C1=CC=CC=C1CCC(SCC2(CC2)CC(O)=O)C3=CC=CC(=C3)\C=C\C4=CC=C5C=CC(=CC5=N4)Cl	8.284	2	0	12
S5808	Relugolix	55449118	c9	L2000-05	Estrogen/progestogen	Endocrinology & Hormones	Relugolix is a selective antagonist of the <b>gonadotropin-releasing hormone receptor (GnRHR)</b> with an IC50 of 0.12 nM.	623.63	737789-87-6	61	97.8144	<1		http://www.selleckchem.com/products/relugolix.html	C29H27F2N7O5S	Free Base	RVT-601, TAK-385	CONC(=O)NC1=CC=C(C=C1)C2=C(CN(C)C)C3=C(S2)N(CC4=C(F)C=CC=C4F)C(=O)N(C3=O)C5=NN=C(OC)C=C5	4.623	7	2	9
S5842	Cabergoline	54429482	d9	L2000-05	Dopamine Receptor	Neuronal Signaling	Cabergoline, an ergot derivative, is a long-acting <b>dopamine</b> agonist and <b>prolactin</b> inhibitor.	451.6	81409-90-7	90	199.291	1	2.21435	http://www.selleckchem.com/products/cabergoline.html	C26H37N5O2	Free Base	FCE-21336	CCNC(=O)N(CCCN(C)C)C(=O)C1CC2C(CC3=C[NH]C4=C3C2=CC=C4)N(CC=C)C1	3.036	2	2	8
S5854	Xylometazoline	55571884	e9	L2000-05	Others	Others	Xylometazoline is a nasal vasoconstricting decongestant drug which is used to improve symptoms of nasal congestion, allergic rhinitis, and sinusitis.	244.38	526-36-3	49	200.507	<1		http://www.selleck.cn/products/xylometazoline.html	C16H24N2_x000D_	Free Base	Ba-11391, otrivine, rhinoxilin	CC1=CC(=CC(=C1CC2=NCCN2)C)C(C)(C)C	3.524	1	1	3
S5887	Khellin	55578271	f9	L2000-05	Anti-infection	Microbiology	Khellin, a compound isolated from the seeds of Ammi Visnaga Lam (Umbelliferae), is used to treat a variety of maladies.	260.24	82-02-0	26	99.9078	<1		http://www.selleck.cn/products/khellin.html	C14H12O5_x000D_	Free Base	Amicardine, Corafurone, Methafrone, Kelourin, Rykellin, Visammin, Ammispasmin, Ammivisnagen, Gynokhellan, Interkellin, Interkhellin, Amikellin, Ammipuran, Benecardin, Deltoside, Kelicorin, Khelangin, Khellamine, Khellanals, Khellinorm, Medekellin, Visammimix, Viscardan, Visnagalin, Kalangin, Kelincor	COC1=C2OC(=CC(=O)C2=C(OC)C3=C1OC=C3)C	2.172	5	0	2
S5901	Canagliflozin hemihydrate	45487430	g9	L2000-05	SGLT	GPCR & G Protein	Canagliflozin hemihydrate is the hemihydrate form of canagliflozin, which is a <b>SGLT2</b> inhibitor with IC50 of 2.2 nM for hSGLT2 in a cell-free assay, exhibits 413-fold selectivity over hSGLT1.	907.05	928672-86-0	100	110.248	<1		http://www.selleckchem.com/products/canagliflozin-hemihydrate.html	C48H52F2O11S2	hemihydrate	N/A	O.CC1=C(CC2=CC=C(S2)C3=CC=C(F)C=C3)C=C(C=C1)C4OC(CO)C(O)C(O)C4O.CC5=C(CC6=CC=C(S6)C7=CC=C(F)C=C7)C=C(C=C5)C8OC(CO)C(O)C(O)C8O	6.686	2	8	10
S5909	Anagliptin	47050422	h9	L2000-05	DPP-4	Proteases	Anagliptin is an orally active and highly selective <b>dipeptidyl peptidase-4 (DPP-4)</b> inhibitor and exerts anti-inflammatory effects on macrophages, adipocytes, and mouse livers by suppressing NF-κB activation.	383.45	739366-20-2	77	200.808	20	52.158	http://www.selleckchem.com/products/anagliptin.html	C19H25N7O2	Free Base	N/A	CC1=N[N]2C=C(C=NC2=C1)C(=O)NCC(C)(C)NCC(=O)N3CCCC3C#N	-0.629	4	2	6
S5926	Pitolisant hydrochloride	43851573	a10	L2000-05	Histamine Receptor	Neuronal Signaling	Pitolisant acts as a high-affinity competitive antagonist (Ki=0.16 nM) and as an inverse agonist (EC50=1.5 nM) at the <b>human histamine H3 receptor subtype</b>.	332.31	903576-44-3	66	198.61	66	198.61	http://www.selleckchem.com/products/pitolisant-hydrochloride.html	C17H27Cl2NO	hydrochloride	Tiprolisant hydrochloride, BF-2649 HCl	Cl.ClC1=CC=C(CCCOCCCN2CCCCC2)C=C1	4.576	1	0	8
S5939	Bendamustine	47036210	b10	L2000-05	Others	Others	Bendamustine is a nitrogen mustard drug used in the treatment of chronic lymphocytic leukemia (CLL), multiple myeloma, and non-Hodgkin's lymphoma.	358.26	16506-27-7	72	200.971	<1		http://www.selleck.cn/products/bendamustine.html	C16H21Cl2N3O2	Free Base	SDX105	C[N]1C(=NC2=C1C=CC(=C2)N(CCCl)CCCl)CCCC(O)=O	3.606	2	0	9
S5940	Bepotastine	55563954	c10	L2000-05	Histamine Receptor	Neuronal Signaling	Bepotastine is a non-sedating, selective antagonist of the <b>histamine 1 (H1) receptor</b> that is indicated in allergic rhinitis, urticaria, and pruritus associated with skin disease.	388.89	125602-71-3	78	200.571	78	200.571	http://www.selleck.cn/products/bepotastine.html	C21H25ClN2O3_x000D_	Free Base	N/A	OC(=O)CCCN1CCC(CC1)OC(C2=CC=C(Cl)C=C2)C3=CC=CC=N3	0.208	3	0	8
S5950	Fingolimod	54527714	d10	L2000-05	S1P Receptor	Neuronal Signaling	Fingolimod is a sphingosine 1-phosphate receptor modulator used for the treatment of relapsing-remitting multiple sclerosis.	307.47	162359-55-9	13	42.2805	1	3.25235	https://www.selleckchem.com/products/fingolimod.html	C19H33NO2	Free Base	FTY-720A, FTY-720	CCCCCCCCC1=CC=C(CCC(N)(CO)CO)C=C1	4.198	0	3	12
S6073	Diclofenac acid	54516313	e10	L2000-05	COX	Immunology & Inflammation	Diclofenac acid is a nonsteroidal anti-inflammatory drug that has analgesic, anti-inflammatory, and antipyretic properties, and has been shown to be effective in treating a variety of acute and chronic pain and inflammatory conditions. It inhibits <b>cyclooxygenase-1 (COX-1)</b> and <b>cyclooxygenase-2 (COX-2)</b> with relative equipotency.	296.15	15307-86-5	59	199.223			http://www.selleck.cn/products/diclofenac-acid.html	C14H11Cl2NO2_x000D_	free base	N/A	OC(=O)CC1=C(NC2=C(Cl)C=CC=C2Cl)C=CC=C1	4.373	1	1	4
S6407	Tulobuterol hydrochloride	55554258	f10	L2000-05	Adrenergic Receptor	Neuronal Signaling	Tulobuterol is a long-acting <b>β2-adrenergic receptor</b> agonist that has bronchodilatory, anti-inflammatory, and antiviral activities.	264.19	56776-01-3	53	200.613	53	200.613	http://www.selleck.cn/products/tulobuterol-hydrochloride.html	C12H19Cl2NO_x000D_	hydrochloride	N/A	Cl.CC(C)(C)NCC(O)C1=C(Cl)C=CC=C1	2.834	0	2	4
S6408	Hexetidine	55520511	g10	L2000-05	Anti-infection	Microbiology	Hexetidine is an anti-bacterial and anti-fungal agent with local anesthetic, astringent, deodorant and antiplaque activity.	339.6	141-94-6	The physical form of the compound is liquid, which can be dissolved in any proportion.				http://www.selleck.cn/products/hexetidine.html	C21H45N3_x000D_	Free Base	N/A	CCCCC(CC)CN1CN(CC(CC)CCCC)CC(C)(N)C1	5.697	0	1	12
S6409	Zucapsaicin	47033694	h10	L2000-05	TRPV	Transmembrane Transporters	Zucapsaicin, the cis-isomer of capsaicin, is a topical analgesic used to treat osteoarthritis of the knee and other neuropathic pain. It is also a <b>TRPV-1</b> modulator.	305.41	25775-90-0	61	199.732	<1		http://www.selleck.cn/products/zucapsaicin.html	C18H27NO3_x000D_	Free Base	N/A	COC1=C(O)C=CC(=C1)CNC(=O)CCCC\C=C/C(C)C	3.91	2	2	9
S6435	Mequitazine	55578433	a11	L2000-05	Histamine Receptor	Neuronal Signaling	Mequitazine is a <b>histamine H1</b> antagonist which competes with histamine for the normal H1-receptor sites on effector cells of the gastrointestinal tract, blood vessels and respiratory tract.	322.47	29216-28-2	32	99.234	<1		http://www.selleck.cn/products/mequitazine.html	C20H22N2S_x000D_	Free Base	LM-209	C1CN2CCC1C(C2)CN3C4=C(SC5=C3C=CC=C5)C=CC=C4	4.409	0	0	2
S6439	Talniflumate	55200463	b11	L2000-05	Immunology & Inflamm	Immunology & Inflammation	Talniflumate is an anti-inflammatory molecule studied and used as a mucin regulator in the treatment of cystic fibrosis, chronic obstructive pulmonary disease (COPD) and asthma.	414.33	66898-62-2	61	147.226	<1		http://www.selleck.cn/products/talniflumate.html	C21H13F3N2O4_x000D_	Free Base	N/A	FC(F)(F)C1=CC(=CC=C1)NC2=C(C=CC=N2)C(=O)OC3OC(=O)C4=C3C=CC=C4	5.023	5	1	6
S6448	Ibuprofen piconol	54402912	c11	L2000-05	Immunology & Inflamm	Immunology & Inflammation	Ibuprofen is a nonsteroidal anti-inflammatory agent (NSAIA) or nonsteroidal anti-inflammatory drug (NSAID), with analgesic and antipyretic properties.	297.39	64622-45-3	The physical form of the compound is liquid, which can be dissolved in any proportion.				http://www.selleck.cn/products/ibuprofen-piconol.html	C19H23NO2_x000D_	Free Base	N/A	CC(C)CC1=CC=C(C=C1)C(C)C(=O)OCC2=NC=CC=C2	4.481	3	0	7
S6453	Bicyclol	54529802	d11	L2000-05	Others	Others	Bicyclol is a drug that can improve liver function and inhibit HBV replication.	390.34	118159-48-1	78	199.826	<1		http://www.selleck.cn/products/bicyclol.html	C19H18O9_x000D_	Free Base	SY-801	COC(=O)C1=CC(=C2OCOC2=C1C3=C4OCOC4=C(OC)C=C3CO)OC	2.102	8	1	6
S6457	Flurbiprofen Axetil	55537005	e11	L2000-05	COX	Immunology & Inflammation	Flurbiprofen Axetil is one of the commonly used nonsteroidal anti-inflammatory drugs (NSAIDs) that nonselectively inhibits cyclooxygenase.	330.35	91503-79-6	The physical form of the compound is liquid, which can be dissolved in any proportion.				http://www.selleck.cn/products/flurbiprofen-axetil.html	C19H19FO4_x000D_	Free Base	N/A	CC(OC(C)=O)OC(=O)C(C)C1=CC=C(C(=C1)F)C2=CC=CC=C2	3.906	4	0	7
S6472	Tinoridine hydrochloride	54446734	f11	L2000-05	Immunology & Inflamm	Immunology & Inflammation	Tinoridine hydrochloride is a non-steroidal anti-inflammatory drug with a potent antiperoxidative activity.	352.88	25913-34-2	18	51.0088	<1		http://www.selleck.cn/products/tinoridine-hydrochloride.html	C17H21ClN2O2S_x000D_	hydrochloride	Y-3642 HCl	Cl.CCOC(=O)C1=C(N)SC2=C1CCN(CC3=CC=CC=C3)C2	3.265	2	1	5
S6484	uridine triacetate	46135310	g11	L2000-05	Others	Others	Uridine triacetate is an orally active prodrug of the naturally occurring nucleoside uridine. It is used for the treatment of hereditary orotic aciduria (Xuriden), or for the emergency treatment of fluorouracil or capecitabine overdose or toxicity.	370.31	4105-38-8	74	199.833	7	18.9031	http://www.selleck.cn/products/uridine-triacetate.html	C15H18N2O9_x000D_	triacetate	vistonuridine, PN401	CC(=O)OCC1OC(C(OC(C)=O)C1OC(C)=O)N2C=CC(=O)NC2=O	-1.314	9	1	8
S6487	fluticasone furoate	54443355	h11	L2000-05	Adrenergic Receptor	Neuronal Signaling	Fluticasone furoate is an inhaled corticosteroid/long-acting beta-agonist combination with a prolonged bronchodilator duration of action. It is used for the treatment of non-allergic and allergic rhinitis administered by a nasal spray.	538.58	397864-44-7	100	185.673	<1		http://www.selleck.cn/products/fluticasone-furoate.html	C27H29F3O6S	free base	GW685698	CC1CC2C3CC(F)C4=CC(=O)C=CC4(C)C3(F)C(O)CC2(C)C1(OC(=O)C5=CC=CO5)C(=O)SCF	4.479	5	1	6
S6587	clobetasone butyrate	54440727	a2	L2000-06	Others	Others	Clobetasone butyrate is a new corticosteroid that is often employed topically as a treatment for a variety of conditions such as eczema, psoriasis, various forms of dermatitis, and also for certain ophthalmologic conditions.	478.98	25122-57-0	96	200.426	<1		http://www.selleck.cn/products/clobetasone-butyrate.html	C26H32ClFO5_x000D_	free base	N/A	CCCC(=O)OC1(C(C)CC2C3CCC4=CC(=O)C=CC4(C)C3(F)C(=O)CC12C)C(=O)CCl	4.515	5	0	6
S6588	Methylprednisolone hemisuccinate	46138160	b2	L2000-06	Others	Others	Methylprednisolone sodium succinate is a glucocorticoid used to treat a variety health issues including severe allergic reactions, asthma, autoimmune diseases, blood disorders, gastrointestinal diseases and endocrine disorders.	474.54	2921-57-5	95	200.194	<1		http://www.selleck.cn/products/methylprednisolone-sodium-succinate.html	C26H34O8_x000D_	free base	N/A	CC1CC2C3CCC(O)(C(=O)COC(=O)CCC(O)=O)C3(C)CC(O)C2C4(C)C=CC(=O)C=C14	1.736	5	1	7
S6590	Hydrocortisone butyrate	54420595	c2	L2000-06	Others	Others	Hydrocortisone butyrate is a potent topical corticosteroid that can be used to treat a range of inflammatory skin conditions.	432.55	13609-67-1	87	201.133	<1		http://www.selleck.cn/products/hydrocortisone-butyrate.html	C25H36O6_x000D_	free base	N/A	CCCC(=O)OC1(CCC2C3CCC4=CC(=O)CCC4(C)C3C(O)CC12C)C(=O)CO	2.785	4	2	6
S7007	Binimetinib (MEK162, ARRY-162, ARRY-438162)	55441842	d2	L2000-06	MEK	MAPK	Binimetinib (MEK162, ARRY-162, ARRY-438162) is a potent inhibitor of MEK1/2 with IC50 of 12 nM in a cell-free assay. Phase 3.	441.23	606143-89-9	88	199.442	<1		http://selleckchem.com/products/mek162.html	C17H15BrF2N4O3	free base	N/A	C[N]1C=NC2=C1C=C(C(=O)NOCCO)C(=C2F)NC3=C(F)C=C(Br)C=C3	2.775	3	3	6
S7025	Embelin	46056031	e2	L2000-06	IAP	Apoptosis	Embelin, a quinone isolated from the Japanese Ardisia herb, is an inhibitor of X-linked inhibitor of apoptosis (XIAP) with IC50 of 4.1 μM in a cell-free assay.	294.39	550-24-3	59	200.414	<1		http://selleckchem.com/products/embelin.html	C17H26O4	free base	Embelic Acid, NSC 91874	CCCCCCCCCCCC1=C(O)C(=O)C=C(O)C1=O	4.62	2	2	10
S7028	Duvelisib (IPI-145, INK1197)	55417670	f2	L2000-06	PI3K	Angiogenesis	Duvelisib (IPI-145, INK1197) is a novel and selective PI3K δ/γ inhibitor with Ki and IC50 of 23 pM/243 pM and 1 nM/50 nM in cell-free assays, highly selective for PI3K δ/γ than other protein kinases. Phase 3.	416.86	1201438-56-3	83	199.108	<1		http://selleckchem.com/products/ipi-145-ink1197.html	C22H17ClN6O	free base	N/A	CC(NC1=NC=NC2=C1N=C[NH]2)C3=CC4=CC=CC(=C4C(=O)N3C5=CC=CC=C5)Cl	3.648	4	2	4
S7077	Cilengitide?trifluoroacetate	45477872	g2	L2000-06	Integrin	Cytoskeletal Signaling	Cilengitide is a potent integrin inhibitor for αvβ3 receptor and αvβ5 receptor with IC50 of 4.1 nM and 79 nM in cell-free assays, respectively ~10-fold selectivity against gpIIbIIIa. Phase 2.	702.68	199807-35-7	100	142.312	8	11.385	http://selleckchem.com/products/cilengitide-emd-121974-nsc-707544.html	C29H41F3N8O9	Trifluoroacetat	EMD 121974, NSC 707544	CC(C)C1N(C)C(=O)C(CC2=CC=CC=C2)NC(=O)C(CC(O)=O)NC(=O)CNC(=O)C(CCCNC(N)=N)NC1=O.OC(=O)C(F)(F)F	-0.565	7	6	11
S7083	Ceritinib (LDK378)	45975749	h2	L2000-06	ALK	Protein Tyrosine Kinase	Ceritinib (LDK378) is potent inhibitor against ALK with IC50 of 0.2 nM in cell-free assays, shows 40- and 35-fold selectivity against IGF-1R and InsR, respectively. Phase 3.	558.14	1032900-25-6	20	35.8333	<1		http://selleckchem.com/products/ldk378.html	C28H36ClN5O3S	free base	N/A	CC(C)OC1=C(NC2=NC(=C(Cl)C=N2)NC3=C(C=CC=C3)[S](=O)(=O)C(C)C)C=C(C)C(=C1)C4CCNCC4	6.479	5	3	9
S7156	Marimastat (BB-2516)	55575464	a3	L2000-06	MMP	Proteases	Marimastat (BB-2516) is a broad spectrum matrix metalloprotease (MMP) inhibitor for MMP-9, MMP-1, MMP-2, MMP-14 and MMP-7 with IC50 of 3 nM, 5 nM, 6 nM, 9 nM and 13 nM, respectively. Phase 3.	331.41	154039-60-8	54	162.94	<1		http://selleckchem.com/products/marimastat.html	C15H29N3O5	free base		CNC(=O)C(NC(=O)C(CC(C)C)C(O)C(=O)NO)C(C)(C)C	0.239	3	4	8
S7158	abemaciclib (LY2835219)	46203859	b3	L2000-06	CDK	Cell Cycle	abemaciclib (LY2835219) is a potent and selective inhibitor of CDK4 and CDK6 with IC50 of 2 nM and 10 nM in cell-free assays, respectively. Phase 3.	602.7	1231930-82-7	83	137.714	100	165.92	http://selleckchem.com/products/ly2835219.html	C28H36F2N8O3S	Mesylate	N/A	CCN1CCN(CC1)CC2=CC=C(NC3=NC(=C(F)C=N3)C4=CC(=C5N=C(C)[N](C(C)C)C5=C4)F)N=C2.C[S](O)(=O)=O	4.543	4	1	7
S7160	Glasdegib (PF-04449913)	55513332	c3	L2000-06	Hedgehog/Smoothened	Stem Cells & Wnt	Glasdegib (PF-04449913) is a potent, and orally bioavailable Smoothened (Smo) inhibitor with IC50 of 5 nM. Phase 2.	374.44	1095173-27-5	47	125.521	<1		http://selleckchem.com/products/glasdegib-pf-04449913.html	C21H22N6O	Free Base	N/A	CN1CCC(CC1C2=NC3=CC=CC=C3[NH]2)NC(=O)NC4=CC=C(C=C4)C#N	2.363	2	3	3
S7297	Osimertinib (AZD9291)	55444051	d3	L2000-06	EGFR	Protein Tyrosine Kinase	Osimertinib (AZD9291) is an oral, irreversible, and mutant-selective EGFR inhibitor with IC50 of 12.92, 11.44 and 493.8 nM for Exon 19 deletion EGFR, L858R/T790M EGFR, and WT EGFR in LoVo cells, respectively. Phase 3.	499.61	1421373-65-0	99	198.155	<1		http://selleckchem.com/products/azd9291.html	C28H33N7O2	free base	N/A	COC1=C(NC2=NC=CC(=N2)C3=C[N](C)C4=C3C=CC=C4)C=C(NC(=O)C=C)C(=C1)N(C)CCN(C)C	4.671	4	2	10
S7397	Sorafenib	55430328	e3	L2000-06	Raf	MAPK	Sorafenib is a multikinase inhibitor of Raf-1, B-Raf and VEGFR-2 with IC50 of 6 nM, 22 nM and 90 nM in cell-free assays, respectively.	464.82	284461-73-0	63	135.536	<1		http://selleckchem.com/products/sorafenib.html	C21H16ClF3N4O3	Free Base	BAY 43-9006	CNC(=O)C1=CC(=CC=N1)OC2=CC=C(NC(=O)NC3=CC=C(Cl)C(=C3)C(F)(F)F)C=C2	4.175	4	3	6
S7440	Ribociclib (LEE011)	55547237	f3	L2000-06	CDK	Cell Cycle	Ribociclib (LEE011) is an orally available, and highly specific CDK4/6 inhibitor. Phase 3.	434.54	1211441-98-3	7	16.109	<1		http://selleckchem.com/products/lee011.html	C23H30N8O	free base	N/A	CN(C)C(=O)C1=CC2=CN=C(NC3=NC=C(C=C3)N4CCNCC4)N=C2[N]1C5CCCC5	2.9	4	2	5
S7470	Triapine	45812394	g3	L2000-06	DNA/RNA Synthesis	DNA Damage	Triapine is a potent ribonucleotide reductase inhibitor with broad spectrum antitumor activity by inhibiting DNA synthesis. Phase 2.	195.24	200933-27-3	20	102.438	<1		http://selleckchem.com/products/triapine.html	C7H9N5S	free base	3-AP	NC(=S)N/N=C/C1=NC=CC=C1N	0.331	2	3	3
S7505	(S)-crizotinib	55516732	h3	L2000-06	MTH1	DNA Damage	(S)-crizotinib, the (S)-enantiomer of crizotinib, is a potent MTH1 (NUDT1) inhibitor with IC50 of 72 nM in a cell-free assay.	450.34	1374356-45-2	42	93.2629	<1		http://selleckchem.com/products/s-crizotinib.html	C21H22Cl2FN5O	free base	N/A	CC(OC1=C(N)N=CC(=C1)C2=C[N](N=C2)C3CCNCC3)C4=C(Cl)C=CC(=C4Cl)F	3.693	3	2	5
S7513	Trelagliptin	45991010	a4	L2000-06	DPP-4	Proteases	Trelagliptin is a highly selective, long-acting DPP-4 inhibitor. Phase 3.	357.38	865759-25-7	71	198.668	<1		http://selleckchem.com/products/trelagliptin.html	C18H20FN5O2	free base	SYR-472	CN1C(=O)C=C(N2CCCC(N)C2)N(CC3=CC(=CC=C3C#N)F)C1=O	1.476	2	1	3
S7536	Lorlatinib?(PF-6463922)	46234825	b4	L2000-06	ALK	Protein Tyrosine Kinase	PF-06463922 is a potent, dual ALK/ROS1 inhibitor with Ki of <0.02 nM, <0.07 nM, and 0.7 nM for ROS1, ALK (WT), and ALK (L1196M), respectively. Phase 1.	406.41	1454846-35-5	81	199.306	<1		http://selleckchem.com/products/pf-06463922.html	C21H19FN6O2	free base	N/A	CC1OC2=C(N)N=CC(=C2)C3=C(C#N)[N](C)N=C3CN(C)C(=O)C4=C1C=C(F)C=C4	2.343	4	1	0
S7559	Darolutamide (ODM-201)	54451582	c4	L2000-06	Androgen Receptor	Endocrinology & Hormones	Darolutamide (ODM-201) is a novel androgen receptor (AR) antagonist that blocks AR nuclear translocation with Ki of 11 nM. Phase 3.	398.85	1297538-32-9	80	200.577	<1		http://selleckchem.com/products/odm-201.html	C19H19ClN6O2	free base	BAY-1841788	CC(O)C1=CC(=N[NH]1)C(=O)NC(C)C[N]2C=CC(=N2)C3=CC(=C(C=C3)C#N)Cl	3.034	3	3	6
S7625	Niraparib (MK-4827) tosylate	45990669	d4	L2000-06	PARP	DNA Damage	Niraparib (MK-4827) tosylate is a selective inhibitor of PARP1/PARP2 with IC50 of 3.8 nM/2.1 nM.	492.59	1038915-73-9	98	198.948	<1		http://selleckchem.com/products/mk-4827-niraparib-tosylate.html	C26H28N4O4S	4-?methylbenzen	Niraparib tosylate, MK 4827 tosylate	CC1=CC=C(C=C1)[S](O)(=O)=O.NC(=O)C2=CC=CC3=C[N](N=C23)C4=CC=C(C=C4)C5CCCNC5	4.267	2	2	4
S7668	Picropodophyllin (PPP)	55446489	e4	L2000-06	IGF-1R	Protein Tyrosine Kinase	Picropodophyllin (PPP) is a IGF-1R inhibitor with IC50 of 1 nM. It displays selectivity for IGF-1R and does not coinhibit tyrosine phosphorylation the IR, or of a selected panel of receptors less related to IGF-IR(FGF-R, PDGF-R, OR EGF-R).	414.41	477-47-4	82	197.872	<1		http://selleckchem.com/products/picropodophyllin-ppp.html	C22H22O8	free base	AXL1717	COC1=CC(=CC(=C1OC)OC)C2C3C(COC3=O)C(O)C4=CC5=C(OCO5)C=C24	2.111	7	1	4
S7754	Gilteritinib (ASP2215)	55420662	f4	L2000-06	FLT3,TAM Receptor	Protein Tyrosine Kinase	Gilteritinib(ASP2215) is a small-molecule FLT3/AXL inhibitor with IC50 values of 0.29 nM and 0.73 nM for FLT3 and AXL, respectively. It inhibits FLT3 at an IC50 value that was approximately 800-fold more potent than the concentration required to inhibit c-KIT (230 nM).	552.71	1254053-43-4	100	180.927	<1		http://selleckchem.com/products/gilteritinib-asp2215.html	C29H44N8O3	free base	N/A	CCC1=NC(=C(NC2=CC=C(N3CCC(CC3)N4CCN(C)CC4)C(=C2)OC)N=C1NC5CCOCC5)C(N)=O	2.401	5	3	9
S7781	Sunitinib	55520856	g4	L2000-06	PDGFR,c-Kit,VEGFR	Protein Tyrosine Kinase	Sunitinib is a multi-targeted RTK inhibitor targeting VEGFR2 (Flk-1) and PDGFRβ with IC50 of 80 nM and 2 nM, and also inhibits c-Kit.	398.47	557795-19-4	25	62.74	<1		http://selleckchem.com/products/sunitinib.html	C22H27FN4O2	free base	SU11248	CCN(CC)CCNC(=O)C1=C(C)[NH]C(=C1C)/C=C/2C(=O)NC3=C2C=C(F)C=C3	2.997	2	3	7
S7782	Dasatinib Monohydrate	45489443	h4	L2000-06	Src,c-Kit,Bcr-Abl	Angiogenesis	Dasatinib Monohydrate is a novel, potent and multi-targeted inhibitor that targets Abl, Src and c-Kit, with IC50 of <1 nM, 0.8 nM and 79 nM, respectively.	506.02	863127-77-9	21	41.5003	<1		http://selleckchem.com/products/dasatinib-monohydrate.html	C22H28ClN7O3S	Monohydrate	BMS-354825 Monohydrate	O.CC1=NC(=CC(=N1)NC2=NC=C(S2)C(=O)NC3=C(C)C=CC=C3Cl)N4CCN(CCO)CC4	3.232	4	3	7
S7786	Erlotinib	54335414	a5	L2000-06	EGFR	Protein Tyrosine Kinase	Erlotinib is an EGFR inhibitor with IC50 of 2 nM, >1000-fold more sensitive for EGFR than human c-Src or v-Abl.	393.44	183321-74-6	78	198.251	<1		http://selleckchem.com/products/erlotinib.html	C22H23N3O4	free base	CP358774, NSC 718781	COCCOC1=C(OCCOC)C=C2C(=NC=NC2=C1)NC3=CC=CC(=C3)C#C	4.309	6	1	10
S7787	Docetaxel Trihydrate	45810604	b5	L2000-06	Microtubule Associated	Cytoskeletal Signaling	Docetaxel, an analog of paclitaxel, is an inhibitor of depolymerisation of microtubules by binding to stabilized microtubules.	861.93	148408-66-6	100	116.019	<1		http://selleckchem.com/products/docetaxel-trihydrate.html	C43H59NO17	Trihydrate	RP56976 (NSC 628503) Trihydrate	O.O.O.CC(=O)OC12COC1CC(O)C3(C)C2C(OC(=O)C4=CC=CC=C4)C5(O)CC(OC(=O)C(O)C(NC(=O)OC(C)(C)C)C6=CC=CC=C6)C(=C(C(O)C3=O)C5(C)C)C	1.964	10	4	13
S7810	Afatinib (BIBW2992) Dimaleate	47031912	c5	L2000-06	EGFR,HER2	Protein Tyrosine Kinase	Afatinib (BIBW2992) Dimaleate irreversibly inhibits EGFR/HER2 including EGFR(wt), EGFR(L858R), EGFR(L858R/T790M) and HER2 with IC50 of 0.5 nM, 0.4 nM, 10 nM and 14 nM, respectively 100-fold more active against Gefitinib-resistant L858R-T790M EGFR mutant.	717.18	850140-73-7	100	139.435	<1		http://selleckchem.com/products/afatinib-bibw2992-dimaleate.html	C32H33ClFN5O11	Dimaleate	N/A	CN(C)C/C=C/C(=O)NC1=C(OC2CCOC2)C=C3N=CN=C(NC4=CC=C(F)C(=C4)Cl)C3=C1.OC(=O)\C=C/C(O)=O.OC(=O)\C=C/C(O)=O	0.96	9	2	12
S7818	Pexidartinib (PLX3397)	54348874	d5	L2000-06	CSF-1R,c-Kit	Protein Tyrosine Kinase	Pexidartinib (PLX3397) is an oral, potent mutil-targeted receptor tyrosine kinase inhibitor of CSF-1R, Kit, and Flt3 with IC50 of 20 nM, 10 nM and 160 nM, respectively. Phase 3.	417.81	1029044-16-3	83	198.655	<1		http://selleckchem.com/products/pexidartinib-plx3397.html	C20H15ClF3N5	free base	N/A	FC(F)(F)C1=NC=C(CNC2=NC=C(CC3=C[NH]C4=NC=C(Cl)C=C34)C=C2)C=C1	4.811	3	2	6
S7935	Y-39983 HCl	55572183	e5	L2000-06	ROCK	Cell Cycle	Y-39983 is a selective rho-associated protein kinase(ROCK) inhibitor with an IC50 of 3.6 nM.	353.25	173897-44-4	63	178.344	63	178.344	http://selleckchem.com/products/y-39983-hcl.html	C16H18Cl2N4O	dihydrochloride	Y-33075 HCl	Cl.Cl.CC(N)C1=CC=C(C=C1)C(=O)NC2=C3C=C[NH]C3=NC=C2	2.204	2	3	3
S7954	CP21R7 (CP21)	55425652	f5	L2000-06	Wnt/beta-catenin	Stem Cells & Wnt	CP21R7, also known CP21, is a potent and selective GSK-3β inhibitor that can potently activate canonical Wnt signalling.	317.34	125314-13-8	63	198.525	<1		http://selleckchem.com/products/cp21r7-cp21.html	C19H15N3O2	free base	N/A	C[N]1C=C(C2=C1C=CC=C2)C3=C(C(=O)NC3=O)C4=CC=CC(=C4)N	2.315	2	2	2
S7960	Larotrectinib (LOXO-101) sulfate	54466162	g5	L2000-06	Trk receptor	Protein Tyrosine Kinase	Larotrectinib (LOXO-101) sulfate is an oral potent and selective ATP-competitive inhibitor of tropomyosin receptor kinases (TRK).	526.51	1223405-08-0	100	189.93	<1		http://selleckchem.com/products/loxo-101.html	C21H24F2N6O6S	sulfate	ARRY-470, Larotrectinib	OC1CCN(C1)C(=O)NC2=C3N=C(C=C[N]3N=C2)N4CCCC4C5=CC(=CC=C5F)F.O[S](O)(=O)=O	1.374	3	2	3
S7998	Entrectinib (RXDX-101)	45965679	h5	L2000-06	Trk receptor,ALK	Protein Tyrosine Kinase	Entrectinib (RXDX-101) is an orally bioavailable pan-TrkA/B/C, ROS1 and ALK inhibitor with IC50 ranging between 0.1 and 1.7 nM. Phase 2.	560.64	1108743-60-7	100	178.368	<1		http://selleckchem.com/products/entrectinib-rxdx-101.html	C31H34F2N6O2	free base	NMS-E628	CN1CCN(CC1)C2=CC=C(C(=O)NC3=N[NH]C4=C3C=C(CC5=CC(=CC(=C5)F)F)C=C4)C(=C2)NC6CCOCC6	4.952	3	3	7
S8022	Empagliflozin (BI 10773)	55527691	a6	L2000-06	SGLT	GPCR & G Protein	Empagliflozin (BI-10773) is a potent and selective SGLT-2 inhibitor with IC50 of 3.1 nM, exhibits >300-fold selectivity over SGLT-1, 4, 5 and 6. Phase 3.	450.91	864070-44-0	90	199.596	<1		http://selleckchem.com/products/empagliflozin-bi10773.html	C23H27ClO7	free base	N/A	OCC1OC(C(O)C(O)C1O)C2=CC(=C(Cl)C=C2)CC3=CC=C(OC4CCOC4)C=C3	1.839	3	4	6
S8041	Cobimetinib (GDC-0973, RG7420)	49537540	b6	L2000-06	MEK	MAPK	Cobimetinib (GDC-0973, RG7420) is a potent and highly selective MEK1 inhibitor with IC50 of 4.2 nM, showing more than 100-fold selectively for MEK1 over MEK2 and showed no significant inhibition when tested against a panel of more than 100 of serine-threonine and tyrosine kinases. Phase 3.	531.31	934660-93-2	100	188.214	<1		http://selleckchem.com/products/cobimetinib-gdc-0973-rg7420.html	C21H21F3IN3O2	free base	XL518	OC1(CN(C1)C(=O)C2=C(NC3=CC=C(I)C=C3F)C(=C(F)C=C2)F)C4CCCCN4	3.701	1	2	4
S8048	Venetoclax (ABT-199, GDC-0199)	45985741	c6	L2000-06	Bcl-2	Apoptosis	Venetoclax (ABT-199, GDC-0199) is a Bcl-2-selective inhibitor with Ki of <0.01 nM in cell-free assays, >4800-fold more selective versus Bcl-xL and Bcl-w, and no activity to Mcl-1. Phase 3.	868.44	1257044-40-8	100	115.149	<1		http://selleckchem.com/products/abt-199.html	C45H50ClN7O7S	free base	N/A	CC1(C)CCC(=C(C1)C2=CC=C(Cl)C=C2)CN3CCN(CC3)C4=CC(=C(C=C4)C(=O)N[S](=O)(=O)C5=CC=C(NCC6CCOCC6)C(=C5)[N+]([O-])=O)OC7=CN=C8[NH]C=CC8=C7	7.94	6	3	13
S8101	CB-5083	54332796	d6	L2000-06	ATPase	Transmembrane Transporters	CB-5083 is a potent, selective, and orally bioavailable p97 AAA ATPase inhibitor with IC50 of 11 nM. Phase 1.	413.47	1542705-92-9	82	198.322	<1		http://selleckchem.com/products/cb-5083.html	C24H23N5O2	free base	N/A	CC1=CC2=C(C=CC=C2C(N)=O)[N]1C3=NC4=C(COCC4)C(=N3)NCC5=CC=CC=C5	3.748	4	2	5
S8116	Acalabrutinib (ACP-196)	54363760	e6	L2000-06	BTK	Angiogenesis	Acalabrutinib(ACP-196) is a selective second-generation Bruton's tyrosine kinase (BTK) inhibitor with an IC50 of 3 nM, which prevents the activation of the B-cell antigen receptor (BCR) signaling pathway. ACP-196 has improved target specificity over ibrutinib with 323-, 94-, 19- and 9-fold selectivity over the other TEC kinase family members (ITK, TXK, BMX, and TEC, respectively) and no activity …	465.51	1420477-60-6	93	199.781	<1		http://selleckchem.com/products/acalabrutinib.html	C26H23N7O2	free base	N/A	CC#CC(=O)N1CCCC1C2=NC(=C3[N]2C=CN=C3N)C4=CC=C(C=C4)C(=O)NC5=NC=CC=C5	2.699	5	2	5
S8134	Radotinib	49542514	f6	L2000-06	Bcr-Abl	Angiogenesis	Radotinib is a selective BCR-ABL1 tyrosine kinase inhibitor with IC50 of 34 nM, used to treat Chronic Myeloid Leukemia.	530.5	926037-48-1	100	188.501	<1		http://selleckchem.com/products/radotinib.html	C27H21F3N8O	free base	IY-5511	CC1=C[N](C=N1)C2=CC(=CC(=C2)C(F)(F)F)NC(=O)C3=CC=C(C)C(=C3)NC4=NC=CC(=N4)C5=NC=CN=C5	4.362	6	2	7
S8205	Enasidenib (AG-221)	54364788	g6	L2000-06	Dehydrogenase	Metabolism	Enasidenib (AG-221) is a first-in-class, oral, potent, reversible, selective inhibitor of the IDH2 mutant enzyme with IC50 of 12 nM.	473.38	1446502-11-9	94	198.572	<1		http://selleckchem.com/products/ag-221-enasidenib.html	C19H17F6N7O	free base	N/A	CC(C)(O)CNC1=NC(=NC(=N1)NC2=CC=NC(=C2)C(F)(F)F)C3=NC(=CC=C3)C(F)(F)F	4.878	5	2	8
S8266	Melphalan	46226507	h6	L2000-06	DNA alkylator	DNA Damage	Melphalan is a phenylalanine derivative of nitrogen mustard with antineoplastic activity.	305.2	148-82-3	10	32.7654	<1		http://selleckchem.com/products/melphalan.html	C13H18Cl2N2O2	free base	Alkeran, Sarcolysin, L-PAM	NC(CC1=CC=C(C=C1)N(CCCl)CCCl)C(O)=O	-0.113	1	1	8
S8294	Olmutinib (HM61713, BI 1482694)	46057172	a7	L2000-06	EGFR,BTK	Protein Tyrosine Kinase	Olmutinib is a novel third-generation epidermal growth factor receptor (EGFR) mutation-specific tyrosine kinase inhibitor (TKI). Also a potent inhibitor of Bruton's tyrosine kinase.	486.59	1353550-13-6	97	199.346	<1		http://selleckchem.com/products/olmutinib-hm61713-bi-1482694.html	C26H26N6O2S	free base	BI 1482694, HM61713, HM71224	CN1CCN(CC1)C2=CC=C(NC3=NC(=C4SC=CC4=N3)OC5=CC=CC(=C5)NC(=O)C=C)C=C2	5.449	4	2	7
S8539	TAS-102	55423447	b7	L2000-06	DNA/RNA Synthesis	DNA Damage	TAS-102 is an orally administered combination of a thymidine-based nucleic acid analogue, trifluridine, and a thymidine phosphorylase inhibitor, tipiracil hydrochloride.	871.52	733030-01-8	100	114.742	15	17.2113	http://selleckchem.com/products/tas-102.html	C29H34Cl2F6N8O12	hydrochloride	N/A	Cl.OCC1OC(CC1O)N2C=C(C(=O)NC2=O)C(F)(F)F.OCC3OC(CC3O)N4C=C(C(=O)NC4=O)C(F)(F)F.ClC5=C(CN6CCCC6=N)NC(=O)NC5=O	-1.951	8	8	8
S8558	Tofogliflozin(CSG 452)	54361202	c7	L2000-06	SGLT	GPCR & G Protein	Tofogliflozin is a novel sodium-glucose co-transporter 2(SGLT2) inhibitor with IC50 values of 2.9 nM and 8444 nM for hSGLT2 and hSGLT1, respectively.	404.45	1201913-82-7	84	207.689	4	9.88997	http://selleckchem.com/products/tofogliflozin-csg-452.html	C22H28O7	hydrate	N/A	O.CCC1=CC=C(CC2=CC3=C(COC34OC(CO)C(O)C(O)C4O)C=C2)C=C1	1.92	2	4	4
S8565	Omarigliptin (MK-3102)	56047158	d7	L2000-06	DPP-4	Proteases	Omarigliptin (MK-3102) is a competitive, reversible inhibitor of DPP-4 (IC50 = 1.6 nM, Ki = 0.8 nM). It is highly selective over all proteases tested (IC50 > 67 μM), including QPP, FAP, PEP, DPP8, and DPP9 and has weak ion channel activity (IC50 > 30 μM at IKr, Caγ1.2, and Naγ1.5).	398.43	1226781-44-7	79	198.278	<1		http://selleckchem.com/products/omarigliptin-mk-3102.html	C17H20F2N4O3S	free base	N/A	C[S](=O)(=O)[N]1C=C2CN(CC2=N1)C3COC(C(N)C3)C4=C(F)C=CC(=C4)F	1.098	4	1	3
S8567	Tucidinostat (Chidamide)	45996465	e7	L2000-06	HDAC	Epigenetics	Chidamide is a low nanomolar inhibitor of HDAC1, 2, 3, and 10, the HDAC isotypes well documented to be associated with the malignant phenotype with IC50 values of 95, 160, 67, 78 nM for HDAC1, 2, 3, 10 respectively.	390.41	1616493-44-7	78	199.79	<1		http://selleckchem.com/products/tucidinostat-chidamide.html	C22H19FN4O2	free base	HBI-8000, CS-055	NC1=C(NC(=O)C2=CC=C(CNC(=O)\C=C\C3=CC=CN=C3)C=C2)C=C(F)C=C1	2.182	3	3	6
S8637	Ipragliflozin (ASP1941)	43838492	f7	L2000-06	SGLT	GPCR & G Protein	Ipragliflozin (ASP1941) is a highly selective sodium-glucose cotransporter 2 (SGLT2) inhibitor with an IC50 value of 7.4 nM for hSGLT2 and a 254-fold selectivity versus SGLT1.	404.45	761423-87-4	80	197.799	<1		http://selleckchem.com/products/ipragliflozin-asp-1941.html	C21H21FO5S	free base	N/A	OCC1OC(C(O)C(O)C1O)C2=CC(=C(F)C=C2)CC3=CC4=C(S3)C=CC=C4	2.35	1	4	4
S8726	Anlotinib (AL3818) dihydrochloride	55442235	g7	L2000-06	VEGFR	Protein Tyrosine Kinase	Anlotinib (AL3818) is a highly potent and selective VEGFR2 inhibitor with IC50 less than 1 nM. It has broad-spectrum antitumor potential in clinical trials.	480.36	1360460-82-7	96	199.85	96	199.85	http://selleckchem.com/products/anlotinib-al3818.html	C23H24Cl2FN3O3	dihydrochloride	N/A	Cl.Cl.COC1=C(OCC2(N)CC2)C=C3N=CC=C(OC4=C(F)C5=C([NH]C(=C5)C)C=C4)C3=C1	4.469	4	2	6
S8871	Omadacycline tosylate	46133883	h7	L2000-06	Anti-infection	Microbiology	Omadacycline is a first-in-class aminomethylcycline antibiotic, demonstrating antimicrobial activity in vitro against a range of Gram-positive and Gram-negative aerobes and some anaerobic bacteria.	728.85	1075240-43-5	100	137.202	100	137.202	http://www.selleck.cn/products/omadacycline-tosylate.html	C36H48N4O10S_x000D_	tosylate	N/A	CN(C)C1C2CC3CC4=C(C=C(CNCC(C)(C)C)C(=C4C(=O)C3=C(O)C2(O)C(=O)C(=C1O)C(N)=O)O)N(C)C.CC5=CC=C(C=C5)[S](O)(=O)=O	2.749	3	5	8
S9063	Harringtonine	55512825	a8	L2000-06	Cancer	Others	Harringtonine, a natural Cephalotaxus alkaloid, is an inhibitor of protein synthesis.	531.595	26833-85-2	10	18.8113				C28H37NO9	free base	FH15975	COC(=O)CC(O)(CCC(C)(C)O)C(=O)OC1C2C3=CC4=C(OCO4)C=C3CCN5CCCC25C=C1OC	1.961	7	0	10
S9141	Berbamine	54331952	b8	L2000-06	Others	Others	Berbamine has high binding affinity toward the (GGA)8 G-quadruplex. Berbamine and its derivatives are promising agents to suppress liver cancer growth by targeting CAMKII. Berbamine may be the first ATP-competitive inhibitor of CaMKII γ, could be as a new type of molecular targeted agent through inhibition of the CaMKII γ activity for treatment of leukemia. Berbamine can enhance the antitumor act…	608.723	478-61-5	100	164.278				C37H40N2O6	free base		COC1=C2OC3=C4C(CC5=CC=C(O)C(=C5)OC6=CC=C(CC7N(C)CCC(=C1)C7=C2)C=C6)N(C)CCC4=CC(=C3OC)OC	6.992	5	1	3
S9321	Topotecan	46000178	c8	L2000-06	Others	Others	Chloroform, Dichloromethane, Ethyl Acetate, DMSO, Acetone, etc.	421.446	123948-87-8	84	199.314				C23H23N3O5	free base		CCC1(O)C(=O)OCC2=C1C=C3N(CC4=C3N=C5C=CC(=C(CN(C)C)C5=C4)O)C2=O	1.577	4	1	3
S9500	Valbenazine tosylate	55431109	d8	L2000-06	VMAT2	Others	vesicular monoamine transporter 2 (VMAT2) inhibitor	762.973	1639208-54-0	100	131.066	-1	-1.31066	http://selleckchem.com/products/.html	C38H54N2O10S2	free base		COC1=C(OC)C=C2C3CC(OC(=O)C(N)C(C)C)C(CC(C)C)CN3CCC2=C1.CC4=CC=C(C=C4)[S](O)(=O)=O.CC5=CC=C(C=C5)[S](O)(=O)=O	7.062	4	1	10
S9552	Farrerol	55563759	e8	L2000-06	Others	Others	Farrerol, an important bioactive constituent of rhododendron, exhibits broad activities such as anti-oxidative and anti-inflammatory effects.	300.31	24211-30-1	60	199.794	-1		http://www.selleckchem.com/products/farrerol.html	C17H16O5	Free Base	N/A	CC1=C(O)C2=C(OC(CC2=O)C3=CC=C(O)C=C3)C(=C1O)C	3.346	2	3	1
S9555	Vincristine	46469530	f8	L2000-06	Others	Others	Vincristine is a natural alkaloid isolated from the plant Vinca rosea Linn. and has anti-tumor activity.	824.96	57-22-7	100	121.218	-1		http://www.selleckchem.com/products/vincristine.html	C46H56N4O10	Free Base	leurocristine	CCC1(O)CC2CN(CCC3=C([NH]C4=C3C=CC=C4)C(C2)(C(=O)OC)C5=CC6=C(C=C5OC)N(C=O)C7C(O)(C(OC(C)=O)C8(CC)C=CCN9CCC67C89)C(=O)OC)C1	3.972	8	1	10
S6626	Brequinar	55563244	g8	L2000-06	Dehydrogenase	Metabolism	Brequinar is an inhibitor of <b>dihydroorotate dehydrogenase (DHODH)</b> with an IC50 of ∼20 nM in vitro.	375.37	96187-53-0	37	98.5694	<1		http://www.selleck.cn/products/brequinar.html	<p>C<sub>23</sub>H<sub>15</sub>F<sub>2</sub>NO<sub>2</sub></p>_x000D_	Free Base	NSC 368390, DuP-785	CC1=C(N=C2C=CC(=CC2=C1C(O)=O)F)C3=CC=C(C=C3)C4=C(F)C=CC=C4	6.008	2	0	3
S6631	Belotecan (CKD-602) hydrochloride	55429187	h8	L2000-06	Topoisomerase	DNA Damage	Belotecan (CKD-602) is a potent <b>DNA topoisomerase I</b> inhibitor that exerts a clinical anticancer effect on various types of tumor.	469.96	213819-48-8	47	100.009	4	8.51136	http://www.selleck.cn/products/belotecan-ckd-602-hydrochloride.html	<p>C<sub>25</sub>H<sub>28</sub>ClN<sub>3</sub>O<sub>4</sub></p>_x000D_	Hydrochloride	N/A	Cl.CCC1(O)C(=O)OCC2=C1C=C3N(CC4=C3N=C5C=CC=CC5=C4CCNC(C)C)C2=O	2.713	4	1	5
S6742	Etofenamate	55429299	a9	L2000-06	Immunology & Inflamm	Immunology & Inflammation	Etofenamate is a nonsteroidal anti-inflammatory drug (NSAID) used for the treatment of joint and muscular pain.	369.34	30544-47-9		The physical form of the compound is liquid, which can be dissolved in any proportion.			http://www.selleck.cn/products/etofenamate.html	<p>C<sub>18</sub>H<sub>18</sub>F<sub>3</sub>NO<sub>4</sub></p>_x000D_	Free Base	N/A	OCCOCCOC(=O)C1=C(NC2=CC=CC(=C2)C(F)(F)F)C=CC=C1	3.507	3	2	10
S9015	Homoharringtonine	45981028	b9	L2000-06	STAT	IL-6/JAK1/STAT3 signal pathway	Homoharringtonine is a cytotoxic alkaloid, induces apoptosis and inhibits STAT3 via IL-6/JAK1/STAT3 signal pathway in Gefitinib-resistant lung cancer cells.	545.621	26833-87-4	10	18.3277				C29H39NO9	0	Cephalotaxine 4-methyl (2R)-2-hydroxy-2-(4-hydroxy-4-methylpentyl)butanedioate	COC(=O)CC(O)(CCCC(C)(C)O)C(=O)OC1C2C3=CC4=C(OCO4)C=C3CCN5CCCC25C=C1OC	2.418	7	0	11
S9024	AKBA	47022187	c9	L2000-06	Cancer	HIF/HIF Prolyl-Hydroxylase	Acetyl-11-Keto-β-Boswellic Acid (AKBA) is an active triterpenoid compound from the extract of Boswellia serrate; a novel Nrf2 activator.	512.721	67416-61-9	100	195.038				C32H48O5	0	FA42758	CC1CCC2(C)CCC3(C)C(=CC(=O)C4C5(C)CCC(OC(C)=O)C(C)(C5CCC34C)C(O)=O)C2C1C	6.081	4	0	3
S9050	Boldine	55582003	d9	L2000-06	FXR receptor	Others	Boldine can stimulate the Bsep transcriptional regulator, FXR receptor. Boldine has anti-cancer activity, can treat urinary bladder cancer and as a candidate for telomerase-targeted cancer care. Boldine displays cytoprotective , anti-oxidant and anti-inflammatory activities, which may arise from its free radical scavenging properties; it prevents the increase in lipoperoxidation levels induced by…	327.374	476-70-0	10	30.5461				C19H21NO4	free base	1,10-Dimethoxy-2,9-dihydroxyaporphine; ex Peumus boldus	COC1=C(O)C=C2CC3N(C)CCC4=CC(=C(OC)C(=C34)C2=C1)O	3.083	2	2	2
S9053	Irisflorentin	55565698	e9	L2000-06	Others	Others	Irisflorentin has anti-inflammatory activity in lipopolysaccharides (LPS)-stimulated RAW 264.7 macrophages, it can markedly reduce the transcriptional and translational levels of inducible nitric oxide synthase (iNOS) as well as the production of NO, it also can significantly inhibit TNF-α, IL-1βand IL-6 at both the transcriptional and translational levels. Irisflorentin has potential to ameliora…	386.352	41743-73-1	10	25.8831				C20H18O8	free base	FI73921	COC1=CC(=CC(=C1OC)OC)C2=COC3=CC4=C(OCO4)C(=C3C2=O)OC	2.569	8	0	5
S9102	Magnolin	45521606	f9	L2000-06	ERK1	Cancer	Magnolin reduces the renal oxidative stress, suppresses caspase-3 activity, and increases Bcl-2 expression in vivo and in vitro. Magnolin has anti-inflammatory and antioxidative effects.	416.464	31008-18-1	83	199.297				C23H28O7	0		COC1=C(OC)C=C(C=C1)C2OCC3C2COC3C4=CC(=C(OC)C(=C4)OC)OC	2.618	7	0	7
S9224	Dehydroandrographolide Succinate	55564266	g9	L2000-06	Others	Others	A herb extraction	532.579	786593-06-4	100	187.765				C28H36O10	free base		CC1(COC(=O)CCC(O)=O)C(CCC2(C)C1CCC(=C)C2\C=C\C3=CCOC3=O)OC(=O)CCC(O)=O	3.027	8	0	13
S9281	Peimine	55424187	h9	L2000-06	Others	anti-inflammatory	Peimine has good anti-inflammatory effects in vivo, it inhibits the production of inflammatory cytokines induced by LPS through blocking MAPKs and NF-κB signaling pathways. Peimine and peiminine have antitussive and sedative actions, the former action being suspected to be central in nature.	431.651	23496-41-5	86	199.235				C27H45NO3	free base		CC1CCC2N(C1)CC3C4CC5C(CC(O)C6CC(O)CCC56C)C4CCC3C2(C)O	3.396	0	2	0
S9416	Triptonide	55426435	a10	L2000-06	Others	Others	Chloroform, Dichloromethane, Ethyl Acetate, DMSO, Acetone, etc.	358.385	38647-11-9	71	198.111				C20H22O6	free base		CC(C)C12OC1C3OC34C5(C)CCC6=C(COC6=O)C5CC7OC47C2=O	1.259	6	0	1
S9519	Fadrozole	55430092	b10	L2000-06	Aromatase	Endocrinology & Hormones	Fadrozole is a potent, selective, nonsteroidal inhibitor of <b>aromatase</b> with an IC50 of 4.5 nM and selectivity over other cytochrome P-450 enzymes.	223.27	102676-47-1	45	201.55	<1		http://www.selleck.cn/products/fadrozole.html	<p>C<sub>14</sub>H<sub>13</sub>N<sub>3</sub></p>_x000D_	Free Base	CGS16949A	N#CC1=CC=C(C=C1)C2CCCC3=CN=C[N]23	2.271	1	0	1
S2100	Temocapril	55195203	c10	L2000-06	RAAS	Endocrinology & Hormones	Temocapril is a long-acting angiotensin-converting enzyme (ACE) inhibitor, used for the treatment of hypertension.	476.61	111902-57-9	95	199.324	<1		http://www.selleck.cn/products/temocapril.html	C23H28N2O5S2.HCl	Free Base	CS-622	CCOC(=O)C(CCC1=CC=CC=C1)NC2CSC(CN(CC(O)=O)C2=O)C3=CC=CS3	0.405	4	1	11
S2307	Roquinimex	55417892	d10	L2000-06	Immunology & Inflammation related	Immunology & Inflammation	Roquinimex is a novel immunomodulator augmenting natural killer (NK) cell activity and T-lymphocyte related effector functions. Roquinimex is a potent oral active tumor antiangiogenic agent. Roquinimex inhibits the secretion of <b>TNF-α</b>.	308.33	84088-42-6	62	201.083	<1		http://www.selleck.cn/products/roquinimex.html	C18H16N2O3_x000D_	Free Base	FCF 89, Linomide, LS 2616	CN(C1=CC=CC=C1)C(=O)C2=C(O)C3=C(C=CC=C3)N(C)C2=O	1.871	2	1	2
S2426	Tirapazamine	55581902	e10	L2000-06	Others	Others	Tirapazamine is a new anticancer drug in solid tumours. Tirapazamine exhibits preferential tumour cell killing and high specific toxicity to cells at low oxygen tensions.	178.15	27314-97-2	36	202.077	<1		http://www.selleck.cn/products/tirapazamine.html	C7H6N4O2_x000D_	Free Base	NSC 130181, SR 259075, SR 4233, Tirazone, WIN 59075	NC1=[N+]([O-])C2=CC=CC=C2[N+](=N1)[O-]	-0.565	1	1	0
S6676	Ebselen	55422485	f10	L2000-06	Anti-infection	Microbiology	Ebselen is a small-molecule capsid inhibitor of <b>HIV-1</b> Replication with IC50 of 46.1 nM in TR-FRET assay.	274.18	60940-34-3	55	200.598	<1		http://www.selleck.cn/products/ebselen.html	C13H9NOSe_x000D_	Free Base	DR 3305,SPI-1005,PZ-51	O=C1N([Se]C2=C1C=CC=C2)C3=CC=CC=C3	3.227	1	0	1
S1037	Perifosine (KRX-0401)	49449805	a2	L2000-07	Akt	PI3K/Akt/mTOR	Perifosine (KRX-0401) is a novel Akt inhibitor with IC50 of 4.7 μM in MM.1S cells, targets pleckstrin homology domain of Akt. Phase 3.	461.66	157716-52-4	<1		8	17.3288	http://selleckchem.com/products/Perifosine.html	C25H52NO4P	free base	NSC639966	CCCCCCCCCCCCCCCCCCO[P]([O-])(=O)OC1CC[N+](C)(C)CC1	4.607	2	0	20
S1116	Palbociclib (PD-0332991) HCl	54438079	b2	L2000-07	CDK	Cell Cycle	Palbociclib (PD-0332991) HCl is a highly selective inhibitor of CDK4/6 with IC50 of 11 nM/16 nM in cell-free assays, respectively. It shows no activity against CDK1/2/5, EGFR, FGFR, PDGFR, InsR, etc. Phase 3.	483.99	827022-32-2	3	6.19848	30	61.9848	http://selleckchem.com/products/PD-0332991.html	C24H30ClN7O2	Hydrochloride	N/A	Cl.CC(=O)C1=C(C)C2=CN=C(NC3=NC=C(C=C3)N4CCNCC4)N=C2N(C5CCCC5)C1=O	3.183	5	2	5
S1135	Pemetrexed	46486667	c2	L2000-07	DHFR,DNA/RNA Synthesis	Metabolism	Pemetrexed is a novel antifolate and antimetabolite for TS, DHFR and GARFT with Ki of 1.3 nM, 7.2 nM and 65 nM in cell-free assays, respectively.	471.37	150399-23-8	<1		94	199.419	http://selleckchem.com/products/Pemetrexed-disodium.html	C20H19N5Na2O6	Disodium salt	LY-231514	[Na+].[Na+].NC1=NC(=O)C2=C([NH]C=C2CCC3=CC=C(C=C3)C(=O)NC(CCC([O-])=O)C([O-])=O)N1	-1.804	3	4	9
S1149	Gemcitabine HCl	46151700	d2	L2000-07	DNA/RNA Synthesis,Autophagy	DNA Damage	Gemcitabine HCl is a DNA synthesis inhibitor with IC50 of 50 nM, 40 nM, 18 nM and 12 nM in PANC1, MIAPaCa2, BxPC3 and Capan2 cells, respectively.	299.66	122111-03-9	<1		19	63.4052	http://selleckchem.com/products/Gemcitabine-Hydrochloride(Gemzar).html	C9H12ClF2N3O4	Hydrochloride	LY188011	Cl.NC1=NC(=O)N(C=C1)C2OC(CO)C(O)C2(F)F	-1.012	3	3	2
S1215	Carboplatin	55421936	e2	L2000-07	DNA/RNA Synthesis	DNA Damage	Carboplatin is a DNA synthesis inhibitor by binding to DNA and interfering with the cell's repair mechanism in A2780, SKOV-3, IGROV-1, and HX62 cells.	371.25	41575-94-4	<1		14	37.7104	http://selleckchem.com/products/Carboplatin.html	C6H12N2O4Pt	free base	JM-8, CBDCA, NSC 241240	N.N.[Pt++].[O-]C(=O)C1(CCC1)C([O-])=O	-3	0	0	2
S1236	Leucovorin Calcium Pentahydrate	55211930	f2	L2000-07	Others	Others	Leucovorin is a derivative of folic acid, which can be used to increase levels of folic acid under conditions favoring folic acid inhibition.	601.58	6035-45-6	<1		40	66.4916	http://selleckchem.com/products/Leucovorin-Calcium.html	C20H31CaN7O12	Hydrate	Folinic acid	O.O.O.O.O.[Ca++].NC1=NC(=O)C2=C(NCC(CNC3=CC=C(C=C3)C(=O)NC(CCC([O-])=O)C([O-])=O)N2C=O)N1	-5.597	4	5	9
S1518	Ibuprofen Lysine	55525896	g2	L2000-07	COX	Neuronal Signaling	Ibuprofen Lysine is a non-steroidal anti-inflammatory drug.	352.47	57469-77-9	<1		71	201.436	http://selleckchem.com/products/Ibuprofen-Lysine(Motrin).html	C19H32N2O4	Lysine	N/A	CC(C)CC1=CC=C(C=C1)C(C)C(O)=O.NCCCCC(N)C(O)=O	-2.112	2	2	9
S1579	Palbociclib (PD0332991) Isethionate	55430157	h2	L2000-07	CDK	Cell Cycle	Palbociclib (PD0332991) Isethionate is a highly selective inhibitor of CDK4/6 with IC50 of 11 nM/16 nM in cell-free assays. It shows no activity against CDK1/2/5, EGFR, FGFR, PDGFR, InsR, etc. Phase 3.	573.66	827022-33-3	<1		10	17.4319	http://selleckchem.com/products/pd-0332991-palbociclib-isethionate.html	C26H35N7O6S	Isethionate	N/A	CC(=O)C1=C(C)C2=CN=C(NC3=NC=C(C=C3)N4CCNCC4)N=C2N(C5CCCC5)C1=O.OCC[S](O)(=O)=O	1.847	5	3	7
S1648	Cytarabine	54402494	a3	L2000-07	DNA/RNA Synthesis	DNA Damage	Cytarabine is an antimetabolic agent and DNA synthesis inhibitor with IC50 of 16 nM in wild-type CCRF-CEM cells.	243.22	147-94-4	1	4.1115	48	197.352	http://selleckchem.com/products/Cytarabine(Cytosar-U).html	C9H13N3O5	free base	N/A	NC1=NC(=O)N(C=C1)C2OC(CO)C(O)C2O	-2.396	3	4	2
S1826	Nedaplatin	55422694	b3	L2000-07	DNA/RNA Synthesis	DNA Damage	Nedaplatin is a derivative of cisplatin and DNA damage agent for tumor colony forming units with IC50 of 94 μM.	303.17	95734-82-0	<1		18	59.3726	http://selleckchem.com/products/nedaplatin-aqupla.html	R + C2H2O3Pt -> R [+ C2H2O3Pt]	free base	N/A	O=C1CO[Pt]O1	1.142	3	0	0
S1995	Procarbazine HCl	55420794	c3	L2000-07	DNA/RNA Synthesis	DNA Damage	Procarbazine HCl is a hydrochloride salt form of procarbazine which is a polyfunctional alkylating compound, used for the treatment of Hodgkin's lymphoma.	257.76	366-70-1	<1		52	201.738	http://selleckchem.com/products/procarbazine-hydrochloride-matulane.html	C12H20ClN3O	Hydrochloride	NSC-77213 HCl	Cl.CNNCC1=CC=C(C=C1)C(=O)NC(C)C	1.12	1	3	5
S2527	Methacycline HCl	55570757	d3	L2000-07	Anti-infection	Microbiology	Methacycline HCl is a tetracycline antibiotic, and also an inhibitor of epithelial–mesenchymal transition (EMT) with IC50 of roughly 5 μM, used to treat various infections.	478.88	3963-95-9	3	6.26462	5	10.441	http://selleckchem.com/products/Methacycline-hydrochloride-Physiomycine.html	C22H23ClN2O8	Hydrochloride	Rondomycin	Cl.CN(C)C1C2C(O)C3C(=C)C4=CC=CC(=C4C(=O)C3=C(O)C2(O)C(=O)C(=C1O)C(N)=O)O	-0.565	3	5	2
S3013	Plerixafor 8HCl (AMD3100 8HCl)	55520434	e3	L2000-07	CXCR	GPCR & G Protein	Plerixafor 8HCl (AMD3100 8HCl) is the hydrochloride of Plerixafor, a chemokine receptor antagonist for CXCR4 and CXCL12-mediated chemotaxis with IC50 of 44 nM and 5.7 nM in cell-free assays, respectively.	794.47	155148-31-5	<1		100	125.87	http://selleckchem.com/products/plerixafor-8hcl-db06809.html	C28H62Cl8N8	Octahydrochloride	JM 3100 8HCl	Cl.Cl.Cl.Cl.Cl.Cl.Cl.Cl.C1CNCCNCCCN(CCNC1)CC2=CC=C(CN3CCCNCCNCCCNCC3)C=C2	2.536	0	6	4
S3861	Sodium Demethylcantharidate	55217939	f3	L2000-07	Others	Others	Demethylcantharidin (norcantharidin) is a synthetic analogue of cantharidin and has potent antitumor activity.	208.14	13114-29-9	<1		41	196.983	http://selleckchem.com/products/sodium-demethylcantharidate.html	C8H9NaO5	free base	Sodium norcantharidin	OC(=O)C1C2CCC(O2)C1C(=O)O[Na]	0	0	0	0
S3973	L-SelenoMethionine	54339701	g3	L2000-07	ROS	Immunology & Inflammation	L-SelenoMethionine (SeMet), a naturally occurring amino acid, is a major food-form of selenium. It has been used as a supplement, and exhibits some important functions like cancer prevention and antioxidative defense.	196.11	3211-76-5	<1		39	198.868	http://selleckchem.com/products/l-selenomethionine.html	C5H11NO2Se	free base	N/A	C[Se]CCC(N)C(O)=O	0	0	0	0
S4008	Pemirolast potassium	54331691	h3	L2000-07	Histamine Receptor	Neuronal Signaling	Pemirolast potassium (BMY 26517) is a histamine H1 antagonist and mast cell stabilizer that acts as an antiallergic agent.	266.3	100299-08-9	<1		53	199.024	http://selleckchem.com/products/pemirolast-bmy-26517-potassium.html	C10H7KN6O	Potassium	BMY26517	[K+].CC1=CC=CN2C(=O)C(=CN=C12)C3=NN=N[N-]3	-1.246	5	0	1
S4028	Dexamethasone Sodium Phosphate	55420698	a4	L2000-07	IL Receptor,Autophagy,COX	Immunology & Inflammation	Dexamethasone is a potent synthetic member of the glucocorticoid class of steroid drugs, and an interleukin receptor modulator that has anti-inflammatory and immunosuppressant effects.	516.4	55203-24-2	<1		103	199.458	http://selleckchem.com/products/dexamethasone-sodium-phosphate.html	C22H28FNa2O8P	Disodium salt	N/A	[Na+].[Na+].CC1CC2C3CCC4=CC(=O)C=CC4(C)C3(F)C(O)CC2(C)C1(O)C(=O)CO[P]([O-])([O-])=O	-0.541	3	1	4
S4606	Glutathione	55415647	b4	L2000-07	Others	Others	Glutathione acts as an antioxidant, a free radical scavenger and a detoxifying agent. It is a tripeptide comprised of three amino acids (cysteine, glutamic acid, and glycine) present in most mammalian tissue.	307.32	70-18-8	<1		61	198.49	http://selleckchem.com/products/glutathione.html	C10H17N3O6S	free base	Isethion, Glutathion, Tathion	NC(CCC(=O)NC(CS)C(=O)NCC(O)=O)C(O)=O	-4.772	4	3	9
S4811	VitaMin U	55512450	c4	L2000-07	Vitamin	Metabolism	Vitamin U (Methylmethionine chloride) is a vitamin found in green vegetables. It is used in the treatment of peptic ulcers, colitis, and gastritis and has an effect on secretory, acid-forming, and enzymatic functions of the intestinal tract.	199.7	3493-12-7	<1		39	195.293	http://selleckchem.com/products/vitamin-u.html	C6H14ClNO2S	chloride	Methylmethioninesulfonium Chloride, Cabagin-U, Smethylmethionine	[Cl-].C[S+](C)CCC(N)C(O)=O	0	0	0	0
S4993	Timonacic	54431758	d4	L2000-07	Others	Others	Timonacic is a cyclic sulfur amino acid derivative with potential antineoplastic and antioxidant activities.	133.17	444-27-9	1	7.5092	27	202.748	http://www.selleckchem.com/products/timonacic.html	C4H7NO2S	Free Base	Thiazolidine-4-carboxylic acid; Detoxepa; Hepalidine; 1,3-Thiazolidine-4-carboxylic acid	OC(=O)C1CSCN1	-2.889	1	1	1
S5674	Lodoxamide Tromethamine	47468219	e4	L2000-07	Immunology & Inflamm	Immunology & Inflammation	Lodoxamide Tromethamine is the tromethamide salt form of lodoxamide, a synthetic mast cell stabilizing compound with anti-inflammatory activity.	553.9	63610-09-3	<1		19	34.3022	http://www.selleckchem.com/products/lodoxamide-tromethamine.html	C19H28ClN5O12	tromethamide salt	Alomide, Lodoxamidetromethamine	NC(CO)(CO)CO.NC(CO)(CO)CO.OC(=O)C(=O)NC1=C(Cl)C(=CC(=C1)C#N)NC(=O)C(O)=O	-9.554	4	10	10
S5866	Gastrodenol	54413856	f4	L2000-07	Others	Others	Gastrodenol is used to treat certain conditions caused by too much acid being produced in the stomach, such as stomach ulcers and ulcers of the upper part of the intestine (duodenal ulcers)	704.47	57644-54-9	1	1.41951	100	141.951	https://www.selleckchem.com/products/gastrodenol.html	C12H10BiK3O14	Free Base	Bismuth tripotassium dicitrate	[K+].[K+].[K+].[BiH6+3].OC(CC([O-])=O)(CC([O-])=O)C([O-])=O.OC(CC([O-])=O)(CC([O-])=O)C([O-])=O	-11.482	0	0	10
S7785	Pemetrexed Disodium Hydrate	45992462	g4	L2000-07	DHFR	Metabolism	Pemetrexed Disodium Hydrate is a novel antifolate and antimetabolite for TS, DHFR and GARFT with Ki of 1.3 nM, 7.2 nM and 65 nM, respectively.	516.42	357166-30-4	<1		100	193.641	http://selleckchem.com/products/pemetrexed-disodium-hydrate.html	C20H19N5Na2O6R	Disodium Hydrate	LY-231514 Disodium Hydrate	NC1=NC(=O)C2=C([NH]C=C2CCC3=CC=C(C=C3)C(=O)NC(CCC(=O)O[Na])C(=O)O[Na])N1	2.06	7	4	11
S2441	Estramustine phosphate sodium	55585860	h4	L2000-07	Microtubule Associated	Cytoskeletal Signaling	Estramustine phosphate sodium is an antitumour drug with a unique dual mode of action. Estrone and estradiol, products of the metabolism of estramustine phosphate sodium, have shown antigonadotrophic activity resulting in reduced testosterone levels. Estramustine(the cytotoxic metabolite produced by dephosphorylation of estramustine phosphate sodium) is an antiprostatic tumor drug with antimicrot…	564.35	52205-73-9	<1		100	177.195	http://www.selleck.cn/products/estramustine-phosphate-sodium.html	C23H30Cl2NNa2O6P_x000D_	phosphate sodium	EMP, Emcyt, Estracyt	[Na+].[Na+].CC12CCC3C(CCC4=C3C=CC(=C4)OC(=O)N(CCCl)CCCl)C1CCC2O[P]([O-])([O-])=O	3.131	3	0	8
S1023	Erlotinib HCl (OSI-744)	46051077	a2	L2000-08	Autophagy,EGFR	Protein Tyrosine Kinase	Erlotinib HCl (OSI-744) is an EGFR inhibitor with IC50 of 2 nM in cell-free assays, >1000-fold more sensitive for EGFR than human c-Src or v-Abl.	429.9	183319-69-9	4	9.30449	<1		http://selleckchem.com/products/Erlotinib-Hydrochloride.html	C22H24ClN3O4	Hydrochloride	(CP358774, NSC 718781) HCl	Cl.COCCOC1=C(OCCOC)C=C2C(=NC=NC2=C1)NC3=CC=CC(=C3)C#C	4.691	6	1	10
S1046	Vandetanib (ZD6474)	45989575	b2	L2000-08	VEGFR	Protein Tyrosine Kinase	Vandetanib (ZD6474) is a potent inhibitor of VEGFR2 with IC50 of 40 nM in a cell-free assay. It also inhibits VEGFR3 and EGFR with IC50 of 110 nM and 500 nM, respectively. Not sensitive to PDGFRβ, Flt1, Tie-2 and FGFR1 with IC50 of 1.1-3.6 μM. No activity against MEK, CDK2, c-Kit, erbB2, FAK, PDK1, Akt and IGF-1R with IC50 above 10 μM.	475.35	443913-73-3	4	8.41485	<1		http://selleckchem.com/products/Vandetanib.html	C22H24BrFN4O2	free base	N/A	COC1=CC2=C(C=C1OCC3CCN(C)CC3)N=CN=C2NC4=C(F)C=C(Br)C=C4	5.087	4	1	6
S1211	Imiquimod	43853337	c2	L2000-08	Immunology & Inflammation related	Immunology & Inflammation	Imiquimod is a novel synthetic agent with immune response modifying activity.	240.3	99011-02-6	1	4.16146	<1		http://selleckchem.com/products/Imiquimod.html	C14H16N4	free base	R-837, S-26308	CC(C)C[N]1C=NC2=C(N)N=C3C=CC=CC3=C12	2.722	2	1	2
S1288	Camptothecin	55570618	d2	L2000-08	Topoisomerase	DNA Damage	Camptothecin is a specific inhibitor of DNA topoisomerase I (Topo I) with IC50 of 0.68 μM in a cell-free assay. Phase 2.	348.35	7689-03-4	3	8.61203	<1		http://selleckchem.com/products/Camptothecine.html	C20H16N2O4	Free Base	NSC-100880	CCC1(O)C(=O)OCC2=C1C=C3N(CC4=C3N=C5C=CC=CC5=C4)C2=O	1.746	4	0	1
S2047	Lornoxicam	46167936	e2	L2000-08	COX	Neuronal Signaling	Lornoxicam is a non-steroidal COX-1/COX-2 inhibitor, used as an anti-inflammatory drug to treat pain, osteoarthritis, and rheumatoid arthritis.	371.82	70374-39-9	3	8.06842	<1		http://selleckchem.com/products/lornoxicam-xefo.html	C13H10ClN3O4S2	free base	Chlortenoxicam	CN1C(=C(O)C2=C(C=C(Cl)S2)[S]1(=O)=O)C(=O)NC3=NC=CC=C3	0.913	4	2	2
S2150	Neratinib (HKI-272)	46051871	f2	L2000-08	EGFR,HER2	Protein Tyrosine Kinase	Neratinib (HKI-272) is a highly selective HER2 and EGFR inhibitor with IC50 of 59 nM and 92 nM in cell-free assays weakly inhibits KDR and Src, no significant inhibition to Akt, CDK1/2/4, IKK-2, MK-2, PDK1, c-Raf and c-Met. Phase 3.	557.04	698387-09-6	5	8.97602	<1		http://selleckchem.com/products/Neratinib(HKI-272).html	C30H29ClN6O3	free base	N/A	CCOC1=C(NC(=O)\C=C\CN(C)C)C=C2C(=C1)N=CC(=C2NC3=CC=C(OCC4=NC=CC=C4)C(=C3)Cl)C#N	4.881	5	2	11
S2152	Sitafloxacin Hydrate	45825575	g2	L2000-08	Anti-infection	Microbiology	Sitafloxacin Hydrate is a new-generation, broad-spectrum oral fluoroquinolone antibiotic.	436.84	163253-35-8	4	9.15667	<1		http://selleckchem.com/products/Sitafloxacin(DU-6859A).html	C19H18ClF2N3O3R	1.5 hydrate	DU-6859a	O.O.O.NC1CN(CC12CC2)C3=C(Cl)C4=C(C=C3F)C(=O)C(=CN4C5CC5F)C(O)=O.NC6CN(CC67CC7)C8=C(Cl)C9=C(C=C8F)C(=O)C(=CN9C%10CC%10F)C(O)=O	0.344	2	1	3
S2251	(-)-Huperzine A (HupA)	46459273	h2	L2000-08	GluR,AChR	Neuronal Signaling	(-)-Huperzine A is a potent, highly specific and reversible inhibitor of acetylcholinesterase (AChE) with Ki of 7 nM, exhibiting 200-fold more selectivity for G4 AChE over G1 AChE. Also acts as an NMDA receptor antagonist. Phase 4.	242.32	102518-79-6	0.66	2.72367	<1		http://selleckchem.com/products/(-)-Huperzine-A.html	C15H18N2O	Free Base	N/A	C\C=C/1C2CC3=C(C=CC(=O)N3)C1(N)CC(=C2)C	1.056	1	2	0
S2476	Itraconazole	47605308	a3	L2000-08	P450 (e.g. CYP17)	Metabolism	Itraconazole is a relatively potent inhibitor of CYP3A4 with IC50 of 6.1 nM, used as a triazole antifungal agent.	705.65	84625-61-6	7	9.91993	<1		http://selleckchem.com/products/Itraconazole(Sporanox).html	C35H38Cl2N8O4	free base	R 51211	CCC(C)N1N=CN(C1=O)C2=CC=C(C=C2)N3CCN(CC3)C4=CC=C(OCC5COC(C[N]6C=NC=N6)(O5)C7=CC=C(Cl)C=C7Cl)C=C4	6.434	7	0	11
S3139	Methenamine	46177671	b3	L2000-08	Anti-infection	Microbiology	Methenamine is an antibiotic used for the treatment of urinary tract infection.	140.19	100-97-0	1.21	8.63114	<1		http://selleckchem.com/products/methenamine-mandelamine.html	C6H12N4	free base	Mandelamine	C1N2CN3CN1CN(C2)C3	0.085	0	0	0
S3770	Sodium Aescinate	47548148	c3	L2000-08	Others	Others	Sodium aescinate (SA) is a widely-applied triterpene saponin product derived from horse chestnut seeds, possessing vasoactive and organ-protective activities with oral or injection administration in the clinic.	1123.21	20977-05-3	10	8.90305			http://selleckchem.com/products/sodium-aescinate.html	C54H83NaO23	sodium salt	Escin sodium salt	CC(OC(C)=O)C(C)C(=O)OCC12C(O)C3OC1CC4(C)C(=CCC5C6(C)CCC(OC7OC(C(OC8OC(CO)C(O)C(O)C8O)C(O)C7OC9OCC(O)C(O)C9O)C(=O)O[Na])C(C)(CO)C6CCC45C)C2CC3(C)C	-0.485	13	10	17
S3801	Sodium Houttuyfonate	55448342	d3	L2000-08	Anti-infection	Microbiology	Sodium Houttuyfonate, the active compound of the Houttuynia plant, is mainly used for treating purulent skin infections, respiratory tract infections, including pneumonia in elderly patients, and chronic bronchitis.	330.42	1847-58-1	2	6.0529	<1		http://selleckchem.com/products/sodium-houttuyfonate.html	C14H27NaO5S	sodium salt	N/A	[Na+].CCCCCCCCCCCCOC(=O)C[S]([O-])(=O)=O	2.026	2	0	14
S4262	Ebastine	43824963	e3	L2000-08	Histamine Receptor	Neuronal Signaling	Ebastine is a potent H1-histamine receptor antagonist, used for allergic disorders.	469.66	90729-43-4	4	8.5168	<1		http://selleckchem.com/products/ebastine.html	C32H39NO2	free base	N/A	CC(C)(C)C1=CC=C(C=C1)C(=O)CCCN2CCC(CC2)OC(C3=CC=CC=C3)C4=CC=CC=C4	6.582	2	0	10
S8229	Brigatinib (AP26113)	55557820	f3	L2000-08	ALK	Angiogenesis	Brigatinib (AP26113) is a potent and selective <b>ALK</b> (IC50, 0.6 nM) and <b>ROS1</b> (IC50, 0.9 nM) inhibitor. It also inhibits ROS1, FLT3, and mutant variants of FLT3 (D835Y) and EGFR with lower potentcy.	584.09	1197953-54-0	3	5.13619	<1		http://www.selleck.cn/products/brigatinib-ap26113.html	C29H39ClN7O2P_x000D_	Free Base	N/A	COC1=C(NC2=NC(=C(Cl)C=N2)NC3=CC=CC=C3[P](C)(C)=O)C=CC(=C1)N4CCC(CC4)N5CCN(C)CC5	5.084	6	2	8
S5098	Gefitinib hydrochloride	55547584	g3	L2000-08	EGFR	Protein Tyrosine Kinase	Gefitinib is an EGFR inhibitor with IC50s of 15.5 nM and 823.3 nM for WT EGFR and EGFR (858R/T790M), respectively.	483.36	184475-55-6		2	1	2.06885	http://selleckchem.com/products/gefitinib-hydrochloride.html	C22H25Cl2FN4O3	hydrochloride	ZD1839 hydrochloride	Cl.COC1=CC2=C(C=C1OCCCN3CCOCC3)C(=NC=N2)NC4=CC(=C(F)C=C4)Cl	4.585	5	1	8
S1224	Oxaliplatin	46060474	a2	L2000-09	DNA/RNA Synthesis	DNA Damage	Oxaliplatin inhibits DNA synthesis by conforming DNA adducts in RT4, TCCSUP, A2780, HT-29, U-373MG, U-87MG, SK-MEL-2, and HT-144 cells.	397.29	61825-94-3			3	7.55116	http://selleckchem.com/products/Eloxatin.html	C8H14N2O4Pt	free base	L-OHP	[Pt++].NC1CCCCC1N.[O-]C(=O)C([O-])=O	-3.423	0	2	1

## Sheet: Raw data for GFP and OD values
	IL-6-GFP PC-9-replicate one						IL-6-GFP PC-9-replicate two							IL-6-GFP PC-9GR-replicate one							IL-6-GFP PC-9GR-replicate two
		GFP value	Normalized GFP value (Value of Compound/Value of Control)	CCK8 OD value	Normalized OD value (Value of Compound/Value of Control)			GFP value	Normalized GFP value (Value of Compound/Value of Control)	CCK8 OD value	Normalized OD value (Value of Compound/Value of Control)				GFP value	Normalized GFP value (Value of Compound/Value of Control)	CCK8 OD value	Normalized OD value (Value of Compound/Value of Control)				GFP value	Normalized GFP value (Value of Compound/Value of Control)	CCK8 OD value	Normalized OD value (Value of Compound/Value of Control)
	Control	1.538		2.624			Control	1.34		2.563				Control	1.238		2.651				Control	1.09		2.587
	Axitinib	1.645	1.06957	1.489	0.567454		Axitinib	1.428	1.06567	1.275	0.497464			Axitinib	1.323	1.06866	1.874	0.706903			Axitinib	1.395	1.27982	1.855	0.717047
	Afatinib (BIBW2992)	1.825	1.18661	0.701	0.267149		Afatinib (BIBW2992)	1.407	1.05	0.822	0.320718			Afatinib (BIBW2992)	1.355	1.09451	1.546	0.583176			Afatinib (BIBW2992)	1.391	1.27615	1.295	0.50058
	Bortezomib (PS-341)	1.983	1.28934	0.262	0.0998476		Bortezomib (PS-341)	1.224	0.913433	0.464	0.181038			Bortezomib (PS-341)	1.263	1.02019	0.066	0.0248963			Bortezomib (PS-341)	1.292	1.18532	0.481	0.18593
	Bosutinib (SKI-606)	1.613	1.04876	1.007	0.383765		Bosutinib (SKI-606)	1.24	0.925373	1.216	0.474444			Bosutinib (SKI-606)	1.428	1.15347	1.207	0.4553			Bosutinib (SKI-606)	1.423	1.3055	1.138	0.439892
	Dasatinib	1.467	0.953836	0.176	0.0670732		Dasatinib	1.404	1.04776	0.886	0.345689			Dasatinib	1.36	1.09855	2.477	0.934364			Dasatinib	1.42	1.30275	2.513	0.971395
	Ridaforolimus (Deforolimus, MK-8669)	1.334	0.86736	0.721	0.274771		Ridaforolimus (Deforolimus, MK-8669)	1.276	0.952239	2.223	0.867343			Ridaforolimus (Deforolimus, MK-8669)	1.232	0.995153	2.617	0.987175			Ridaforolimus (Deforolimus, MK-8669)	1.18	1.08257	3.373	1.30383
	Gefitinib (ZD1839)	1.52	0.988296	1.628	0.620427		Gefitinib (ZD1839)	1.252	0.934328	1.812	0.706984			Gefitinib (ZD1839)	1.233	0.995961	2.274	0.85779			Gefitinib (ZD1839)	1.298	1.19083	2.438	0.942404
	Imatinib Mesylate (STI571)	1.152	0.749025	2.709	1.03239		Imatinib Mesylate (STI571)	1.194	0.891045	3.013	1.17558			Imatinib Mesylate (STI571)	0.912	0.736672	3.214	1.21237			Imatinib Mesylate (STI571)	1.057	0.969725	3.394	1.31194
	Lapatinib (GW-572016) Ditosylate	2.126	1.38231	1.92	0.731707		Lapatinib (GW-572016) Ditosylate	1.778	1.32687	1.755	0.684744			Lapatinib (GW-572016) Ditosylate	3.397	2.74394	3.234	1.21992			Lapatinib (GW-572016) Ditosylate	2.337	2.14404	2.952	1.14109
	Nilotinib (AMN-107)	1.38	0.897269	2.996	1.14177		Nilotinib (AMN-107)	1.395	1.04104	2.894	1.12915			Nilotinib (AMN-107)	1.28	1.03393	3.077	1.16069			Nilotinib (AMN-107)	0.944	0.866055	3.33	1.28721
	Pazopanib HCl (GW786034 HCl)	1.424	0.925878	1.201	0.457698		Pazopanib HCl (GW786034 HCl)	1.377	1.02761	1.553	0.605931			Pazopanib HCl (GW786034 HCl)	1.166	0.941842	2.107	0.794794			Pazopanib HCl (GW786034 HCl)	0.975	0.894495	2.527	0.976807
	Sorafenib Tosylate	1.213	0.788687	1.406	0.535823		Sorafenib Tosylate	1.318	0.983582	1.313	0.51229			Sorafenib Tosylate	1.046	0.844911	2.59	0.97699			Sorafenib Tosylate	1.2	1.10092	1.868	0.722072
	Sunitinib Malate	1.74	1.13134	0.226	0.086128		Sunitinib Malate	1.873	1.39776	2.1	0.819352			Sunitinib Malate	1.773	1.43215	2.563	0.966805			Sunitinib Malate	1.851	1.69817	2.733	1.05644
	Temsirolimus (CCI-779, NSC 683864)	1.314	0.854356	1.602	0.610518		Temsirolimus (CCI-779, NSC 683864)	1.294	0.965672	2.013	0.785408			Temsirolimus (CCI-779, NSC 683864)	1.273	1.02827	2.393	0.902678			Temsirolimus (CCI-779, NSC 683864)	1.413	1.29633	0.378	0.146115
	Vorinostat (SAHA, MK0683)	1.661	1.07997	1.272	0.484756		Vorinostat (SAHA, MK0683)	1.525	1.13806	0.898	0.350371			Vorinostat (SAHA, MK0683)	1.511	1.22052	1.281	0.483214			Vorinostat (SAHA, MK0683)	1.279	1.17339	1.073	0.414766
	Entinostat (MS-275)	1.51	0.981795	1.272	0.484756		Entinostat (MS-275)	1.64	1.22388	1.14	0.444791			Entinostat (MS-275)	1.328	1.0727	1.632	0.615617			Entinostat (MS-275)	1.234	1.13211	1.461	0.564747
	Enzastaurin (LY317615)	1.397	0.908322	3.155	1.20236		Enzastaurin (LY317615)	1.135	0.847015	2.51	0.979321			Enzastaurin (LY317615)	1.215	0.981422	3.001	1.13203			Enzastaurin (LY317615)	1.356	1.24404	2.703	1.04484
	Olaparib (AZD2281, Ku-0059436)	1.449	0.942133	3.717	1.41654		Olaparib (AZD2281, Ku-0059436)	1.318	0.983582	2.298	0.896606			Olaparib (AZD2281, Ku-0059436)	1.243	1.00404	2.727	1.02867			Olaparib (AZD2281, Ku-0059436)	1.432	1.31376	2.958	1.14341
	Masitinib (AB1010)	1.284	0.83485	1.434	0.546494		Masitinib (AB1010)	1.45	1.08209	0.473	0.184549			Masitinib (AB1010)	1.369	1.10582	0.806	0.304036			Masitinib (AB1010)	1.491	1.36789	0.602	0.232702
	Crizotinib (PF-02341066)	1.279	0.831599	1.666	0.634909		Crizotinib (PF-02341066)	1.519	1.13358	1.085	0.423332			Crizotinib (PF-02341066)	1.364	1.10178	1.543	0.582045			Crizotinib (PF-02341066)	1.47	1.34862	0.72	0.278315
	Vismodegib (GDC-0449)	1.322	0.859558	0.215	0.081936		Vismodegib (GDC-0449)	1.342	1.00149	1.382	0.539212			Vismodegib (GDC-0449)	1.338	1.08078	2.652	1.00038			Vismodegib (GDC-0449)	1.158	1.06239	2.851	1.10205
	Belinostat (PXD101)	1.444	0.938882	0.548	0.208841		Belinostat (PXD101)	1.375	1.02612	0.807	0.314865			Belinostat (PXD101)	1.36	1.09855	1.041	0.392682			Belinostat (PXD101)	1.42	1.30275	0.92	0.355624
	Rucaparib (AG-014699,PF-01367338) phosphate	3.726	2.42263	3.032	1.15549		Rucaparib (AG-014699,PF-01367338) phosphate	3.54	2.64179	2.429	0.947718			Rucaparib (AG-014699,PF-01367338) phosphate	2.137	1.72617	2.757	1.03998			Rucaparib (AG-014699,PF-01367338) phosphate	1.93	1.77064	2.119	0.819095
	Cabozantinib (XL184, BMS-907351)	1.338	0.869961	1.394	0.53125		Cabozantinib (XL184, BMS-907351)	1.506	1.12388	1.51	0.589153			Cabozantinib (XL184, BMS-907351)	1.126	0.909532	2.779	1.04828			Cabozantinib (XL184, BMS-907351)	1.382	1.26789	1.87	0.722845
	Everolimus (RAD001)	1.508	0.980494	1.187	0.452363		Everolimus (RAD001)	1.326	0.989552	2.225	0.868123			Everolimus (RAD001)	1.301	1.05089	2.483	0.936628			Everolimus (RAD001)	1.163	1.06697	2.671	1.03247
	Paclitaxel	1.571	1.02146	1.543	0.588034		Paclitaxel	1.258	0.938806	1.414	0.551697			Paclitaxel	1.378	1.11309	1.594	0.601283			Paclitaxel	1.278	1.17248	1.425	0.550831
	Capecitabine	1.516	0.985696	1.177	0.448552		Capecitabine	1.526	1.13881	1.204	0.469762			Capecitabine	1.427	1.15267	1.682	0.634478			Capecitabine	1.216	1.1156	1.747	0.6753
	Lenvatinib (E7080)	1.27	0.825748	2.512	0.957317		Lenvatinib (E7080)	1.235	0.921642	2.16	0.842762			Lenvatinib (E7080)	1.16	0.936995	2.83	1.06752			Lenvatinib (E7080)	0.961	0.881651	2.996	1.1581
	Regorafenib (BAY 73-4506)	1.501	0.975943	1.45	0.552591		Regorafenib (BAY 73-4506)	1.435	1.0709	1.022	0.398751			Regorafenib (BAY 73-4506)	1.308	1.05654	2.153	0.812146			Regorafenib (BAY 73-4506)	0.936	0.858716	2.208	0.853498
	Danoprevir (ITMN-191)	1.287	0.836801	2.165	0.825076		Danoprevir (ITMN-191)	1.129	0.842537	2.658	1.03707			Danoprevir (ITMN-191)	1.117	0.902262	2.892	1.09091			Danoprevir (ITMN-191)	0.959	0.879817	2.895	1.11906
	Anastrozole	1.471	0.956437	2.515	0.95846		Anastrozole	1.098	0.819403	2.739	1.06867			Anastrozole	1.128	0.911147	3.126	1.17918			Anastrozole	1.024	0.93945	2.884	1.1148
	Aprepitant	1.392	0.905072	1.936	0.737805		Aprepitant	1.544	1.15224	2.039	0.795552			Aprepitant	1.251	1.0105	2.823	1.06488			Aprepitant	1.145	1.05046	2.496	0.964824
	Fulvestrant	1.602	1.04161	2.678	1.02058		Fulvestrant	1.2	0.895522	2.632	1.02692			Fulvestrant	1.29	1.042	3.145	1.18634			Fulvestrant	1.206	1.10642	2.807	1.08504
	Raltitrexed	1.573	1.02276	1.01	0.384909		Raltitrexed	1.282	0.956716	1.608	0.62739			Raltitrexed	1.194	0.964459	1.424	0.537156			Raltitrexed	1.169	1.07248	1.378	0.532663
	Cladribine	1.677	1.09038	1.859	0.70846		Cladribine	1.288	0.961194	2.09	0.815451			Cladribine	1.202	0.970921	2.605	0.982648			Cladribine	1.316	1.20734	2.325	0.898724
	Tivozanib (AV-951)	1.517	0.986346	0.861	0.328125		Tivozanib (AV-951)	1.336	0.997015	0.97	0.378463			Tivozanib (AV-951)	1.37	1.10662	2.374	0.895511			Tivozanib (AV-951)	1.06	0.972477	1.78	0.688056
	Doxorubicin (Adriamycin) HCl	1.128	0.73342	0.3	0.114329		Doxorubicin (Adriamycin) HCl	0.843	0.629104	0.403	0.157238			Doxorubicin (Adriamycin) HCl	0.987	0.797254	0.189	0.0712939			Doxorubicin (Adriamycin) HCl	0.903	0.82844	0.636	0.245845
	Fluorouracil (5-Fluoracil, 5-FU)	1.334	0.86736	1.18	0.449695		Fluorouracil (5-Fluoracil, 5-FU)	1.272	0.949254	1.598	0.623488			Fluorouracil (5-Fluoracil, 5-FU)	1.159	0.936187	1.96	0.739344			Fluorouracil (5-Fluoracil, 5-FU)	1.165	1.06881	1.871	0.723232
	Methotrexate	1.412	0.918075	1.143	0.435595		Methotrexate	1.261	0.941045	1.653	0.644947			Methotrexate	1.27	1.02585	1.838	0.693323			Methotrexate	1.055	0.96789	1.508	0.582915
	Bendamustine HCl	1.23	0.79974	2.94	1.12043		Bendamustine HCl	1.424	1.06269	3.278	1.27897			Bendamustine HCl	1.172	0.946688	3.467	1.30781			Bendamustine HCl	1.019	0.934862	3.143	1.21492
	Nelarabine	1.389	0.903121	1.935	0.737424		Nelarabine	1.26	0.940299	1.995	0.778385			Nelarabine	1.171	0.94588	3	1.13165			Nelarabine	1.126	1.03303	2.864	1.10707
	Bleomycin sulfate	1.537	0.99935	1.147	0.437119		Bleomycin sulfate	1.363	1.01716	1.306	0.509559			Bleomycin sulfate	1.341	1.0832	1.97	0.743116			Bleomycin sulfate	1.206	1.10642	1.455	0.562428
	Clofarabine	1.473	0.957737	0.642	0.244665		Clofarabine	1.415	1.05597	1.1	0.429185			Clofarabine	1.311	1.05897	1.301	0.490758			Clofarabine	1.14	1.04587	1.316	0.508697
	Dacarbazine	1.38	0.897269	2.197	0.837271		Dacarbazine	1.346	1.00448	2.128	0.830277			Dacarbazine	1.495	1.20759	2.261	0.852886			Dacarbazine	0.811	0.744037	2.711	1.04793
	Epirubicin HCl	1.434	0.93238	0.368	0.140244		Epirubicin HCl	0.809	0.603731	0.362	0.141241			Epirubicin HCl	1.107	0.894184	0.104	0.0392305			Epirubicin HCl	0.643	0.589908	0.628	0.242752
	Etoposide	1.408	0.915475	1.101	0.419588		Etoposide	1.422	1.06119	1.677	0.654311			Etoposide	1.288	1.04039	2.127	0.802339			Etoposide	1.047	0.96055	1.954	0.755315
	Fludarabine Phosphate	1.821	1.18401	0.638	0.24314		Fludarabine Phosphate	1.417	1.05746	0.434	0.169333			Fludarabine Phosphate	1.423	1.14943	0.307	0.115805			Fludarabine Phosphate	1.1	1.00917	0.602	0.232702
	Topotecan HCl	3.626	2.35761	0.728	0.277439		Topotecan HCl	2.738	2.04328	1.109	0.432696			Topotecan HCl	1.927	1.55654	1.135	0.42814			Topotecan HCl	2.03	1.86239	1.227	0.474295
	Temozolomide	1.207	0.784785	1.823	0.694741		Temozolomide	1.337	0.997761	1.798	0.701522			Temozolomide	1.114	0.899838	3.2	1.20709			Temozolomide	1.093	1.00275	2.975	1.14998
	Tamoxifen	1.283	0.8342	1.644	0.626524		Tamoxifen	1.266	0.944776	1.415	0.552087			Tamoxifen	1.188	0.959612	3.224	1.21614			Tamoxifen	1.134	1.04037	3.148	1.21685
	Vincristine sulfate	1.495	0.972042	1.242	0.473323		Vincristine sulfate	1.417	1.05746	1.622	0.632852			Vincristine sulfate	1.323	1.06866	1.718	0.648057			Vincristine sulfate	1.12	1.02752	1.36	0.525705
	Leflunomide	1.239	0.805592	1.399	0.533155		Leflunomide	1.107	0.826119	2.137	0.833789			Leflunomide	1.202	0.970921	3.039	1.14636			Leflunomide	0.984	0.902752	2.722	1.05218
	Enzalutamide (MDV3100)	1.4	0.910273	1.937	0.738186		Enzalutamide (MDV3100)	1.087	0.811194	2.25	0.877877			Enzalutamide (MDV3100)	1.222	0.987076	2.613	0.985666			Enzalutamide (MDV3100)	1.137	1.04312	2.83	1.09393
	Nepafenac	1.158	0.752926	2.329	0.887576		Nepafenac	0.966	0.720896	2.636	1.02848			Nepafenac	1.018	0.822294	2.792	1.05319			Nepafenac	0.886	0.812844	2.831	1.09432
	Celecoxib	1.357	0.882315	2.76	1.05183		Celecoxib	1.226	0.914925	2.882	1.12446			Celecoxib	1.26	1.01777	3.114	1.17465			Celecoxib	1.094	1.00367	2.83	1.09393
	Vemurafenib (PLX4032, RG7204)	1.333	0.86671	2.487	0.94779		Vemurafenib (PLX4032, RG7204)	1.254	0.935821	2.973	1.15997			Vemurafenib (PLX4032, RG7204)	1.1	0.88853	3	1.13165			Vemurafenib (PLX4032, RG7204)	1.061	0.973394	2.56	0.989563
	Adapalene	0.88	0.572172	1.443	0.549924		Adapalene	1.363	1.01716	2.514	0.980882			Adapalene	1.148	0.927302	3.33	1.25613			Adapalene	1.165	1.06881	2.697	1.04252
	Altretamine	0.791	0.514304	2.847	1.08498		Altretamine	1.218	0.908955	2.649	1.03355			Altretamine	1.487	1.20113	3.214	1.21237			Altretamine	1.181	1.08349	3.307	1.27831
	Carmofur	0.824	0.535761	2.635	1.00419		Carmofur	1.269	0.947015	2.069	0.807257			Carmofur	1.304	1.05331	2.517	0.949453			Carmofur	1.145	1.05046	2.377	0.918825
	Cetirizine DiHCl	0.682	0.443433	2.727	1.03925		Cetirizine DiHCl	1.311	0.978358	2.543	0.992197			Cetirizine DiHCl	1.279	1.03312	2.87	1.08261			Cetirizine DiHCl	1.09	1	2.785	1.07654
	Floxuridine	0.782	0.508453	2.581	0.983613		Floxuridine	1.026	0.765672	1.62	0.632072			Floxuridine	1.413	1.14136	1.844	0.695587			Floxuridine	1.175	1.07798	1.726	0.667182
	Tegafur (FT-207, NSC 148958)	0.66	0.429129	2.664	1.01524		Tegafur (FT-207, NSC 148958)	1.279	0.954478	2.553	0.996098			Tegafur (FT-207, NSC 148958)	1.159	0.936187	2.985	1.12599			Tegafur (FT-207, NSC 148958)	1.059	0.97156	2.829	1.09354
	Ifosfamide	0.827	0.537711	2.138	0.814787		Ifosfamide	1.206	0.9	2.015	0.786188			Ifosfamide	1.321	1.06704	3.233	1.21954			Ifosfamide	1.041	0.955046	2.819	1.08968
	Megestrol Acetate	0.743	0.483095	2.761	1.05221		Megestrol Acetate	1.331	0.993284	3.079	1.20133			Megestrol Acetate	1.085	0.876414	3.407	1.28518			Megestrol Acetate	1.077	0.988073	2.995	1.15771
	Mercaptopurine (6-MP)	1.785	1.1606	4.028	1.53506		Mercaptopurine (6-MP)	1.509	1.12612	2.882	1.12446			Mercaptopurine (6-MP)	1.182	0.954766	3.444	1.29913			Mercaptopurine (6-MP)	1.359	1.24679	2.468	0.954001
	Streptozotocin (STZ)	1.897	1.23342	1.766	0.673018		Streptozotocin (STZ)	1.314	0.980597	1.535	0.598908			Streptozotocin (STZ)	1.241	1.00242	3.416	1.28857			Streptozotocin (STZ)	1.173	1.07615	3.014	1.16506
	Dexamethasone (DHAP)	1.975	1.28414	1.787	0.681021		Dexamethasone (DHAP)	1.426	1.06418	2.007	0.783067			Dexamethasone (DHAP)	1.232	0.995153	2.766	1.04338			Dexamethasone (DHAP)	1.273	1.16789	2.913	1.12601
	Etodolac	1.967	1.27893	2.454	0.935213		Etodolac	1.239	0.924627	2.674	1.04331			Etodolac	1.356	1.09532	3.276	1.23576			Etodolac	1.237	1.13486	3.13	1.2099
	Genistein	1.966	1.27828	0.926	0.352896		Genistein	1.16	0.865672	2.071	0.808037			Genistein	1.345	1.08643	2.678	1.01018			Genistein	1.018	0.933945	2.429	0.938925
	Loratadine	1.836	1.19376	2.112	0.804878		Loratadine	1.189	0.887313	2.725	1.06321			Loratadine	1.204	0.972536	3.031	1.14334			Loratadine	1.039	0.953211	2.84	1.0978
	Amonafide	2.202	1.43173	0.975	0.37157		Amonafide	1.386	1.03433	1.227	0.478736			Amonafide	1.53	1.23586	1.461	0.551113			Amonafide	1.773	1.62661	1.335	0.516042
	Ruxolitinib (INCB018424)	1.793	1.1658	1.869	0.712271		Ruxolitinib (INCB018424)	1.289	0.96194	2.034	0.793601			Ruxolitinib (INCB018424)	0.871	0.703554	2.948	1.11203			Ruxolitinib (INCB018424)	1.126	1.03303	3.181	1.22961
	Ondansetron HCl	1.164	0.756827	3.26	1.24238		Ondansetron HCl	1.189	0.887313	2.846	1.11042			Ondansetron HCl	1.052	0.849758	3.634	1.3708			Ondansetron HCl	1.249	1.14587	2.845	1.09973
	Pirarubicin	1.4	0.910273	0.793	0.30221		Pirarubicin	1.094	0.816418	0.29	0.113149			Pirarubicin	1.092	0.882068	1.102	0.415692			Pirarubicin	1.189	1.09083	0.633	0.244685
	Pizotifen Malate	1.223	0.795189	3.499	1.33346		Pizotifen Malate	1.893	1.41269	2.839	1.10769			Pizotifen Malate	1.082	0.87399	3.607	1.36062			Pizotifen Malate	1.125	1.03211	3.754	1.4511
	Resveratrol	1.307	0.849805	3.726	1.41997		Resveratrol	1.273	0.95	3.406	1.32891			Resveratrol	1.187	0.958805	3.531	1.33195			Resveratrol	0.975	0.894495	3.682	1.42327
	Tamsulosin	1.232	0.80104	3.443	1.31212		Tamsulosin	1.364	1.01791	3.384	1.32033			Tamsulosin	1.207	0.97496	3.542	1.3361			Tamsulosin	0.748	0.686239	3.609	1.39505
	Safinamide Mesylate	1.314	0.854356	2.22	0.846037		Safinamide Mesylate	1.278	0.953731	1.67	0.65158			Safinamide Mesylate	1.054	0.851373	3.399	1.28216			Safinamide Mesylate	1.034	0.948624	3.256	1.2586
	Daclatasvir (BMS-790052)	1.778	1.15605	2.894	1.1029		Daclatasvir (BMS-790052)	1.211	0.903731	3.218	1.25556			Daclatasvir (BMS-790052)	1.175	0.949111	3.474	1.31045			Daclatasvir (BMS-790052)	1.1	1.00917	3.891	1.50406
	HMN-214	3.066	1.9935	1.942	0.740091		HMN-214	3.02	2.25373	1.964	0.76629			HMN-214	2.897	2.34006	1.958	0.738589			HMN-214	2.89	2.65138	1.577	0.609586
	Ponatinib (AP24534)	3.684	2.39532	0.644	0.245427		Ponatinib (AP24534)	3.744	2.79403	1.307	0.509949			Ponatinib (AP24534)	1.274	1.02908	1.798	0.678235			Ponatinib (AP24534)	4.011	3.67982	0.647	0.250097
	Fludarabine	1.698	1.10403	0.656	0.25		Fludarabine	1.453	1.08433	0.547	0.213422			Fludarabine	0.808	0.652666	0.342	0.129008			Fludarabine	1.31	1.20183	0.775	0.299575
	Betamethasone	1.195	0.776983	2.838	1.08155		Betamethasone	1.384	1.03284	3.841	1.49863			Betamethasone	0.806	0.65105	3.091	1.16598			Betamethasone	1.079	0.989908	3.417	1.32083
	Febuxostat	1.063	0.691157	2.444	0.931402		Febuxostat	1.208	0.901493	3.365	1.31291			Febuxostat	0.458	0.369952	3.199	1.20671			Febuxostat	0.882	0.809174	3.993	1.54349
	Dapagliflozin	2.401	1.56112	5.809	2.2138		Dapagliflozin	1.348	1.00597	3.242	1.26492			Dapagliflozin	0.649	0.524233	3.205	1.20898			Dapagliflozin	1.052	0.965138	3.953	1.52802
	Pomalidomide	3.396	2.20806	2.967	1.13072		Pomalidomide	2.1	1.56716	3.336	1.3016			Pomalidomide	1.957	1.58078	3.367	1.27009			Pomalidomide	1.71	1.56881	4.474	1.72942
	Tazarotene	3.186	2.07152	2.937	1.11928		Tazarotene	2.8	2.08955	3.018	1.17753			Tazarotene	2.023	1.63409	3.248	1.2252			Tazarotene	3.844	3.52661	3.664	1.41631
	Sulfasalazine	1.495	0.972042	2.904	1.10671		Sulfasalazine	0.785	0.585821	3.402	1.32735			Sulfasalazine	0.978	0.789984	3.568	1.34591			Sulfasalazine	0.871	0.799083	3.803	1.47004
	Naproxen Sodium	1.171	0.761378	2.757	1.05069		Naproxen Sodium	1.449	1.08134	3.268	1.27507			Naproxen Sodium	0.896	0.723748	3.528	1.33082			Naproxen Sodium	1.202	1.10275	3.571	1.38036
	Triamcinolone Acetonide	1.426	0.927178	2.378	0.90625		Triamcinolone Acetonide	1.413	1.05448	2.299	0.896996			Triamcinolone Acetonide	0.617	0.498384	3.09	1.1656			Triamcinolone Acetonide	1.134	1.04037	2.931	1.13297
	Zafirlukast	1.29	0.838752	2.495	0.950838		Zafirlukast	1.391	1.03806	2.52	0.983223			Zafirlukast	0.737	0.595315	3.426	1.29234			Zafirlukast	0.897	0.822936	3.439	1.32934
	Ibuprofen	1.021	0.663849	2.411	0.918826		Ibuprofen	1.389	1.03657	3.057	1.19274			Ibuprofen	0.598	0.483037	3.277	1.23614			Ibuprofen	0.853	0.782569	3.651	1.41129
	Ketoprofen	1.215	0.789987	2.472	0.942073		Ketoprofen	1.214	0.90597	2.814	1.09793			Ketoprofen	0.679	0.548465	5.033	1.89853			Ketoprofen	0.861	0.789908	3.548	1.37147
	Tretinoin	1.234	0.802341	2.994	1.14101		Tretinoin	1.385	1.03358	2.371	0.925088			Tretinoin	0.798	0.644588	3.011	1.1358			Tretinoin	1.066	0.977982	4.582	1.77116
	Phenylbutazone	1.293	0.840702	3.184	1.21341		Phenylbutazone	1.236	0.922388	3.303	1.28872			Phenylbutazone	0.525	0.424071	3.377	1.27386			Phenylbutazone	1.013	0.929358	3.638	1.40626
	Loteprednol etabonate	1.462	0.950585	2.36	0.89939		Loteprednol etabonate	1.78	1.32836	2.532	0.987905			Loteprednol etabonate	0.564	0.455574	3.111	1.17352			Loteprednol etabonate	0.886	0.812844	3.224	1.24623
	Flurbiprofen	1.225	0.796489	2.522	0.961128		Flurbiprofen	1.355	1.01119	2.433	0.949278			Flurbiprofen	0.677	0.54685	3.5	1.32026			Flurbiprofen	1.145	1.05046	1.975	0.763433
	Mesalamine	1.849	1.20221	2.646	1.00838		Mesalamine	2.52	1.8806	2.847	1.11081			Mesalamine	0.528	0.426494	3.436	1.29611			Mesalamine	2.022	1.85505	3.226	1.247
	Meprednisone	1.203	0.782185	3.185	1.2138		Meprednisone	1.31	0.977612	4.379	1.70854			Meprednisone	0.806	0.65105	3.048	1.14975			Meprednisone	0.861	0.789908	3.478	1.34441
	Betamethasone Valerate	1.277	0.830299	2.062	0.785823		Betamethasone Valerate	1.382	1.03134	2.108	0.822474			Betamethasone Valerate	0.653	0.527464	2.688	1.01396			Betamethasone Valerate	1.169	1.07248	3.145	1.21569
	Hydrocortisone	1.318	0.856957	3.061	1.16654		Hydrocortisone	0.96	0.716418	2.108	0.822474			Hydrocortisone	0.672	0.542811	4.525	1.7069			Hydrocortisone	1.019	0.934862	2.888	1.11635
	Desonide	1.428	0.928479	2.204	0.839939		Desonide	1.033	0.770896	1.348	0.525946			Desonide	0.718	0.579968	1.677	0.632591			Desonide	1.176	1.0789	2.525	0.976034
	Piroxicam	1.888	1.22757	2.64	1.0061		Piroxicam	1.699	1.26791	3.005	1.17245			Piroxicam	0.993	0.8021	3.118	1.17616			Piroxicam	1.609	1.47615	3.214	1.24237
	Gemcitabine	1.726	1.12224	1.475	0.562119		Gemcitabine	1.719	1.28284	1.424	0.555599			Gemcitabine	0.74	0.597738	1.56	0.588457			Gemcitabine	1.038	0.952294	1.503	0.580982
	Indomethacin	1.209	0.786086	2.761	1.05221		Indomethacin	1.737	1.29627	2.598	1.01366			Indomethacin	0.694	0.560582	1.877	0.708035			Indomethacin	1.435	1.31651	0.641	0.247777
	Mitotane	1.285	0.835501	2.42	0.922256		Mitotane	1.239	0.924627	2.545	0.992977			Mitotane	0.849	0.685784	3.38	1.27499			Mitotane	0.979	0.898165	2.921	1.12911
	Meloxicam	1.096	0.712614	2.917	1.11166		Meloxicam	1.14	0.850746	4.336	1.69177			Meloxicam	0.74	0.597738	3.208	1.21011			Meloxicam	0.79	0.724771	3.128	1.20912
	Mesna	1.126	0.73212	2.364	0.900915		Mesna	1.308	0.976119	2.561	0.99922			Mesna	0.649	0.524233	2.904	1.09544			Mesna	0.884	0.811009	3.549	1.37186
	Suprofen	1.167	0.758778	3	1.14329		Suprofen	0.928	0.692537	2.851	1.11237			Suprofen	0.498	0.402262	5.139	1.93851			Suprofen	0.799	0.733028	2.891	1.11751
	Thioguanine	1.174	0.763329	3.251	1.23895		Thioguanine	1.108	0.826866	2.953	1.15217			Thioguanine	0.35	0.282714	2.86	1.07884			Thioguanine	0.913	0.837615	4.315	1.66796
	Thiotepa	1.183	0.769181	2.702	1.02973		Thiotepa	1.208	0.901493	2.369	0.924307			Thiotepa	0.697	0.563005	2.573	0.970577			Thiotepa	0.945	0.866972	2.782	1.07538
	Azacitidine	1.333	0.86671	2.634	1.00381		Azacitidine	1.633	1.21866	2.016	0.786578			Azacitidine	0.583	0.470921	2.892	1.09091			Azacitidine	0.952	0.873394	2.542	0.982605
	Teniposide	1.492	0.970091	0.382	0.145579		Teniposide	1.844	1.37612	0.245	0.0955911			Teniposide	1.095	0.884491	0.082	0.0309317			Teniposide	1.271	1.16606	0.252	0.0974101
	Fenoprofen Calcium	1.269	0.825098	2.438	0.929116		Fenoprofen Calcium	1.246	0.929851	2.427	0.946937			Fenoprofen Calcium	0.904	0.73021	3.472	1.30969			Fenoprofen Calcium	0.958	0.878899	3.155	1.21956
	Pranlukast	1.249	0.812094	2.329	0.887576		Pranlukast	1.353	1.0097	1.978	0.771752			Pranlukast	0.954	0.770598	3.185	1.20143			Pranlukast	1.044	0.957798	2.986	1.15423
	Lomustine	1.143	0.743173	2.509	0.956174		Lomustine	1.369	1.02164	2.422	0.944986			Lomustine	0.73	0.589661	2.664	1.0049			Lomustine	0.847	0.777064	2.855	1.10359
	Cimetidine	1.243	0.808192	3.44	1.31098		Cimetidine	1.231	0.918657	2.516	0.981662			Cimetidine	0.452	0.365105	5.523	2.08336			Cimetidine	0.933	0.855963	2.695	1.04175
	Curcumin	1.738	1.13004	2.809	1.0705		Curcumin	1.868	1.39403	2.306	0.899727			Curcumin	0.744	0.600969	2.709	1.02188			Curcumin	1.795	1.64679	4.397	1.69965
	Dienestrol	1.258	0.817945	2.878	1.0968		Dienestrol	1.289	0.96194	3.147	1.22786			Dienestrol	0.707	0.571082	2.854	1.07657			Dienestrol	0.977	0.89633	2.695	1.04175
	Diethylstilbestrol	1.369	0.890117	2.74	1.04421		Diethylstilbestrol	1.396	1.04179	3.374	1.31643			Diethylstilbestrol	0.48	0.387722	2.919	1.10109			Diethylstilbestrol	0.769	0.705505	2.986	1.15423
	Hydroxyurea	1.198	0.778934	2.008	0.765244		Hydroxyurea	1.527	1.13955	2.337	0.911822			Hydroxyurea	0.838	0.676898	3.357	1.26631			Hydroxyurea	0.972	0.891743	3.557	1.37495
	Diclofenac Sodium	1.026	0.6671	3.026	1.1532		Diclofenac Sodium	1.237	0.923134	2.652	1.03472			Diclofenac Sodium	0.894	0.722132	3.379	1.27461			Diclofenac Sodium	0.815	0.747706	3.441	1.33011
	Flutamide	1.2	0.780234	2.147	0.818216		Flutamide	1.456	1.08657	4.029	1.57199			Flutamide	0.912	0.736672	3.218	1.21388			Flutamide	0.972	0.891743	2.943	1.13761
	Triamcinolone	1.265	0.822497	2.272	0.865854		Triamcinolone	1.396	1.04179	1.909	0.74483			Triamcinolone	0.58	0.468498	2.564	0.967182			Triamcinolone	0.957	0.877982	2.982	1.15269
	Methoxsalen	1.352	0.879064	2.625	1.00038		Methoxsalen	1.304	0.973134	1.736	0.677331			Methoxsalen	0.581	0.469305	2.358	0.889476			Methoxsalen	0.993	0.911009	2.527	0.976807
	Tolfenamic Acid	1.096	0.712614	3.188	1.21494		Tolfenamic Acid	1.347	1.00522	2.947	1.14982			Tolfenamic Acid	0.42	0.339257	2.873	1.08374			Tolfenamic Acid	0.943	0.865138	4.397	1.69965
	Pranoprofen	1.358	0.882965	3.39	1.29192		Pranoprofen	1.197	0.893284	3.112	1.2142			Pranoprofen	0.793	0.640549	3.002	1.1324			Pranoprofen	1.024	0.93945	2.861	1.10591
	Mometasone furoate	1.257	0.817295	2.581	0.983613		Mometasone furoate	1.631	1.21716	2.247	0.876707			Mometasone furoate	0.611	0.493538	2.767	1.04376			Mometasone furoate	0.939	0.861468	3.114	1.20371
	Fluticasone propionate	1.185	0.770481	2.11	0.804116		Fluticasone propionate	1.439	1.07388	2.148	0.83808			Fluticasone propionate	0.639	0.516155	2.001	0.75481			Fluticasone propionate	1.163	1.06697	3.515	1.35872
	Maraviroc	1.083	0.704161	2.786	1.06174		Maraviroc	1.302	0.971642	2.121	0.827546			Maraviroc	0.868	0.701131	3.377	1.27386			Maraviroc	0.93	0.853211	3.416	1.32045
	Raltegravir (MK-0518)	1.119	0.727568	3.075	1.17188		Raltegravir (MK-0518)	1.321	0.985821	4.096	1.59813			Raltegravir (MK-0518)	1.012	0.817447	3.079	1.16145			Raltegravir (MK-0518)	0.917	0.841284	3.234	1.2501
	Sulindac	1.109	0.721066	2.751	1.0484		Sulindac	1.843	1.37537	1.521	0.593445			Sulindac	0.741	0.598546	2.84	1.07129			Sulindac	1.028	0.943119	3.045	1.17704
	Aspartame	1.229	0.79909	2.039	0.777058		Aspartame	1.08	0.80597	2.208	0.86149			Aspartame	0.483	0.390145	2.694	1.01622			Aspartame	0.852	0.781651	2.962	1.14496
	Dyclonine HCl	1.061	0.689857	3.085	1.17569		Dyclonine HCl	1.337	0.997761	2.739	1.06867			Dyclonine HCl	0.841	0.679321	2.753	1.03848			Dyclonine HCl	1.063	0.975229	4.258	1.64592
	Cyproterone Acetate	1.219	0.792588	3.311	1.26181		Cyproterone Acetate	1.037	0.773881	2.901	1.13188			Cyproterone Acetate	0.729	0.588853	2.821	1.06413			Cyproterone Acetate	1.036	0.950459	3.09	1.19443
	Cyclophosphamide Monohydrate	1.13	0.73472	3.105	1.18331		Cyclophosphamide Monohydrate	1.545	1.15299	3.139	1.22474			Cyclophosphamide Monohydrate	0.713	0.575929	2.953	1.11392			Cyclophosphamide Monohydrate	1.073	0.984404	3.118	1.20526
	Tolnaftate	1.022	0.664499	2.345	0.893674		Tolnaftate	1.298	0.968657	2.267	0.88451			Tolnaftate	0.584	0.471729	3.574	1.34817			Tolnaftate	0.925	0.848624	3.659	1.41438
	Lovastatin	1.291	0.839402	1.659	0.632241		Lovastatin	1.526	1.13881	1.55	0.60476			Lovastatin	0.805	0.650242	3.198	1.20634			Lovastatin	1.042	0.955963	3.224	1.24623
	Ambrisentan	0.997	0.648244	2.59	0.987043		Ambrisentan	1.504	1.12239	3.862	1.50683			Ambrisentan	0.986	0.796446	3.091	1.16598			Ambrisentan	0.992	0.910092	3.3	1.27561
	Gabexate Mesylate	1.187	0.771782	2.234	0.851372		Gabexate Mesylate	1.48	1.10448	1.923	0.750293			Gabexate Mesylate	0.91	0.735057	2.896	1.09242			Gabexate Mesylate	0.96	0.880734	3.078	1.1898
	Flunixin Meglumin	1.113	0.723667	2.368	0.902439		Flunixin Meglumin	1.064	0.79403	2.628	1.02536			Flunixin Meglumin	0.917	0.740711	2.827	1.06639			Flunixin Meglumin	0.902	0.827523	3.2	1.23695
	Bazedoxifene HCl	1.391	0.904421	1.194	0.45503		Bazedoxifene HCl	1.446	1.0791	1.447	0.564573			Bazedoxifene HCl	0.92	0.743134	1.614	0.608827			Bazedoxifene HCl	1.05	0.963303	1.216	0.470043
	Sonidegib (Erismodegib, NVP-LDE225)	1.203	0.782185	2.824	1.07622		Sonidegib (Erismodegib, NVP-LDE225)	1.346	1.00448	2.762	1.07764			Sonidegib (Erismodegib, NVP-LDE225)	0.819	0.661551	2.691	1.01509			Sonidegib (Erismodegib, NVP-LDE225)	1.09	1	2.806	1.08465
	Ixazomib Citrate (MLN9708)	1.768	1.14954	0.668	0.254573		Ixazomib Citrate (MLN9708)	1.394	1.0403	1.087	0.424112			Ixazomib Citrate (MLN9708)	0.974	0.786753	0.272	0.102603			Ixazomib Citrate (MLN9708)	1.042	0.955963	1.369	0.529184
	Formestane	1.077	0.70026	1.326	0.505335		Formestane	1.455	1.08582	1.096	0.427624			Formestane	0.693	0.559774	3.473	1.31007			Formestane	1.064	0.976147	3.857	1.49092
	Apatinib?mesylate	1.2	0.780234	2.171	0.827363		Apatinib?mesylate	1.555	1.16045	2.426	0.946547			Apatinib?mesylate	0.73	0.589661	3.359	1.26707			Apatinib?mesylate	1.052	0.965138	3.54	1.36838
	Idelalisib (CAL-101, GS-1101)	1.123	0.730169	2.523	0.961509		Idelalisib (CAL-101, GS-1101)	1.691	1.26194	1.933	0.754194			Idelalisib (CAL-101, GS-1101)	0.687	0.554927	3.086	1.16409			Idelalisib (CAL-101, GS-1101)	1.131	1.03761	3.538	1.36761
	Eltrombopag Olamine	0.211	0.137191	2.498	0.951982		Eltrombopag Olamine	0.731	0.545522	2.513	0.980492			Eltrombopag Olamine	0.283	0.228595	3.186	1.20181			Eltrombopag Olamine	0.361	0.331193	3.233	1.24971
	Esomeprazole sodium	1.19	0.773732	2.166	0.825457		Esomeprazole sodium	1.428	1.06567	2.698	1.05267			Esomeprazole sodium	0.975	0.787561	2.977	1.12297			Esomeprazole sodium	0.883	0.810092	3.624	1.40085
	Abiraterone Acetate	0.941	0.611834	2.05	0.78125		Abiraterone Acetate	1.381	1.0306	2.762	1.07764			Abiraterone Acetate	0.723	0.584006	3.157	1.19087			Abiraterone Acetate	0.902	0.827523	4.562	1.76343
	Artemether	1.256	0.816645	3.278	1.24924		Artemether	1.385	1.03358	3.389	1.32228			Artemether	0.638	0.515347	3.108	1.17239			Artemether	1.087	0.997248	3.66	1.41477
	Colchicine	1.084	0.704811	1.945	0.741235		Colchicine	1.386	1.03433	1.617	0.630901			Colchicine	0.886	0.71567	1.362	0.513768			Colchicine	1.062	0.974312	1.695	0.655199
	Glycyrrhizin (Glycyrrhizic Acid)	1.038	0.674902	3.432	1.30793		Glycyrrhizin (Glycyrrhizic Acid)	1.41	1.05224	3.272	1.27663			Glycyrrhizin (Glycyrrhizic Acid)	1.027	0.829564	3.696	1.39419			Glycyrrhizin (Glycyrrhizic Acid)	1.03	0.944954	4.004	1.54774
	Oxymatrine	1.162	0.755527	3.359	1.28011		Oxymatrine	1.333	0.994776	3.527	1.37612			Oxymatrine	0.681	0.550081	3.593	1.35534			Oxymatrine	1.1	1.00917	4.082	1.57789
	Piperine	3.784	2.46034	3.238	1.23399		Piperine	1.775	1.32463	4.375	1.70698			Piperine	0.863	0.697092	3.358	1.26669			Piperine	1.206	1.10642	3.616	1.39776
	Salicin	1.613	1.04876	2.971	1.13224		Salicin	1.337	0.997761	3.254	1.26961			Salicin	0.759	0.613086	3.529	1.3312			Salicin	1.008	0.924771	4.275	1.65249
	Silibinin	0.967	0.628739	2.832	1.07927		Silibinin	1.135	0.847015	3.125	1.21927			Silibinin	0.593	0.478998	3.467	1.30781			Silibinin	1.046	0.959633	3.639	1.40665
	Silymarin	1.012	0.657997	2.859	1.08956		Silymarin	1.134	0.846269	3.398	1.32579			Silymarin	0.572	0.462036	3.53	1.33157			Silymarin	1.026	0.941284	4.493	1.73676
	Sinomenine	1.035	0.672952	2.934	1.11814		Sinomenine	1.24	0.925373	3.217	1.25517			Sinomenine	0.76	0.613893	3.122	1.17767			Sinomenine	0.914	0.838532	3.712	1.43487
	Tanshinone I	1.128	0.73342	4.497	1.7138		Tanshinone I	1.312	0.979104	3.326	1.2977			Tanshinone I	0.7	0.565428	3.311	1.24896			Tanshinone I	0.893	0.819266	3.584	1.38539
	Tanshinone IIA	1.269	0.825098	1.495	0.569741		Tanshinone IIA	1.194	0.891045	2.151	0.839251			Tanshinone IIA	1.116	0.901454	3.458	1.30441			Tanshinone IIA	1.077	0.988073	3.723	1.43912
	Ammonium Glycyrrhizinate	0.962	0.625488	3.472	1.32317		Ammonium Glycyrrhizinate	1.321	0.985821	3.34	1.30316			Ammonium Glycyrrhizinate	1.023	0.826333	3.292	1.2418			Ammonium Glycyrrhizinate	1.008	0.924771	4.117	1.59142
	Indirubin	1.17	0.760728	2.294	0.874238		Indirubin	1.318	0.983582	2.453	0.957082			Indirubin	0.963	0.777868	2.841	1.07167			Indirubin	0.924	0.847706	3.839	1.48396
	Tetrandrine	1.001	0.650845	3.492	1.33079		Tetrandrine	0.928	0.692537	3.255	1.27			Tetrandrine	0.947	0.764943	2.386	0.900038			Tetrandrine	0.881	0.808257	3.641	1.40742
	(S)-10-Hydroxycamptothecin	2.306	1.49935	1.079	0.411204		(S)-10-Hydroxycamptothecin	1.71	1.27612	1.168	0.455716			(S)-10-Hydroxycamptothecin	0.843	0.680937	1.092	0.41192			(S)-10-Hydroxycamptothecin	1.96	1.79817	1.343	0.519134
	Tolbutamide	0.973	0.63264	2.84	1.08232		Tolbutamide	1.266	0.944776	3.357	1.30979			Tolbutamide	0.29	0.234249	3.154	1.18974			Tolbutamide	0.908	0.833028	2.783	1.07576
	Famciclovir	1.082	0.703511	2.963	1.12919		Famciclovir	1.269	0.947015	3.553	1.38627			Famciclovir	1.194	0.964459	3.212	1.21162			Famciclovir	0.861	0.789908	3.692	1.42714
	Fluocinolone Acetonide	1.008	0.655397	2.665	1.01562		Fluocinolone Acetonide	1.547	1.15448	2.547	0.993757			Fluocinolone Acetonide	0.909	0.734249	3.166	1.19427			Fluocinolone Acetonide	1.019	0.934862	3.424	1.32354
	Gallamine Triethiodide	1.254	0.815345	3.161	1.20465		Gallamine Triethiodide	1.44	1.07463	3.075	1.19977			Gallamine Triethiodide	1.306	1.05493	2.984	1.12561			Gallamine Triethiodide	1.185	1.08716	4.041	1.56204
	Hexestrol	0.998	0.648895	3.306	1.25991		Hexestrol	1.22	0.910448	2.693	1.05072			Hexestrol	1.153	0.931341	2.822	1.0645			Hexestrol	1.092	1.00183	3.885	1.50174
	Lincomycin HCl	1.222	0.794538	2.426	0.924543		Lincomycin HCl	1.499	1.11866	2.542	0.991806			Lincomycin HCl	1.317	1.06381	2.489	0.938891			Lincomycin HCl	1.267	1.16239	3.421	1.32238
	Quinine HCl Dihydrate	1.172	0.762029	3.205	1.22142		Quinine HCl Dihydrate	1.177	0.878358	2.986	1.16504			Quinine HCl Dihydrate	1.113	0.899031	2.784	1.05017			Quinine HCl Dihydrate	1.059	0.97156	3.504	1.35446
	Tenoxicam	0.98	0.637191	2.979	1.13529		Tenoxicam	0.932	0.695522	3.281	1.28014			Tenoxicam	1.25	1.00969	2.796	1.0547			Tenoxicam	0.792	0.726606	3.29	1.27174
	Epinephrine bitartrate	1.531	0.995449	3.113	1.18636		Epinephrine bitartrate	2.756	2.05672	3.122	1.2181			Epinephrine bitartrate	1.925	1.55493	2.823	1.06488			Epinephrine bitartrate	2.182	2.00183	3.307	1.27831
	Acetanilide	1.266	0.823147	3.03	1.15473		Acetanilide	1.193	0.890299	3.387	1.3215			Acetanilide	1.15	0.928918	3.112	1.1739			Acetanilide	1.057	0.969725	3.737	1.44453
	Daphnetin	2.026	1.3173	2.738	1.04345		Daphnetin	3.042	2.27015	3.326	1.2977			Daphnetin	1.022	0.825525	3.464	1.30668			Daphnetin	0.888	0.814679	3.36	1.2988
	Cortisone acetate	1.145	0.744473	3.116	1.1875		Cortisone acetate	1.133	0.845522	2.68	1.04565			Cortisone acetate	1.652	1.33441	2.942	1.10977			Cortisone acetate	1.095	1.00459	3.815	1.47468
	Phenacetin	1.087	0.706762	2.951	1.12462		Phenacetin	1.362	1.01642	2.685	1.0476			Phenacetin	1.788	1.44426	2.684	1.01245			Phenacetin	1.21	1.11009	3.81	1.47275
	Brompheniramine hydrogen maleate	1.006	0.654096	3.127	1.19169		Brompheniramine hydrogen maleate	1.282	0.956716	2.509	0.978931			Brompheniramine hydrogen maleate	1.616	1.30533	2.689	1.01433			Brompheniramine hydrogen maleate	0.952	0.873394	3.455	1.33552
	Dimethyl Fumarate	1.015	0.659948	3.957	1.508		Dimethyl Fumarate	1.152	0.859701	2.941	1.14748			Dimethyl Fumarate	0.799	0.645396	2.706	1.02075			Dimethyl Fumarate	0.959	0.879817	3.213	1.24198
	Acemetacin	1.039	0.675553	2.136	0.814024		Acemetacin	1.126	0.840299	2.806	1.09481			Acemetacin	1.839	1.48546	2.597	0.97963			Acemetacin	0.947	0.868807	3.027	1.17008
	Tioxolone	0.889	0.578023	2.955	1.12614		Tioxolone	1.568	1.17015	2.858	1.1151			Tioxolone	1.62	1.30856	2.734	1.03131			Tioxolone	1.28	1.17431	2.817	1.08891
	Idebenone	1.416	0.920676	2.16	0.823171		Idebenone	1.204	0.898507	2.074	0.809208			Idebenone	1.636	1.32149	2.793	1.05356			Idebenone	0.819	0.751376	3.048	1.1782
	Lonidamine	1.145	0.744473	2.875	1.09566		Lonidamine	1.525	1.13806	3.284	1.28131			Lonidamine	1.7	1.37318	3.223	1.21577			Lonidamine	0.797	0.731193	3.524	1.3622
	Clorsulon	1.152	0.749025	2.622	0.999238		Clorsulon	1.601	1.19478	2.95	1.15099			Clorsulon	1.576	1.27302	2.915	1.09959			Clorsulon	1.038	0.952294	3.423	1.32315
	Clinofibrate	1.103	0.717165	4.007	1.52706		Clinofibrate	1.172	0.874627	2.402	0.937183			Clinofibrate	1.195	0.965267	2.845	1.07318			Clinofibrate	0.973	0.892661	3.299	1.27522
	Trametinib (GSK1120212)	1.089	0.708062	2.645	1.008		Trametinib (GSK1120212)	1.322	0.986567	1.473	0.574717			Trametinib (GSK1120212)	1.152	0.930533	2.502	0.943795			Trametinib (GSK1120212)	1.115	1.02294	2.953	1.14148
	Ibrutinib (PCI-32765)	0.839	0.545514	1.672	0.637195		Ibrutinib (PCI-32765)	0.494	0.368657	0.974	0.380023			Ibrutinib (PCI-32765)	0.371	0.299677	1.607	0.606186			Ibrutinib (PCI-32765)	0.064	0.0587156	1.393	0.538462
	Dacomitinib (PF299804, PF299)	1.404	0.912874	1.1	0.419207		Dacomitinib (PF299804, PF299)	1.261	0.941045	1.194	0.46586			Dacomitinib (PF299804, PF299)	1.276	1.03069	1.302	0.491135			Dacomitinib (PF299804, PF299)	0.981	0.9	1.199	0.463471
	Fedratinib (SAR302503, TG101348)	1.59	1.03381	1.004	0.382622		Fedratinib (SAR302503, TG101348)	1.383	1.03209	0.556	0.216933			Fedratinib (SAR302503, TG101348)	1.157	0.934572	0.645	0.243304			Fedratinib (SAR302503, TG101348)	0.979	0.898165	0.334	0.129107
	Niraparib (MK-4827)	1.199	0.779584	2.493	0.950076		Niraparib (MK-4827)	1.282	0.956716	2.272	0.886461			Niraparib (MK-4827)	1.158	0.93538	2.25	0.848736			Niraparib (MK-4827)	1.161	1.06514	2.157	0.833784
	Canagliflozin	1.116	0.725618	2.76	1.05183		Canagliflozin	1.441	1.07537	3.228	1.25946			Canagliflozin	0.972	0.785137	3.252	1.22671			Canagliflozin	1.069	0.980734	2.745	1.06107
	Alectinib (CH5424802)	1.222	0.794538	1.871	0.713034		Alectinib (CH5424802)	1.499	1.11866	1.168	0.455716			Alectinib (CH5424802)	1.142	0.922456	1.788	0.674462			Alectinib (CH5424802)	1.307	1.19908	2.04	0.788558
	Dabrafenib (GSK2118436)	0.825	0.536411	1.954	0.744665		Dabrafenib (GSK2118436)	1.286	0.959701	2.036	0.794382			Dabrafenib (GSK2118436)	0.965	0.779483	2.796	1.0547			Dabrafenib (GSK2118436)	1.123	1.03028	3.178	1.22845
	Alpelisib (BYL719)	1.143	0.743173	2.655	1.01181		Alpelisib (BYL719)	1.897	1.41567	2.193	0.855638			Alpelisib (BYL719)	1.282	1.03554	2.48	0.935496			Alpelisib (BYL719)	1.666	1.52844	2.665	1.03015
	Apalutamide?(ARN-509)	0.986	0.641092	2.877	1.09642		Apalutamide?(ARN-509)	1.05	0.783582	2.406	0.938744			Apalutamide?(ARN-509)	1.232	0.995153	2.484	0.937005			Apalutamide?(ARN-509)	0.859	0.788073	2.904	1.12254
	Alogliptin（SYK-322）benzoate	0.775	0.503901	2.914	1.11052		Alogliptin（SYK-322）benzoate	1.256	0.937313	2.526	0.985564			Alogliptin（SYK-322）benzoate	1.244	1.00485	2.506	0.945304			Alogliptin（SYK-322）benzoate	0.89	0.816514	2.655	1.02629
	Camostat Mesilate	1.032	0.671001	3.045	1.16044		Camostat Mesilate	1.341	1.00075	2.796	1.09091			Camostat Mesilate	1.088	0.878837	2.797	1.05507			Camostat Mesilate	1.197	1.09817	2.37	0.916119
	Cobicistat (GS-9350)	1.158	0.752926	2.569	0.97904		Cobicistat (GS-9350)	1.28	0.955224	3.309	1.29107			Cobicistat (GS-9350)	1.228	0.991922	2.82	1.06375			Cobicistat (GS-9350)	0.917	0.841284	2.365	0.914186
	S-Ruxolitinib (INCB018424)	1.163	0.756177	2.779	1.05907		S-Ruxolitinib (INCB018424)	1.683	1.25597	2.99	1.1666			S-Ruxolitinib (INCB018424)	1.158	0.93538	3.198	1.20634			S-Ruxolitinib (INCB018424)	0.793	0.727523	2.493	0.963664
	Lumiracoxib	1.039	0.675553	1.692	0.644817		Lumiracoxib	1.39	1.03731	2.718	1.06048			Lumiracoxib	1.29	1.042	1.939	0.731422			Lumiracoxib	0.919	0.843119	1.345	0.519907
	Pirfenidone	0.832	0.540962	3.396	1.29421		Pirfenidone	1.239	0.924627	2.187	0.853297			Pirfenidone	0.998	0.806139	2.893	1.09129			Pirfenidone	1.005	0.922018	3.604	1.39312
	Icotinib	1.117	0.726268	1.732	0.660061		Icotinib	1.288	0.961194	1.282	0.500195			Icotinib	1.868	1.50889	3.211	1.21124			Icotinib	0.909	0.833945	2.959	1.1438
	Carbazochrome sodium sulfonate (AC-17)	1.286	0.836151	3.019	1.15053		Carbazochrome sodium sulfonate (AC-17)	1.125	0.839552	2.372	0.925478			Carbazochrome sodium sulfonate (AC-17)	1.183	0.955574	3.013	1.13655			Carbazochrome sodium sulfonate (AC-17)	0.198	0.181651	3.041	1.17549
	Rivaroxaban	0.806	0.524057	2.774	1.05716		Rivaroxaban	1.258	0.938806	2.312	0.902068			Rivaroxaban	1.402	1.13247	2.305	0.869483			Rivaroxaban	1.013	0.929358	2.662	1.02899
	Zaltoprofen	1.014	0.659298	1.547	0.589558		Zaltoprofen	1.438	1.07313	1.269	0.495123			Zaltoprofen	1.168	0.943457	2.424	0.914372			Zaltoprofen	0.915	0.83945	2.563	0.990723
	Pazopanib	1.431	0.930429	2.017	0.768674		Pazopanib	1.319	0.984328	1.744	0.680453			Pazopanib	1.235	0.997577	2.183	0.823463			Pazopanib	1.036	0.950459	1.982	0.766138
	Aspirin	1.085	0.705462	3.016	1.14939		Aspirin	1.437	1.07239	3.371	1.31526			Aspirin	1.037	0.837641	2.721	1.02641			Aspirin	1.105	1.01376	2.755	1.06494
	Bufexamac	1.05	0.682705	2.299	0.876143		Bufexamac	1.519	1.13358	2.512	0.980101			Bufexamac	1.045	0.844103	2.452	0.924934			Bufexamac	1.108	1.01651	3.83	1.48048
	Lamotrigine	0.758	0.492848	3.056	1.16463		Lamotrigine	1.289	0.96194	2.414	0.941865			Lamotrigine	1.002	0.80937	2.407	0.907959			Lamotrigine	1.1	1.00917	3.454	1.33514
	Fenoprofen calcium hydrate	0.989	0.643043	3.01	1.1471		Fenoprofen calcium hydrate	1.14	0.850746	2.395	0.934452			Fenoprofen calcium hydrate	1.134	0.915994	2.497	0.941909			Fenoprofen calcium hydrate	0.924	0.847706	3.318	1.28257
	Linagliptin	1.136	0.738622	2.725	1.03849		Linagliptin	1.111	0.829104	1.863	0.726883			Linagliptin	1.164	0.940226	2.038	0.768767			Linagliptin	1.059	0.97156	2.404	0.929262
	Daunorubicin HCl	0.817	0.531209	0.326	0.124238		Daunorubicin HCl	0.483	0.360448	0.177	0.0690597			Daunorubicin HCl	0.656	0.529887	0.106	0.0399849			Daunorubicin HCl	0.344	0.315596	0.363	0.140317
	Pravastatin sodium	1.002	0.651495	3.04	1.15854		Pravastatin sodium	1.214	0.90597	3.026	1.18065			Pravastatin sodium	1.136	0.917609	2.4	0.905319			Pravastatin sodium	1.021	0.936697	2.481	0.959026
	Bepotastine Besilate	1.018	0.661899	2.176	0.829268		Bepotastine Besilate	1.4	1.04478	2.181	0.850956			Bepotastine Besilate	1.066	0.861066	2.63	0.992078			Bepotastine Besilate	0.964	0.884404	2.575	0.995361
	Rupatadine Fumarate	1.236	0.803641	2.715	1.03468		Rupatadine Fumarate	1.7	1.26866	3.285	1.2817			Rupatadine Fumarate	1.072	0.865913	2.546	0.960392			Rupatadine Fumarate	1.075	0.986239	2.668	1.03131
	Medetomidine HCl	0.945	0.614434	2.87	1.09375		Medetomidine HCl	1.315	0.981343	2.762	1.07764			Medetomidine HCl	1.024	0.827141	2.61	0.984534			Medetomidine HCl	1.08	0.990826	3.896	1.50599
	Diclofenac Potassium	0.901	0.585826	3.307	1.26029		Diclofenac Potassium	1.137	0.848507	2.576	1.00507			Diclofenac Potassium	1.258	1.01616	2.899	1.09355			Diclofenac Potassium	1.075	0.986239	3.617	1.39814
	Beclomethasone dipropionate	0.99	0.643693	2.316	0.882622		Beclomethasone dipropionate	1.337	0.997761	1.822	0.710886			Beclomethasone dipropionate	1.247	1.00727	2.164	0.816296			Beclomethasone dipropionate	1.078	0.988991	2.993	1.15694
	Dexamethasone Acetate	1.101	0.715865	2.86	1.08994		Dexamethasone Acetate	1.421	1.06045	2.048	0.799064			Dexamethasone Acetate	1.197	0.966882	1.952	0.736326			Dexamethasone Acetate	1.021	0.936697	2.754	1.06455
	Sodium salicylate	0.976	0.63459	2.919	1.11242		Sodium salicylate	1.147	0.85597	2.413	0.941475			Sodium salicylate	1.129	0.911955	2.329	0.878536			Sodium salicylate	0.88	0.807339	2.998	1.15887
	Azatadine dimaleate	1.428	0.928479	1.323	0.504192		Azatadine dimaleate	1.358	1.01343	1.338	0.522044			Azatadine dimaleate	1.027	0.829564	2.385	0.899661			Azatadine dimaleate	0.904	0.829358	2.748	1.06223
	Catharanthine	1.335	0.86801	2.693	1.0263		Catharanthine	1.909	1.42463	3.001	1.17089			Catharanthine	1.127	0.910339	2.522	0.951339			Catharanthine	1.178	1.08073	2.803	1.08349
	Triptolide (PG490)	1.514	0.984395	0.958	0.365091		Triptolide (PG490)	1.656	1.23582	1.354	0.528287			Triptolide (PG490)	1.084	0.875606	0.838	0.316107			Triptolide (PG490)	1.006	0.922936	1.593	0.615771
	Borneol	0.942	0.612484	2.011	0.766387		Borneol	1.415	1.05597	2.022	0.788919			Borneol	1.147	0.926494	2.695	1.0166			Borneol	1.195	1.09633	3.94	1.523
	Fangchinoline	0.831	0.540312	3.089	1.17721		Fangchinoline	1.24	0.925373	2.554	0.996488			Fangchinoline	1.018	0.822294	2.517	0.949453			Fangchinoline	1.147	1.05229	3.652	1.41167
	Berbamine (dihydrochloride)	1.003	0.652146	2.829	1.07812		Berbamine (dihydrochloride)	1.327	0.990299	2.571	1.00312			Berbamine (dihydrochloride)	1.138	0.919225	2.354	0.887967			Berbamine (dihydrochloride)	1.072	0.983486	3.592	1.38848
	(+)-Fangchinoline	1.162	0.755527	1.346	0.512957		(+)-Fangchinoline	1.196	0.892537	2.162	0.843543			(+)-Fangchinoline	1.112	0.898223	1.271	0.479442			(+)-Fangchinoline	0.979	0.898165	2.542	0.982605
	Rosmarinic acid	1.557	1.01235	3.101	1.18178		Rosmarinic acid	2.349	1.75299	2.816	1.09871			Rosmarinic acid	1.106	0.893376	2.507	0.945681			Rosmarinic acid	2.107	1.93303	3.331	1.28759
	Dehydrocostus Lactone	0.793	0.515605	2.263	0.862424		Dehydrocostus Lactone	1.364	1.01791	1.931	0.753414			Dehydrocostus Lactone	1.055	0.852181	2.085	0.786496			Dehydrocostus Lactone	1.087	0.997248	1.846	0.713568
	Asiaticoside	1.171	0.761378	3.108	1.18445		Asiaticoside	1.488	1.11045	2.959	1.15451			Asiaticoside	1.157	0.934572	2.443	0.921539			Asiaticoside	1.005	0.922018	3.113	1.20332
	Diammonium Glycyrrhizinate	1.038	0.674902	2.998	1.14253		Diammonium Glycyrrhizinate	1.735	1.29478	3.183	1.2419			Diammonium Glycyrrhizinate	0.988	0.798061	2.523	0.951716			Diammonium Glycyrrhizinate	1.076	0.987156	3.28	1.26788
	Osalmid	0.823	0.535111	3.08	1.17378		Osalmid	0.553	0.412687	3.381	1.31916			Osalmid	0.832	0.672052	2.596	0.979253			Osalmid	1.18	1.08257	4.181	1.61616
	Tauroursodeoxycholic Acid (TUDCA)	0.971	0.631339	2.825	1.0766		Tauroursodeoxycholic Acid (TUDCA)	1.361	1.01567	3.603	1.40577			Tauroursodeoxycholic Acid (TUDCA)	1.101	0.889338	2.502	0.943795			Tauroursodeoxycholic Acid (TUDCA)	1.172	1.07523	3.784	1.4627
	Ilaprazole	1.157	0.752276	3.791	1.44474		Ilaprazole	1.51	1.12687	2.887	1.12641			Ilaprazole	0.946	0.764136	2.392	0.902301			Ilaprazole	1.325	1.2156	3.714	1.43564
	Carmustine	0.979	0.636541	3.182	1.21265		Carmustine	1.099	0.820149	3.335	1.30121			Carmustine	1.104	0.891761	2.588	0.976235			Carmustine	1.021	0.936697	3.711	1.43448
	Sulfaphenazole	1.075	0.69896	3.18	1.21189		Sulfaphenazole	1.234	0.920896	3.491	1.36208			Sulfaphenazole	1.082	0.87399	2.357	0.889098			Sulfaphenazole	0.89	0.816514	3.635	1.4051
	Leuprolide Acetate	1.041	0.676853	3.228	1.23018		Leuprolide Acetate	1.132	0.844776	3.417	1.3332			Leuprolide Acetate	1.677	1.3546	2.481	0.935873			Leuprolide Acetate	0.879	0.806422	3.558	1.37534
	Tipiracil hydrochloride	1.079	0.70156	3.158	1.20351		Tipiracil hydrochloride	1.257	0.93806	3.3	1.28755			Tipiracil hydrochloride	1.027	0.829564	2.349	0.886081			Tipiracil hydrochloride	0.913	0.837615	3.587	1.38655
	Balsalazide disodium	1.437	0.93433	3.321	1.26562		Balsalazide disodium	0.719	0.536567	3.627	1.41514			Balsalazide disodium	0.846	0.68336	2.811	1.06035			Balsalazide disodium	0.462	0.423853	3.669	1.41825
	Sinomenine hydrochloride	1.361	0.884915	3.2	1.21951		Sinomenine hydrochloride	1.087	0.811194	3.438	1.3414			Sinomenine hydrochloride	1.192	0.962843	2.737	1.03244			Sinomenine hydrochloride	1.014	0.930275	4.231	1.63549
	Eucalyptol	1.385	0.90052	3.406	1.29802		Eucalyptol	1.152	0.859701	3.5	1.36559			Eucalyptol	0.234	0.189015	2.744	1.03508			Eucalyptol	1.082	0.992661	4.017	1.55276
	Dehydroandrographolide	1.37	0.890767	3.019	1.15053		Dehydroandrographolide	1.162	0.867164	3.384	1.32033			Dehydroandrographolide	0.459	0.370759	2.448	0.923425			Dehydroandrographolide	0.926	0.849541	3.673	1.41979
	Camphor	1.422	0.924577	2.177	0.829649		Camphor	1.082	0.807463	1.904	0.742879			Camphor	0.613	0.495153	2.727	1.02867			Camphor	0.912	0.836697	3.776	1.45961
	Hydroxy Camptothecine	2.456	1.59688	0.983	0.374619		Hydroxy Camptothecine	2.732	2.03881	1.111	0.433476			Hydroxy Camptothecine	1.947	1.5727	0.628	0.236892			Hydroxy Camptothecine	1.32	1.21101	1.355	0.523773
	Ginsenoside Rg1	1.332	0.86606	2.69	1.02515		Ginsenoside Rg1	1.258	0.938806	3.259	1.27156			Ginsenoside Rg1	1.083	0.874798	2.575	0.971332			Ginsenoside Rg1	0.975	0.894495	3.465	1.33939
	Mesterolone	1.287	0.836801	2.937	1.11928		Mesterolone	1.112	0.829851	3.309	1.29107			Mesterolone	1.205	0.973344	2.725	1.02791			Mesterolone	0.943	0.865138	3.844	1.48589
	Tannic acid	1.111	0.722367	2.72	1.03659		Tannic acid	1.305	0.973881	3.491	1.36208			Tannic acid	0.99	0.799677	2.972	1.12109			Tannic acid	0.884	0.811009	2.507	0.969076
	Histamine	1.502	0.976593	3.789	1.44398		Histamine	1.36	1.01493	2.91	1.13539			Histamine	0.312	0.252019	2.491	0.939645			Histamine	1.132	1.03853	3.005	1.16158
	Guaiazulene	1.542	1.0026	1.405	0.535442		Guaiazulene	1.476	1.10149	0.038	0.0148264			Guaiazulene	1.023	0.826333	2.309	0.870992			Guaiazulene	0.998	0.915596	2.819	1.08968
	Oxaceprol	1.49	0.968791	2.577	0.982088		Oxaceprol	1.291	0.963433	2.871	1.12017			Oxaceprol	0.347	0.280291	2.963	1.11769			Oxaceprol	1.021	0.936697	3.43	1.32586
	(+)-α-Lipoic acid	1.404	0.912874	3.218	1.22637		(+)-α-Lipoic acid	1.171	0.873881	3.055	1.19196			(+)-α-Lipoic acid	0.463	0.37399	2.956	1.11505			(+)-α-Lipoic acid	0.751	0.688991	3.625	1.40124
	Cabozantinib malate (XL184)	1.666	1.08322	2.629	1.00191		Cabozantinib malate (XL184)	1.203	0.897761	2.343	0.914163			Cabozantinib malate (XL184)	0.769	0.621163	1.91	0.720483			Cabozantinib malate (XL184)	0.741	0.679817	2.328	0.899884
	Sitagliptin phosphate monohydrate	1.524	0.990897	1.259	0.479802		Sitagliptin phosphate monohydrate	1.711	1.27687	2.932	1.14397			Sitagliptin phosphate monohydrate	0.796	0.642973	2.447	0.923048			Sitagliptin phosphate monohydrate	0.907	0.83211	1.937	0.748744
	Mirabegron	1.472	0.957087	2.141	0.81593		Mirabegron	1.471	1.09776	1.963	0.765899			Mirabegron	0.664	0.536349	2.542	0.958883			Mirabegron	0.921	0.844954	3.164	1.22304
	Olsalazine Sodium	1.075	0.69896	3.166	1.20655		Olsalazine Sodium	0.962	0.71791	3.317	1.29419			Olsalazine Sodium	1.012	0.817447	2.88	1.08638			Olsalazine Sodium	0.784	0.719266	3.006	1.16196
	Tetrahydrozoline HCl	1.505	0.978544	3.235	1.23285		Tetrahydrozoline HCl	1.096	0.81791	2.622	1.02302			Tetrahydrozoline HCl	0.54	0.436187	2.525	0.952471			Tetrahydrozoline HCl	0.933	0.855963	2.643	1.02165
	Nabumetone	1.562	1.0156	3.152	1.20122		Nabumetone	1.393	1.03955	2.608	1.01756			Nabumetone	0.309	0.249596	2.974	1.12184			Nabumetone	0.965	0.885321	3.767	1.45613
	Sertraline HCl	1.497	0.973342	2.387	0.90968		Sertraline HCl	1.507	1.12463	1.071	0.41787			Sertraline HCl	0.72	0.581583	0.777	0.293097			Sertraline HCl	1.036	0.950459	0.988	0.38191
	Sodium 4-Aminosalicylate	1.545	1.00455	2.451	0.93407		Sodium 4-Aminosalicylate	1.377	1.02761	2.195	0.856418			Sodium 4-Aminosalicylate	0.563	0.454766	2.139	0.806865			Sodium 4-Aminosalicylate	0.733	0.672477	3.2	1.23695
	Triamterene	1.556	1.0117	2.28	0.868902		Triamterene	1.54	1.14925	2.09	0.815451			Triamterene	1.787	1.44346	1.314	0.495662			Triamterene	1.53	1.40367	1.778	0.687283
	Sulfacetamide Sodium	1.506	0.979194	2.851	1.08651		Sulfacetamide Sodium	1.28	0.955224	2.835	1.10613			Sulfacetamide Sodium	0.555	0.448304	2.371	0.894379			Sulfacetamide Sodium	0.876	0.80367	2.767	1.06958
	Halobetasol Propionate	1.764	1.14694	3.297	1.25648		Halobetasol Propionate	1.506	1.12388	2.185	0.852517			Halobetasol Propionate	0.537	0.433764	2.255	0.850622			Halobetasol Propionate	1.107	1.0156	2.242	0.866641
	Fenspiride HCl	1.385	0.90052	3.283	1.25114		Fenspiride HCl	1.371	1.02313	3.153	1.2302			Fenspiride HCl	0.753	0.608239	2.61	0.984534			Fenspiride HCl	0.861	0.789908	2.708	1.04677
	Sodium Phenylbutyrate	1.463	0.951235	0.161	0.0613567		Sodium Phenylbutyrate	1.393	1.03955	0.032	0.0124854			Sodium Phenylbutyrate	0.665	0.537157	1.477	0.557148			Sodium Phenylbutyrate	0.956	0.877064	1.198	0.463085
	Carprofen	1.515	0.985046	1.339	0.51029		Carprofen	1.476	1.10149	0.049	0.0191182			Carprofen	0.237	0.191438	2.305	0.869483			Carprofen	0.896	0.822018	3.754	1.4511
	Cyclizine 2HCl	1.415	0.920026	2.621	0.998857		Cyclizine 2HCl	1.212	0.904478	2.422	0.944986			Cyclizine 2HCl	0.658	0.531502	2.231	0.841569			Cyclizine 2HCl	0.883	0.810092	3.327	1.28605
	Benzydamine HCl	1.328	0.863459	0.47	0.179116		Benzydamine HCl	1.012	0.755224	2.353	0.918065			Benzydamine HCl	0.65	0.52504	2.218	0.836665			Benzydamine HCl	0.861	0.789908	2.988	1.15501
	Trometamol	1.411	0.917425	2.973	1.133		Trometamol	1.143	0.852985	2.684	1.04721			Trometamol	0.873	0.70517	2.137	0.806111			Trometamol	0.74	0.678899	2.735	1.05721
	Uracil	1.407	0.914824	2.041	0.77782		Uracil	1.364	1.01791	1.6	0.624268			Uracil	0.633	0.511309	2.37	0.894002			Uracil	0.881	0.808257	2.391	0.924237
	Sasapyrine	1.456	0.946684	3.249	1.23819		Sasapyrine	1.481	1.10522	3.242	1.26492			Sasapyrine	0.622	0.502423	2.495	0.941154			Sasapyrine	0.972	0.891743	2.678	1.03518
	Antazoline HCl	1.243	0.808192	3.248	1.2378		Antazoline HCl	1.273	0.95	3.557	1.38783			Antazoline HCl	0.664	0.536349	2.801	1.05658			Antazoline HCl	1.041	0.955046	2.432	0.940085
	Fluorometholone Acetate	1.458	0.947984	2.646	1.00838		Fluorometholone Acetate	1.289	0.96194	2.27	0.885681			Fluorometholone Acetate	0.898	0.725363	1.765	0.665786			Fluorometholone Acetate	1.003	0.920183	1.905	0.736374
	Oxaprozin	1.224	0.795839	1.796	0.684451		Oxaprozin	1.176	0.877612	1.029	0.401483			Oxaprozin	0.556	0.449111	2.483	0.936628			Oxaprozin	0.971	0.890826	2.4476	0.946115
	Cepharanthine	1.282	0.83355	2.19	0.834604		Cepharanthine	1.214	0.90597	1.601	0.624659			Cepharanthine	0.627	0.506462	2.172	0.819313			Cepharanthine	0.877	0.804587	2.145	0.829146
	Bergapten	1.578	1.02601	2.212	0.842988		Bergapten	0.789	0.588806	2.134	0.832618			Bergapten	0.82	0.662359	2.315	0.873255			Bergapten	1.007	0.923853	2.408	0.930808
	Bromfenac Sodium	1.232	0.80104	2.891	1.10175		Bromfenac Sodium	0.925	0.690299	2.307	0.900117			Bromfenac Sodium	0.578	0.466882	2.27	0.856281			Bromfenac Sodium	0.678	0.622018	2.563	0.990723
	Mechlorethamine HCl	1.252	0.814044	2.114	0.80564		Mechlorethamine HCl	0.751	0.560448	2.126	0.829497			Mechlorethamine HCl	0.633	0.511309	2.524	0.952094			Mechlorethamine HCl	0.971	0.890826	2.128	0.822574
	Epinastine HCl	1.406	0.914174	3.231	1.23133		Epinastine HCl	1.316	0.98209	3.104	1.21108			Epinastine HCl	0.52	0.420032	2.631	0.992456			Epinastine HCl	0.805	0.738532	2.577	0.996135
	Tamibarotene	1.24	0.806242	3.554	1.35442		Tamibarotene	1.089	0.812687	3.066	1.19625			Tamibarotene	0.866	0.699515	5.523	2.08336			Tamibarotene	0.673	0.617431	2.605	1.00696
	Diacerein	1.217	0.791287	2.481	0.945503		Diacerein	1.378	1.02836	2.547	0.993757			Diacerein	0.843	0.680937	2.273	0.857412			Diacerein	0.817	0.749541	3.656	1.41322
	Flufenamic acid	1.463	0.951235	3.255	1.24047		Flufenamic acid	1.327	0.990299	2.639	1.02965			Flufenamic acid	0.34	0.274637	2.405	0.907205			Flufenamic acid	0.865	0.793578	3.593	1.38887
	Vinorelbine Tartrate	1.622	1.05462	1.335	0.508765		Vinorelbine Tartrate	1.681	1.25448	1.596	0.622708			Vinorelbine Tartrate	0.747	0.603393	1.245	0.469634			Vinorelbine Tartrate	0.97	0.889908	1.676	0.647855
	Chloroambucil	1.496	0.972692	2.885	1.09947		Chloroambucil	1.208	0.901493	2.154	0.840421			Chloroambucil	0.652	0.526656	2.209	0.83327			Chloroambucil	0.713	0.654128	2.693	1.04097
	Promethazine HCl	1.482	0.963589	2.845	1.08422		Promethazine HCl	1.401	1.04552	2.593	1.01171			Promethazine HCl	0.653	0.527464	2.4393	0.920143			Promethazine HCl	0.679	0.622936	2.428	0.938539
	Meclofenamate Sodium	1.304	0.847854	2.474	0.942835		Meclofenamate Sodium	1.311	0.978358	2.807	1.0952			Meclofenamate Sodium	0.676	0.546042	2.503	0.944172			Meclofenamate Sodium	0.709	0.650459	2.641	1.02087
	Auranofin	1.105	0.718466	0.259	0.0987043		Auranofin	1.445	1.07836	0.107	0.041748			Auranofin	0.368	0.297254	-0.214	-0.0807243			Auranofin	0.785	0.720183	0.235	0.0908388
	Medrysone	1.352	0.879064	3.112	1.18598		Medrysone	1.591	1.18731	2.854	1.11354			Medrysone	0.727	0.587237	2.495	0.941154			Medrysone	0.995	0.912844	2.521	0.974488
	Thiostrepton	1.441	0.936931	0.797	0.303735		Thiostrepton	1.621	1.2097	1.334	0.520484			Thiostrepton	0.423	0.34168	0.331	0.124859			Thiostrepton	1.105	1.01376	0.627	0.242366
	Glafenine HCl	2.141	1.39207	3.224	1.22866		Glafenine HCl	2.499	1.86493	2.251	0.878268			Glafenine HCl	0.868	0.701131	2.151	0.811392			Glafenine HCl	1.751	1.60642	3.258	1.25937
	Suxibuzone	1.216	0.790637	3.207	1.22218		Suxibuzone	1.412	1.05373	2.376	0.927039			Suxibuzone	0.278	0.224556	2.426	0.915126			Suxibuzone	0.834	0.765138	1.606	0.620796
	6-Mercaptopurine (6-MP) Monohydrate	1.349	0.877113	2.912	1.10976		6-Mercaptopurine (6-MP) Monohydrate	1.193	0.890299	2.168	0.845884			6-Mercaptopurine (6-MP) Monohydrate	0.523	0.422456	2.237	0.843833			6-Mercaptopurine (6-MP) Monohydrate	0.829	0.76055	2.577	0.996135
	Vinblastine sulfate	1.57	1.02081	1.875	0.714558		Vinblastine sulfate	1.624	1.21194	1.527	0.595786			Vinblastine sulfate	0.67	0.541195	1.131	0.426631			Vinblastine sulfate	0.83	0.761468	1.355	0.523773
	4-Aminoantipyrine	1.367	0.888817	3.189	1.21532		4-Aminoantipyrine	1.196	0.892537	3.097	1.20835			4-Aminoantipyrine	0.633	0.511309	2.353	0.88759			4-Aminoantipyrine	0.982	0.900917	2.776	1.07306
	Fenbufen	1.403	0.912224	3.054	1.16387		Fenbufen	1.643	1.22612	2.554	0.996488			Fenbufen	0.565	0.456381	2.55	0.961901			Fenbufen	0.997	0.914679	2.709	1.04716
	Amodiaquine dihydrochloride dihydrate	1.257	0.817295	1.912	0.728659		Amodiaquine dihydrochloride dihydrate	1.339	0.999254	2.01	0.784237			Amodiaquine dihydrochloride dihydrate	0.633	0.511309	2.755	1.03923			Amodiaquine dihydrochloride dihydrate	0.965	0.885321	2.73	1.05528
	Gallic acid	1.539	1.00065	1.233	0.469893		Gallic acid	0.565	0.421642	0.687	0.268045			Gallic acid	0.745	0.601777	2.512	0.947567			Gallic acid	1.154	1.05872	1.649	0.637418
	Diflunisal	1.399	0.909623	3.292	1.25457		Diflunisal	1.24	0.925373	2.664	1.03941			Diflunisal	0.134	0.108239	2.518	0.94983			Diflunisal	0.864	0.792661	1.626	0.628527
	Alcaftadine	1.359	0.883615	3.189	1.21532		Alcaftadine	1.213	0.905224	2.357	0.919625			Alcaftadine	0.237	0.191438	2.322	0.875896			Alcaftadine	0.856	0.785321	1.622	0.626981
	Cyproheptadine hydrochloride	1.511	0.982445	3.13	1.19284		Cyproheptadine hydrochloride	1.2	0.895522	2.434	0.949668			Cyproheptadine hydrochloride	0.443	0.357835	2.232	0.841946			Cyproheptadine hydrochloride	0.889	0.815596	1.879	0.726324
	Ciclesonide	1.339	0.870611	2.648	1.00915		Ciclesonide	1.71	1.27612	1.995	0.778385			Ciclesonide	0.347	0.280291	2.069	0.78046			Ciclesonide	0.777	0.712844	2.407	0.930421
	Etoricoxib	1.248	0.811443	3.237	1.23361		Etoricoxib	1.253	0.935075	3.056	1.19235			Etoricoxib	0.251	0.202746	2.44	0.920407			Etoricoxib	0.762	0.699083	2.044	0.790104
	Parecoxib	1.563	1.01625	3.342	1.27363		Parecoxib	1.672	1.24776	3.213	1.25361			Parecoxib	0.206	0.166397	2.635	0.993965			Parecoxib	0.773	0.709174	2.939	1.13606
	Loxoprofen	1.28	0.83225	3.297	1.25648		Loxoprofen	1.333	0.994776	3.403	1.32774			Loxoprofen	0.954	0.770598	2.811	1.06035			Loxoprofen	0.8	0.733945	2.642	1.02126
	Escin	1.335	0.86801	3.413	1.30069		Escin	1.29	0.962687	2.532	0.987905			Escin	0.669	0.540388	2.5	0.94304			Escin	1.104	1.01284	2.729	1.05489
	CarbinoxaMine Maleate	1.556	1.0117	2.692	1.02591		CarbinoxaMine Maleate	1.34	1	2.87	1.11978			CarbinoxaMine Maleate	0.337	0.272213	2.695	1.0166			CarbinoxaMine Maleate	0.905	0.830275	3.592	1.38848
	Saxagliptin hydrate	1.368	0.889467	3.156	1.20274		Saxagliptin hydrate	1.224	0.913433	2.751	1.07335			Saxagliptin hydrate	0.268	0.216478	2.438	0.919653			Saxagliptin hydrate	1.01	0.926606	1.706	0.659451
	Latanoprost	1.282	0.83355	3.108	1.18445		Latanoprost	1.328	0.991045	2.101	0.819742			Latanoprost	0.133	0.107431	2.343	0.883817			Latanoprost	0.824	0.755963	1.73	0.668728
	Psoralen	1.6	1.04031	3.073	1.17111		Psoralen	1.663	1.24104	2.794	1.09013			Psoralen	0.353	0.285137	2.352	0.887212			Psoralen	1.111	1.01927	1.883	0.72787
	Anethole trithione	1.076	0.69961	3.118	1.18826		Anethole trithione	1.029	0.76791	2.933	1.14436			Anethole trithione	0.196	0.15832	2.584	0.974727			Anethole trithione	0.666	0.611009	1.967	0.76034
	Daminozide	1.34	0.871261	3.274	1.24771		Daminozide	1.386	1.03433	3.378	1.31799			Daminozide	0.229	0.184976	2.566	0.967937			Daminozide	0.911	0.83578	3.152	1.2184
	Tolmetin	1.314	0.854356	3.344	1.27439		Tolmetin	1.38	1.02985	3.338	1.30238			Tolmetin	1.073	0.866721	2.692	1.01547			Tolmetin	0.971	0.890826	3.108	1.20139
	Aceclofenac	1.143	0.743173	2.977	1.13453		Aceclofenac	1.358	1.01343	2.72	1.06126			Aceclofenac	1.072	0.865913	2.665	1.00528			Aceclofenac	1.016	0.93211	4.067	1.57209
	Bedaquiline fumarate	1.32	0.858257	2.901	1.10556		Bedaquiline fumarate	1.042	0.777612	3.077	1.20055			Bedaquiline fumarate	0.865	0.698708	2.816	1.06224			Bedaquiline fumarate	1.084	0.994495	3.367	1.30151
	Cefetamet pivoxil hydrochloride	1.313	0.853706	2.889	1.10099		Cefetamet pivoxil hydrochloride	1.363	1.01716	3.025	1.18026			Cefetamet pivoxil hydrochloride	0.552	0.44588	2.783	1.04979			Cefetamet pivoxil hydrochloride	1.103	1.01193	3.726	1.44028
	Taurolidine	1.123	0.730169	3.217	1.22599		Taurolidine	1.088	0.81194	3.182	1.24151			Taurolidine	0.455	0.367528	2.74	1.03357			Taurolidine	0.922	0.845872	3.663	1.41593
	Bifendate	1.253	0.814694	3.226	1.22942		Bifendate	0.987	0.736567	3.249	1.26766			Bifendate	0.698	0.563813	2.761	1.04149			Bifendate	0.799	0.733028	3.483	1.34635
	Asunaprevir	1.477	0.960338	1.885	0.718369		Asunaprevir	1.285	0.958955	3.517	1.37222			Asunaprevir	0.868	0.701131	2.807	1.05885			Asunaprevir	0.818	0.750459	3.68	1.4225
	Tofacitinib (CP-690550) Citrate	1.163	0.756177	3.23	1.23095		Tofacitinib (CP-690550) Citrate	1.346	1.00448	3.299	1.28716			Tofacitinib (CP-690550) Citrate	0.987	0.797254	2.75	1.03734			Tofacitinib (CP-690550) Citrate	0.86	0.788991	3.505	1.35485
	Tacrolimus (FK506)	1.087	0.706762	3.301	1.258		Tacrolimus (FK506)	1.163	0.86791	3.628	1.41553			Tacrolimus (FK506)	0.792	0.639742	2.868	1.08186			Tacrolimus (FK506)	0.888	0.814679	3.086	1.19289
	Pimecrolimus	1.302	0.846554	2.801	1.06745		Pimecrolimus	0.958	0.714925	2.478	0.966836			Pimecrolimus	1.116	0.901454	2.323	0.876273			Pimecrolimus	1.192	1.09358	2.929	1.1322
	Indobufen	1.252	0.814044	2.823	1.07584		Indobufen	1.048	0.78209	2.933	1.14436			Indobufen	1.023	0.826333	2.519	0.950207			Indobufen	1.037	0.951376	2.242	0.866641
	Actarit	1.633	1.06177	2.881	1.09794		Actarit	1.047	0.781343	3.067	1.19664			Actarit	0.963	0.777868	4.912	1.85289			Actarit	0.975	0.894495	3.524	1.3622
	Benorylate	1.218	0.791938	3.038	1.15777		Benorylate	1.091	0.814179	2.8	1.09247			Benorylate	0.947	0.764943	4.855	1.83138			Benorylate	0.867	0.795413	3.227	1.24739
	Clonixin	1.291	0.839402	2.784	1.06098		Clonixin	0.989	0.73806	2.818	1.09949			Clonixin	0.843	0.680937	2.601	0.981139			Clonixin	0.761	0.698165	1.671	0.645922
	Thiocolchicoside	0.56	0.364109	3.369	1.28392		Thiocolchicoside	0.467	0.348507	2.848	1.1112			Thiocolchicoside	0.29	0.234249	2.636	0.994342			Thiocolchicoside	0.266	0.244037	3.52	1.36065
	Revaprazan Hydrochloride	1.478	0.960988	3.064	1.16768		Revaprazan Hydrochloride	1.327	0.990299	2.838	1.1073			Revaprazan Hydrochloride	1.194	0.964459	5.523	2.08336			Revaprazan Hydrochloride	1.148	1.05321	3.042	1.17588
	Pixantrone Maleate	1.243	0.808192	0.922	0.351372		Pixantrone Maleate	0.951	0.709701	0.903	0.352321			Pixantrone Maleate	0.909	0.734249	-0.293	-0.110524			Pixantrone Maleate	0.828	0.759633	1.156	0.44685
	Trelagliptin succinate	1.385	0.90052	3.083	1.17492		Trelagliptin succinate	0.984	0.734328	2.451	0.956301			Trelagliptin succinate	1.306	1.05493	2.463	0.929083			Trelagliptin succinate	1.112	1.02018	1.865	0.720912
	Dabrafenib Mesylate	1.536	0.9987	2.773	1.05678		Dabrafenib Mesylate	1.137	0.848507	2.015	0.786188			Dabrafenib Mesylate	1.153	0.931341	2.105	0.79404			Dabrafenib Mesylate	1.387	1.27248	2.718	1.05064
	Rosuvastatin	1.332	0.86606	3.134	1.19436		Rosuvastatin	1.151	0.858955	2.679	1.04526			Rosuvastatin	1.317	1.06381	4.607	1.73783			Rosuvastatin	1.023	0.938532	3.6	1.39157
	Argatroban Monohydrate	1.38	0.897269	3.361	1.28087		Argatroban Monohydrate	1.075	0.802239	2.452	0.956691			Argatroban Monohydrate	1.113	0.899031	4.625	1.74462			Argatroban Monohydrate	0.915	0.83945	3.215	1.24275
	Regorafenib Monohydrate	1.399	0.909623	1.073	0.408918		Regorafenib Monohydrate	1.201	0.896269	0.03	0.011705			Regorafenib Monohydrate	1.25	1.00969	1.146	0.43229			Regorafenib Monohydrate	0.948	0.869725	2.293	0.886355
	Osimertinib mesylate	1.902	1.23667	1.005	0.383003		Osimertinib mesylate	1.496	1.11642	0.544	0.212251			Osimertinib mesylate	1.925	1.55493	0.461	0.173897			Osimertinib mesylate	1.337	1.22661	0.618	0.238887
	Sitagliptin	1.473	0.957737	3.214	1.22485		Sitagliptin	0.924	0.689552	2.699	1.05306			Sitagliptin	1.15	0.928918	5.48	2.06714			Sitagliptin	0.953	0.874312	3.034	1.17279
	Lentinan	1.214	0.789337	3.339	1.27248		Lentinan	1.344	1.00299	3.277	1.27858			Lentinan	1.022	0.825525	-0.277	-0.104489			Lentinan	1	0.917431	0.898	0.34712
	Protoporphyrin IX	0.993	0.645644	2.919	1.11242		Protoporphyrin IX	0.565	0.421642	2.251	0.878268			Protoporphyrin IX	1.652	1.33441	1.405	0.529989			Protoporphyrin IX	0.729	0.668807	0.414	0.160031
	Thymol	1.397	0.908322	3.212	1.22409		Thymol	1.08	0.80597	2.401	0.936793			Thymol	1.788	1.44426	2.082	0.785364			Thymol	0.997	0.914679	2.623	1.01392
	Naproxen	1.377	0.895319	3.133	1.19398		Naproxen	0.977	0.729104	2.487	0.970347			Naproxen	1.616	1.30533	4.671	1.76198			Naproxen	0.932	0.855046	3.217	1.24353
	Fenretinide	0.426	0.276983	1.44	0.54878		Fenretinide	0.371	0.276866	0.896	0.34959			Fenretinide	0.799	0.645396	1.478	0.557525			Fenretinide	0.491	0.450459	0.991	0.383069
	Nintedanib Ethanesulfonate Salt	1.934	1.25748	2.094	0.798018		Nintedanib Ethanesulfonate Salt	1.496	1.11642	1.961	0.765119			Nintedanib Ethanesulfonate Salt	1.839	1.48546	1.979	0.746511			Nintedanib Ethanesulfonate Salt	1.17	1.07339	2.207	0.853112
	lenvatinib Mesylate	1.384	0.89987	0.399	0.152058		lenvatinib Mesylate	1.166	0.870149	0.971	0.378853			lenvatinib Mesylate	1.62	1.30856	3.364	1.26896			lenvatinib Mesylate	0.973	0.892661	2.649	1.02397
	Raltegravir potassium	1.54	1.0013	3.24	1.23476		Raltegravir potassium	0.915	0.682836	2.579	1.00624			Raltegravir potassium	1.636	1.32149	4.523	1.70615			Raltegravir potassium	0.9	0.825688	2.654	1.0259
	Apatinib	1.356	0.881664	3.083	1.17492		Apatinib	1.243	0.927612	3.023	1.17948			Apatinib	1.7	1.37318	-0.266	-0.100339			Apatinib	0.806	0.73945	0.483	0.186703
	Dasatinib hydrochloride	1.723	1.12029	1.267	0.482851		Dasatinib hydrochloride	1.299	0.969403	1.008	0.393289			Dasatinib hydrochloride	1.576	1.27302	1.324	0.499434			Dasatinib hydrochloride	1.625	1.49083	1.384	0.534983
	Ufenamate	1.413	0.918726	3.048	1.16159		Ufenamate	1.048	0.78209	2.109	0.822864			Ufenamate	1.195	0.965267	2.192	0.826858			Ufenamate	1.103	1.01193	2.155	0.833011
	Sodium gualenate	1.221	0.793888	1.571	0.598704		Sodium gualenate	1.038	0.774627	1.453	0.566914			Sodium gualenate	1.152	0.930533	4.699	1.77254			Sodium gualenate	0.839	0.769725	2.895	1.11906
	Meisoindigo	1.222	0.794538	3.063	1.1673		Meisoindigo	0.777	0.579851	2.241	0.874366			Meisoindigo	1.071	0.865105	4.505	1.69936			Meisoindigo	0.674	0.618349	2.771	1.07112
	Sulbenicillin Sodium	1.372	0.892068	2.214	0.84375		Sulbenicillin Sodium	1.342	1.00149	2.23	0.870074			Sulbenicillin Sodium	1.276	1.03069	1.812	0.683516			Sulbenicillin Sodium	0.831	0.762385	2.381	0.920371
	Diflorasone	1.541	1.00195	2.62	0.998476		Diflorasone	1.24	0.925373	1.709	0.666797			Diflorasone	1.157	0.934572	1.979	0.746511			Diflorasone	0.891	0.817431	2.338	0.90375
	Bendazac	1.451	0.943433	3.204	1.22104		Bendazac	1.022	0.762687	2.722	1.06204			Bendazac	1.158	0.93538	5.075	1.91437			Bendazac	0.74	0.678899	4.617	1.78469
	Alogliptin	1.297	0.843303	3.581	1.36471		Alogliptin	1.026	0.765672	3.113	1.21459			Alogliptin	0.972	0.785137	-0.278	-0.104866			Alogliptin	0.886	0.812844	0.488	0.188635
	Dasabuvir(ABT-333)	1.397	0.908322	2.412	0.919207		Dasabuvir(ABT-333)	1.08	0.80597	2.387	0.93133			Dasabuvir(ABT-333)	1.142	0.922456	2.089	0.788005			Dasabuvir(ABT-333)	1.167	1.07064	2.017	0.779668
	Paritaprevir (ABT-450)	1.353	0.879714	2.821	1.07508		Paritaprevir (ABT-450)	1.005	0.75	1.723	0.672259			Paritaprevir (ABT-450)	0.965	0.779483	1.697	0.640136			Paritaprevir (ABT-450)	0.992	0.910092	2.372	0.916892
	Ertugliflozin	1.193	0.775683	2.892	1.10213		Ertugliflozin	1.011	0.754478	2.235	0.872025			Ertugliflozin	1.282	1.03554	4.655	1.75594			Ertugliflozin	0.895	0.821101	2.855	1.10359
	Sofalcone	1.347	0.875813	3.076	1.17226		Sofalcone	0.901	0.672388	2.184	0.852126			Sofalcone	1.232	0.995153	2.203	0.831007			Sofalcone	0.882	0.809174	2.862	1.1063
	Rolapitant	1.565	1.01756	2.728	1.03963		Rolapitant	1.082	0.807463	1.709	0.666797			Rolapitant	1.244	1.00485	1.95	0.735571			Rolapitant	0.86	0.788991	2.031	0.785079
	Gefarnate	1.164	0.756827	3.083	1.17492		Gefarnate	1.222	0.91194	2.409	0.939914			Gefarnate	1.088	0.878837	2.299	0.86722			Gefarnate	1.035	0.949541	2.158	0.834171
	Dapagliflozin propanediol monohydrate	1.223	0.795189	3.193	1.21684		Dapagliflozin propanediol monohydrate	0.976	0.728358	2.735	1.06711			Dapagliflozin propanediol monohydrate	1.228	0.991922	3.066	1.15654			Dapagliflozin propanediol monohydrate	0.882	0.809174	2.531	0.978353
	p-Cymene	1.313	0.853706	3.297	1.25648		p-Cymene	1.055	0.787313	3.182	1.24151			p-Cymene	1.158	0.93538	1.722	0.649566			p-Cymene	0.771	0.707339	2.571	0.993815
	Sodium cholate	1.322	0.859558	2.739	1.04383		Sodium cholate	1.024	0.764179	2.433	0.949278			Sodium cholate	1.29	1.042	1.35	0.509242			Sodium cholate	1.476	1.35413	0.464	0.179358
	Bedaquiline	1.234	0.802341	2.551	0.97218		Bedaquiline	1.023	0.763433	1.863	0.726883			Bedaquiline	0.998	0.806139	2.269	0.855903			Bedaquiline	1.012	0.92844	2.179	0.842288
	Iguratimod	2.932	1.90637	3.025	1.15282		Iguratimod	3.212	2.39701	2.271	0.886071			Iguratimod	2.868	2.31664	4.557	1.71897			Iguratimod	3.102	2.84587	3.087	1.19327
	Elbasvir	3.486	2.26658	2.057	0.783918		Elbasvir	2.49	1.85821	2.137	0.833789			Elbasvir	2.377	1.92003	1.261	0.47567			Elbasvir	2.76	2.53211	1.34	0.517974
	Omeprazole Sodium	1.417	0.921326	2.821	1.07508		Omeprazole Sodium	1.007	0.751493	2.181	0.850956			Omeprazole Sodium	1.402	1.13247	2.074	0.782346			Omeprazole Sodium	0.922	0.845872	2.486	0.960959
	Tiaprofenic acid	1.336	0.868661	3.059	1.16578		Tiaprofenic acid	1.205	0.899254	2.36	0.920796			Tiaprofenic acid	1.168	0.943457	2.329	0.878536			Tiaprofenic acid	0.957	0.877982	2.409	0.931194
	Fruquintinib	1.411	0.917425	3.1	1.1814		Fruquintinib	0.974	0.726866	2.737	1.06789			Fruquintinib	1.235	0.997577	2.976	1.1226			Fruquintinib	0.887	0.813761	2.485	0.960572
	Desoximetasone	1.379	0.896619	3.011	1.14748		Desoximetasone	1.247	0.930597	2.603	1.01561			Desoximetasone	1.037	0.837641	1.722	0.649566			Desoximetasone	1.031	0.945872	2.537	0.980673
	Isopropamide Iodide	1.54	1.0013	1.907	0.726753		Isopropamide Iodide	1.193	0.890299	2.449	0.955521			Isopropamide Iodide	1.045	0.844103	2.453	0.925311			Isopropamide Iodide	1.045	0.958716	2.14	0.827213
	Ketorolac tromethamine salt	1.181	0.76788	3.104	1.18293		Ketorolac tromethamine salt	0.808	0.602985	2.35	0.916894			Ketorolac tromethamine salt	1.002	0.80937	2.371	0.894379			Ketorolac tromethamine salt	0.834	0.765138	2.589	1.00077
	Pravastatin	1.244	0.808843	3.031	1.15511		Pravastatin	0.992	0.740299	2.161	0.843153			Pravastatin	1.134	0.915994	4.655	1.75594			Pravastatin	0.923	0.846789	3.112	1.20294
	atorvastatin	1.266	0.823147	2.301	0.876905		atorvastatin	0.977	0.729104	2.192	0.855248			atorvastatin	1.164	0.940226	1.998	0.753678			atorvastatin	0.75	0.688073	2.729	1.05489
	Abemaciclib	1.414	0.919376	2.133	0.812881		Abemaciclib	1.11	0.828358	1.743	0.680062			Abemaciclib	1.404	1.13409	1.512	0.570351			Abemaciclib	0.955	0.876147	1.98	0.765365
	Fosfosal	1.209	0.786086	3.04	1.15854		Fosfosal	1.171	0.873881	2.212	0.863051			Fosfosal	1.136	0.917609	2.335	0.8808			Fosfosal	0.852	0.781651	2.602	1.0058
	Diclofenac Epolamine	1.308	0.850455	3.078	1.17302		Diclofenac Epolamine	1.094	0.816418	2.438	0.951229			Diclofenac Epolamine	1.066	0.861066	4.706	1.77518			Diclofenac Epolamine	0.985	0.90367	2.32	0.896792
	Baricitinib phosphate	1.441	0.936931	2.87	1.09375		Baricitinib phosphate	1.319	0.984328	2.803	1.09364			Baricitinib phosphate	1.072	0.865913	-0.278	-0.104866			Baricitinib phosphate	0.853	0.782569	2.294	0.886741
	Raloxifene	1.249	0.812094	3.043	1.15968		Raloxifene	0.815	0.608209	2.582	1.00741			Raloxifene	1.024	0.827141	2.44	0.920407			Raloxifene	1.142	1.04771	2.012	0.777735
	Montelukast	1.115	0.724967	3.052	1.16311		Montelukast	0.916	0.683582	1.808	0.705423			Montelukast	1.258	1.01616	2.457	0.92682			Montelukast	0.913	0.837615	3.335	1.28914
	Relugolix	1.207	0.784785	2.961	1.12843		Relugolix	1.088	0.81194	2.289	0.893094			Relugolix	1.247	1.00727	4.529	1.70841			Relugolix	1.013	0.929358	2.869	1.10901
	Cabergoline	1.367	0.888817	3.148	1.1997		Cabergoline	1.097	0.818657	2.3	0.897386			Cabergoline	1.197	0.966882	2.143	0.808374			Cabergoline	0.963	0.883486	2.916	1.12717
	Xylometazoline	1.19	0.773732	3.074	1.17149		Xylometazoline	1.039	0.775373	2.51	0.979321			Xylometazoline	1.129	0.911955	1.301	0.490758			Xylometazoline	0.923	0.846789	2.218	0.857364
	Khellin	1.216	0.790637	2.639	1.00572		Khellin	0.908	0.677612	1.972	0.769411			Khellin	1.027	0.829564	1.898	0.715956			Khellin	0.754	0.691743	2.445	0.94511
	Canagliflozin hemihydrate	1.377	0.895319	2.854	1.08765		Canagliflozin hemihydrate	1.037	0.773881	1.99	0.776434			Canagliflozin hemihydrate	1.127	0.910339	3.34	1.2599			Canagliflozin hemihydrate	0.779	0.714679	2.512	0.971009
	Anagliptin	1.235	0.802991	3.279	1.24962		Anagliptin	1.424	1.06269	3.123	1.21849			Anagliptin	1.084	0.875606	-0.276	-0.104112			Anagliptin	0.597	0.547706	0.186	0.071898
	Pitolisant hydrochloride	1.297	0.843303	3.486	1.32851		Pitolisant hydrochloride	1.102	0.822388	2.405	0.938353			Pitolisant hydrochloride	1.147	0.926494	2.639	0.995473			Pitolisant hydrochloride	1.027	0.942202	2.165	0.836877
	Bendamustine	1.283	0.8342	3.011	1.14748		Bendamustine	1.087	0.811194	2.291	0.893874			Bendamustine	1.018	0.822294	2.541	0.958506			Bendamustine	1.008	0.924771	2.809	1.08581
	Bepotastine	1.381	0.897919	3.106	1.18369		Bepotastine	1.24	0.925373	2.393	0.933671			Bepotastine	1.138	0.919225	2.054	0.774802			Bepotastine	1.031	0.945872	2.117	0.818322
	Fingolimod	1.28	0.83225	3.107	1.18407		Fingolimod	1.06	0.791045	1.7	0.663285			Fingolimod	1.112	0.898223	1.69	0.637495			Fingolimod	1.143	1.04862	1.004	0.388094
	Diclofenac acid	1.285	0.835501	3.263	1.24352		Diclofenac acid	0.883	0.658955	2.557	0.997659			Diclofenac acid	1.106	0.893376	2.379	0.897397			Diclofenac acid	0.917	0.841284	3.195	1.23502
	Tulobuterol hydrochloride	1.058	0.687906	3.105	1.18331		Tulobuterol hydrochloride	0.993	0.741045	2.499	0.975029			Tulobuterol hydrochloride	1.055	0.852181	2.521	0.950962			Tulobuterol hydrochloride	0.945	0.866972	3.097	1.19714
	Hexetidine	1.413	0.918726	3.158	1.20351		Hexetidine	0.993	0.741045	2.829	1.10378			Hexetidine	1.157	0.934572	5.111	1.92795			Hexetidine	0.85	0.779817	3.182	1.23
	Zucapsaicin	1.285	0.835501	3.039	1.15816		Zucapsaicin	1.244	0.928358	3.301	1.28794			Zucapsaicin	0.988	0.798061	-0.278	-0.104866			Zucapsaicin	0.971	0.890826	1.988	0.768458
	Mequitazine	1.227	0.797789	2.683	1.02248		Mequitazine	1.044	0.779104	2.544	0.992587			Mequitazine	0.832	0.672052	2.22	0.83742			Mequitazine	1.388	1.27339	1.48	0.572091
	Talniflumate	1.292	0.840052	2.5	0.952744		Talniflumate	1.12	0.835821	2.516	0.981662			Talniflumate	1.101	0.889338	2.699	1.01811			Talniflumate	1.03	0.944954	2.555	0.98763
	Ibuprofen piconol	1.228	0.79844	3.256	1.24085		Ibuprofen piconol	1.122	0.837313	2.834	1.10574			Ibuprofen piconol	0.946	0.764136	4.789	1.80649			Ibuprofen piconol	0.986	0.904587	2.715	1.04948
	Bicyclol	1.273	0.827698	2.271	0.865473		Bicyclol	1.185	0.884328	2.571	1.00312			Bicyclol	1.104	0.891761	2.52	0.950585			Bicyclol	0.942	0.86422	3.533	1.36567
	Flurbiprofen Axetil	1.254	0.815345	2.983	1.13681		Flurbiprofen Axetil	0.766	0.571642	3.053	1.19118			Flurbiprofen Axetil	1.082	0.87399	2.547	0.96077			Flurbiprofen Axetil	0.926	0.849541	3.565	1.37804
	Tinoridine hydrochloride	1.866	1.21326	3.059	1.16578		Tinoridine hydrochloride	1.45	1.08209	2.766	1.0792			Tinoridine hydrochloride	1.677	1.3546	2.457	0.92682			Tinoridine hydrochloride	1.5	1.37615	3.373	1.30383
	uridine triacetate	1.174	0.763329	3.089	1.17721		uridine triacetate	1.083	0.808209	3.005	1.17245			uridine triacetate	1.027	0.829564	4.773	1.80045			uridine triacetate	0.857	0.786239	3.568	1.3792
	fluticasone furoate	1.103	0.717165	3.026	1.1532		fluticasone furoate	1.472	1.09851	1.971	0.769021			fluticasone furoate	0.846	0.68336	1.719	0.648435			fluticasone furoate	0.821	0.753211	2.002	0.773869
	clobetasone butyrate	1.158	0.752926	3.163	1.20541		clobetasone butyrate	0.982	0.732836	1.984	0.774093			clobetasone butyrate	0.978	0.789984	2.957	1.11543			clobetasone butyrate	1.255	1.15138	2.264	0.875145
	Methylprednisolone hemisuccinate	1.437	0.93433	2.831	1.07889		Methylprednisolone hemisuccinate	0.946	0.70597	1.904	0.742879			Methylprednisolone hemisuccinate	1.085	0.876414	2.178	0.821577			Methylprednisolone hemisuccinate	1.13	1.0367	2.261	0.873985
	Hydrocortisone butyrate	1.335	0.86801	2.962	1.12881		Hydrocortisone butyrate	1.172	0.874627	2.629	1.02575			Hydrocortisone butyrate	1.113	0.899031	2.06	0.777065			Hydrocortisone butyrate	0.892	0.818349	2.425	0.937379
	Binimetinib (MEK162, ARRY-162, ARRY-438162)	1.371	0.891417	2.79	1.06326		Binimetinib (MEK162, ARRY-162, ARRY-438162)	1.141	0.851493	3.404	1.32813			Binimetinib (MEK162, ARRY-162, ARRY-438162)	1.048	0.846527	2.233	0.842324			Binimetinib (MEK162, ARRY-162, ARRY-438162)	0.958	0.878899	2.02	0.780827
	Embelin	1.076	0.69961	2.118	0.807165		Embelin	0.887	0.66194	3.65	1.42411			Embelin	0.877	0.708401	2.415	0.910977			Embelin	0.703	0.644954	2.081	0.804407
	Duvelisib (IPI-145, INK1197)	1.429	0.929129	2.65	1.00991		Duvelisib (IPI-145, INK1197)	1.201	0.896269	3.033	1.18338			Duvelisib (IPI-145, INK1197)	1.233	0.995961	4.483	1.69106			Duvelisib (IPI-145, INK1197)	0.97	0.889908	2.952	1.14109
	Cilengitide?trifluoroacetate	1.275	0.828999	3.134	1.19436		Cilengitide?trifluoroacetate	1.151	0.858955	3.375	1.31682			Cilengitide?trifluoroacetate	1.182	0.954766	2.467	0.930592			Cilengitide?trifluoroacetate	0.776	0.711927	3.446	1.33204
	Ceritinib (LDK378)	0.931	0.605332	0.252	0.0960366		Ceritinib (LDK378)	0.494	0.368657	0.096	0.0374561			Ceritinib (LDK378)	0.727	0.587237	0.214	0.0807243			Ceritinib (LDK378)	0.53	0.486239	0.262	0.101276
	Marimastat (BB-2516)	1.473	0.957737	3.344	1.27439		Marimastat (BB-2516)	1.149	0.857463	2.57	1.00273			Marimastat (BB-2516)	0.895	0.72294	2.497	0.941909			Marimastat (BB-2516)	1.071	0.982569	2.299	0.888674
	abemaciclib (LY2835219)	1.966	1.27828	1.058	0.403201		abemaciclib (LY2835219)	1.243	0.927612	1.093	0.426453			abemaciclib (LY2835219)	1.539	1.24313	0.601	0.226707			abemaciclib (LY2835219)	1.091	1.00092	1.585	0.612679
	Glasdegib (PF-04449913)	1.389	0.903121	3.232	1.23171		Glasdegib (PF-04449913)	1.336	0.997015	3.038	1.18533			Glasdegib (PF-04449913)	1.246	1.00646	2.219	0.837043			Glasdegib (PF-04449913)	1.192	1.09358	2.224	0.859683
	Osimertinib (AZD9291)	1.949	1.26723	1.085	0.413491		Osimertinib (AZD9291)	1.657	1.23657	0.845	0.329692			Osimertinib (AZD9291)	2.071	1.67286	0.46	0.173519			Osimertinib (AZD9291)	1.155	1.05963	0.716	0.276768
	Sorafenib	1.577	1.02536	1.67	0.636433		Sorafenib	1.159	0.864925	1.264	0.493172			Sorafenib	1.148	0.927302	0.987	0.372312			Sorafenib	0.89	0.816514	2.315	0.894859
	Ribociclib (LEE011)	1.478	0.960988	2.602	0.991616		Ribociclib (LEE011)	1.539	1.14851	2.646	1.03238			Ribociclib (LEE011)	1.217	0.983037	4.175	1.57488			Ribociclib (LEE011)	1.159	1.0633	2.625	1.01469
	Triapine	3.179	2.06697	0.708	0.269817		Triapine	2.7	2.01493	0.778	0.303551			Triapine	2.327	1.87964	0.373	0.140702			Triapine	3.13	2.87156	0.957	0.369927
	(S)-crizotinib	1.342	0.872562	2.205	0.84032		(S)-crizotinib	1.515	1.1306	1.723	0.672259			(S)-crizotinib	1.232	0.995153	1.503	0.566956			(S)-crizotinib	1.133	1.03945	0.902	0.348666
	Trelagliptin	1.428	0.928479	2.567	0.978277		Trelagliptin	1.155	0.86194	4.291	1.67421			Trelagliptin	1.118	0.903069	2.602	0.981516			Trelagliptin	1.137	1.04312	3.095	1.19637
	Lorlatinib?(PF-6463922)	1.525	0.991547	2.702	1.02973		Lorlatinib?(PF-6463922)	1.128	0.841791	2.207	0.8611			Lorlatinib?(PF-6463922)	1.301	1.05089	1.871	0.705771			Lorlatinib?(PF-6463922)	1.065	0.977064	2.324	0.898338
	Darolutamide (ODM-201)	1.625	1.05657	2.908	1.10823		Darolutamide (ODM-201)	1.357	1.01269	2.091	0.815841			Darolutamide (ODM-201)	1.382	1.11632	1.936	0.73029			Darolutamide (ODM-201)	1.054	0.966972	2.549	0.985311
	Niraparib (MK-4827) tosylate	1.454	0.945384	2.812	1.07165		Niraparib (MK-4827) tosylate	1.174	0.876119	1.947	0.759657			Niraparib (MK-4827) tosylate	1.209	0.976575	1.846	0.696341			Niraparib (MK-4827) tosylate	1.048	0.961468	2.152	0.831852
	Picropodophyllin (PPP)	1.444	0.938882	1.711	0.652058		Picropodophyllin (PPP)	1.177	0.878358	1.418	0.553258			Picropodophyllin (PPP)	1.367	1.1042	2.28	0.860053			Picropodophyllin (PPP)	1.156	1.06055	1.23	0.475454
	Gilteritinib (ASP2215)	1.609	1.04616	1.028	0.391768		Gilteritinib (ASP2215)	0.815	0.608209	0.612	0.238783			Gilteritinib (ASP2215)	1.564	1.26333	0.923	0.348171			Gilteritinib (ASP2215)	1.07	0.981651	0.822	0.317743
	Sunitinib	2.361	1.53511	1.896	0.722561		Sunitinib	1.168	0.871642	2.819	1.09988			Sunitinib	1.633	1.31906	1.895	0.714825			Sunitinib	2.763	2.53486	1.114	0.430615
	Dasatinib Monohydrate	1.692	1.10013	1.391	0.530107		Dasatinib Monohydrate	1.68	1.25373	1.143	0.445962			Dasatinib Monohydrate	1.286	1.03877	1.72	0.648812			Dasatinib Monohydrate	1.263	1.15872	1.876	0.725164
	Erlotinib	1.714	1.11443	1.681	0.640625		Erlotinib	1.074	0.801493	1.517	0.591885			Erlotinib	1.781	1.43861	2.2	0.829876			Erlotinib	1.228	1.12661	2.046	0.790877
	Docetaxel Trihydrate	1.557	1.01235	1.737	0.661966		Docetaxel Trihydrate	1.341	1.00075	1.536	0.599298			Docetaxel Trihydrate	1.764	1.42488	1.115	0.420596			Docetaxel Trihydrate	0.964	0.884404	1.646	0.636258
	Afatinib (BIBW2992) Dimaleate	2.026	1.3173	0.847	0.32279		Afatinib (BIBW2992) Dimaleate	1.604	1.19701	0.029	0.0113149			Afatinib (BIBW2992) Dimaleate	2.295	1.8538	0.382	0.144097			Afatinib (BIBW2992) Dimaleate	1.238	1.13578	0.767	0.296482
	Pexidartinib (PLX3397)	1.379	0.896619	2.444	0.931402		Pexidartinib (PLX3397)	1.22	0.910448	2.214	0.863831			Pexidartinib (PLX3397)	1.616	1.30533	1.721	0.649189			Pexidartinib (PLX3397)	0.855	0.784404	2.403	0.928875
	Y-39983 HCl	1.572	1.02211	2.376	0.905488		Y-39983 HCl	0.883	0.658955	1.473	0.574717			Y-39983 HCl	1.582	1.27787	3.376	1.27348			Y-39983 HCl	0.952	0.873394	1.739	0.672207
	CP21R7 (CP21)	1.189	0.773082	2.064	0.786585		CP21R7 (CP21)	0.517	0.385821	1.456	0.568084			CP21R7 (CP21)	1.489	1.20275	1.381	0.520935			CP21R7 (CP21)	0.808	0.741284	0.219	0.084654
	Larotrectinib (LOXO-101) sulfate	1.427	0.927828	3.228	1.23018		Larotrectinib (LOXO-101) sulfate	0.538	0.401493	2.702	1.05423			Larotrectinib (LOXO-101) sulfate	1.557	1.25767	2.221	0.837797			Larotrectinib (LOXO-101) sulfate	0.934	0.856881	1.984	0.766911
	Entrectinib (RXDX-101)	2.7	1.75553	1.092	0.416159		Entrectinib (RXDX-101)	1.83	1.36567	1.574	0.614124			Entrectinib (RXDX-101)	2.874	2.32149	0.687	0.259147			Entrectinib (RXDX-101)	1.835	1.68349	0.176	0.0680325
	Empagliflozin (BI 10773)	1.673	1.08778	2.266	0.863567		Empagliflozin (BI 10773)	1.146	0.855224	2.424	0.945767			Empagliflozin (BI 10773)	1.165	0.941034	2.542	0.958883			Empagliflozin (BI 10773)	0.979	0.898165	2.961	1.14457
	Cobimetinib (GDC-0973, RG7420)	1.584	1.02991	0.575	0.219131		Cobimetinib (GDC-0973, RG7420)	1.444	1.07761	0.027	0.0105345			Cobimetinib (GDC-0973, RG7420)	1.348	1.08885	1.889	0.712561			Cobimetinib (GDC-0973, RG7420)	1.058	0.970642	1.854	0.71666
	Venetoclax (ABT-199, GDC-0199)	1.295	0.842003	2.993	1.14062		Venetoclax (ABT-199, GDC-0199)	1.127	0.841045	2.367	0.923527			Venetoclax (ABT-199, GDC-0199)	1.071	0.865105	2.077	0.783478			Venetoclax (ABT-199, GDC-0199)	0.809	0.742202	2.665	1.03015
	CB-5083	2.018	1.31209	0.695	0.264863		CB-5083	1.206	0.9	0.658	0.25673			CB-5083	1.685	1.36107	0.351	0.132403			CB-5083	0.968	0.888073	0.713	0.275609
	Acalabrutinib (ACP-196)	2.187	1.42198	2.201	0.838796		Acalabrutinib (ACP-196)	1.411	1.05299	1.847	0.72064			Acalabrutinib (ACP-196)	2.041	1.64863	3.445	1.29951			Acalabrutinib (ACP-196)	1.723	1.58073	2.031	0.785079
	Radotinib	1.509	0.981144	2.97	1.13186		Radotinib	0.697	0.520149	2.762	1.07764			Radotinib	1.373	1.10905	2.099	0.791777			Radotinib	0.972	0.891743	2.061	0.796676
	Enasidenib (AG-221)	1.638	1.06502	2.73	1.0404		Enasidenib (AG-221)	0.652	0.486567	2.6	1.01444			Enasidenib (AG-221)	1.349	1.08966	4.518	1.70426			Enasidenib (AG-221)	0.945	0.866972	2.039	0.788172
	Melphalan	1.33	0.864759	2.479	0.944741		Melphalan	1.23	0.91791	2.146	0.8373			Melphalan	1.165	0.941034	1.998	0.753678			Melphalan	0.88	0.807339	2.087	0.806726
	Olmutinib (HM61713, BI 1482694)	1.682	1.09363	1.09	0.415396		Olmutinib (HM61713, BI 1482694)	1.226	0.914925	1.32	0.515021			Olmutinib (HM61713, BI 1482694)	1.326	1.07108	1.4	0.528103			Olmutinib (HM61713, BI 1482694)	1.109	1.01743	0.665	0.257055
	TAS-102	1.71	1.11183	2.653	1.01105		TAS-102	1.439	1.07388	1.571	0.612954			TAS-102	1.51	1.21971	1.349	0.508865			TAS-102	1.071	0.982569	1.561	0.603402
	Tofogliflozin(CSG 452)	1.458	0.947984	3.142	1.19741		Tofogliflozin(CSG 452)	1.327	0.990299	2.172	0.847444			Tofogliflozin(CSG 452)	1.086	0.877221	2.051	0.77367			Tofogliflozin(CSG 452)	1.097	1.00642	2.757	1.06571
	Omarigliptin (MK-3102)	1.379	0.896619	3.138	1.19588		Omarigliptin (MK-3102)	1.187	0.885821	2.172	0.847444			Omarigliptin (MK-3102)	1.243	1.00404	2.203	0.831007			Omarigliptin (MK-3102)	0.94	0.862385	2.665	1.03015
	Tucidinostat (Chidamide)	1.747	1.13589	2.008	0.765244		Tucidinostat (Chidamide)	0.997	0.74403	1.145	0.446742			Tucidinostat (Chidamide)	1.328	1.0727	2.926	1.10373			Tucidinostat (Chidamide)	0.951	0.872477	1.472	0.568999
	Ipragliflozin (ASP1941)	1.367	0.888817	3.004	1.14482		Ipragliflozin (ASP1941)	0.591	0.441045	2.502	0.9762			Ipragliflozin (ASP1941)	1.285	1.03796	2.193	0.827235			Ipragliflozin (ASP1941)	0.93	0.853211	1.89	0.730576
	Anlotinib (AL3818) dihydrochloride	1.647	1.07087	1.613	0.61471		Anlotinib (AL3818) dihydrochloride	0.667	0.497761	1.372	0.53531			Anlotinib (AL3818) dihydrochloride	1.371	1.10743	1.271	0.479442			Anlotinib (AL3818) dihydrochloride	0.856	0.785321	1.154	0.446077
	Omadacycline tosylate	1.138	0.739922	3.201	1.21989		Omadacycline tosylate	0.969	0.723134	3.538	1.38041			Omadacycline tosylate	1.047	0.845719	2.629	0.991701			Omadacycline tosylate	0.766	0.702752	2.707	1.04639
	Harringtonine	1.941	1.26203	0.74	0.282012		Harringtonine	1.334	0.995522	0.932	0.363636			Harringtonine	1.911	1.54362	0.379	0.142965			Harringtonine	1.107	1.0156	0.9	0.347893
	Berbamine	1.548	1.0065	3.084	1.1753		Berbamine	1.05	0.783582	2.501	0.97581			Berbamine	1.447	1.16882	1.898	0.715956			Berbamine	0.839	0.769725	2.76	1.06687
	Topotecan	2.326	1.51235	0.897	0.341845		Topotecan	1.54	1.14925	0.881	0.343738			Topotecan	2.247	1.81502	0.525	0.198038			Topotecan	1.13	1.0367	1.213	0.468883
	Valbenazine tosylate	3.071	1.99675	2.814	1.07241		Valbenazine tosylate	2.709	2.02164	2.446	0.95435			Valbenazine tosylate	3.043	2.458	1.936	0.73029			Valbenazine tosylate	2.756	2.52844	2.419	0.93506
	Farrerol	1.474	0.958388	2.817	1.07355		Farrerol	0.485	0.36194	2.617	1.02107			Farrerol	1.663	1.3433	3.362	1.2682			Farrerol	0.734	0.673394	2.886	1.11558
	Vincristine	1.527	0.992848	1.733	0.660442		Vincristine	0.762	0.568657	1.544	0.602419			Vincristine	1.941	1.56785	1.069	0.403244			Vincristine	0.979	0.898165	1.834	0.708929
	Brequinar	1.72	1.11834	1.112	0.42378		Brequinar	0.497	0.370896	1.085	0.423332			Brequinar	1.909	1.542	0.859	0.324029			Brequinar	0.982	0.900917	1.242	0.480093
	Belotecan (CKD-602) hydrochloride	2.026	1.3173	0.814	0.310213		Belotecan (CKD-602) hydrochloride	1.54	1.14925	0.995	0.388217			Belotecan (CKD-602) hydrochloride	1.427	1.15267	0.577	0.217654			Belotecan (CKD-602) hydrochloride	1.13	1.0367	1.105	0.427136
	Etofenamate	1.481	0.962939	3.491	1.33041		Etofenamate	1.272	0.949254	2.942	1.14787			Etofenamate	1.04	0.840065	2.143	0.808374			Etofenamate	0.994	0.911927	3.148	1.21685
	Homoharringtonine	1.681	1.09298	0.862	0.328506		Homoharringtonine	1.239	0.924627	0.994	0.387827			Homoharringtonine	1.563	1.26252	0.414	0.156167			Homoharringtonine	1.022	0.937615	1.019	0.393893
	AKBA	1.442	0.937581	3.149	1.20008		AKBA	1.104	0.823881	2.492	0.972298			AKBA	1.098	0.886914	1.961	0.739721			AKBA	1.006	0.922936	2.955	1.14225
	Boldine	1.112	0.723017	2.947	1.12309		Boldine	1.337	0.997761	2.48	0.967616			Boldine	1.05	0.848142	2.077	0.783478			Boldine	0.916	0.840367	2.743	1.0603
	Irisflorentin	1.308	0.850455	2.972	1.13262		Irisflorentin	1.274	0.950746	2.449	0.955521			Irisflorentin	1.246	1.00646	1.809	0.682384			Irisflorentin	0.955	0.876147	2.507	0.969076
	Magnolin	1.341	0.871912	2.974	1.13338		Magnolin	0.65	0.485075	2.613	1.01951			Magnolin	1.076	0.869144	2.26	0.852508			Magnolin	0.937	0.859633	1.888	0.729803
	Dehydroandrographolide Succinate	1.42	0.923277	3.085	1.17569		Dehydroandrographolide Succinate	0.603	0.45	2.955	1.15295			Dehydroandrographolide Succinate	1.098	0.886914	2.444	0.921916			Dehydroandrographolide Succinate	0.88	0.807339	2.613	1.01005
	Peimine	1.373	0.892718	3.169	1.2077		Peimine	1.144	0.853731	3.113	1.21459			Peimine	0.936	0.756058	2.488	0.938514			Peimine	0.957	0.877982	3.369	1.30228
	Triptonide	1.848	1.20156	1.107	0.421875		Triptonide	1.355	1.01119	1.311	0.51151			Triptonide	2.021	1.63247	0.722	0.27235			Triptonide	1.187	1.08899	1.382	0.53421
	Fadrozole	1.52	0.988296	3.233	1.23209		Fadrozole	1.061	0.791791	2.889	1.12719			Fadrozole	1.699	1.37237	1.77	0.667673			Fadrozole	1.031	0.945872	1.711	0.661384
	Temocapril	1.594	1.03641	3.177	1.21075		Temocapril	1.313	0.979851	2.745	1.07101			Temocapril	1.582	1.27787	1.777	0.670313			Temocapril	0.987	0.905505	2.021	0.781214
	Roquinimex	1.436	0.93368	3.081	1.17416		Roquinimex	1.165	0.869403	2.87	1.11978			Roquinimex	1.699	1.37237	1.832	0.69106			Roquinimex	0.966	0.886239	3.058	1.18206
	Tirapazamine	1.846	1.20026	2.002	0.762957		Tirapazamine	1.124	0.838806	1.51	0.589153			Tirapazamine	1.713	1.38368	3.356	1.26594			Tirapazamine	1.02	0.93578	2.346	0.906842
	Ebselen	1.283	0.8342	3.163	1.20541		Ebselen	1.125	0.839552	3.872	1.51073			Ebselen	0.82	0.662359	2.208	0.832893			Ebselen	1.392	1.27706	1.925	0.744105
	Perifosine (KRX-0401)	0.955	0.620936	2.172	0.827744		Perifosine (KRX-0401)	0.887	0.66194	1.909	0.74483			Perifosine (KRX-0401)	0.711	0.574313	2.658	1.00264			Perifosine (KRX-0401)	0.905	0.830275	2.286	0.883649
	Palbociclib (PD-0332991) HCl	1.291	0.839402	1.625	0.619284		Palbociclib (PD-0332991) HCl	1.089	0.812687	1.971	0.769021			Palbociclib (PD-0332991) HCl	0.782	0.631664	2.071	0.781215			Palbociclib (PD-0332991) HCl	1.035	0.949541	1.401	0.541554
	Pemetrexed	1.511	0.982445	1.472	0.560976		Pemetrexed	1.215	0.906716	1.817	0.708935			Pemetrexed	0.906	0.731826	1.399	0.527725			Pemetrexed	1.13	1.0367	1.133	0.437959
	Gemcitabine HCl	0.994	0.646294	1.57	0.598323		Gemcitabine HCl	1.119	0.835075	1.367	0.533359			Gemcitabine HCl	0.866	0.699515	1.603	0.604677			Gemcitabine HCl	0.903	0.82844	1.521	0.58794
	Carboplatin	1.26	0.819246	2.807	1.06974		Carboplatin	1.081	0.806716	3.01	1.1744			Carboplatin	0.89	0.718901	3.183	1.20068			Carboplatin	1.211	1.11101	3.061	1.18322
	Leucovorin Calcium Pentahydrate	1.02	0.663199	2.509	0.956174		Leucovorin Calcium Pentahydrate	0.949	0.708209	3.483	1.35895			Leucovorin Calcium Pentahydrate	0.674	0.544426	3.623	1.36665			Leucovorin Calcium Pentahydrate	0.87	0.798165	2.919	1.12833
	Ibuprofen Lysine	0.677	0.440182	2.739	1.04383		Ibuprofen Lysine	1.154	0.861194	3.729	1.45494			Ibuprofen Lysine	0.452	0.365105	3.796	1.43191			Ibuprofen Lysine	1.178	1.08073	2.925	1.13065
	Palbociclib (PD0332991) Isethionate	1.532	0.996099	1.641	0.625381		Palbociclib (PD0332991) Isethionate	1.487	1.1097	2.552	0.995708			Palbociclib (PD0332991) Isethionate	0.938	0.757674	2.623	0.989438			Palbociclib (PD0332991) Isethionate	0.886	0.812844	2.19	0.84654
	Cytarabine	1.337	0.869311	2.065	0.786966		Cytarabine	1.101	0.821642	2.029	0.79165			Cytarabine	1.05	0.848142	2.308	0.870615			Cytarabine	1.022	0.937615	1.971	0.761886
	Nedaplatin	1.145	0.744473	2.132	0.8125		Nedaplatin	1.217	0.908209	1.852	0.722591			Nedaplatin	0.909	0.734249	1.898	0.715956			Nedaplatin	2.02	1.85321	2.837	1.09664
	Procarbazine HCl	1.926	1.25228	3.156	1.20274		Procarbazine HCl	1.52	1.13433	2.93	1.14319			Procarbazine HCl	2.247	1.81502	3.002	1.1324			Procarbazine HCl	1.003	0.920183	2.328	0.899884
	Methacycline HCl	0.925	0.60143	2.768	1.05488		Methacycline HCl	1.239	0.924627	2.443	0.95318			Methacycline HCl	1.146	0.925687	2.975	1.12222			Methacycline HCl	1.026	0.941284	1.721	0.665249
	Plerixafor 8HCl (AMD3100 8HCl)	1.134	0.737321	2.788	1.0625		Plerixafor 8HCl (AMD3100 8HCl)	1.221	0.911194	3.093	1.20679			Plerixafor 8HCl (AMD3100 8HCl)	0.841	0.679321	2.983	1.12524			Plerixafor 8HCl (AMD3100 8HCl)	1.034	0.948624	2.468	0.954001
	Sodium Demethylcantharidate	1.154	0.750325	3.589	1.36776		Sodium Demethylcantharidate	0.895	0.66791	3.206	1.25088			Sodium Demethylcantharidate	0.936	0.756058	3.511	1.32441			Sodium Demethylcantharidate	1.347	1.23578	2.364	0.9138
	L-SelenoMethionine	2.966	1.92848	3.183	1.21303		L-SelenoMethionine	3.132	2.33731	3.464	1.35154			L-SelenoMethionine	2.936	2.37157	3.579	1.35006			L-SelenoMethionine	0.954	0.875229	2.685	1.03788
	Pemirolast potassium	1.361	0.884915	2.642	1.00686		Pemirolast potassium	1.186	0.885075	3.718	1.45064			Pemirolast potassium	0.882	0.712439	3.751	1.41494			Pemirolast potassium	1.177	1.07982	2.761	1.06726
	Dexamethasone Sodium Phosphate	1.062	0.690507	2.253	0.858613		Dexamethasone Sodium Phosphate	1.362	1.01642	2.059	0.803355			Dexamethasone Sodium Phosphate	0.917	0.740711	2.933	1.10637			Dexamethasone Sodium Phosphate	0.958	0.878899	3.452	1.33436
	Glutathione	1.125	0.731469	3.175	1.20998		Glutathione	1.162	0.867164	2.562	0.99961			Glutathione	0.907	0.732633	3.021	1.13957			Glutathione	1.009	0.925688	2.559	0.989177
	VitaMin U	1.099	0.714564	3.254	1.24009		VitaMin U	1.305	0.973881	2.369	0.924307			VitaMin U	0.913	0.73748	3.485	1.3146			VitaMin U	0.738	0.677064	2.339	0.904136
	Timonacic	1.226	0.797139	2.93	1.11662		Timonacic	0.975	0.727612	2.329	0.908701			Timonacic	0.769	0.621163	3.586	1.3527			Timonacic	1.061	0.973394	2.634	1.01817
	Lodoxamide Tromethamine	0.535	0.347854	3.024	1.15244		Lodoxamide Tromethamine	0.677	0.505224	2.654	1.03551			Lodoxamide Tromethamine	0.58	0.468498	3.477	1.31158			Lodoxamide Tromethamine	1.278	1.17248	2.488	0.961732
	Gastrodenol	1.261	0.819896	2.042	0.778201		Gastrodenol	1.041	0.776866	3.06	1.19391			Gastrodenol	0.965	0.779483	2.388	0.900792			Gastrodenol	1.219	1.11835	1.403	0.542327
	Pemetrexed Disodium Hydrate	1.072	0.697009	1.361	0.518674		Pemetrexed Disodium Hydrate	1.237	0.923134	1.646	0.642216			Pemetrexed Disodium Hydrate	0.696	0.562197	1.424	0.537156			Pemetrexed Disodium Hydrate	1.099	1.00826	2.145	0.829146
	Estramustine phosphate sodium	2.152	1.39922	2.196	0.83689		Estramustine phosphate sodium	1.122	0.837313	3.041	1.1865			Estramustine phosphate sodium	1.073	0.866721	1.175	0.443229			Estramustine phosphate sodium	1.32	1.21101	2.193	0.8477
	Erlotinib HCl (OSI-744)	1.252	0.814044	0.412	0.157012		Erlotinib HCl (OSI-744)	1.051	0.784328	1.586	0.618806			Erlotinib HCl (OSI-744)	0.953	0.76979	2.566	0.967937			Erlotinib HCl (OSI-744)	0.976	0.895413	1.725	0.666796
	Vandetanib (ZD6474)	0.897	0.583225	1.555	0.592607		Vandetanib (ZD6474)	0.425	0.317164	1.305	0.509169			Vandetanib (ZD6474)	0.765	0.617932	1.486	0.560543			Vandetanib (ZD6474)	0.227	0.208257	1.539	0.594898
	Imiquimod	1.696	1.10273	3.075	1.17188		Imiquimod	1.91	1.42537	2.147	0.83769			Imiquimod	1.467	1.18498	3.123	1.17805			Imiquimod	1.047	0.96055	0.956	0.36954
	Camptothecin	1.273	0.827698	0.888	0.338415		Camptothecin	0.921	0.687313	0.998	0.389387			Camptothecin	0.899	0.726171	1.47	0.554508			Camptothecin	0.96	0.880734	2.742	1.05991
	Lornoxicam	1.186	0.771131	3.31	1.26143		Lornoxicam	0.641	0.478358	2.387	0.93133			Lornoxicam	0.99	0.799677	2.437	0.919276			Lornoxicam	1.111	1.01927	1.296	0.500966
	Neratinib (HKI-272)	1.071	0.696359	1.424	0.542683		Neratinib (HKI-272)	0.946	0.70597	1.202	0.468982			Neratinib (HKI-272)	0.849	0.685784	2.024	0.763485			Neratinib (HKI-272)	1.097	1.00642	2.14	0.827213
	Sitafloxacin Hydrate	0.94	0.611183	2.734	1.04192		Sitafloxacin Hydrate	0.859	0.641045	2.518	0.982442			Sitafloxacin Hydrate	0.611	0.493538	3.084	1.16333			Sitafloxacin Hydrate	0.956	0.877064	2.745	1.06107
	(-)-Huperzine A (HupA)	2.105	1.36866	3.287	1.25267		(-)-Huperzine A (HupA)	0.996	0.743284	3.403	1.32774			(-)-Huperzine A (HupA)	0.737	0.595315	3.783	1.42701			(-)-Huperzine A (HupA)	0.816	0.748624	2.342	0.905296
	Itraconazole	1.613	1.04876	0.397	0.151296		Itraconazole	1.162	0.867164	0.99	0.386266			Itraconazole	0.847	0.684168	2.474	0.933233			Itraconazole	0.981	0.9	1.709	0.660611
	Methenamine	1.43	0.929779	2.476	0.943598		Methenamine	2.947	2.19925	2.451	0.956301			Methenamine	0.891	0.719709	3.252	1.22671			Methenamine	1.017	0.933028	2.49	0.962505
	Sodium Aescinate	1.608	1.04551	2.961	1.12843		Sodium Aescinate	1.165	0.869403	2.241	0.874366			Sodium Aescinate	0.962	0.77706	2.142	0.807997			Sodium Aescinate	1.255	1.15138	1.181	0.456513
	Sodium Houttuyfonate	1.671	1.08648	2.651	1.01029		Sodium Houttuyfonate	0.824	0.614925	2.045	0.797893			Sodium Houttuyfonate	1.001	0.808562	2.18	0.822331			Sodium Houttuyfonate	0.701	0.643119	1.857	0.71782
	Ebastine	1.968	1.27958	1.591	0.606326		Ebastine	0.88	0.656716	1.667	0.65041			Ebastine	0.998	0.806139	2.208	0.832893			Ebastine	0.876	0.80367	1.054	0.407422
	Brigatinib (AP26113)	1.084	0.704811	1.23	0.46875		Brigatinib (AP26113)	0.631	0.470896	0.9	0.351151			Brigatinib (AP26113)	0.577	0.466074	1.547	0.583553			Brigatinib (AP26113)	0.406	0.372477	2.048	0.791651
	Gefitinib hydrochloride	1.497	0.973342	1.717	0.654345		Gefitinib hydrochloride	1.271	0.948507	1.698	0.662505			Gefitinib hydrochloride	0.904	0.73021	2.434	0.918144			Gefitinib hydrochloride	0.875	0.802752	2.378	0.919211
	Oxaliplatin	2.293	1.4909	2.955	1.12614		Oxaliplatin	0.942	0.702985	3.245	1.26609			Oxaliplatin	1.024	0.827141	1.826	0.688797			Oxaliplatin	0.978	0.897248	1.725	0.666796

## Sheet: Selection of cmmon compounds
			IL-6-GFP PC-9								IL-6-GFP PC-9GR							Common compounds between the top 20 chemicals inhibiting IL-6 GFP fluorescence in each cell line
				Normalized IL-6 GFP (mean)			Normalized CCK8 OD value (Mean)					Normalized IL-6 GFP (mean)			Normalized CCK8 OD value (Mean)
		1	Ponatinib (AP24534)	2.59467		Dapagliflozin	1.73936			1	Iguratimod	2.58126		Bendazac	1.84953			IL-6-GFP PC-9	IL-6-GFP PC-9GR
		2	Rucaparib (AG-014699,PF-01367338) phosphate	2.53221		Tanshinone I	1.50575			2	Tazarotene	2.58035		Ketoprofen	1.635			Tenoxicam	Ceritinib (LDK378)
		3	Topotecan HCl	2.20045		Piperine	1.47049			3	HMN-214	2.49572		Revaprazan Hydrochloride	1.62962			Ipragliflozin (ASP1941)	Flufenamic acid
		4	Iguratimod	2.15169		Meprednisone	1.46117			4	Valbenazine tosylate	2.49322		Sitagliptin	1.61997			Larotrectinib (LOXO-101) sulfate	Tolbutamide
		5	L-SelenoMethionine	2.1329		Meloxicam	1.40171			5	Lapatinib (GW-572016) Ditosylate	2.44399		Actarit	1.60754			Farrerol	(+)-α-Lipoic acid
		6	HMN-214	2.12361		Raltegravir (MK-0518)	1.385			6	Triapine	2.3756		uridine triacetate	1.58983			Ibuprofen Lysine	Daminozide
		7	Tazarotene	2.08054		Resveratrol	1.37444			7	Ponatinib (AP24534)	2.35445		Hexetidine	1.57897			Perifosine (KRX-0401)	Auranofin
		8	Elbasvir	2.06239		Ebselen	1.35807			8	Elbasvir	2.22607		Rosuvastatin	1.5647			Floxuridine	Carprofen
		9	Triapine	2.04095		Balsalazide disodium	1.34038			9	Entrectinib (RXDX-101)	2.00249		Cimetidine	1.56256			Sitafloxacin Hydrate	Ciclesonide
		10	Valbenazine tosylate	2.0092		Tacrolimus (FK506)	1.33677			10	Sunitinib	1.92696		Tamibarotene	1.54516			Lornoxicam	Suxibuzone
		11	Piperine	1.89248		Eucalyptol	1.3318			11	Epinephrine bitartrate	1.77838		Benorylate	1.53939			Brigatinib (AP26113)	Alcaftadine
		12	Pomalidomide	1.88761		Mercaptopurine (6-MP)	1.32976			12	Rucaparib (AG-014699,PF-01367338) phosphate	1.74841		Silymarin	1.53417			CP21R7 (CP21)	Etoricoxib
		13	Hydroxy Camptothecine	1.81784		Oxymatrine	1.32811			13	Topotecan HCl	1.70946		Suprofen	1.52801			Protoporphyrin IX	Diflunisal
		14	Daphnetin	1.79372		Dimethyl Fumarate	1.32774			14	L-SelenoMethionine	1.6234		Naproxen	1.50275			Ceritinib (LDK378)	Parecoxib
		15	Glafenine HCl	1.6285		Trelagliptin	1.32624			15	Acalabrutinib (ACP-196)	1.61468		Pomalidomide	1.49975			Osalmid	Latanoprost
		16	Methenamine	1.56452		Tamsulosin	1.31622			16	Pomalidomide	1.57479		Argatroban Monohydrate	1.49369			Ibrutinib (PCI-32765)	Daunorubicin HCl
		17	Entrectinib (RXDX-101)	1.5606		Ammonium Glycyrrhizinate	1.31317			17	Sunitinib Malate	1.56516		Salicin	1.49184			Vandetanib (ZD6474)	Brigatinib (AP26113)
		18	Mesalamine	1.5414		Antazoline HCl	1.31282			18	Afatinib (BIBW2992) Dimaleate	1.49479		Pravastatin	1.47944			Daunorubicin HCl	Vandetanib (ZD6474)
		19	Epinephrine bitartrate	1.52608		Sodium Demethylcantharidate	1.30932			19	Amonafide	1.43123		Abiraterone Acetate	1.47715			Lodoxamide Tromethamine	Anethole trithione
		20	(S)-10-Hydroxycamptothecin	1.38773		Tetrandrine	1.30039			20	Topotecan	1.42586		Glycyrrhizin (Glycyrrhizic Acid)	1.47096			Thiocolchicoside	Eltrombopag Olamine
		21	Rosmarinic acid	1.38267		Omadacycline tosylate	1.30015			21	Triamterene	1.42356		Oxymatrine	1.46661			Eltrombopag Olamine	Thiocolchicoside
		22	Lapatinib (GW-572016) Ditosylate	1.35459		Glycyrrhizin (Glycyrrhizic Acid)	1.29228			22	Rosmarinic acid	1.4132		Iguratimod	1.45612			Fenretinide	Ibrutinib (PCI-32765)
		23	Topotecan	1.3308		Loxoprofen	1.29211			23	Hydroxy Camptothecine	1.39185		Tretinoin	1.45348
		24	Dapagliflozin	1.28354		(-)-Huperzine A (HupA)	1.2902			24	Osimertinib mesylate	1.39077		Sodium gualenate	1.4458
		25	Sunitinib Malate	1.26455		Betamethasone	1.29009			25	Dasatinib hydrochloride	1.38192		Ertugliflozin	1.42977
		26	Imiquimod	1.26405		Histamine	1.28968			26	Procarbazine HCl	1.3676		Ibuprofen piconol	1.42798
		27	Curcumin	1.26203		Alogliptin	1.28965			27	Osimertinib (AZD9291)	1.36625		Ammonium Glycyrrhizinate	1.41661
		28	Afatinib (BIBW2992) Dimaleate	1.25716		Tolmetin	1.28839			28	Tinoridine hydrochloride	1.36538		Duvelisib (IPI-145, INK1197)	1.41608
		29	Osimertinib (AZD9291)	1.2519		Sulfaphenazole	1.28698			29	Triptonide	1.36073		Hydrocortisone	1.41163
		30	Piroxicam	1.24774		Artemether	1.28576			30	Nedaplatin	1.29373		Relugolix	1.40871
		31	Acalabrutinib (ACP-196)	1.23748		Ilaprazole	1.28558			31	Erlotinib	1.28261		Sulfasalazine	1.40797
		32	Belotecan (CKD-602) hydrochloride	1.23327		Daminozide	1.28285			32	Alpelisib (BYL719)	1.28199		Daclatasvir (BMS-790052)	1.40725
		33	Amonafide	1.23303		L-SelenoMethionine	1.28229			33	Harringtonine	1.27961		Pizotifen Malate	1.40586
		34	Sunitinib	1.20338		Leuprolide Acetate	1.28169			34	Nintedanib Ethanesulfonate Salt	1.27943		Formestane	1.40049
		35	Gemcitabine	1.20254		Sinomenine hydrochloride	1.28045			35	Phenacetin	1.27718		Tolfenamic Acid	1.3917
		36	Procarbazine HCl	1.1933		Lentinan	1.27553			36	Tioxolone	1.24144		Meisoindigo	1.38524
		37	Nintedanib Ethanesulfonate Salt	1.18695		Tamibarotene	1.27534			37	(S)-10-Hydroxycamptothecin	1.23955		Tolnaftate	1.38128
		38	Dasatinib Monohydrate	1.17693		Parecoxib	1.26362			38	Masitinib (AB1010)	1.23685		Resveratrol	1.37761
		39	Osimertinib mesylate	1.17654		Tofacitinib (CP-690550) Citrate	1.25905			39	Vincristine	1.23301		Febuxostat	1.3751
		40	Dexamethasone (DHAP)	1.17416		Famciclovir	1.25773			40	Bosutinib (SKI-606)	1.22949		Thioguanine	1.3734
		41	Teniposide	1.17311		Carmustine	1.25693			41	Crizotinib (PF-02341066)	1.2252		Tanshinone IIA	1.37177
		42	Vinorelbine Tartrate	1.15455		Cilengitide?trifluoroacetate	1.25559			42	Brequinar	1.22146		Dapagliflozin	1.3685
		43	Tinoridine hydrochloride	1.14768		Pranoprofen	1.25306			43	Dasatinib	1.20065		Raltegravir potassium	1.36602
		44	Catharanthine	1.14632		Sasapyrine	1.25155			44	Belinostat (PXD101)	1.20065		Tamsulosin	1.36558
		45	Mercaptopurine (6-MP)	1.14336		Phenylbutazone	1.25107			45	Sodium cholate	1.19807		Curcumin	1.36077
		46	Psoralen	1.14068		Olsalazine Sodium	1.25037			46	Vorinostat (SAHA, MK0683)	1.19696		Silibinin	1.35723
		47	Loteprednol etabonate	1.13947		Ibuprofen Lysine	1.24938			47	Afatinib (BIBW2992)	1.18533		Naproxen Sodium	1.35559
		48	Halobetasol Propionate	1.13541		p-Cymene	1.249			48	Thymol	1.17947		Gallamine Triethiodide	1.34383
		49	Sitagliptin phosphate monohydrate	1.13388		Bifendate	1.24854			49	Acemetacin	1.17713		Dyclonine HCl	1.3422
		50	Parecoxib	1.13201		Ambrisentan	1.24694			50	Axitinib	1.17424		Phenylbutazone	1.34006
		51	Harringtonine	1.12878		Osalmid	1.24647			51	Icotinib	1.17142		Diclofenac Epolamine	1.33599
		52	Fludarabine Phosphate	1.12073		Tipiracil hydrochloride	1.24553			52	Cortisone acetate	1.1695		Sinomenine hydrochloride	1.33396
		53	Afatinib (BIBW2992)	1.1183		Tauroursodeoxycholic Acid (TUDCA)	1.24119			53	Temsirolimus (CCI-779, NSC 683864)	1.1623		Piperine	1.33222
		54	Estramustine phosphate sodium	1.11827		Fenspiride HCl	1.24067			54	Tirapazamine	1.15973		Ibuprofen	1.32371
		55	Vinblastine sulfate	1.11637		Etofenamate	1.23914			55	Fadrozole	1.15912		Tazarotene	1.32076
		56	Triptolide (PG490)	1.11011		Acetanilide	1.23811			56	Olaparib (AZD2281, Ku-0059436)	1.1589		Hydroxyurea	1.32063
		57	Vorinostat (SAHA, MK0683)	1.10902		Dehydroandrographolide	1.23543			57	Docetaxel Trihydrate	1.15464		Famciclovir	1.31938
		58	Streptozotocin (STZ)	1.10701		Anagliptin	1.23406			58	Glafenine HCl	1.15378		Apatinib?mesylate	1.31772
		59	Triptonide	1.10638		Taurolidine	1.23375			59	Paclitaxel	1.14278		Tanshinone I	1.31718
		60	CB-5083	1.10605		Aspirin	1.23232			60	Altretamine	1.14231		Zafirlukast	1.31084
		61	Pizotifen Malate	1.10394		Clinofibrate	1.23212			61	Mesalamine	1.14077		Acetanilide	1.30921
		62	abemaciclib (LY2835219)	1.10295		Pemirolast potassium	1.22875			62	Piroxicam	1.13912		Sinomenine	1.30627
		63	Entinostat (MS-275)	1.10284		Zucapsaicin	1.22305			63	Capecitabine	1.13413		Daphnetin	1.30274
		64	Etodolac	1.10178		Epinastine HCl	1.2212			64	Roquinimex	1.12931		Diclofenac Sodium	1.30236
		65	Bortezomib (PS-341)	1.10138		Pizotifen Malate	1.22057			65	CB-5083	1.12457		Osalmid	1.29771
		66	Oxaliplatin	1.09694		Sulfasalazine	1.21703			66	Curcumin	1.12388		Maraviroc	1.29715
		67	Ixazomib Citrate (MLN9708)	1.09492		Pomalidomide	1.21616			67	Gilteritinib (ASP2215)	1.12249		Ribociclib (LEE011)	1.29478
		68	Fludarabine	1.09418		Etoricoxib	1.21298			68	abemaciclib (LY2835219)	1.12203		Eucalyptol	1.29392
		69	TAS-102	1.09286		4-Aminoantipyrine	1.21183			69	Etodolac	1.11509		Artemether	1.29358
		70	Triamterene	1.08048		Peimine	1.21115			70	Lincomycin HCl	1.1131		Cortisone acetate	1.29223
		71	Alpelisib (BYL719)	1.07942		(+)-α-Lipoic acid	1.20917			71	Enzastaurin (LY317615)	1.11273		Nabumetone	1.28898
		72	Ciclesonide	1.07337		Glasdegib (PF-04449913)	1.20852			72	Clorsulon	1.11266		Lonidamine	1.28898
		73	Thiostrepton	1.07332		Tenoxicam	1.20772			73	Floxuridine	1.10967		Aceclofenac	1.28869
		74	Genistein	1.07198		Silymarin	1.20767			74	Bortezomib (PS-341)	1.10276		Hexestrol	1.28312
		75	Fenbufen	1.06917		Mesterolone	1.20517			75	Entinostat (MS-275)	1.1024		Ibuprofen Lysine	1.28128
		76	Axitinib	1.06762		Cyclophosphamide Monohydrate	1.20402			76	Dabrafenib Mesylate	1.10191		Indirubin	1.27781
		77	Ruxolitinib (INCB018424)	1.06387		Epinephrine bitartrate	1.20223			77	TAS-102	1.10114		Mesalamine	1.27156
		78	Capecitabine	1.06225		Gallamine Triethiodide	1.20221			78	Mercaptopurine (6-MP)	1.10078		Safinamide Mesylate	1.27038
		79	(-)-Huperzine A (HupA)	1.05597		Salicin	1.20092			79	lenvatinib Mesylate	1.10061		Borneol	1.2698
		80	Ribociclib (LEE011)	1.05475		Bendamustine HCl	1.1997			80	Homoharringtonine	1.10007		Idelalisib (CAL-101, GS-1101)	1.26585
		81	Cobimetinib (GDC-0973, RG7420)	1.05376		Tannic acid	1.19933			81	Dasatinib Monohydrate	1.09874		Fenoprofen Calcium	1.26463
		82	Palbociclib (PD0332991) Isethionate	1.0529		Thiocolchicoside	1.19756			82	Bleomycin sulfate	1.09481		Imatinib Mesylate (STI571)	1.26216
		83	Guaiazulene	1.05205		Cyproterone Acetate	1.19685			83	Belotecan (CKD-602) hydrochloride	1.09468		Esomeprazole sodium	1.26191
		84	Sertraline HCl	1.04898		Oxaliplatin	1.19612			84	Gefitinib (ZD1839)	1.09339		Bendamustine HCl	1.26136
		85	Sulindac	1.04822		Tolbutamide	1.19606			85	Temocapril	1.09169		Fluocinolone Acetonide	1.2589
		86	Dasatinib hydrochloride	1.04484		Binimetinib (MEK162, ARRY-162, ARRY-438162)	1.1957			86	Brompheniramine hydrogen maleate	1.08936		(+)-α-Lipoic acid	1.25814
		87	Carprofen	1.04327		Thioguanine	1.19556			87	Cladribine	1.08913		Mesterolone	1.2569
		88	Azacitidine	1.04268		Flutamide	1.1951			88	Cabozantinib (XL184, BMS-907351)	1.08871		Leucovorin Calcium Pentahydrate	1.24749
		89	Indomethacin	1.04118		Quinine HCl Dihydrate	1.19323			89	Picropodophyllin (PPP)	1.08238		Meprednisone	1.24708
		90	Loratadine	1.04054		Diammonium Glycyrrhizinate	1.19222			90	Dexamethasone (DHAP)	1.08152		Enasidenib (AG-221)	1.24622
		91	Rupatadine Fumarate	1.03615		Lonidamine	1.18848			91	Leuprolide Acetate	1.08051		Diclofenac Potassium	1.24585
		92	Darolutamide (ODM-201)	1.03463		Sinomenine	1.18665			92	Naproxen	1.08019		Altretamine	1.24534
		93	Medrysone	1.03319		Tolfenamic Acid	1.18238			93	Fludarabine Phosphate	1.0793		Medetomidine HCl	1.24526
		94	Fedratinib (SAR302503, TG101348)	1.03295		Diethylstilbestrol	1.18032			94	Y-39983 HCl	1.07563		Cefetamet pivoxil hydrochloride	1.24504
		95	Daclatasvir (BMS-790052)	1.02989		Fadrozole	1.17964			95	Fulvestrant	1.07421		Camphor	1.24414
		96	Aprepitant	1.02866		Daclatasvir (BMS-790052)	1.17923			96	Raltegravir potassium	1.07359		Betamethasone	1.24341
		97	Nabumetone	1.02758		Apatinib	1.1772			97	Imiquimod	1.07276		Phenacetin	1.2426
		98	Mirabegron	1.02742		Ondansetron HCl	1.1764			98	Vismodegib (GDC-0449)	1.07158		Pirfenidone	1.2422
		99	Sasapyrine	1.02595		uridine triacetate	1.17483			99	Gallamine Triethiodide	1.07104		Pemirolast potassium	1.2411
		100	Cladribine	1.02579		Ibuprofen piconol	1.17329			100	Alectinib (CH5424802)	1.06077		Asunaprevir	1.24067
		101	Regorafenib (BAY 73-4506)	1.02342		Procarbazine HCl	1.17297			101	Everolimus (RAD001)	1.05893		Balsalazide disodium	1.2393
		102	Salicin	1.02326		Daphnetin	1.17057			102	Larotrectinib (LOXO-101) sulfate	1.05728		Ondansetron HCl	1.23527
		103	Tirapazamine	1.01953		Pravastatin sodium	1.16959			103	Apatinib	1.05632		Mesna	1.23365
		104	Mometasone furoate	1.01723		Asiaticoside	1.16948			104	Clofarabine	1.05242		Streptozotocin (STZ)	1.22681
		105	Sodium 4-Aminosalicylate	1.01608		Anethole trithione	1.16631			105	Lonidamine	1.05219		Lovastatin	1.22628
		106	Vincristine sulfate	1.01475		Dehydroandrographolide Succinate	1.16432			106	Carmofur	1.05189		Eltrombopag Olamine	1.22576
		107	Homoharringtonine	1.0088		Flurbiprofen Axetil	1.164			107	Glasdegib (PF-04449913)	1.05002		Taurolidine	1.22475
		108	Bleomycin sulfate	1.00826		Naproxen Sodium	1.16288			108	Vincristine sulfate	1.04809		Nilotinib (AMN-107)	1.22395
		109	Temocapril	1.00813		Dienestrol	1.16233			109	Pexidartinib (PLX3397)	1.04487		Etodolac	1.22283
		110	Clofarabine	1.00685		Rupatadine Fumarate	1.15819			110	Olmutinib (HM61713, BI 1482694)	1.04426		Oxaceprol	1.22178
		111	Docetaxel Trihydrate	1.00655		Leucovorin Calcium Pentahydrate	1.15756			111	Darolutamide (ODM-201)	1.04164		Megestrol Acetate	1.22144
		112	S-Ruxolitinib (INCB018424)	1.00607		Olaparib (AZD2281, Ku-0059436)	1.15657			112	Tivozanib (AV-951)	1.03955		Ambrisentan	1.22079
		113	CarbinoxaMine Maleate	1.00585		Canagliflozin	1.15565			113	Streptozotocin (STZ)	1.03929		Dexamethasone Sodium Phosphate	1.22037
		114	Promethazine HCl	1.00456		Hexestrol	1.15532			114	Estramustine phosphate sodium	1.03886		Tamoxifen	1.2165
		115	Olmutinib (HM61713, BI 1482694)	1.00428		Hexetidine	1.15365			115	Ridaforolimus (Deforolimus, MK-8669)	1.03886		Clorsulon	1.21137
		116	(S)-crizotinib	1.00158		Bedaquiline fumarate	1.15306			116	Trelagliptin succinate	1.03756		Loteprednol etabonate	1.20988
		117	Dasatinib	1.0008		Medrysone	1.14976			117	Idebenone	1.03643		Meloxicam	1.20962
		118	Cabozantinib (XL184, BMS-907351)	0.996921		Silibinin	1.14927			118	Rivaroxaban	1.03091		Piroxicam	1.20926
		119	Idelalisib (CAL-101, GS-1101)	0.996055		Tazarotene	1.1484			119	Aprepitant	1.03048		Raltegravir (MK-0518)	1.20577
		120	Histamine	0.995759		Ginsenoside Rg1	1.14835			120	Cobimetinib (GDC-0973, RG7420)	1.02975		Carmustine	1.20536
		121	Sodium Phenylbutyrate	0.995394		Actarit	1.14729			121	Teniposide	1.02527		Tauroursodeoxycholic Acid (TUDCA)	1.20325
		122	Bazedoxifene HCl	0.991763		Diflunisal	1.14699			122	Ribociclib (LEE011)	1.02317		Bufexamac	1.20271
		123	Tivozanib (AV-951)	0.99168		Roquinimex	1.14697			123	Raltitrexed	1.01847		CarbinoxaMine Maleate	1.20254
		124	Triamcinolone Acetonide	0.990828		Cimetidine	1.14632			124	(S)-crizotinib	1.0173		Quinine HCl Dihydrate	1.20232
		125	Cabozantinib malate (XL184)	0.990493		Escin	1.1443			125	Cetirizine DiHCl	1.01656		Mitotane	1.20205
		126	Raltitrexed	0.989737		Larotrectinib (LOXO-101) sulfate	1.14221			126	Enzalutamide (MDV3100)	1.0151		Tofacitinib (CP-690550) Citrate	1.1961
		127	Lovastatin	0.989104		Dapagliflozin propanediol monohydrate	1.14198			127	Lorlatinib?(PF-6463922)	1.01398		L-SelenoMethionine	1.19397
		128	Etoposide	0.988334		Bendazac	1.14154			128	Borneol	1.01141		Bifendate	1.19392
		129	Bosutinib (SKI-606)	0.987069		Temocapril	1.14088			129	Ifosfamide	1.01104		Carboplatin	1.19195
		130	Everolimus (RAD001)	0.985023		Cefetamet pivoxil hydrochloride	1.14062			130	Celecoxib	1.01072		Farrerol	1.19189
		131	Diammonium Glycyrrhizinate	0.984839		Rosmarinic acid	1.14025			131	Genistein	1.01019		Timonacic	1.18543
		132	Crizotinib (PF-02341066)	0.982591		Sitagliptin	1.13896			132	Revaprazan Hydrochloride	1.00883		Bedaquiline fumarate	1.18187
		133	Belinostat (PXD101)	0.982501		Marimastat (BB-2516)	1.13856			133	Farrerol	1.00835		Fangchinoline	1.18056
		134	Paclitaxel	0.980131		Saxagliptin hydrate	1.13805			134	Abemaciclib	1.00512		Lapatinib (GW-572016) Ditosylate	1.1805
		135	Pazopanib HCl (GW786034 HCl)	0.976745		Revaprazan Hydrochloride	1.13749			135	Fluorouracil (5-Fluoracil, 5-FU)	1.0025		Temozolomide	1.17854
		136	Revaprazan Hydrochloride	0.975643		Nilotinib (AMN-107)	1.13546			136	Protoporphyrin IX	1.00161		Pranlukast	1.17783
		137	Clorsulon	0.9719		Flufenamic acid	1.13506			137	Diclofenac Potassium	1.0012		Icotinib	1.17752
		138	Empagliflozin (BI 10773)	0.9715		Cobicistat (GS-9350)	1.13505			138	Rosuvastatin	1.00117		Thiocolchicoside	1.1775
		139	Azatadine dimaleate	0.970956		Plerixafor 8HCl (AMD3100 8HCl)	1.13464			139	Etoposide	1.00047		Flutamide	1.17575
		140	Flufenamic acid	0.970767		Pitolisant hydrochloride	1.13343			140	Radotinib	1.00039		Brompheniramine hydrogen maleate	1.17493
		141	Apatinib?mesylate	0.970341		Diclofenac Potassium	1.13268			141	Niraparib (MK-4827)	1.00026		Clinofibrate	1.1742
		142	Nilotinib (AMN-107)	0.969157		Psoralen	1.13062			142	Tamoxifen	0.99999		Dehydroandrographolide	1.17161
		143	Tofogliflozin(CSG 452)	0.969141		Tetrahydrozoline HCl	1.12794			143	Beclomethasone dipropionate	0.99813		Epinephrine bitartrate	1.1716
		144	Fulvestrant	0.968567		Suprofen	1.12783			144	Adapalene	0.998055		Ruxolitinib (INCB018424)	1.17082
		145	Ebastine	0.96815		Megestrol Acetate	1.12677			145	Ondansetron HCl	0.997815		Flurbiprofen Axetil	1.16941
		146	Sulfacetamide Sodium	0.967209		Camostat Mesilate	1.12568			146	Pimecrolimus	0.997516		Ilaprazole	1.16897
		147	Uracil	0.966367		Benorylate	1.12512			147	Methotrexate	0.996869		(-)-Huperzine A (HupA)	1.16615
		148	Oxaceprol	0.966112		Fruquintinib	1.12465			148	Dasabuvir(ABT-333)	0.996549		Tenoxicam	1.16322
		149	Diethylstilbestrol	0.965954		Tinoridine hydrochloride	1.12249			149	Sodium Demethylcantharidate	0.995919		Carprofen	1.16029
		150	Diflorasone	0.963662		Dyclonine HCl	1.12218			150	Catharanthine	0.995537		Cyclophosphamide Monohydrate	1.15959
		151	Olaparib (AZD2281, Ku-0059436)	0.962857		Febuxostat	1.12216			151	Ilaprazole	0.989866		Bicyclol	1.15813
		152	Fenspiride HCl	0.961827		Carboplatin	1.12207			152	Nelarabine	0.989454		Carbazochrome sodium sulfonate (AC-17)	1.15602
		153	Gefitinib (ZD1839)	0.961312		Tioxolone	1.12062			153	Omeprazole Sodium	0.989172		Leuprolide Acetate	1.15561
		154	Gefitinib hydrochloride	0.960925		Diclofenac acid	1.12059			154	Ufenamate	0.988597		Ginsenoside Rg1	1.15536
		155	Baricitinib phosphate	0.96063		Raltegravir potassium	1.1205			155	Camostat Mesilate	0.988501		Ifosfamide	1.15461
		156	Asunaprevir	0.959647		Rosuvastatin	1.11981			156	Pirarubicin	0.986447		Tetrandrine	1.15373
		157	Hydroxyurea	0.959243		Argatroban Monohydrate	1.11878			157	Tauroursodeoxycholic Acid (TUDCA)	0.982283		Flunixin Meglumin	1.15167
		158	Masitinib (AB1010)	0.95847		Cortisone acetate	1.11657			158	Daclatasvir (BMS-790052)	0.979143		Adapalene	1.14933
		159	Itraconazole	0.957964		Embelin	1.11564			159	Enasidenib (AG-221)	0.978317		Triamcinolone Acetonide	1.14929
		160	Erlotinib	0.957963		S-Ruxolitinib (INCB018424)	1.11284			160	Trametinib (GSK1120212)	0.976734		Flufenamic acid	1.14804
		161	Sodium Aescinate	0.957458		Indobufen	1.1101			161	Dacarbazine	0.975815		Sulfaphenazole	1.1471
		162	Pazopanib	0.957379		Nabumetone	1.10939			162	Pazopanib	0.974018		Anastrozole	1.14699
		163	Lincomycin HCl	0.956598		Glutathione	1.1048			163	Fingolimod	0.973423		lenvatinib Mesylate	1.14646
		164	Alectinib (CH5424802)	0.956598		Radotinib	1.10475			164	Trelagliptin	0.973094		Ridaforolimus (Deforolimus, MK-8669)	1.1455
		165	Etofenamate	0.956096		Imatinib Mesylate (STI571)	1.10398			165	Sorafenib Tosylate	0.972914		Canagliflozin	1.14389
		166	Fluorometholone Acetate	0.954962		Catharanthine	1.09859			166	Mequitazine	0.972723		Dabrafenib (GSK2118436)	1.14157
		167	Daminozide	0.952795		Aceclofenac	1.09789			167	Tucidinostat (Chidamide)	0.972587		Gabexate Mesylate	1.14111
		168	Dacarbazine	0.950873		Duvelisib (IPI-145, INK1197)	1.09664			168	CP21R7 (CP21)	0.972015		Berbamine (dihydrochloride)	1.13822
		169	Glasdegib (PF-04449913)	0.950068		Lornoxicam	1.09638			169	clobetasone butyrate	0.97068		Tacrolimus (FK506)	1.13737
		170	Epinastine HCl	0.948132		Sulfacetamide Sodium	1.09632			170	Ebselen	0.969711		Lodoxamide Tromethamine	1.13666
		171	Sulbenicillin Sodium	0.94678		Lodoxamide Tromethamine	1.09397			171	Berbamine	0.969273		Tipiracil hydrochloride	1.13631
		172	Isopropamide Iodide	0.945799		Diclofenac Sodium	1.09396			172	Niraparib (MK-4827) tosylate	0.969022		Fulvestrant	1.13569
		173	Sorafenib	0.945141		Baricitinib phosphate	1.0937			173	Relugolix	0.968314		Diacerein	1.13532
		174	Gallamine Triethiodide	0.944986		Enzastaurin (LY317615)	1.09084			174	Hexestrol	0.966588		Celecoxib	1.13429
		175	Pemetrexed	0.944581		Trometamol	1.09011			175	Dacomitinib (PF299804, PF299)	0.965347		Tolbutamide	1.13275
		176	Cyclophosphamide Monohydrate	0.943853		Piroxicam	1.08928			176	Sodium Aescinate	0.964218		Dimethyl Fumarate	1.13136
		177	Tolmetin	0.942104		Celecoxib	1.08815			177	Loratadine	0.962874		Cilengitide?trifluoroacetate	1.13132
		178	Lonidamine	0.941267		Fangchinoline	1.08685			178	Regorafenib (BAY 73-4506)	0.957629		Lincomycin HCl	1.13064
		179	Tucidinostat (Chidamide)	0.93996		AKBA	1.08619			179	Methylprednisolone hemisuccinate	0.956555		Cyproterone Acetate	1.12928
		180	Ilaprazole	0.939571		Phenacetin	1.08611			180	Linagliptin	0.955893		Diethylstilbestrol	1.12766
		181	Cyproheptadine hydrochloride	0.938984		Medetomidine HCl	1.0857			181	Tegafur (FT-207, NSC 148958)	0.953874		Mercaptopurine (6-MP)	1.12657
		182	Zafirlukast	0.938406		Brompheniramine hydrogen maleate	1.08531			182	Pizotifen Malate	0.95305		Olsalazine Sodium	1.12417
		183	Gabexate Mesylate	0.93813		Raloxifene	1.08355			183	Dexamethasone Acetate	0.95179		Sulindac	1.12417
		184	Chloroambucil	0.937092		VitaMin U	1.0822			184	Berbamine (dihydrochloride)	0.951355		Mometasone furoate	1.12373
		185	Asiaticoside	0.935913		Naproxen	1.08216			185	Temozolomide	0.951295		Lamotrigine	1.12155
		186	Cefetamet pivoxil hydrochloride	0.935435		Desoximetasone	1.08155			186	Nilotinib (AMN-107)	0.94999		Loratadine	1.12057
		187	Flutamide	0.933401		Thymol	1.08044			187	Acetanilide	0.949321		Peimine	1.1204
		188	Anagliptin	0.932839		Clonixin	1.08023			188	Gastrodenol	0.948916		Nelarabine	1.11936
		189	Triamcinolone	0.932144		Fenbufen	1.08018			189	Sinomenine hydrochloride	0.946559		Pranoprofen	1.11916
		190	Bendamustine HCl	0.931213		Tulobuterol hydrochloride	1.07917			190	Anlotinib (AL3818) dihydrochloride	0.946376		Sodium Demethylcantharidate	1.1191
		191	Betamethasone Valerate	0.930821		Hydrocortisone butyrate	1.07728			191	Ipragliflozin (ASP1941)	0.945588		Rosmarinic acid	1.11664
		192	Vismodegib (GDC-0449)	0.930525		Sonidegib (Erismodegib, NVP-LDE225)	1.07693			192	Tanshinone IIA	0.944764		Idebenone	1.11588
		193	Methotrexate	0.92956		Magnolin	1.07645			193	Duvelisib (IPI-145, INK1197)	0.942935		Canagliflozin hemihydrate	1.11546
		194	Dacomitinib (PF299804, PF299)	0.926959		Berbamine	1.07556			194	Lumiracoxib	0.942561		Tinoridine hydrochloride	1.11532
		195	Methoxsalen	0.926099		Xylometazoline	1.07541			195	Tofogliflozin(CSG 452)	0.941822		Betamethasone Valerate	1.11483
		196	Artemether	0.925114		Clorsulon	1.07512			196	Irisflorentin	0.941304		Lenvatinib (E7080)	1.11281
		197	Dabrafenib Mesylate	0.923604		Suxibuzone	1.07461			197	Bendamustine HCl	0.940775		Fenoprofen calcium hydrate	1.11224
		198	Suxibuzone	0.922184		Pirfenidone	1.07375			198	Regorafenib Monohydrate	0.939709		Sitafloxacin Hydrate	1.1122
		199	Fluticasone propionate	0.922181		CarbinoxaMine Maleate	1.07285			199	Indomethacin	0.938548		Diammonium Glycyrrhizinate	1.1098
		200	Nelarabine	0.92171		Cyproheptadine hydrochloride	1.07125			200	Raloxifene	0.937423		Tegafur (FT-207, NSC 148958)	1.10977
		201	Actarit	0.921556		Alcaftadine	1.06747			201	Fangchinoline	0.937294		VitaMin U	1.10937
		202	Naproxen Sodium	0.921361		Trelagliptin succinate	1.06561			202	Leflunomide	0.936837		Tolmetin	1.10843
		203	Esomeprazole sodium	0.919702		Diclofenac Epolamine	1.06212			203	Quinine HCl Dihydrate	0.935295		Montelukast	1.10798
		204	Tretinoin	0.917961		Ipragliflozin (ASP1941)	1.06051			204	Pitolisant hydrochloride	0.934348		Danoprevir (ITMN-191)	1.10498
		205	Diflunisal	0.917498		Mesalamine	1.0596			205	Methacycline HCl	0.933485		Leflunomide	1.09927
		206	Lorlatinib?(PF-6463922)	0.916669		Altretamine	1.05927			206	Omarigliptin (MK-3102)	0.933212		Methenamine	1.09461
		207	Escin	0.915348		Bepotastine	1.05868			207	Bepotastine	0.932548		Daminozide	1.09317
		208	Desoximetasone	0.913608		Gefarnate	1.05742			208	Megestrol Acetate	0.932243		Mirabegron	1.09096
		209	Loxoprofen	0.913513		Ibuprofen	1.05578			209	Vemurafenib (PLX4032, RG7204)	0.930962		Trelagliptin	1.08894
		210	Meclofenamate Sodium	0.913106		Halobetasol Propionate	1.0545			210	Bufexamac	0.930309		Enzastaurin (LY317615)	1.08843
		211	Duvelisib (IPI-145, INK1197)	0.912699		Vemurafenib (PLX4032, RG7204)	1.05388			211	Clinofibrate	0.928964		Tirapazamine	1.08639
		212	Rolapitant	0.912509		Glafenine HCl	1.05346			212	Ertugliflozin	0.928321		Olaparib (AZD2281, Ku-0059436)	1.08604
		213	Latanoprost	0.912297		Lamotrigine	1.05325			213	Asiaticoside	0.928295		S-Ruxolitinib (INCB018424)	1.085
		214	Cyclizine 2HCl	0.912252		Rucaparib (AG-014699,PF-01367338) phosphate	1.0516			214	Fludarabine	0.92725		Dexamethasone (DHAP)	1.0847
		215	Bepotastine	0.911646		Oxaceprol	1.05113			215	Pravastatin sodium	0.927153		Aspartame	1.08059
		216	Pranlukast	0.910898		Ketorolac tromethamine salt	1.04991			216	Montelukast	0.926885		Cetirizine DiHCl	1.07957
		217	Niraparib (MK-4827) tosylate	0.910752		Cabergoline	1.04854			217	Resveratrol	0.92665		Acemetacin	1.07486
		218	Temsirolimus (CCI-779, NSC 683864)	0.910014		Alogliptin（SYK-322）benzoate	1.04804			218	Rupatadine Fumarate	0.926076		Tulobuterol hydrochloride	1.07405
		219	Diacerein	0.909823		Promethazine HCl	1.04796			219	Aspirin	0.925701		Nepafenac	1.07375
		220	Ridaforolimus (Deforolimus, MK-8669)	0.9098		Farrerol	1.04731			220	Anastrozole	0.925298		Dapagliflozin propanediol monohydrate	1.06745
		221	Idebenone	0.909592		Boldine	1.04536			221	Cabergoline	0.925184		Diclofenac acid	1.06621
		222	Tamsulosin	0.909475		Asunaprevir	1.04529			222	Dehydrocostus Lactone	0.924714		Parecoxib	1.06501
		223	Picropodophyllin (PPP)	0.90862		Irisflorentin	1.04407			223	Empagliflozin (BI 10773)	0.9196		Glutathione	1.06437
		224	Fluorouracil (5-Fluoracil, 5-FU)	0.908307		Tiaprofenic acid	1.04329			224	Mesterolone	0.919241		Cyclizine 2HCl	1.06381
		225	Amodiaquine dihydrochloride dihydrate	0.908274		Fenoprofen calcium hydrate	1.04078			225	Pazopanib HCl (GW786034 HCl)	0.918169		Asiaticoside	1.06243
		226	Bufexamac	0.908143		Berbamine (dihydrochloride)	1.04062			226	Talniflumate	0.917146		Vemurafenib (PLX4032, RG7204)	1.06061
		227	fluticasone furoate	0.907836		Carbazochrome sodium sulfonate (AC-17)	1.03801			227	Cobicistat (GS-9350)	0.916603		Tioxolone	1.06011
		228	Marimastat (BB-2516)	0.9076		Tretinoin	1.03305			228	Fedratinib (SAR302503, TG101348)	0.916369		Triamcinolone	1.05993
		229	Fluocinolone Acetonide	0.904937		Indomethacin	1.03293			229	Carboplatin	0.914955		Dienestrol	1.05916
		230	Betamethasone	0.904909		Venetoclax (ABT-199, GDC-0199)	1.03208			230	Carmustine	0.914229		Fluticasone propionate	1.05676
		231	Apatinib	0.904638		Enasidenib (AG-221)	1.02742			231	Gefarnate	0.914189		Lomustine	1.05425
		232	Safinamide Mesylate	0.904044		Sodium salicylate	1.02695			232	Naproxen Sodium	0.91325		Empagliflozin (BI 10773)	1.05173
		233	Flurbiprofen	0.903841		Fulvestrant	1.02375			233	Tiaprofenic acid	0.910719		Vismodegib (GDC-0449)	1.05121
		234	Pexidartinib (PLX3397)	0.903533		Tofogliflozin(CSG 452)	1.02243			234	Alogliptin（SYK-322）benzoate	0.91068		Histamine	1.05061
		235	Regorafenib Monohydrate	0.902946		Omarigliptin (MK-3102)	1.02166			235	Lornoxicam	0.909471		Sonidegib (Erismodegib, NVP-LDE225)	1.04987
		236	Ginsenoside Rg1	0.902433		Meisoindigo	1.02083			236	Lenvatinib (E7080)	0.909323		Amodiaquine dihydrochloride dihydrate	1.04725
		237	Roquinimex	0.901542		Bendamustine	1.02068			237	Lamotrigine	0.909272		Aspirin	1.04567
		238	Saxagliptin hydrate	0.90145		Ketoprofen	1.02			238	Medetomidine HCl	0.908983		Tannic acid	1.04508
		239	Vemurafenib (PLX4032, RG7204)	0.901265		Iguratimod	1.01945			239	Fruquintinib	0.905669		Trametinib (GSK1120212)	1.04264
		240	Irisflorentin	0.900601		Meclofenamate Sodium	1.01902			240	AKBA	0.904925		Acalabrutinib (ACP-196)	1.04229
		241	Canagliflozin	0.900495		Apalutamide?(ARN-509)	1.01758			241	Dabrafenib (GSK2118436)	0.904879		Flurbiprofen	1.04184
		242	Resveratrol	0.899902		Pimecrolimus	1.01715			242	Sofalcone	0.902164		Fruquintinib	1.04158
		243	Celecoxib	0.89862		Cetirizine DiHCl	1.01572			243	Piperine	0.901757		Loxoprofen	1.04081
		244	Auranofin	0.898412		Anastrozole	1.01356			244	Sitagliptin	0.901615		Enzalutamide (MDV3100)	1.0398
		245	Tetrahydrozoline HCl	0.898227		Valbenazine tosylate	1.01338			245	Isopropamide Iodide	0.901409		Plerixafor 8HCl (AMD3100 8HCl)	1.03962
		246	Lentinan	0.896161		Timonacic	1.01266			246	Dapagliflozin propanediol monohydrate	0.900548		Azacitidine	1.03676
		247	Trelagliptin	0.895209		Sofalcone	1.01219			247	Safinamide Mesylate	0.899999		Glafenine HCl	1.03538
		248	Berbamine	0.895042		Sitafloxacin Hydrate	1.01218			248	Triptolide (PG490)	0.899271		Apalutamide?(ARN-509)	1.02977
		249	Alcaftadine	0.894419		Ribociclib (LEE011)	1.012			249	Aceclofenac	0.899011		Thiotepa	1.02298
		250	(+)-α-Lipoic acid	0.893377		Estramustine phosphate sodium	1.0117			250	(+)-Fangchinoline	0.898194		Bendamustine	1.02216
		251	Sonidegib (Erismodegib, NVP-LDE225)	0.893331		Fosfosal	1.01079			251	Rolapitant	0.896919		Sodium 4-Aminosalicylate	1.02191
		252	Formestane	0.89304		Relugolix	1.01076			252	Sulbenicillin Sodium	0.89654		Omadacycline tosylate	1.01904
		253	Melphalan	0.891335		Mequitazine	1.00754			253	Pemirolast potassium	0.896128		Sodium salicylate	1.0187
		254	Temozolomide	0.891273		Tegafur (FT-207, NSC 148958)	1.00567			254	Cytarabine	0.892878		Catharanthine	1.01742
		255	Omarigliptin (MK-3102)	0.89122		Imiquimod	1.00478			255	Diammonium Glycyrrhizinate	0.892609		Procarbazine HCl	1.01614
		256	4-Aminoantipyrine	0.890677		Fluocinolone Acetonide	1.00469			256	Desoximetasone	0.891756		Fenspiride HCl	1.01565
		257	Fadrozole	0.890044		Methacycline HCl	1.00403			257	Apalutamide?(ARN-509)	0.891613		Aprepitant	1.01485
		258	Dienestrol	0.889943		Latanoprost	1.0021			258	Zaltoprofen	0.891453		Etofenamate	1.01261
		259	Tamoxifen	0.889488		Sodium Aescinate	1.0014			259	Danoprevir (ITMN-191)	0.891039		Sunitinib Malate	1.01162
		260	Aspirin	0.888925		Bromfenac Sodium	1.00094			260	Indobufen	0.888854		Fenbufen	1.00453
		261	Dexamethasone Acetate	0.888156		Pravastatin	0.99913			261	Glycyrrhizin (Glycyrrhizic Acid)	0.887259		Pimecrolimus	1.00424
		262	Pranoprofen	0.888124		Sodium cholate	0.996552			262	Ginsenoside Rg1	0.884647		Talniflumate	1.00287
		263	Anastrozole	0.88792		Protoporphyrin IX	0.995346			263	Pemetrexed	0.884261		Escin	0.998965
		264	Sorafenib Tosylate	0.886134		Hydrocortisone	0.994507			264	Canagliflozin	0.882936		Antazoline HCl	0.998334
		265	Ambrisentan	0.885316		Ufenamate	0.992225			265	Diclofenac Epolamine	0.882368		Rupatadine Fumarate	0.995851
		266	Trometamol	0.885205		clobetasone butyrate	0.989752			266	Fenoprofen calcium hydrate	0.88185		Benzydamine HCl	0.995836
		267	lenvatinib Mesylate	0.88501		Etodolac	0.989261			267	Pravastatin	0.881391		clobetasone butyrate	0.995287
		268	Pemirolast potassium	0.884995		Ertugliflozin	0.98708			268	Xylometazoline	0.879372		Epinastine HCl	0.994295
		269	Tiaprofenic acid	0.883957		Gastrodenol	0.986057			269	Tolmetin	0.878773		Bepotastine Besilate	0.99372
		270	6-Mercaptopurine (6-MP) Monohydrate	0.883706		Curcumin	0.985115			270	Bicyclol	0.877991		Cobicistat (GS-9350)	0.988968
		271	Lomustine	0.882407		Rivaroxaban	0.979616			271	Osalmid	0.87731		Sasapyrine	0.988165
		272	Zucapsaicin	0.881929		6-Mercaptopurine (6-MP) Monohydrate	0.97782			272	Famciclovir	0.877184		Tetrahydrozoline HCl	0.987059
		273	Phenylbutazone	0.881545		Thiotepa	0.977017			273	Diflorasone	0.876002		Beclomethasone dipropionate	0.986617
		274	AKBA	0.880731		Cyclizine 2HCl	0.971922			274	Etofenamate	0.875996		Alogliptin（SYK-322）benzoate	0.985794
		275	Tofacitinib (CP-690550) Citrate	0.880327		Chloroambucil	0.969944			275	Ammonium Glycyrrhizinate	0.875552		Camostat Mesilate	0.985596
		276	Eucalyptol	0.880111		Diacerein	0.96963			276	Melphalan	0.874187		Everolimus (RAD001)	0.984549
		277	Mitotane	0.880064		Talniflumate	0.967203			277	Bendamustine	0.873532		Alpelisib (BYL719)	0.982823
		278	Meprednisone	0.879898		Zafirlukast	0.967031			278	Bepotastine Besilate	0.872735		Meclofenamate Sodium	0.982523
		279	Antazoline HCl	0.879096		Eltrombopag Olamine	0.966237			279	Sorafenib	0.871908		Sulfacetamide Sodium	0.981979
		280	Dehydroandrographolide	0.878966		Flunixin Meglumin	0.9639			280	Lentinan	0.871478		Azatadine dimaleate	0.980947
		281	Aceclofenac	0.878303		Omeprazole Sodium	0.963016			281	Ixazomib Citrate (MLN9708)	0.871358		Guaiazulene	0.980336
		282	Enzastaurin (LY317615)	0.877669		Darolutamide (ODM-201)	0.962036			282	Guaiazulene	0.870965		4-Aminoantipyrine	0.980324
		283	Fenoprofen Calcium	0.877474		fluticasone furoate	0.961111			283	Argatroban Monohydrate	0.86924		Genistein	0.974555
		284	Oxymatrine	0.875151		Lincomycin HCl	0.958175			284	Ruxolitinib (INCB018424)	0.868291		Y-39983 HCl	0.972844
		285	Tioxolone	0.874086		Cabozantinib malate (XL184)	0.958034			285	Tenoxicam	0.868149		Sofalcone	0.968654
		286	Abemaciclib	0.873867		Nepafenac	0.958029			286	Diclofenac acid	0.86733		Cabergoline	0.967774
		287	Lenvatinib (E7080)	0.873695		Mitotane	0.957617			287	Bedaquiline	0.86729		Dehydroandrographolide Succinate	0.965983
		288	Etoricoxib	0.873259		Flurbiprofen	0.955203			288	Magnolin	0.864388		Medrysone	0.957821
		289	Peimine	0.873225		Acemetacin	0.954418			289	Pranlukast	0.864198		Dasatinib	0.95288
		290	Indirubin	0.872155		Lomustine	0.95058			290	Pirfenidone	0.864079		Zaltoprofen	0.952547
		291	Binimetinib (MEK162, ARRY-162, ARRY-438162)	0.871455		Mesna	0.950067			291	Binimetinib (MEK162, ARRY-162, ARRY-438162)	0.862713		Dacarbazine	0.950409
		292	Hydrocortisone butyrate	0.871319		Methenamine	0.949949			292	Oxaliplatin	0.862194		Rivaroxaban	0.949237
		293	Cepharanthine	0.86976		Fluorometholone Acetate	0.947032			293	Flurbiprofen Axetil	0.861766		Ketorolac tromethamine salt	0.947576
		294	Colchicine	0.86957		Lorlatinib?(PF-6463922)	0.945413			294	Sodium salicylate	0.859647		Fosfosal	0.943299
		295	Niraparib (MK-4827)	0.86815		Maraviroc	0.944642			295	Tulobuterol hydrochloride	0.859577		Perifosine (KRX-0401)	0.943145
		296	Zaltoprofen	0.866216		Dexamethasone Acetate	0.944501			296	Hydrocortisone butyrate	0.85869		Oxaprozin	0.941371
		297	Camphor	0.86602		Loteprednol etabonate	0.943648			297	Hexetidine	0.857194		AKBA	0.940985
		298	Glycyrrhizin (Glycyrrhizic Acid)	0.863571		Esomeprazole sodium	0.939065			298	Ambrisentan	0.853269		Cladribine	0.940686
		299	Cimetidine	0.863425		Fenoprofen Calcium	0.938027			299	Bazedoxifene HCl	0.853218		Chloroambucil	0.937122
		300	Pirarubicin	0.863345		Bicyclol	0.934297			300	Imatinib Mesylate (STI571)	0.853198		Roquinimex	0.936562
		301	Rosuvastatin	0.862508		Montelukast	0.934267			301	Marimastat (BB-2516)	0.852755		Carmofur	0.934139
		302	Phenacetin	0.86159		Loratadine	0.934043			302	Sodium gualenate	0.850129		Methoxsalen	0.933141
		303	Enzalutamide (MDV3100)	0.860734		Alpelisib (BYL719)	0.933726			303	Fosfosal	0.84963		Pravastatin sodium	0.932172
		304	Boldine	0.860389		Canagliflozin hemihydrate	0.932043			304	Dehydroandrographolide Succinate	0.847127		Trometamol	0.93166
		305	Tolfenamic Acid	0.858919		Danoprevir (ITMN-191)	0.931071			305	Bedaquiline fumarate	0.846602		Omarigliptin (MK-3102)	0.930579
		306	Tanshinone IIA	0.858071		Mometasone furoate	0.93016			306	Neratinib (HKI-272)	0.846103		Rucaparib (AG-014699,PF-01367338) phosphate	0.92954
		307	Thymol	0.857146		Abiraterone Acetate	0.929447			307	Sulfaphenazole	0.845252		Promethazine HCl	0.929341
		308	Dasabuvir(ABT-333)	0.857146		Bufexamac	0.928122			308	Colchicine	0.844991		Bromfenac Sodium	0.923502
		309	Acetanilide	0.856723		Dasabuvir(ABT-333)	0.925269			309	Paritaprevir (ABT-450)	0.844787		Dabrafenib Mesylate	0.922339
		310	Raltegravir (MK-0518)	0.856695		Fingolimod	0.923678			310	Zucapsaicin	0.844444		Boldine	0.92189
		311	Lumiracoxib	0.856433		Dabrafenib Mesylate	0.921486			311	Boldine	0.844255		6-Mercaptopurine (6-MP) Monohydrate	0.919984
		312	Tanshinone I	0.856262		Niraparib (MK-4827)	0.918269			312	Actarit	0.836181		Tofogliflozin(CSG 452)	0.919692
		313	Bicyclol	0.856013		Indirubin	0.91566			313	Fluocinolone Acetonide	0.834556		Gefitinib hydrochloride	0.918678
		314	Mesna	0.85412		Niraparib (MK-4827) tosylate	0.915651			314	Ibuprofen piconol	0.834361		Palbociclib (PD0332991) Isethionate	0.917989
		315	Cobicistat (GS-9350)	0.854075		Sunitinib	0.911222			315	Tipiracil hydrochloride	0.833589		Pitolisant hydrochloride	0.916175
		316	Cabergoline	0.853737		Methylprednisolone hemisuccinate	0.910883			316	Cilengitide?trifluoroacetate	0.833346		Marimastat (BB-2516)	0.915291
		317	Dexamethasone Sodium Phosphate	0.853463		Carmofur	0.905725			317	Erlotinib HCl (OSI-744)	0.832601		Uracil	0.909119
		318	Bepotastine Besilate	0.853337		Empagliflozin (BI 10773)	0.904667			318	S-Ruxolitinib (INCB018424)	0.831451		Indobufen	0.908424
		319	Bendazac	0.85306		Sodium Houttuyfonate	0.904091			319	Sonidegib (Erismodegib, NVP-LDE225)	0.830775		Venetoclax (ABT-199, GDC-0199)	0.906814
		320	Sodium Houttuyfonate	0.850701		Triamcinolone Acetonide	0.901623			320	Tamsulosin	0.830599		Nedaplatin	0.906297
		321	Ufenamate	0.850408		Lenvatinib (E7080)	0.90004			321	Gallic acid	0.830246		Tiaprofenic acid	0.904865
		322	Ibuprofen	0.850208		Pexidartinib (PLX3397)	0.897617			322	Azatadine dimaleate	0.829461		atorvastatin	0.904284
		323	Argatroban Monohydrate	0.849754		Sodium 4-Aminosalicylate	0.895244			323	Desonide	0.829433		Bergapten	0.902032
		324	Desonide	0.849687		Azacitidine	0.895195			324	Raltegravir (MK-0518)	0.829366		Dexamethasone Acetate	0.90044
		325	Tannic acid	0.848124		Ciclesonide	0.893766			325	Glutathione	0.829161		Gefitinib (ZD1839)	0.900097
		326	Sinomenine hydrochloride	0.848055		Melphalan	0.89102			326	Dyclonine HCl	0.827275		Thymol	0.89964
		327	Ketoprofen	0.847979		Tolnaftate	0.889092			327	Methenamine	0.826368		Methacycline HCl	0.893734
		328	Trametinib (GSK1120212)	0.847315		Khellin	0.887564			328	Baricitinib phosphate	0.824241		Berbamine	0.891415
		329	Cytarabine	0.845476		Apatinib?mesylate	0.886955			329	Fluorometholone Acetate	0.822773		Mechlorethamine HCl	0.887334
		330	VitaMin U	0.844222		Linagliptin	0.882687			330	p-Cymene	0.82136		Pazopanib HCl (GW786034 HCl)	0.885801
		331	Cilengitide?trifluoroacetate	0.843977		Paritaprevir (ABT-450)	0.873668			331	Lodoxamide Tromethamine	0.820487		Cabozantinib (XL184, BMS-907351)	0.885564
		332	Dyclonine HCl	0.843809		atorvastatin	0.866077			332	Betamethasone	0.820479		Isopropamide Iodide	0.876262
		333	Icotinib	0.843731		Idelalisib (CAL-101, GS-1101)	0.857852			333	Daphnetin	0.820102		Omeprazole Sodium	0.871652
		334	Raltegravir potassium	0.842068		Sulbenicillin Sodium	0.856912			334	Nepafenac	0.817569		Anethole trithione	0.867533
		335	Venetoclax (ABT-199, GDC-0199)	0.841524		Rolapitant	0.853215			335	Peimine	0.81702		Halobetasol Propionate	0.858632
		336	Y-39983 HCl	0.840531		Lumiracoxib	0.852647			336	Flutamide	0.814208		Darolutamide (ODM-201)	0.857801
		337	Danoprevir (ITMN-191)	0.839669		Bedaquiline	0.849531			337	atorvastatin	0.81415		Embelin	0.857692
		338	Talniflumate	0.837936		Triamterene	0.842177			338	Plerixafor 8HCl (AMD3100 8HCl)	0.813973		Hydrocortisone butyrate	0.857222
		339	Maraviroc	0.837902		Isopropamide Iodide	0.841137			339	Doxorubicin (Adriamycin) HCl	0.812847		Ciclesonide	0.855441
		340	Carbazochrome sodium sulfonate (AC-17)	0.837852		Bepotastine Besilate	0.840112			340	Indirubin	0.812787		Etoricoxib	0.855256
		341	Ebselen	0.836876		Methoxsalen	0.838856			341	Canagliflozin hemihydrate	0.812509		Gefarnate	0.850695
		342	Oxaprozin	0.836725		Hydroxyurea	0.838533			342	Tretinoin	0.811285		Sorafenib Tosylate	0.849531
		343	Omeprazole Sodium	0.836409		Bergapten	0.837803			343	Dexamethasone Sodium Phosphate	0.809805		Bedaquiline	0.849096
		344	Camostat Mesilate	0.835874		Dacarbazine	0.833774			344	uridine triacetate	0.807901		Raloxifene	0.849071
		345	Thiotepa	0.835337		Diflorasone	0.832636			345	Gabexate Mesylate	0.807895		Linagliptin	0.849014
		346	Canagliflozin hemihydrate	0.8346		Dexamethasone Sodium Phosphate	0.830984			346	Bendazac	0.807139		Glasdegib (PF-04449913)	0.848363
		347	Gefarnate	0.834384		Pranlukast	0.829664			347	Tannic acid	0.805343		Methylprednisolone hemisuccinate	0.847781
		348	Borneol	0.834227		Fluticasone propionate	0.821098			348	Ebastine	0.804904		Niraparib (MK-4827)	0.84126
		349	Diclofenac Epolamine	0.833437		Sulindac	0.820922			349	Fenoprofen Calcium	0.804555		Tucidinostat (Chidamide)	0.836367
		350	Mesterolone	0.833326		Aspartame	0.819274			350	Venetoclax (ABT-199, GDC-0199)	0.803653		Sitagliptin phosphate monohydrate	0.835896
		351	Pitolisant hydrochloride	0.832846		Mechlorethamine HCl	0.817568			351	Camptothecin	0.803453		Regorafenib (BAY 73-4506)	0.832822
		352	Fosfosal	0.829983		Idebenone	0.816189			352	Lovastatin	0.803103		Valbenazine tosylate	0.832675
		353	Hexetidine	0.829885		TAS-102	0.812003			353	Betamethasone Valerate	0.79997		Khellin	0.830533
		354	Gilteritinib (ASP2215)	0.827186		Sitagliptin phosphate monohydrate	0.811887			354	Alogliptin	0.798991		Ufenamate	0.829934
		355	Nedaplatin	0.826341		Palbociclib (PD0332991) Isethionate	0.810545			355	Esomeprazole sodium	0.798826		Irisflorentin	0.82573
		356	Palbociclib (PD-0332991) HCl	0.826044		Elbasvir	0.808853			356	Flurbiprofen	0.798654		Diflorasone	0.82513
		357	Famciclovir	0.825263		Enzalutamide (MDV3100)	0.808032			357	Timonacic	0.797279		Trelagliptin succinate	0.824998
		358	Plerixafor 8HCl (AMD3100 8HCl)	0.824258		Dehydrocostus Lactone	0.807919			358	Idelalisib (CAL-101, GS-1101)	0.796271		Cepharanthine	0.82423
		359	(+)-Fangchinoline	0.824032		Floxuridine	0.807842			359	Sulfasalazine	0.794533		p-Cymene	0.821691
		360	Sitagliptin	0.823645		Triamcinolone	0.805342			360	Tofacitinib (CP-690550) Citrate	0.793122		Erlotinib HCl (OSI-744)	0.817366
		361	Tauroursodeoxycholic Acid (TUDCA)	0.823506		Betamethasone Valerate	0.804148			361	Bergapten	0.793106		Cytarabine	0.816251
		362	Bendamustine	0.822697		Gabexate Mesylate	0.800832			362	Itraconazole	0.792084		Desoximetasone	0.815119
		363	Fruquintinib	0.822145		Ifosfamide	0.800487			363	Mitotane	0.791974		Clonixin	0.813531
		364	Ondansetron HCl	0.82207		Beclomethasone dipropionate	0.796754			364	Fluticasone propionate	0.791564		Binimetinib (MEK162, ARRY-162, ARRY-438162)	0.811575
		365	Berbamine (dihydrochloride)	0.821222		Trametinib (GSK1120212)	0.79136			365	Palbociclib (PD-0332991) HCl	0.790603		Erlotinib	0.810376
		366	Abiraterone Acetate	0.821215		Mirabegron	0.790915			366	Pranoprofen	0.789999		Cabozantinib malate (XL184)	0.810183
		367	Beclomethasone dipropionate	0.820727		Cytarabine	0.789308			367	Ketorolac tromethamine salt	0.787254		Psoralen	0.807541
		368	p-Cymene	0.82051		Perifosine (KRX-0401)	0.786287			368	Tetrandrine	0.7866		Camptothecin	0.807211
		369	Quinine HCl Dihydrate	0.820193		Camphor	0.786264			369	Palbociclib (PD0332991) Isethionate	0.785259		Desonide	0.804313
		370	Methylprednisolone hemisuccinate	0.82015		Nintedanib Ethanesulfonate Salt	0.781569			370	Pemetrexed Disodium Hydrate	0.785227		Larotrectinib (LOXO-101) sulfate	0.802354
		371	Imatinib Mesylate (STI571)	0.820035		Acalabrutinib (ACP-196)	0.779718			371	Hydroxyurea	0.784321		Lorlatinib?(PF-6463922)	0.802055
		372	Tipiracil hydrochloride	0.81981		Borneol	0.777653			372	Flunixin Meglumin	0.784117		Sulbenicillin Sodium	0.801943
		373	Bedaquiline fumarate	0.817935		Dabrafenib (GSK2118436)	0.769523			373	Benorylate	0.780178		Nintedanib Ethanesulfonate Salt	0.799811
		374	Ibuprofen piconol	0.817876		Nedaplatin	0.767545			374	Cyclophosphamide Monohydrate	0.780166		Itraconazole	0.796922
		375	Trelagliptin succinate	0.817424		Aprepitant	0.766678			375	Oxymatrine	0.779628		Bepotastine	0.796562
		376	Tolnaftate	0.816578		Adapalene	0.765403			376	Apatinib?mesylate	0.777399		Neratinib (HKI-272)	0.795349
		377	Leflunomide	0.815856		Cladribine	0.761956			377	Maraviroc	0.777171		Pazopanib	0.794801
		378	Paritaprevir (ABT-450)	0.814857		Nelarabine	0.757904			378	Escin	0.776616		Radotinib	0.794226
		379	Carboplatin	0.812981		Amodiaquine dihydrochloride dihydrate	0.756448			379	Gemcitabine	0.775016		Gallic acid	0.792492
		380	Naproxen	0.812212		(S)-crizotinib	0.75629			380	Omadacycline tosylate	0.774236		Tivozanib (AV-951)	0.791783
		381	Sodium cholate	0.811868		HMN-214	0.75319			381	Sulindac	0.770833		Magnolin	0.791156
		382	Fingolimod	0.811647		Ruxolitinib (INCB018424)	0.752936			382	Cyproterone Acetate	0.769656		Saxagliptin hydrate	0.789552
		383	Pemetrexed Disodium Hydrate	0.810072		Safinamide Mesylate	0.748808			383	Triamcinolone Acetonide	0.769376		Diflunisal	0.789179
		384	Sulfaphenazole	0.809928		Abemaciclib	0.746472			384	Salicin	0.768928		Pexidartinib (PLX3397)	0.789032
		385	Tamibarotene	0.809464		Y-39983 HCl	0.740102			385	Olsalazine Sodium	0.768357		Ebselen	0.788499
		386	Benzydamine HCl	0.809341		Dexamethasone (DHAP)	0.732044			386	Formestane	0.76796		Cyproheptadine hydrochloride	0.784135
		387	Bergapten	0.807407		Cepharanthine	0.729631			387	Gefitinib hydrochloride	0.766481		Dasabuvir(ABT-333)	0.783836
		388	Ammonium Glycyrrhizinate	0.805654		Pazopanib	0.724563			388	Sertraline HCl	0.766021		Melphalan	0.780202
		389	Brompheniramine hydrogen maleate	0.805406		Lapatinib (GW-572016) Ditosylate	0.708226			389	Gemcitabine HCl	0.763978		Ipragliflozin (ASP1941)	0.778905
		390	Alogliptin	0.804487		Tanshinone IIA	0.704496			390	Dimethyl Fumarate	0.762606		Etoposide	0.778827
		391	Benorylate	0.803058		Uracil	0.701044			391	Khellin	0.760653		Paritaprevir (ABT-450)	0.778514
		392	Aspartame	0.80253		Temozolomide	0.698131			392	Artemether	0.756298		Latanoprost	0.776273
		393	Glutathione	0.799317		Temsirolimus (CCI-779, NSC 683864)	0.697963			393	Loxoprofen	0.752271		Imiquimod	0.773793
		394	Erlotinib HCl (OSI-744)	0.799186		Palbociclib (PD-0332991) HCl	0.694152			394	Medrysone	0.750041		Sodium Houttuyfonate	0.770076
		395	Sinomenine	0.799163		Colchicine	0.686068			395	Pixantrone Maleate	0.746941		Suxibuzone	0.767961
		396	Gastrodenol	0.798381		Leflunomide	0.683472			396	Vinorelbine Tartrate	0.74665		Niraparib (MK-4827) tosylate	0.764096
		397	Relugolix	0.798363		Desonide	0.682943			397	Antazoline HCl	0.745697		Rolapitant	0.760325
		398	Indobufen	0.798067		(+)-Fangchinoline	0.67825			398	Dapagliflozin	0.744685		Alcaftadine	0.751438
		399	Medetomidine HCl	0.797889		CP21R7 (CP21)	0.677335			399	Epirubicin HCl	0.742046		Dehydrocostus Lactone	0.750032
		400	Febuxostat	0.796325		Tirapazamine	0.676055			400	Meisoindigo	0.741727		Alectinib (CH5424802)	0.73151
		401	Clinofibrate	0.795896		Sertraline HCl	0.663775			401	Hydrocortisone	0.738837		Fluorouracil (5-Fluoracil, 5-FU)	0.731288
		402	Diclofenac Sodium	0.795117		Gefitinib (ZD1839)	0.663705			402	Sitagliptin phosphate monohydrate	0.737541		(+)-Fangchinoline	0.731024
		403	Thioguanine	0.795097		Everolimus (RAD001)	0.660243			403	Diclofenac Sodium	0.734919		Temocapril	0.725763
		404	Cortisone acetate	0.794998		Gefitinib hydrochloride	0.658425			404	Dienestrol	0.733706		Gastrodenol	0.72156
		405	Adapalene	0.794668		Vinblastine sulfate	0.655172			405	Cefetamet pivoxil hydrochloride	0.728904		Cobimetinib (GDC-0973, RG7420)	0.714611
		406	Clonixin	0.788731		Streptozotocin (STZ)	0.635963			406	Tacrolimus (FK506)	0.72721		Axitinib	0.711975
		407	Tolbutamide	0.788708		Pemetrexed	0.634955			407	Sinomenine	0.726213		fluticasone furoate	0.711152
		408	Mequitazine	0.788447		Vincristine	0.631431			408	Sodium Houttuyfonate	0.725841		Lornoxicam	0.710121
		409	Tacrolimus (FK506)	0.787336		Docetaxel Trihydrate	0.630632			409	Asunaprevir	0.725795		Mequitazine	0.704756
		410	Hydrocortisone	0.786687		Ebastine	0.628368			410	Halobetasol Propionate	0.72468		Fluorometholone Acetate	0.70108
		411	uridine triacetate	0.785769		Lovastatin	0.6185			411	Ibuprofen Lysine	0.722919		Brigatinib (AP26113)	0.687602
		412	Anlotinib (AL3818) dihydrochloride	0.784316		Erlotinib	0.616255			412	Meprednisone	0.720479		Dasatinib Monohydrate	0.686988
		413	Sodium gualenate	0.784258		Tucidinostat (Chidamide)	0.605993			413	Silibinin	0.719316		Pemetrexed Disodium Hydrate	0.683151
		414	Linagliptin	0.783863		Picropodophyllin (PPP)	0.602658			414	fluticasone furoate	0.718286		Floxuridine	0.681384
		415	Cyproterone Acetate	0.783234		Tamoxifen	0.589306			415	Diacerein	0.715239		Oxaliplatin	0.677796
		416	Bedaquiline	0.782887		Alectinib (CH5424802)	0.584375			416	Thiotepa	0.714989		HMN-214	0.674088
		417	Meloxicam	0.78168		Sodium gualenate	0.582809			417	Anagliptin	0.711656		Xylometazoline	0.674061
		418	Vincristine	0.780752		Genistein	0.580467			418	Zafirlukast	0.709125		Abemaciclib	0.667858
		419	Pimecrolimus	0.78074		Pemetrexed Disodium Hydrate	0.580445			419	VitaMin U	0.707272		Picropodophyllin (PPP)	0.667754
		420	Hexestrol	0.779671		Icotinib	0.580128			420	Sodium Phenylbutyrate	0.70711		Fadrozole	0.664528
		421	Sulfasalazine	0.778931		Anlotinib (AL3818) dihydrochloride	0.57501			421	4-Aminoantipyrine	0.706113		Palbociclib (PD-0332991) HCl	0.661384
		422	Pravastatin sodium	0.778733		Ridaforolimus (Deforolimus, MK-8669)	0.571057			422	Abiraterone Acetate	0.705765		Regorafenib Monohydrate	0.659322
		423	atorvastatin	0.776126		Paclitaxel	0.569865			423	Perifosine (KRX-0401)	0.702294		Capecitabine	0.654889
		424	Enasidenib (AG-221)	0.775793		Gemcitabine HCl	0.565841			424	Silymarin	0.70166		Bleomycin sulfate	0.652772
		425	Bifendate	0.775631		Vinorelbine Tartrate	0.565737			425	Mechlorethamine HCl	0.701067		Estramustine phosphate sodium	0.645465
		426	Pravastatin	0.774571		Sorafenib	0.564802			426	Fenspiride HCl	0.699074		Methotrexate	0.638119
		427	Xylometazoline	0.774553		Cabozantinib (XL184, BMS-907351)	0.560202			427	Amodiaquine dihydrochloride dihydrate	0.698315		Sorafenib	0.633586
		428	Sofalcone	0.7741		Gemcitabine	0.558859			428	Sasapyrine	0.697083		Sodium Aescinate	0.632255
		429	Taurolidine	0.771055		Vincristine sulfate	0.553088			429	Tanshinone I	0.692347		Lumiracoxib	0.625665
		430	Epirubicin HCl	0.768056		Vandetanib (ZD6474)	0.550888			430	Trometamol	0.692034		Ebastine	0.620157
		431	Dehydrocostus Lactone	0.766758		Benzydamine HCl	0.54859			431	Mirabegron	0.690652		Gemcitabine HCl	0.596309
		432	Ertugliflozin	0.76508		Oxaprozin	0.542967			432	Methoxsalen	0.690157		Triamterene	0.591472
		433	Methacycline HCl	0.763029		Zaltoprofen	0.54234			433	Clonixin	0.689551		Entinostat (MS-275)	0.590182
		434	Timonacic	0.762376		Methotrexate	0.540271			434	Fenbufen	0.68553		Vincristine sulfate	0.586881
		435	Dapagliflozin propanediol monohydrate	0.761773		Etoposide	0.53695			435	Sitafloxacin Hydrate	0.685301		Gemcitabine	0.58472
		436	Leuprolide Acetate	0.760815		Fluorouracil (5-Fluoracil, 5-FU)	0.536592			436	Lomustine	0.683362		Colchicine	0.584484
		437	Dimethyl Fumarate	0.759825		Axitinib	0.532459			437	Thiostrepton	0.677721		Vandetanib (ZD6474)	0.57772
		438	Pixantrone Maleate	0.758947		Pazopanib HCl (GW786034 HCl)	0.531814			438	Mometasone furoate	0.677503		Paclitaxel	0.576057
		439	Flunixin Meglumin	0.758848		Crizotinib (PF-02341066)	0.52912			439	Phenylbutazone	0.676714		Sunitinib	0.57272
		440	Acemetacin	0.757926		Sorafenib Tosylate	0.524057			440	Embelin	0.676677		Ibrutinib (PCI-32765)	0.572324
		441	Camptothecin	0.757506		Entrectinib (RXDX-101)	0.515141			441	Triamcinolone	0.67324		Vinorelbine Tartrate	0.558744
		442	Silymarin	0.752133		Azatadine dimaleate	0.513118			442	Azacitidine	0.672158		TAS-102	0.556133
		443	Radotinib	0.750647		Bazedoxifene HCl	0.509802			443	(-)-Huperzine A (HupA)	0.671969		Vincristine	0.556087
		444	Dabrafenib (GSK2118436)	0.748056		Ibrutinib (PCI-32765)	0.508609			444	Leucovorin Calcium Pentahydrate	0.671296		Afatinib (BIBW2992)	0.541878
		445	Diclofenac acid	0.747228		Raltitrexed	0.506149			445	Cyclizine 2HCl	0.670797		Bazedoxifene HCl	0.539435
		446	Fenoprofen calcium hydrate	0.746895		Neratinib (HKI-272)	0.505832			446	Oxaprozin	0.669969		Raltitrexed	0.53491
		447	Bromfenac Sodium	0.745669		Dasatinib Monohydrate	0.488034			447	Ketoprofen	0.669187		Amonafide	0.533577
		448	Sodium salicylate	0.74528		Regorafenib (BAY 73-4506)	0.475671			448	Mesna	0.667621		Docetaxel Trihydrate	0.528427
		449	Brequinar	0.744616		Bleomycin sulfate	0.473339			449	Camphor	0.665925		Temsirolimus (CCI-779, NSC 683864)	0.524397
		450	clobetasone butyrate	0.742881		Triptonide	0.466692			450	Meloxicam	0.661254		Dasatinib hydrochloride	0.517208
		451	Carmofur	0.741388		Formestane	0.46648			451	Tolnaftate	0.660176		Fingolimod	0.512795
		452	Gemcitabine HCl	0.740684		Olmutinib (HM61713, BI 1482694)	0.465209			452	Uracil	0.659783		Sodium Phenylbutyrate	0.510116
		453	Megestrol Acetate	0.738189		Entinostat (MS-275)	0.464774			453	Tamibarotene	0.658473		Clofarabine	0.499728
		454	Silibinin	0.737877		Capecitabine	0.459157			454	Benzydamine HCl	0.657474		Elbasvir	0.496822
		455	Nepafenac	0.736911		Sunitinib Malate	0.45274			455	Cepharanthine	0.655525		Pemetrexed	0.482842
		456	Balsalazide disodium	0.735449		Fenretinide	0.449185			456	Psoralen	0.652202		Indomethacin	0.477906
		457	Khellin	0.734125		Triptolide (PG490)	0.446689			457	Vinblastine sulfate	0.651332		Dacomitinib (PF299804, PF299)	0.477303
		458	Anethole trithione	0.73376		Dacomitinib (PF299804, PF299)	0.442534			458	Cabozantinib malate (XL184)	0.65049		Vinblastine sulfate	0.475202
		459	Fangchinoline	0.732843		Dasatinib hydrochloride	0.43807			459	Bifendate	0.64842		Fenretinide	0.470297
		460	Pirfenidone	0.732795		(S)-10-Hydroxycamptothecin	0.43346			460	Tetrahydrozoline HCl	0.646075		Triptolide (PG490)	0.465939
		461	Omadacycline tosylate	0.731528		Bosutinib (SKI-606)	0.429105			461	Histamine	0.645276		(S)-10-Hydroxycamptothecin	0.465527
		462	Rivaroxaban	0.731432		Amonafide	0.425153			462	Loteprednol etabonate	0.634209		Ponatinib (AP24534)	0.464166
		463	Carmustine	0.728345		Brequinar	0.423556			463	Ibuprofen	0.632803		Anlotinib (AL3818) dihydrochloride	0.462759
		464	Lamotrigine	0.727394		Vorinostat (SAHA, MK0683)	0.417563			464	Sulfacetamide Sodium	0.625987		(S)-crizotinib	0.457811
		465	Suprofen	0.725657		abemaciclib (LY2835219)	0.414827			465	Cimetidine	0.610534		Topotecan HCl	0.451217
		466	Alogliptin（SYK-322）benzoate	0.720607		Thiostrepton	0.412109			466	Dehydroandrographolide	0.61015		Vorinostat (SAHA, MK0683)	0.44899
		467	Ifosfamide	0.718856		Brigatinib (AP26113)	0.40995			467	Oxaceprol	0.608494		Bosutinib (SKI-606)	0.447596
		468	Diclofenac Potassium	0.717167		Hydroxy Camptothecine	0.404048			468	Taurolidine	0.6067		Crizotinib (PF-02341066)	0.43018
		469	Tulobuterol hydrochloride	0.714476		Erlotinib HCl (OSI-744)	0.387909			469	Tolfenamic Acid	0.602197		abemaciclib (LY2835219)	0.419693
		470	Apalutamide?(ARN-509)	0.712337		Ponatinib (AP24534)	0.377688			470	Meclofenamate Sodium	0.59825		Triptonide	0.40328
		471	Altretamine	0.71163		Osimertinib (AZD9291)	0.371591			471	6-Mercaptopurine (6-MP) Monohydrate	0.591503		Brequinar	0.402061
		472	Gallic acid	0.711146		Gallic acid	0.368969			472	Eucalyptol	0.590838		Olmutinib (HM61713, BI 1482694)	0.392579
		473	Cetirizine DiHCl	0.710896		Masitinib (AB1010)	0.365522			473	Chloroambucil	0.590392		Baricitinib phosphate	0.390938
		474	Raloxifene	0.710151		Camptothecin	0.363901			474	Febuxostat	0.589563		Hydroxy Camptothecine	0.380332
		475	Sodium Demethylcantharidate	0.709118		Homoharringtonine	0.358166			475	Cyproheptadine hydrochloride	0.586716		Belinostat (PXD101)	0.374153
		476	Olsalazine Sodium	0.708435		Topotecan HCl	0.355068			476	Aspartame	0.585898		Protoporphyrin IX	0.34501
		477	Montelukast	0.704275		Tivozanib (AV-951)	0.353294			477	Epinastine HCl	0.579282		Sodium cholate	0.3443
		478	Neratinib (HKI-272)	0.701165		Pixantrone Maleate	0.351847			478	Promethazine HCl	0.5752		Sertraline HCl	0.337503
		479	Flurbiprofen Axetil	0.693493		Belotecan (CKD-602) hydrochloride	0.349215			479	Saxagliptin hydrate	0.571542		Topotecan	0.333461
		480	Tegafur (FT-207, NSC 148958)	0.691803		Topotecan	0.342791			480	Carbazochrome sodium sulfonate (AC-17)	0.568612		Gilteritinib (ASP2215)	0.332957
		481	Mechlorethamine HCl	0.687246		Ixazomib Citrate (MLN9708)	0.339343			481	Suprofen	0.567645		Zucapsaicin	0.331796
		482	Meisoindigo	0.687195		Clofarabine	0.336925			482	Nabumetone	0.567459		Pirarubicin	0.330189
		483	Dehydroandrographolide Succinate	0.686638		Harringtonine	0.322824			483	Sodium 4-Aminosalicylate	0.563621		Belotecan (CKD-602) hydrochloride	0.322395
		484	Leucovorin Calcium Pentahydrate	0.685704		Gilteritinib (ASP2215)	0.315275			484	Thioguanine	0.560164		Ixazomib Citrate (MLN9708)	0.315894
		485	Ketorolac tromethamine salt	0.685433		Vismodegib (GDC-0449)	0.310574			485	Balsalazide disodium	0.553607		CP21R7 (CP21)	0.302795
		486	Doxorubicin (Adriamycin) HCl	0.681262		Fedratinib (SAR302503, TG101348)	0.299778			486	CarbinoxaMine Maleate	0.551244		Homoharringtonine	0.27503
		487	Embelin	0.680775		Osimertinib mesylate	0.297627			487	Fenretinide	0.547927		Masitinib (AB1010)	0.268369
		488	Magnolin	0.678493		Afatinib (BIBW2992)	0.293934			488	Diethylstilbestrol	0.546613		Triapine	0.255314
		489	Tetrandrine	0.671691		Triapine	0.286684			489	Bromfenac Sodium	0.54445		Harringtonine	0.245429
		490	Tenoxicam	0.666357		Guaiazulene	0.275134			490	Ceritinib (LDK378)	0.536738		Osimertinib (AZD9291)	0.225144
		491	Ipragliflozin (ASP1941)	0.664931		Itraconazole	0.268781			491	Flufenamic acid	0.534107		Afatinib (BIBW2992) Dimaleate	0.220289
		492	Larotrectinib (LOXO-101) sulfate	0.66466		lenvatinib Mesylate	0.265455			492	Tolbutamide	0.533638		Fludarabine	0.214291
		493	Farrerol	0.660164		Carprofen	0.264704			493	(+)-α-Lipoic acid	0.531491		Osimertinib mesylate	0.206392
		494	Ibuprofen Lysine	0.650688		Belinostat (PXD101)	0.261853			494	Daminozide	0.510378		CB-5083	0.204006
		495	Perifosine (KRX-0401)	0.641438		CB-5083	0.260797			495	Auranofin	0.508719		Fedratinib (SAR302503, TG101348)	0.186206
		496	Floxuridine	0.637062		Fludarabine	0.231711			496	Carprofen	0.506728		Thiostrepton	0.183612
		497	Sitafloxacin Hydrate	0.626114		Regorafenib Monohydrate	0.210311			497	Ciclesonide	0.496567		Fludarabine Phosphate	0.174254
		498	Lornoxicam	0.624745		Pirarubicin	0.20768			498	Suxibuzone	0.494847		Pixantrone Maleate	0.168163
		499	Brigatinib (AP26113)	0.587853		Dasatinib	0.206381			499	Alcaftadine	0.488379		Entrectinib (RXDX-101)	0.16359
		500	CP21R7 (CP21)	0.579451		Fludarabine Phosphate	0.206237			500	Etoricoxib	0.450914		Doxorubicin (Adriamycin) HCl	0.158569
		501	Protoporphyrin IX	0.533643		Afatinib (BIBW2992) Dimaleate	0.167052			501	Diflunisal	0.45045		Epirubicin HCl	0.140991
		502	Ceritinib (LDK378)	0.486994		Epirubicin HCl	0.140742			502	Parecoxib	0.437786		Lentinan	0.121316
		503	Osalmid	0.473899		Bortezomib (PS-341)	0.140443			503	Latanoprost	0.431697		Bortezomib (PS-341)	0.105413
		504	Ibrutinib (PCI-32765)	0.457085		Doxorubicin (Adriamycin) HCl	0.135783			504	Daunorubicin HCl	0.422742		Ceritinib (LDK378)	0.0909999
		505	Vandetanib (ZD6474)	0.450195		Teniposide	0.120585			505	Brigatinib (AP26113)	0.419276		Daunorubicin HCl	0.0901509
		506	Daunorubicin HCl	0.445829		Cobimetinib (GDC-0973, RG7420)	0.114833			506	Vandetanib (ZD6474)	0.413095		Teniposide	0.0641709
		507	Lodoxamide Tromethamine	0.426539		Daunorubicin HCl	0.0966488			507	Anethole trithione	0.384665		Apatinib	0.0431816
		508	Thiocolchicoside	0.356308		Auranofin	0.0702261			508	Eltrombopag Olamine	0.279894		Alogliptin	0.0418847
		509	Eltrombopag Olamine	0.341357		Ceritinib (LDK378)	0.0667463			509	Thiocolchicoside	0.239143		Auranofin	0.00505728
		510	Fenretinide	0.276924		Sodium Phenylbutyrate	0.036921			510	Ibrutinib (PCI-32765)	0.179196		Anagliptin	-0.0161069
