# Supplementary material for: Ibrutinib reverses IL-6-induced osimertinib resistance through inhibition of Laminin α5/FAK signaling
Source: Commun Biol. 2022 Feb 23;5:155. doi: 10.1038/s42003-022-03111-7 (PMC8866396; doi:10.1038/s42003-022-03111-7)
Supplement: Supplementary file 7 — Supplementary Data 4 [file 42003_2022_3111_MOESM7_ESM.zip]

Archive with 17 entries (16 files):
- Supplementary Data- Source data/
- Supplementary Data- Source data/Source Data for Figure6.xlsx
- __MACOSX/Supplementary Data- Source data/._Source Data for Figure6.xlsx
- Supplementary Data- Source data/.DS_Store
- __MACOSX/Supplementary Data- Source data/._.DS_Store
- Supplementary Data- Source data/Source Data for Figure1.xlsx
- __MACOSX/Supplementary Data- Source data/._Source Data for Figure1.xlsx
- Supplementary Data- Source data/Source Data for supplemental Figure.xlsx
- __MACOSX/Supplementary Data- Source data/._Source Data for supplemental Figure.xlsx
- Supplementary Data- Source data/Source Data for Figure3.xlsx
- __MACOSX/Supplementary Data- Source data/._Source Data for Figure3.xlsx
- Supplementary Data- Source data/Source Data for Figure2.xlsx
- __MACOSX/Supplementary Data- Source data/._Source Data for Figure2.xlsx
- Supplementary Data- Source data/Source Data for Figure5.xlsx
- __MACOSX/Supplementary Data- Source data/._Source Data for Figure5.xlsx
- Supplementary Data- Source data/Source Data for Figure4.xlsx
- __MACOSX/Supplementary Data- Source data/._Source Data for Figure4.xlsx
