# Supplementary material for: Ibrutinib reverses IL-6-induced osimertinib resistance through inhibition of Laminin α5/FAK signaling
Source: Commun Biol. 2022 Feb 23;5:155. doi: 10.1038/s42003-022-03111-7 (PMC8866396; doi:10.1038/s42003-022-03111-7)
Supplement: Supplementary file 7 — Supplementary Data 4 [file 42003_2022_3111_MOESM7_ESM.zip › Supplementary Data- Source data/Source Data for Figure6.xlsx]

## Sheet: Sheet1
A	IL-6-GFP PC-9
	osimertinib	Cont			Ibru
		rep1	rep2	rep3	rep1	rep2	rep3
	0μm	100	100	100	100	100	100
	0.0032μm	92.8309	95.6868	96.31	70.2147	72.27	69.34
	0.016μm	86.5385	94.1639	89.64	63.8193	62.224	63.45
	0.08μm	76.2075	71.249	73.56	49.7317	45.5233	51.23
	0.4μm	68.6047	67.0789	71.22	38.9088	33.5752	33.54
	2μm	40.5188	54.7322	49.54	7.64759	21.5658	14.56
	10μm	16.9499	24.6423	19.66	4.42755	6.66905	4.65
	50μm	1.52057	0.551921	1.33	1.16279	0.695012	1.32
	IL-6-GFP PC-9GR
	osimertinib	Cont			Ibru
		rep1	rep2	rep3	rep1	rep2	rep3
	0μm	100	100	100	100	100	100
	0.0032μm	97.745	92.4612	93.54	68.0122	75.0473	76.58
	0.016μm	95.1698	82.6959	89.58	52.8396	61.1132	61.22
	0.08μm	73.956	75.7289	69.87	41.9126	49.3374	51.26
	0.4μm	64.0451	69.7842	68.54	35.9688	38.9625	38.54
	2μm	51.0579	63.1958	56.38	12.8202	22.5293	14.56
	10μm	25.6542	19.5002	19.54	3.34076	7.68648	5.63
	50μm	0.668151	1.0602	1.12	0.556793	1.32526	0.22
	PC-9OR3
	osimertinib	Cont			Ibru
		rep1	rep2	rep3	rep1	rep2	rep3
	0μm	100	100	100	100	100	100
	0.0032μm	95.33	93.49	96.33	71.0816	73.46	71.25
	0.016μm	89.44	85.89	88.54	67.6871	59.63	63.58
	0.08μm	82.72	84.13	86.35	56.3946	51.03	49.54
	0.4μm	67.82	73.25	72.15	41.1156	37.28	38.66
	2μm	43.5	49.32	46.22	17.2585	13.26	15.96
	10μm	14.97	11.2	13.21	8.09524	6.54	4.62
	50μm	1.69	2.3	0.35	1.90476	0.13	0.24
	PC-9GROR3
	osimertinib	Cont			Ibru
		rep1	rep2	rep3	rep1	rep2	rep3
	0μm	100	100	100	100	100	100
	0.0032μm	97.128	94.3879	95.68	86.0787	72.6099	76.35
	0.016μm	84.351	91.9543	84.68	79.7599	70.1018	76.58
	0.08μm	81.1648	78.7186	79.64	67.0223	59.8609	65.32
	0.4μm	74.7893	69.4313	72.39	50.1	32.9029	43.66
	2μm	59.7395	60.5662	56.22	29.1264	18.7857	19.65
	10μm	7.78544	22.9948	15.62	2.4008	6.1336	4.21
	50μm	0.229885	0.670474	1.35	0.350117	1.34095	1.22
	H1975-OR6
	osimertinib	Cont			Ibru
		rep1	rep2	rep3	rep1	rep2	rep3
	0μm	100	100	100	100	100	100
	0.0032μm	94.09	92.7497	96.35	76.03	87.3981	81.23
	0.016μm	96.36	88.6333	93.54	73.62	74.3122	71.23
	0.08μm	89.32	80.1032	85.49	55.88	56.6788	59.47
	0.4μm	70.41	74.7295	73.22	44.66	38.5814	42.39
	2μm	53.36	66.1982	59.88	20.15	20.948	19.68
	10μm	22.86	31.3767	31.22	5.49	3.59297	4.66
	50μm	0.26	0.559632	0.89	0.24	0.424262	0.32
	H1975-OR7
	osimertinib	Cont			Ibru
		rep1	rep2	rep3	rep1	rep2	rep3
	0μm	100	100	100	100	100	100
	0.0032μm	103.798	99.4859	96.35	97.446	95.3115	96.32
	0.016μm	101.31	90.617	92.14	85.6582	81.9405	84.21
	0.08μm	91.945	86.1611	89.36	99.869	77.404	86.3
	0.4μm	91.4211	81.2982	85.22	76.8828	73.2581	75.24
	2μm	66.6012	63.0677	64.21	70.2685	58.5414	65.32
	10μm	16.8959	10.6684	13.29	14.2764	11.7647	15.21
	50μm	2.42305	1.4353	4.32	2.09561	1.84502	1.22
B
					P-STAT3
					STAT3
					P-FAK
					FAK
					LAMA5
					β-tubulin
C	Tumor Volume (mm3)
			Cont
			1	81.25	137.677	302.688	482.837	689.7	922.808	1039.51	1339.54	1501.02
			2	94.08	136.8	429.792	400.078	594.432	740.896	1029.6	1287.07	1376.5			D														Tumor weight (g)
			3	67.8375	139.24	347.612	405	569.244	792.55	921.6	1176.12	1178.6																	Cont	2.3	2.4	1.8	1.7	1.6
			4	69.629	93.312	322.452	545.928	655	769.824	1083.32	1155.07	1209.85																	Ibru	1.92	1.95	1.68	1.5	1.3
			5	111.63	130.235	227.812	623.598	766.764	920.465	853.013	1062.5	1362.13																	Osi	1.7	1.6	1.45	1.58	1.4
																													Osi+Ibru	0.8	0.9	0.7	0.6	0.5
			Ibru
			1	45.496	135.168	282.123	437.4	571.438	639.45	696.632	945.588	1061.47
			2	95.8455	180.774	159.359	239.805	310.005	465.75	695.75	763.902	1007.13
			3	78.75	113.715	70.56	233.438	405.769	657.306	798.063	1125	1235.59
			4	67.5	75.2	158.922	543.414	612.562	757.741	786.5	1142.24	1153.2
			5	106.867	134.54	211.25	490.05	271.95	826.562	951.665	1352.12	1461.25
D			Osi
			1	68.75	89.376	135.036	285.912	389.803	405	582.624	863.288	915.062
			2	93.312	119.422	116.463	254.634	426.471	500	584.064	817.216	921.984
			3	42.4	81.12	97.47	270.738	398.664	583.495	628.425	719.17	1175.53
			4	139.24	169.884	106.742	287.766	490.398	759.756	818.748	1007.13	1202.26
			5	56.074	91.936	154.421	266.976	358.4	432.45	628.425	851.238	1056.45
			Osi+Ibru
			1	49.923	123.576	88.4835	159.744	206.681	251.256	336	437.536	545.753
			2	72.5	115.34	139.537	79.768	133.956	188.538	250.312	432.45	480.02
			3	77.5	95.992	146.334	218.489	367.84	411.892	454.073	504.752	757.741
			4	33.6	48.9985	108.16	153	364.5	352.8	393.576	400.011	534.578
			5	102.06	119.168	84.5325	225	183.996	282.906	396.05	490.05	611.887
E
		Cont	119.335	67.1832	83.6802	119.601	91.3965
		Ibru	4.5214	16.7611	2.39276	18.4906	25.4087
		Osi	230.29	226.964	269.803	267.541	190.378
		Osi+Ibru	43.103	84.4784	28.4686	43.6352	22.2157
