# Supplementary material for: Ibrutinib reverses IL-6-induced osimertinib resistance through inhibition of Laminin α5/FAK signaling
Source: Commun Biol. 2022 Feb 23;5:155. doi: 10.1038/s42003-022-03111-7 (PMC8866396; doi:10.1038/s42003-022-03111-7)
Supplement: Supplementary file 7 — Supplementary Data 4 [file 42003_2022_3111_MOESM7_ESM.zip › Supplementary Data- Source data/Source Data for Figure1.xlsx]

## Sheet: Fig 1B,H
B	IL-6 levels (pg/ml)		PC-9			PC-9OR			PC-9GR			PC-9GROR			H1975			H1975-OR
		rep1	rep2	rep3	rep1	rep2	rep3	rep1	rep2	rep3	rep1	rep2	rep3	rep1	rep2	rep3	rep1	rep2	rep3
		45.14	53.24	37.25	312.58	321.04	345.24	88.45	83.83	76.23	172.35	189.75	200.36	145.59	159.71	187.26	549.45	524.23	575.12
			PC-9			PC-9OR			PC-9GR			PC-9GROR			H1975			H1975-OR
		rep1	rep2	rep3	rep1	rep2	rep3	rep1	rep2	rep3	rep1	rep2	rep3	rep1	rep2	rep3	rep1	rep2	rep3
		7.15559	18.4906	15.68	35.4798	45.0454	38.28	2.89831	7.94053	5.98	50.061	37.7016	46.32	2.91162	4.34845	4.35	24.0384	27.4575	28.42
H	osimertinib	HCC827			HCC827+IL-6			PC-9			PC-9+IL-6			PC-9GR			PC-9GR+IL-6			Vector HCC827			IL-6-GFP HCC827			Vector PC-9			IL-6-GFP PC-9			Vector PC-9GR			IL-6-GFP PC-9GR
		rep1	rep2	rep3	rep1	rep2	rep3	rep1	rep2	rep3	rep1	rep2	rep3	rep1	rep2	rep3	rep1	rep2	rep3	rep1	rep2	rep3	rep1	rep2	rep3	rep1	rep2	rep3	rep1	rep2	rep3	rep1	rep2	rep3	rep1	rep2	rep3
	0μm	100	100	100	100	100	100	100	100	100	100	100	100	100	100	100	100	100	100	100	100	100	100	100	100	100	100	100	100	100	100	100	100	100	100	100	100
	0.0032μm	81.4	71.5	73.46	97.87	93.22	96.25	75.77	70.3	76.58	88.62	90.2	95.21	74.4876	65.9	72.34	87.2022	93.5	93.24	80.0713	78.4422	76.15	89.4311	84.5633	93.21	96.9902	92.0201	96.33	95.6146	93.2709	96.33	71.5625	65.5697	73.22	98.2942	91.5286	94.35
	0.016μm	67.84	64.2	67.58	86.98	82.58	89.24	56.04	63.2	53.88	77.72	83.1	83.22	52.3675	43.5	54.21	73.7236	87.5	79.58	72.1474	66.5347	71.23	81.3174	74.082	86.38	82.4808	77.4282	76.58	88.1685	84.029	89.94	64.2115	53.9571	55.68	86.2069	90.0628	89.35
	0.08μm	42.13	49.2	39.25	69.72	64.52	71.23	33.73	36	38.26	71.31	75.4	76.34	38.0919	33.9	35.22	67.4745	60.1	67.32	67.9081	51.7294	57.33	80.509	71.8004	76.25	62.4914	63.7483	58.38	83.561	80.7836	86.49	52.4821	43.7079	54.22	83.6023	78.6788	79.35
	0.4μm	31.6	33.8	33.21	59.09	55.1	64.32	23.12	18.1	18.99	37.82	45.1	43.22	36.3604	25.8	31.22	58.2709	48.6	54.32	41.4025	28.4488	34.21	70	57.4474	63.55	50.5206	43.1829	46.32	79.6034	72.615	76.42	26.5046	21.3446	22.25	78.485	73.7483	71.25
	2μm	20.05	25.4	21.46	33.75	39.5	38.64	10.97	8.7	8.29	14.66	18.8	21.35	19.788	14.3	16.35	37.6447	30.22	35.22	20.7607	25.4125	23.22	47.7844	38.0749	46.322	34.3467	26.2791	28.35	62.9752	55.8773	58.74	12.2273	14.7782	16.54	58.1255	63.221	63.58
	10μm	2.81	3.2	1.22	11.57	14.3	15.68	1.4	0.9	1.22	3.6	5.6	8.34	0.777385	3.5	3.21	0.884956	5.6	3.21	9.70681	12.2772	7.65	46.7964	35.2228	39.58	17.3216	11.7647	5.68	38.6869	34.2419	35.22	3.58471	4.34101	4.45	19.956	20.217	22.14
	50μm	1.04	0.58	0.45	7.16	5.66	5.99	1.25	0.5	0.34	2.16	3.1	4.56	1.90813	0.5	0.57	0.476515	3.22	0.35	5.38827	4.75248	5.34	14.3114	12.6774	11.58	1.15528	3.60237	0.33	1.0367	7.06985	4.23	1.43506	0.501489	0.54	0.898753	1.37065	2.35
I

## Sheet: Fig 1C
PFS(month)	PD_statues (1=disease progression; 0=censor)	il6_Baseline
25.9	1	16.6
7.9	1	1.5
14.8	1	6.26
22	1	1.5
5.9	1	37.6
5.1	1	3.8
25.2	1	3.81
3.9	1	11.7
5.9	1	17.01
13.5	1	1.5
7.7	1	4.58
21.7	1	1.5
23.8	1	8.8
20	1	3.97
3.8	1	5.24
71.6	1	2.59
11.5	1	9.75
4	1	4
7.5	1	1.75
20.2	1	3.65
30.3	1	3.41
21.9	1	3.73
12	1	7.84
8.5	1	66.37
13	1	2.7
8	1	12.78
8	1	19.1
6.1	1	4.58
12.5	1	5.6
11.8	1	2.57
7.9	1	4.53
10.2	1	3.2
25.7	1	4.6
38.9	1	3.24
8	1	8.28
10.1	1	11.71
10.2	1	4
14.3	1	7.89
16.1	1	2.68
8.4	1	9.78
38.4	1	2.2
21.6	1	25.1
8.1	1	33.04
8.2	1	1.7
26.4	1	12.19
11.9	1	24.66
16.8	1	1.5
10	1	11.31
10.9	1	3.37
47.4	1	4.2
28.9	1	2.2
24.5	1	1.5
17.6	1	22.9
12.1	1	11.45
6	1	2.1
12.3	1	24.32
26	1	3.5
14	1	1.5
3.9	1	9.94
8.7	1	4.1
16.3	1	3.4
4.9	1	24.3
17.6	1	25.1
24.5	1	8.57
9.1	1	5
12.2	1	1.5
6.3	1	1.66
14.8	1	2.46
34.8	1	1.5
24.7	1	4.8
16.4	1	7.38
21.8	1	5.7
18.7	1	1.5
12.9	1	20.68
1.3	1	6.29
5.6	1	1.5
10.8	1	1.93
20.9	1	1.5
52.5	0	1.5
20.2	1	3.37
13.2	1	1.5
16.1	1	4.6
8	1	7.53
29	1	2.87
10.5	1	8.65
48.1	0	15
11.8	1	25.13
5.3	1	5.83
7.4	1	1.9
9.3	1	10.12
1	1	12.3
29.3	1	5.93
7.3	1	106.3
40.9	1	2.5
31	1	1.82
4.8	1	25.42
8.8	1	10.9
17.7	1	4.8
25.4	1	3.48
16.9	1	8.26
13.9	1	29.1
11.5	1	3.25
9.3	1	5.9
13.7	1	2.93
20.8	1	1.84
17	1	8.78
7.6	1	2.71
14.1	1	4.04
21.7	1	4.79
32.6	1	6.46
25.7	1	6.19
8	1	3.2
28.6	1	5.6
10.2	1	14.17
12.3	1	3.13
6.5	1	10.02
11.4	1	8.78
37.3	0	3.43
8.2	1	3.1
19.8	1	4.4
10	1	15.74
10.5	1	9.88
34.9	0	7.11
3.8	1	41.95
6.8	1	32.1
3.4	1	13.37
5.9	1	11.25
12.3	1	17.9
8.5	1	10.9
6.6	1	7.1
26.2	1	4.14
12.2	1	18.2
32.7	0	5.32
14.5	1	27.8
2.1	1	11.1
31.9	0	3.85
12.2	1	3.06
6.5	1	21.4
9.8	1	16
15.8	1	16.9
4.8	1	27.7
18.1	1	8.1
10.5	1	1.5
8	1	4.66
9.8	1	22.76
4.8	1	4.8
2.9	1	14.77
14.2	1	1.6
14.2	1	12.3
23.7	1	1.5
13.2	1	2.37
8	1	5.25
6	1	1.9
24.7	0	3.49
11.4	1	6.3
24.5	0	6.9
24.5	0	3.7
5	1	10.7
13.2	1	3.66
8.7	1	1.5
8.9	1	11.3
13.1	1	1.92
16.3	1	19.1
9.3	1	2.16
18.1	1	4.2
3.1	1	2.78
8.3	1	35.22
10.2	1	15.28
6	1	18.2
18.4	0	4.6
9.5	1	5.2
18.3	0	8.9
11.5	1	12.5
6	1	3.31
22.6	1	1.5
17.7	0	1.5
17	0	13.2
16.8	0	15.5
4.8	1	1.69
7.9	1	16.46
7.9	1	8.5
4.8	1	9.3
11.7	1	15.9
7.1	1	7.8
11.7	1	6.8
9.9	1	2.8
4.2	1	4.6
7.7	1	2
15	0	1.5
3.6	1	3.6
14	0	2.4
10.7	1	7.8
13.7	0	2.6
13.4	0	29.4
13.3	0	8.5
13.1	0	1.5
13.1	0	2.7
3.1	1	34.5
12.6	0	3.1
16.1	1	1.7
4.1	1	14.3
11.4	0	1.8
11	0	5.2
5.4	1	19.1
11.9	1	1.8
15.7	1	12.8
10.1	0	6.3
8.8	0	3.4
8.7	0	6.8
8.6	0	1.9
7.8	0	3.6
25.6	1	5.14
23	1	8.66
15.1	1	1.5
6.3	1	3.13
4.2	1	21.7
1.1	1	9.33
7.3	1	15.21
1.7	1	20.6
19.9	0	19.28
6.1	1	22.2
12.4	1	33.2
11.2	0	11.1
5.4	1	53.2
9.8	1	12
7.7	1	15.1

## Sheet: Fig 1D
PFS(month)	PD_statues (1=disease progression; 0=censor)	il6_Baseline
7.3	1	17.6
8.8	1	24.9
5.4	1	6.9
51.1	1	2
11.2	1	54.7
12.6	1	6.7
26.5	1	1.7
9.1	1	7.9
18	1	5
11.2	1	22.9
4.2	1	2.9
5.4	1	1.5
1.2	1	10.6
4.2	1	6.6
12.7	1	2.7
57.8	0	3.6
4	1	11.28
4.2	1	3.74
13.9	1	5.4
1.8	1	4.1
18.2	1	5.6
7.2	1	54.6
10.1	1	2.4
2.4	1	5.3
4	1	6.5
7	1	13.5
12.7	1	5.7
47	0	4.2
6.9	1	9.2
25.2	1	2.1
19	1	6.5
7	1	5.2
1.2	1	8.57
1	1	14.5
13	1	14
4.2	1	16
5.4	1	5.3
10	1	16.6
6	1	2.5
20.5	1	1.5
25.8	1	4.6
1.6	1	5.1
13.3	1	2.7
9.8	1	5.3
10	1	6
6.9	1	23
15.6	1	16.5
9.1	1	6.8
6.9	1	24.6
5.7	1	2.2
6.9	1	16.4
6.6	1	5.8
1.2	1	15.5
6.5	0	11.6
19	0	2.7
7.4	1	28.3
8.5	1	31.8
5.8	1	19.8
12.2	1	55.3
8.5	0	4.19
9.2	1	12.1
13.8	1	26.28
9.7	0	10.16
9.8	0	9.9
11.9	0	15.8
12.9	1	6.82
10.6	1	2.33
13.4	1	10.83
18	1	6
1.8	1	7.02

## Sheet: Fig 1E gefitinib
IL-6_Baseline	IL-6_PD
5.24	1.5
5.6	1.5
4	1.5
2.68	1.5
1.5	1.5
3.25	1.5
1.5	1.5
4.14	1.66
16.6	1.7
8.78	1.81
14.3	1.9
3.37	1.93
2.7	2
7.38	2.1
3.8	2.2
7.8	2.2
21.7	2.2
1.5	2.26
1.5	2.67
2.93	2.78
1.5	2.9
1.5	3.56
3.31	3.7
4.79	3.73
1.5	3.76
1.75	4.08
4.8	4.1
9.88	4.1
1.69	4.27
2.2	4.3
1.7	4.3
2.57	4.41
11.45	4.46
1.66	4.5
3.13	4.61
4.58	4.72
1.92	4.75
1.84	4.81
11.71	5.13
3.06	5.17
3.13	5.19
25.42	5.24
13.37	5.26
3.41	5.27
9.75	5.29
4.04	5.29
22.9	5.4
4.58	5.68
10.9	5.8
7.89	5.87
1.5	6.3
4.2	6.41
5.83	6.51
2.37	6.64
4.53	6.65
3.97	6.74
4.1	7.1
3.1	7.1
16.9	7.2
1.93	7.25
12.19	7.37
8.28	7.62
24.66	7.68
17.01	7.8
1.5	8.4
2.46	8.6
15.74	8.8
53.2	9.6
7.8	9.9
16.46	10.16
3.73	10.21
3.81	10.83
8.66	11.02
4	11.1
2.2	11.4
8.57	11.91
24.3	12
11.3	12.4
5.14	12.51
3.2	13.02
1.5	13.96
5.9	14.35
12.3	14.4
18.2	15.4
2.87	15.49
27.8	15.8
19.1	15.8
3.5	16.1
24.32	16.35
8.65	16.76
5.7	17
18.2	17.2
7.53	17.91
2.1	18.7
4.6	19.5
5.6	19.6
10.12	20.43
16	21.3
15.21	21.35
25.1	22.6
11.1	22.9
8.78	24.25
3.2	24.9
27.7	25.11
29.1	25.3
5	30.9
22.76	31.88
32.1	32.8
9.94	33.82
12.3	39.5
33.04	40.96
66.37	44.05
3.65	48.32
11.25	53.97
8.26	54.64
106.3	57.6
6.29	58.79
12.78	59.19
14.17	59.43
20.68	71.19
7.84	75.09
3.6	102.1
9.33	160.4
9.78	4.25
2.16	4.83
1.5	5.2

## Sheet: Fig 1E osimertinib
IL-6_Baseline	IL-6_PD
1.5	1.5
6.8	1.8
2.2	3.9
3.74	5.35
15.5	6.7
2.5	6.9
6.5	7
2.9	7.6
2	8.8
28.3	8.9
2.4	9.2
9.2	10
5.1	11.5
19.8	12
7.9	12.3
5.3	12.3
55.3	14.7
5.3	15.3
13.5	15.4
5.3	16.3
1.7	17.3
6.9	18
10.6	18.9
2.7	19.4
16.6	20.6
23	21.9
5.6	22.7
5.2	23.3
5.7	23.9
8.57	25.51
24.9	25.7
4.6	26.1
5.4	29.9
54.6	35.4
17.6	38.5
16	44.5
22.9	71.1
4.1	72.6
54.7	117.4
