# Supplementary material for: Ibrutinib reverses IL-6-induced osimertinib resistance through inhibition of Laminin α5/FAK signaling
Source: Commun Biol. 2022 Feb 23;5:155. doi: 10.1038/s42003-022-03111-7 (PMC8866396; doi:10.1038/s42003-022-03111-7)
Supplement: Supplementary file 7 — Supplementary Data 4 [file 42003_2022_3111_MOESM7_ESM.zip › Supplementary Data- Source data/Source Data for supplemental Figure.xlsx]

## Sheet: Fig.S1B
OS	OS_statues (1=death; 0=censor)	IL6_PD
48.7	1	1.5
28.3	1	1.5
8.4	1	1.5
49.7	0	1.5
21.2	0	1.5
13.4	1	1.5
18.3	1	1.5
34	0	1.66
71.1	1	1.7
38.8	0	1.81
11	0	1.9
25.2	1	1.93
72	1	2
60.4	0	2.1
22.4	0	2.2
41.8	1	2.2
15	1	2.2
38.8	1	2.26
20.4	1	2.67
35.1	1	2.78
30.6	1	2.9
61.7	1	3.56
21.5	0	3.7
43.2	0	3.73
62.5	0	3.76
32.5	1	4.08
61	1	4.1
28.9	0	4.1
23	0	4.27
68.5	0	4.3
22.3	1	4.3
27.3	1	4.41
34.5	1	4.46
14.2	1	4.5
19	1	4.61
19.1	1	4.72
21.9	0	4.75
38.7	0	4.81
19.5	1	5.13
16.6	1	5.17
22.3	1	5.19
10.6	1	5.24
11.3	1	5.26
80.5	0	5.27
28.4	1	5.29
31.7	1	5.29
51.4	1	5.4
20.4	1	5.8
19.3	1	5.87
36.9	1	6.3
62.8	0	6.41
11.4	1	6.51
16.6	1	6.64
71.6	0	6.65
32.2	1	6.74
63.6	1	7.1
13.8	1	7.1
32.2	0	7.2
22.5	1	7.25
42.2	1	7.37
50.4	1	7.62
26.9	1	7.68
15.8	1	7.8
18.4	1	8.4
34.1	1	8.6
29.9	1	8.8
8.2	0	9.6
19.8	0	9.9
19.7	0	10.16
24.6	1	10.21
49.1	1	10.83
28.7	1	11.02
14.3	1	11.1
62.7	0	11.4
43.7	1	11.91
9.4	1	12
12	1	12.4
78.7	0	12.51
43.9	0	13.02
36.3	1	13.96
11	1	14.35
4.7	1	14.4
14.1	1	15.4
34.2	1	15.49
27.3	0	15.8
25.9	1	15.8
38.5	1	16.1
16.4	1	16.35
55.9	0	16.76
25.8	1	17
14.9	1	17.2
11.4	1	17.91
30.2	1	18.7
10.2	1	19.5
45.5	0	19.6
24.1	1	20.43
13.2	1	21.3
16.8	1	21.35
32.7	1	22.6
2.2	1	22.9
18	1	24.25
20.3	1	24.9
9.2	1	25.11
23.1	1	25.3
16.1	1	30.9
19.6	1	31.88
7.4	1	32.8
28.1	1	33.82
25.8	0	39.5
14.9	1	40.96
27.3	1	44.05
27.8	1	48.32
19.3	1	53.97
25.3	1	54.64
12.5	1	57.6
1.3	1	58.79
11.2	1	59.19
15.1	1	59.43
23.4	1	71.19
24.7	1	75.09
11.7	1	102.1
1.3	1	160.4
15.2	1	4.25
27	0	4.83
31.5	1	5.2
23	1	5.68

## Sheet: Fig.S1C
OS	OS_statues (1=death; 0=censor)	IL6_PD
16	1	1.5
22.5	0	1.8
29.7	0	3.9
55.1	0	5.35
4.9	1	6.7
13.8	1	6.9
5.1	1	7
8.2	1	7.6
57.6	1	8.8
19.7	1	8.9
18.5	1	9.2
16	1	10
13.1	1	11.5
16.9	1	12
9.1	1	12.3
7.1	1	12.3
17.2	0	14.7
3.1	1	15.3
10	1	15.4
13.8	1	16.3
44.2	1	17.3
6.7	1	18
1.2	1	18.9
36.4	1	19.4
21.5	1	20.6
10.6	1	21.9
22.3	1	22.7
15.5	1	23.3
13.7	1	23.9
5.3	1	25.51
10.1	1	25.7
32.2	0	26.1
32.8	1	29.9
8.2	1	35.4
16.3	1	38.5
4.8	1	44.5
12.7	1	71.1
2.1	1	72.6
12.7	1	117.4

## Sheet: Fig S2
A	IC50 of Osimertinib (μM)
		HCC827			HCC827+IL-6			PC-9			PC-9+IL-6			PC-9GR			PC-9GR+IL-6
		rep1	rep2	rep3	rep1	rep2	rep3	rep1	rep2	rep3	rep1	rep2	rep3	rep1	rep2	rep3	rep1	rep2	rep3
		0.02094	0.034	0.0294	0.7287	0.5791	0.832	0.07286	0.05942	0.0654	0.3564	0.5238	0.435	0.02056	0.02648	0.0234	0.9186	0.7648	0.854
		Vector HCC827			IL-6-GFP HCC827			Vector PC-9			IL-6-GFP PC-9			Vector PC-9			IL-6-GFP PC-9GR
		rep1	rep2	rep3	rep1	rep2	rep3	rep1	rep2	rep3	rep1	rep2	rep3	rep1	rep2	rep3	rep1	rep2	rep3
		0.028	0.019	0.024	0.279	0.385	0.341	0.043	0.059	0.049	2.037	2.548	2.33	0.019	0.025	0.024	1.208	1.584	1.35
C	ki67+% of control	PC-9			PC-9+Osi			PC-9+IL-6			PC-9+IL-6+Osi			IL-6-GFP PC-9			IL-6-GFP PC-9+Osi
		rep1	rep2	rep3	rep1	rep2	rep3	rep1	rep2	rep3	rep1	rep2	rep3	rep1	rep2	rep3	rep1	rep2	rep3
		65.02	57.69	61.29	13.89	8.47	11.59	68.98	74.73	71.99	46.93	51.74	48.66	66.76	69.87	65.64	43.87	58.63	50.21
B
	osimertinib	H1975			H1975+IL-6					H3255			H3255+IL-6
		rep1	rep2	rep3	rep1	rep2	rep3			rep1	rep2	rep3	rep1	rep2	rep3
	0μm	100	100	100	100	100	100			100	100	100	100	100	100					Vector PC-9GR			IL-6-GFP PC-9GR			Vector PC-9			IL-6-GFP PC-9			Vector HCC827			IL-6-GFP HCC827
	0.0032μm	79.1404	74.6193	76.31	90.25	95.1518	93.54			72.8296	67.7516	70.23	89.006	92.5906	91.29				D	rep1	rep2	rep3	rep1	rep2	rep3	rep1	rep2	rep3	rep1	rep2	rep3	rep1	rep2	rep3	rep1	rep2	rep3
	0.016μm	55.9148	61.8366	58.36	84.9	90.3526	91.23			57.7066	51.9535	53.89	83.7119	84.0661	81.22					80.2345	73.5426	76.39	365.113	443.913	402.31	29.6527	50.7262	39.21	235.998	282.828	254.68	68.1411	64.3229	65.39	435.159	388.382	401.29
	0.08μm	41.2855	47.162	44.21	82.8	87.7081	90.25			46.5723	44.1946	46.31	71.8065	71.9621	73.54
	0.4μm	29.4164	34.8869	31.26	82.75	82.4192	89.24			27.6052	25.6278	29.87	51.2664	54.2755	56.33
	2μm	22.2003	22.5196	19.98	57.6	63.4672	63.24			3.20745	2.22397	3.33	18.7317	15.2058	18.32
	10μm	7.49211	7.66036	5.61	8.3	8.81489	9.61			1.9169	1.44898	1.92	5.20985	2.24541	4.32					80.2345	73.5426	76.39	365.113	443.913	402.31
	50μm	1.89274	1.10752	0.23	1.3	5.38688	3.65			1.05653	1.21751	0.54	2.13819	2.13741	2.69					29.6527	50.7262	39.21	235.998	282.828	254.68
																				68.1411	64.3229	65.39	435.159	388.382	401.29
	IC50 of osimertinib(uM)	0.15	0.23	0.21	3.16	4.21	4.23			0.05201	0.032126	0.04	0.516	0.5251	0.56
E F	ki67+% of control	Vector HCC827			Vector HCC827+Osi			IL-6-GFP HCC827			IL-6-GFP HCC827+Osi
		rep1	rep2	rep3	rep1	rep2	rep3	rep1	rep2	rep3	rep1	rep2	rep3
		59.2	52.6	55.36	18.2	12.4	16.34	64.58	69.68	65.38	54.44	63.39	58.34
	ki67+% of control	Vector PC-9GR			Vector PC-9GR+Osi			IL-6-GFP PC-9GR			IL-6-GFP PC-9GR+Osi
		rep1	rep2	rep3	rep1	rep2	rep3	rep1	rep2	rep3	rep1	rep2	rep3
		68.69	64.35	65.99	11.33	8.65	10.35	76.33	70.59	73.69	60.28	57.43	56.89
	ki67+% of control	H3255			Osi			IL-6			IL-6+Osi
		rep1	rep2	rep3	rep1	rep2	rep3	rep1	rep2	rep3	rep1	rep2	rep3
		58.69	51.35	64.89	10.29	13.58	8.46	61.23	68.49	57.29	53.11	56.89	48.22

## Sheet: Fig S3
																																															H3255
																																															rep1	rep2	rep3
																																															11.05	12.21	10.26
																																															PC-9
																																															rep1	rep2	rep3
																																															8.62	8.23	7.36
[truncated: 9 more columns]

## Sheet: Fig S4
	A
			P-STAT3
			STAT3
			β-tubulin
	PC-9GROR
B	osimertinib	Cont			Toci						C
		rep1	rep2	rep3	rep1	rep2	rep3				P-STAT3
	0μm	100	100	100	100	100	100
	0.0032μm	99.3294	103.965	96.35	99.9763	94.3006	99.63
	0.016μm	100.683	106.993	97.36	107.828	95.7605	98.54
	0.08μm	97.3547	98.5511	95.99	87.6836	95.8182	93.54
	0.4μm	88.0154	97.2497	93.44	85.1788	96.6595	89.46
	2μm	74.4536	78.9519	76.59	77.7594	74.6206	73.69
	10μm	26.006	25.8546	23.54	22.7736	21.6843	23.98
	50μm	2.29757	4.39875	3.56	1.72904	3.98383	2.68				STAT3
	IC50 of osimertinib(uM)	1.429	1.895	2.31	1.524	1.925	2.11
D	PC-9GROR
	osimertinib	Cont			Stattic
		rep1	rep2	rep3	rep1	rep2	rep3				β-tubulin
	0μm	100	100	100	100	100	100
	0.0032μm	92.8656	101.859	96.38	85.5083	111.284	95.62
	0.016μm	86.6825	98.2215	92.16	84.6431	95.3211	89.67
	0.08μm	76.0999	80.5497	78.66	76.496	78.0734	76.96
	0.4μm	68.5493	73.9693	70.39	67.4117	72.0183	71.23
	2μm	59.8692	63.6217	62.35	51.7664	62.1101	59.64
	10μm	26.5755	35.0849	31.22	32.1557	38.9908	35.29
	50μm	9.27467	10.5093	7.92	10.3821	13.6697	6.39
E
														40	68.9265	55.47	49.5895	45.63	75.843	34.4	33.212
F	Tumor Volume (mm3)													73.008	143.36	65.1655	91.854	109.8	58.19	87.725	77.5
	PC-9GROR+Osi													180.918	483.181	176.4	52.92	101.124	158.142	110.466	135
	1	40	73.008	180.918	173.4	446.976	683.65	791.678	1532.46					173.4	520	412.8	348.48	208.8	207.831	257.25	233.928	228.152	131.25
	2	68.9265	143.36	483.181	520	681.215	1306.8	1448.89	715.562					446.976	681.215	675	525.351	439.587	445.5	285.948	329.232	263.568	433.2
	3	55.47	65.1655	176.4	412.8	675	1078.98	988.267	1450.1					683.65	1306.8	1078.98	859.625	1010.35	430.612	689.208	1143.65	555	779.76
	4	49.5895	91.854	52.92	348.48	525.351	859.625	1166.95	1273.61					791.678	1448.89	988.267	1166.95	1306.96	562.856	1225.45	751.581	785.651	583.495
	5	45.63	109.8	101.124	208.8	439.587	1010.35	1306.96	1353.6					1532.46	715.562	1450.1	1273.61	1353.6	757.12	1190.25	1301.81	1056.77	813.483
	6	75.843	58.19	158.142	207.831	445.5	430.612	562.856	757.12
	7	34.4	87.725	110.466	257.25	285.948	689.208	1225.45	1190.25
	8	33.212	77.5	135	233.928	329.232	1143.65	751.581	1301.81
	9				228.152	263.568	555	785.651	1056.77					45.5625	62.5	45.63	46.225	84.7	43.32	29.645	68.9265	28.9
	10				131.25	433.2	779.76	583.495	813.483					186.2	92.5965	78.75	75	72.828	130.696	73.75	32	81.675
														275.562	397.488	149.738	102.344	205.167	225	130.696	45.3005	100.352
														429.3	796.544	276.48	197.516	442.868	437.712	363.968	346.788	233.438
	PC-9GROR+Osi+Toci													647.352	903.168	433.2	492.993	871.2	634.899	259.2	302.58	211.25
	1	45.5625	186.2	275.562	429.3	647.352	1031.94	1176.12	1180.06					1031.94	1174.55	752.463	892.8	1490.35	1199.9	255.881	648.675	823.601
	2	62.5	92.5965	397.488	796.544	903.168	1174.55	1603.01	1952.88					1176.12	1603.01	908.544	847.926	1550.72	853.875	978.889	1352.47	1140.75	392.85
	3	45.63	78.75	149.738	276.48	433.2	752.463	908.544	1269.6					1180.06	1952.88	1269.6	751.581	1098.16	1209.67	1208.63	1491.08	1522.8	627.328
	4	46.225	75	102.344	197.516	492.993	892.8	847.926	751.581
	5	84.7	72.828	205.167	442.868	871.2	1490.35	1550.72	1098.16
	6	43.32	130.696	225	437.712	634.899	1199.9	853.875	1209.67
	7	29.645	73.75	130.696	363.968	259.2	255.881	978.889	1208.63
	8	68.9265	32	45.3005	346.788	302.58	648.675	1352.47	1491.08
	9	28.9	81.675	100.352	233.438	211.25	823.601	1140.75	1522.8
	10							392.85	627.328
G	Tumor Weight (g)	Osi
		1.2	1.6	1.2	1.3	1.6	0.8	1.5	1	1.3	1
		Osi+Toci
		1.6	1.8	1.4	2.2	1.4	1.2	1.3	1.8	0.9	2.2
H	body weight(g)
	TIME(weeks)	PC-9GROR+Osi
	1	19.8	19.7	19.5	19.9	20.7	20.9	21.3	22	22.5
	2	21.6	20.6	20.4	20.7	21	20.8	21.6	22	22.1
	3	18.9	17.8	18.3	18.1	19.3	18.9	19	19.8	21
	4	20.6	20.3	20.6	21.5	21.3	22.3	22.6	23	22.9
	5	20.4	21.6	20.8	21.8	21.3	20.4	21.2	22	22.5
	6	20.9	21.7	21.2	21.6	22	21.8	22	23	23.1
	7	20.1	20.8	20.5	21.6	21.9	20.7	21	21.5	22
	8	20.2	20.6	20.2	21.8	22	19.5	20	22	22.3
	9	20.3	21.1	20.9	20.9	21.3	20.2	20.3	21	21.5
	10	21.9	21	20.8	20.1	21	21.8	22	22.5	23
	PC-9GROR+Osi+Toci
	1	20.2	20.3	20.1	20.7	20.8	20.1	20.3	21.6	22.3
	2	19.7	19.3	20.3	19.5	20.7	21.5	22	22.4	22.9
	3	18.1	17.9	19.5	19.8	19.3	21.7	22	23.4	23.1
	4	19.8	18.5	18.3	20.3	20.6	21.7	21.9	23.5	23.4
	5	21	20.9	19.3	21.6	22.3	20.1	21.3	22.6	22.9
	6	20.5	21	21.4	21.6	23.2	21.7	22	22.5	23.1
	7	21	20.5	21.2	19.7	21.3	20.4	21	22.1	22.5
	8	20.8	20.8	21.1	19.9	22	19.8	19.9	21.3	22.3
	9	20.2	21.1	20.4	20.9	19.8	19.4	19.8	20	21.3
	10	19.3	20.3	20.4	20.6	20.8	22.3	23	23.3	23.4

## Sheet: Fig S6
	A							C								D									H
		LAMA5
																	P-FAK									LAMA5
									P-FAK
		P-STAT3
																	FAK									P-FAK
									FAK
		STAT3
																										FAK
																	β-tubulin
		β-tubulin							β-tubulin
																										P-STAT3
	B		rep1	rep2	rep3	rep1	rep2	rep3	rep1	rep2	rep3	rep1	rep2	rep3
		0μm	100	100	100	100	100	100	100	100	100	100	100	100
		0.0032μm	96.5569	95.4162	93.65	85.038	92.4655	88.95	85.9627	87.6891	87.63	86.2762	76.5608	82.66
		0.016μm	88.94	85.9645	88.23	63.7833	67.62	68.66	67.6695	69.0167	64.59	67.8251	67.8033	69.61
		0.08μm	85.5051	79.4156	82.39	51.0465	55.1973	54.21	59.5136	54.8789	55.69	56.7183	54.0987	55.68
		0.4μm	74.2189	68.6909	71.23	40.5761	32.4639	38.64	41.3533	31.9881	39.42	37.7477	48.5458	43.67
		2μm	64.3189	63.7938	65.99	30.773	18.9903	22.69	30.9917	24.4671	29.54	29.5386	36.0984	32.89												STAT3
		10μm	24.3273	23.6452	21.56	6.61765	1.85246	3.65	6.86744	5.09182	4.36	8.48984	6.49406	7.69
		50μm	1.61718	1.99674	1.39	1.51548	1.3181	0.21	1.75403	2.28604	0.56	1.8435	2.6087	1.39
			4.835	5.047	5.32	0.4574	0.1652	0.34	0.5045	0.1689	0.39	0.2957	0.592	0.46
	E		rep1	rep2	rep3	rep1	rep2	rep3	rep1	rep2	rep3	rep1	rep2	rep3
		0μm	100	100	100	100	100	100	100	100	100	100	100	100												β-tubulin
		0.0032μm	94.1997	96.0158	96.38	82.183	82.0382	86.34	78.4885	79.2967	79.36	80.2811	75.7977	76.96
		0.016μm	86.1268	81.6175	85.32	59.7339	63.627	60.24	65.3944	67.9957	64.25	74.4244	64.5318	70.24
		0.08μm	78.7125	80.4115	79.33	46.4907	55.7274	51.68	52.4328	54.0987	56.38	57.6019	47.2229	54.39
		0.4μm	67.6705	61.7293	65.49	36.7296	45.0162	41.87	44.4903	46.4706	41.39	50.4971	43.6319	46.37
		2μm	56.8115	47.9966	51.27	14.5128	17.8646	15.66	26.8549	22.8572	26.34	28.1381	34.0517	31.29
		10μm	18.507	20.614	21.89	3.77694	7.70639	4.69	2.63291	11.5097	5.98	2.75468	4.36553	4.39
		50μm	0.568197	0.649399	0.28	0.227095	0.256795	0.16	0.400293	0.311907	0.21	1.45988	0.615758	0.59
			#DIV/0!	#DIV/0!
			3.538	5.086	4.36	0.2537	0.3336	0.31	0.4344	0.5226	0.49	0.9178	0.651	0.76
	G
			rep1	rep2	rep3	rep1	rep2	rep3
		0μm	100	100	100	100	100	100
		0.0032μm	96.2228	93.5829	94.36	73.3569	80.7505	76.99
		0.016μm	94.9284	90.1928	92.34	65.9819	66.1171	61.25
		0.08μm	89.9918	88.9306	88.99	53.9774	54.1586	54.69
		0.4μm	70.4737	83.8117	75.96	31.7672	35.2901	33.89
		2μm	64.3759	56.1629	60.28	19.2065	28.5054	23.67
		10μm	29.913	15.573	21.64	8.17029	7.57117	7.36
		50μm	1.33514	1.00901	0.14	1.35236	1.08559	0.23
			4.216	6.826	5.61	0.7502	0.304	0.63
	F	rep1	rep2	rep3	rep1	rep2	rep3
		100	100	100	82.2167	88.3393	85.278
		100	100	100	88.976	85.5722	87.2741
		100	100	100	89.3916	86.2397	87.8157
		100	100	100	83.5054	91.3444	87.4249
		100	100	100	79.2073	82.262	80.7347
		100	100	100	84.4906	85.062	84.7763
		100	100	100	86.9662	83.2536	85.1099
		100	100	100	77.0254	85.3207	81.1731

## Sheet: Fig S7
	A
			BTK
			β-tubulin
B
		rep1	rep2	rep3	rep1	rep2	rep3	rep1	rep2	rep3	rep1	rep2	rep3
	0μm	100	100	100	100	100	100	100	100	100	100	100	100
	0.0032μm	96.0921	97.0566	95.63	84.586	75.8404	81.24	73.7609	69.5852	72.69	67.54	60.9735	64.3736
	0.016μm	89.9076	86.722	88.76	53.9767	52.7084	53.64	62.2988	56.9958	61.48	51.22	53.1449	49.6244
	0.08μm	80.6642	74.6181	78.45	37.0033	42.1617	41.26	47.8673	43.6161	44.69	36.54	35.3515	39.6761
	0.4μm	78.1682	63.3084	72.33	22.434	27.6444	23.87	34.4194	30.6405	32.57	22.59	27.014	20.6971
	2μm	44.3938	57.4789	50.24	12.8868	14.0936	11.59	20.7922	16.9975	19.44	12.57	17.9121	13.1608
	10μm	18.2072	8.27583	12.38	5.06945	4.26037	4.39	13.3553	7.75766	11.55	6.54	4.14362	5.74945
	50μm	2.57303	2.9582	1.23	0.938489	2.3672	0.46	3.49087	2.15155	0.45	0.35	0.708036	0.575747
	IC50	2.98	1.75	2.6	0.287	0.193	0.26	0.123	0.257	0.25	0.089	0.154	0.13
	rep1	rep2	rep3	rep1	rep2	rep3	rep1	rep2	rep3	rep1	rep2	rep3
0μm	100	100	100	100	100	100	100	100	100	100	100	100
0.0032μm	97.0566	95.3437	96.34	75.8404	81.3874	76.93	69.5852	74.9752	71.23	64.3736	65.9301	67.92
0.016μm	86.722	91.6539	88.47	52.7084	66.9974	61.24	56.9958	63.2676	60.28	49.6244	49.2	51.22
0.08μm	74.6181	87.5988	82.69	42.1617	58.2193	49.64	43.6161	53.6267	44.69	39.6761	37.3476	35.69
0.4μm	63.3084	76.1045	71.21	27.6444	42.9394	33.68	30.6405	37.2548	35.61	20.6971	26.1942	21.65
2μm	57.4789	58.4717	56.28	14.0936	25.8793	24.12	16.9975	17.8311	15.62	13.1608	15.1029	14.32
10μm	8.27583	20.0529	15.34	4.26037	15.2388	11.25	7.75766	8.84599	4.69	5.74945	4.90485	3.69
50μm	2.9582	2.33773	1.39	2.3672	0.766365	0.24	2.15155	0.789212	0.35	0.575747	2.1165	0.54
IC50	4.35	2.98	3.64	0.358	0.43	0.394	0.311	0.521	0.462	0.089	0.154	0.132
C	IL-6
	rep1	rep2	rep3	rep1	rep2	rep3	rep1	rep2	rep3	rep1	rep2	rep3
	201.194	269.005	330.403	75.0326	105.456	82.3897	62.5268	59.2008	73.6623	13.4617	23.8654	37.2492
	rep1	rep2	rep3	rep1	rep2	rep3	rep1	rep2	rep3	rep1	rep2	rep3
	365.126	406.289	432.751	80.2478	128.621	98.0086	69.578	96.0396	64.0302	50.2206	24.4109	16.7478
