# Supplementary material for: Ibrutinib reverses IL-6-induced osimertinib resistance through inhibition of Laminin α5/FAK signaling
Source: Commun Biol. 2022 Feb 23;5:155. doi: 10.1038/s42003-022-03111-7 (PMC8866396; doi:10.1038/s42003-022-03111-7)
Supplement: Supplementary file 7 — Supplementary Data 4 [file 42003_2022_3111_MOESM7_ESM.zip › Supplementary Data- Source data/Source Data for Figure3.xlsx]

## Sheet: Sheet1
		C
		P-FAK
		FAK
		β-tubulin
		D
		P-FAK
		FAK
		β-tubulin
																														S
		E
		FAK
		P-FAK
		β-tubulin
F	PC-9GROR	osimertinib	si-NC			si PTK2-1			si PTK2-2			si PTK2-3
			rep1	rep2	rep3	rep1	rep2	rep3	rep1	rep2	rep3	rep1	rep2	rep3
		0μm	100	100	100	100	100	100	100	100	100	100	100	100
		0.0032μm	85.8974	92.0266	91.23	76.1006	78.213	76.24	73.0411	79.5265	73.58	79.6735	70	73.58
		0.016μm	80.0296	87.32	85.22	57.004	56.1138	54.23	60.4932	52.7855	64.52	58.2938	48.7895	54.98
		0.08μm	74.5069	78.5714	76.38	39.6798	33.4761	34.89	37.8082	38.3705	43.12	40.4423	27.0053	33.48
		0.4μm	67.4063	63.7874	63.48	22.9846	27.0012	26.21	35.5616	30.7103	31.25	30.6477	23.4737	25.48
		2μm	56.5089	48.8926	51.25	20.4688	20.6854	24.58	23.6164	24.9304	28.54	21.1164	18.5789	18.54
		10μm	14.8422	17.608	17.54	10.1772	10.0367	13.25	4.76712	13.0223	11.59	6.37704	9.89474	6.89
		50μm	5.12821	4.70653	4.44	0.686106	6.60955	0.13	5.0411	8.28691	4.23	7.58294	7.47368	5.28
		IC50 of osimertinib (μM)	3.266	2.755	3.42	0.04876	0.04522	0.049	0.05103	0.06034	0.058	0.0578	0.03583	0.043
	IL-6-GFP PC-9	osimertinib	si-NC			si PTK2-1			si PTK2-2			si PTK2-3
			rep1	rep2	rep3	rep1	rep2	rep3	rep1	rep2	rep3	rep1	rep2	rep3
		0μm	100	100	100	100	100	100	100	100	100	100	100	100
		0.0032μm	90.132	91.5343	93.48	88.048	82.582	79.34	80.4348	88.7941	81.25	84.4788	83.5326	79.24
		0.016μm	82.2779	82.2232	87.52	66.7188	60.645	54.27	63.5958	70.478	71.14	63.3621	64.8718	68.24
		0.08μm	73.3497	77.1278	74.32	44.2969	43.0759	43.58	42.8672	49.2794	52.14	47.257	42.6134	46.35
		0.4μm	57.9996	66.4572	59.47	23.0692	38.8158	29.47	34.1363	34.3022	29.45	40.8466	33.6312	38.27
		2μm	46.6547	50.9882	43.59	16.8527	26.8874	16.58	22.8437	25.8828	18.29	29.972	31.8556	26.47
		10μm	8.20094	7.43745	7.74	6.17188	5.74849	7.52	6.50999	6.822	4.43	6.6172	6.42915	5.21
		50μm	1.35377	1.90792	2.64	0.993304	1.456	0.84	1.50411	1.66947	0.54	1.93407	1.77556	0.87
		IC50 of osimertinib (μM)	2.245	2.69	2.71	0.08403	0.13	0.106	0.1213	0.089	0.097	0.1447	0.11	0.134
	IL-6-GFP PC-9GR	osimertinib	si-NC			si PTK2-1			si PTK2-2			si PTK2-3
			rep1	rep2	rep3	rep1	rep2	rep3	rep1	rep2	rep3	rep1	rep2	rep3
		0μm	100	100	100	100	100	100	100	100	100	100	100	100
		0.0032μm	89.45	101.582	96.24	82.06	85.7107	79.87	72.73	93.0601	83.49	75.74	94.0038	83.88
		0.016μm	81.62	93.2992	89.57	70.73	79.8594	71.25	64.89	83.4699	75.89	67.36	74.2404	67.55
		0.08μm	77.66	79.2462	80.59	56.59	60.8237	61.22	59.96	61.0929	61.22	53.55	55.1223	49.64
		0.4μm	75.07	77.3848	74.21	40.35	45.4545	42.39	45.61	42.1585	46.35	37.35	36.3001	32.75
		2μm	53.59	46.8357	51.29	28.12	22.7775	19.24	23.77	18.3333	21.89	10.06	21.538	15.56
		10μm	7.45	9.53932	14.21	3.82	7.81015	5.24	3.72	8.22404	5.64	1.07	6.66846	5.24
		50μm	0.28	2.1638	3.22	0.42	1.18031	0.42	0.25	2.48634	0.89	0.28	2.58134	4.32
		IC50 of osimertinib (μM)	2.145	2.518	2.46	0.4456	0.33	0.389	0.4548	0.289	0.356	0.2467	0.31	0.311
G
[truncated: 1 more columns]
