# Supplementary material for: Ibrutinib reverses IL-6-induced osimertinib resistance through inhibition of Laminin α5/FAK signaling
Source: Commun Biol. 2022 Feb 23;5:155. doi: 10.1038/s42003-022-03111-7 (PMC8866396; doi:10.1038/s42003-022-03111-7)
Supplement: Supplementary file 7 — Supplementary Data 4 [file 42003_2022_3111_MOESM7_ESM.zip › Supplementary Data- Source data/Source Data for Figure2.xlsx]

## Sheet: Sheet1
G	PC-9GROR	osimertinib	si-NC			si LAMA5-1			si LAMA5-2			si LAMA5-3
			rep1	rep2	rep3	rep1	rep2	rep3	rep1	rep2	rep3	rep1	rep2	rep3
		0μm	100	100	100	100	100	100	100	100	100	100	100	100
		0.0032μm	97.0044	94.0034	93.28	82.9234	78.7081	75.11	87.1908	81.7997	79.58	84.6135	81.1321	79.56
		0.016μm	89.3381	90.2593	88.24	53.6029	61.4035	58.42	77.6577	75.0611	73.24	78.0368	71.3542	77.14
		0.08μm	83.5477	83.4518	84.36	37.3974	44.9462	38.41	55.6593	58.1026	63.1	53.2025	51.1144	50.21
		0.4μm	71.7378	79.3072	75.25	26.5582	23.4649	21.35	39.4103	39.6274	35.22	32.5726	33.2577	33.25
		2μm	70.2478	67.4642	66.31	15.5974	13.9553	11.28	29.6806	33.3978	24.21	17.4888	19.772	18.84
		10μm	11.3394	5.82641	7.23	3.78535	2.68441	1.23	6.74857	11.6042	5.59	3.62372	6.36792	6.32
		50μm	4.10916	3.61398	2.14	1.93068	0.717703	0.89	2.1294	0.661645	1.23	2.43763	0.609277	1.18
	IL-6-GFP PC-9	osimertinib	si-NC			si LAMA5-1			si LAMA5-2			si LAMA5-3
			rep1	rep2	rep3	rep1	rep2	rep3	rep1	rep2	rep3	rep1	rep2	rep3
		0μm	100	100	100	100	100	100	100	100	100	100	100	100
		0.0032μm	97.6347	101.371	97.58	85.8306	86.2009	81.11	84.5082	79.1667	74.29	79.9658	84.6168	83.47
		0.016μm	90.7753	97.1068	96.35	75.7338	72.7131	76.35	72.7459	68.1054	68.97	65.9642	62.1586	63.11
		0.08μm	84.7438	79.2037	84.52	65.468	53.7783	59.35	63.7842	56.62	66.34	56.138	51.8399	49.58
		0.4μm	76.452	70.5242	73.22	39.2193	35.9156	41.96	49.9317	48.2063	50.79	45.3504	43.2094	43.55
		2μm	58.0289	63.0478	59.34	31.6582	16.2027	22.69	37.8689	20.6465	34.25	24.236	21.415	21.42
		10μm	21.6294	7.23288	11.25	9.40526	2.36901	5.58	11.8306	3.04559	6.75	5.0843	2.88316	3.66
		50μm	1.20894	0.186193	0.56	0.737667	0.138337	0.42	0.382514	0.298954	0.14	0.421496	0.417299	0.79
	IL-6-GFP PC-9GR	osimertinib	si-NC			si LAMA5-1			si LAMA5-2			si LAMA5-3
			rep1	rep2	rep3	rep1	rep2	rep3	rep1	rep2	rep3	rep1	rep2	rep3
		0μm	100	100	100	100	100	100	100	100	100	100	100	100
		0.0032μm	94.7022	92.2619	95.68	95.2837	86.502	86.24	85.953	88.9913	83.46	82.7918	83.5043	83.44
		0.016μm	92.7485	89.9531	92.33	79.4095	68.3597	71.29	73.2854	65.4783	69.045	70.0963	63.6364	72.31
		0.08μm	86.7744	86.2734	85.88	60.4678	56.2359	60.22	64.5619	58.0174	55.64	57.8018	53.1549	51.23
		0.4μm	60.0225	66.0895	63.42	38.8995	34.1103	38.26	47.4645	42.4696	43.22	44.1035	39.0057	39.47
		2μm	52.4704	46.645	49.22	21.7408	29.6573	21.55	18.6905	15.6522	19.58	22.3225	25.6214	19.48
		10μm	13.7329	16.7388	18.95	12.1357	5.81	9.87	12.0264	9.09565	10.14	13.5178	3.89362	9.25
		50μm	1.5217	0.396825	2.34	1.11196	0.347887	0.59	1.70973	1.49565	0.24	1.4641	2.10325	0.34
	E
		LAMA5
		P-STAT3
		STAT3
		β-tubulin
	F
		LAMA5
		P-SYAY3
		STAT3
		β-tubulin
