# Supplementary material for: Ibrutinib reverses IL-6-induced osimertinib resistance through inhibition of Laminin α5/FAK signaling
Source: Commun Biol. 2022 Feb 23;5:155. doi: 10.1038/s42003-022-03111-7 (PMC8866396; doi:10.1038/s42003-022-03111-7)
Supplement: Supplementary file 7 — Supplementary Data 4 [file 42003_2022_3111_MOESM7_ESM.zip › Supplementary Data- Source data/Source Data for Figure5.xlsx]

## Sheet: Sheet1
D	IL-6 levels (pg/ml)
		rep1	rep2	rep3
	control	238.007	188.782	222.45			210.068	180.799	196.35
	brigatinib	33.125	43.7682	38.31			38.4466	17.1602	25.31
	ibrutinib	47.7594	23.8122	35.21			65.0546	67.7154	74.69
	daunorubicin	23.8122	61.0634	44.69			37.1162	43.7682	45.74
	vandetanib	58.4026	30.4642	45.88			47.7594	23.8122	36.21
	ceritinib	31.7946	51.7506	43.55			21.1514	38.4466	28.22
E
			P-STAT3											P-STAT3
			P-FAK											P-FAK
			FAK											FAK
														LAMA5
			LAMA5
														β-tubulin
			β-tubulin
