# Supplementary material for: Ibrutinib reverses IL-6-induced osimertinib resistance through inhibition of Laminin α5/FAK signaling
Source: Commun Biol. 2022 Feb 23;5:155. doi: 10.1038/s42003-022-03111-7 (PMC8866396; doi:10.1038/s42003-022-03111-7)
Supplement: Supplementary file 7 — Supplementary Data 4 [file 42003_2022_3111_MOESM7_ESM.zip › Supplementary Data- Source data/Source Data for Figure4.xlsx]

## Sheet: Sheet1
B	IC50 of Osimertinib (μM)
			rep1	rep2	rep3
		PC-9	0.05153	0.043	0.054
		PC-9OR1	3.43527	3.54	2.86
		PC-9OR2	1.81333	1.67	2.34
		PC-9OR3	5.14	5.64	4.64
		PC-9OR4	2.54	2.14	2.68
			rep1	rep2	rep3
		PC-9GR	0.074	0.059	0.043
		PC-9GROR1	1.365	1.21	1.54
		PC-9GROR2	3.19	3.66	2.84
		PC-9GROR3	0.948	0.76	1.35
			rep1	rep2	rep3
		H1975	0.2985	0.26	0.24		0.2985	0.26	0.24	5.965	4.89	6.58	7.595	8.35	6.84	6.67	6.1	7.59	3.558	4.62	3.21	5.561	4.83	6.34	4.589	5.46	3.49
		H1975-OR1	5.965	4.89	6.58
		H1975-OR2	7.595	8.35	6.84
		H1975-OR4	6.67	6.1	7.59
		H1975-OR5	3.558	4.62	3.21
		H1975-OR6	5.561	4.83	6.34
		H1975-OR7	4.589	5.46	3.49
C	IL-6 levels (pg/ml)		rep1	rep2	rep3
		PC-9	45.4977	30.331	52.35
		PC-9OR1	303.462	297.48	352.89
		PC-9OR2	261.555	384.62	328.63
		PC-9OR3	362.532	327.41	275.35
		PC-9OR4	247.985	349.36	296.39
		PC-9GR	87.9375	79.689	103.99
		PC-9GROR1	179.469	170.56	200.37
		PC-9GROR2	191.842	140.22	158.92
		PC-9GROR3	231.887	198.09	254.66
		H1975	184.391	190.11	157.2
		H1975-OR1	599.21	606.53	564.22
		H1975-OR2	555.041	463.78	521.69
		H1975-OR4	625.153	608.79	579.52
		H1975-OR5	632.204	620.23	596.35
		H1975-OR6	616.638	614.24	583.27
		H1975-OR7	117.605	108.82	135.64
	D
				Laminin a5
				P-FAK
				FAK
				P-STAT3
				STAT3
				β-tubulin
E
G	H1975-OR2	osimertinib	si-NC			si-LAMA5-1			si-LAMA5-2			si-LAMA5-3
			rep1	rep2	rep3	rep1	rep2	rep3	rep1	rep2	rep3	rep1	rep2	rep3
		0μm	100	100	100	100	100	100	100	100	100	100	100	100
		0.0032μm	100.511	92.3048	96.34	84.3969	82.2928	85.31	88.3316	81.2426	76.31	87.9885	86.2687	83.12
		0.016μm	91.8054	88.2144	88.96	73.5214	75.4623	78.34	67.2801	81.6977	73.21	76.0536	77.7305	73.59
		0.08μm	88.3989	85.749	84.67	62.9377	67.5223	65.24	63.4783	68.8761	65.39	65.4215	60.5803	58.34
		0.4μm	84.1976	82.9287	83.98	51.1673	53.7089	49.35	59.3529	52.9679	56.46	43.8123	45.6736	36.24
		2μm	60.617	70.8442	71.23	28.8716	25.0381	24.25	42.8918	34.3292	38.24	24.272	29.6618	25.68
		10μm	13.1151	22.6186	18.35	10.8755	10.3111	11.45	11.9919	11.852	16.321	11.092	14.526	11.32
		50μm	1.40045	8.79716	5.21	1.08949	4.17664	3.25	1.19312	1.91927	0.32	1.341	1.27518	0.35
		IC50 of osimertinib(uM)	3.59	4.68	4.32	0.59	0.75	0.65	1.23	1.56	1.64	0.31	0.52	0.46
	H1975-OR7	osimertinib	si-NC			si-LAMA5-1			si-LAMA5-2			si-LAMA5-3
			rep1	rep2	rep3	rep1	rep2	rep3	rep1	rep2	rep3	rep1	rep2	rep3
		0μm	100	100	100	100	100	100	100	100	100	100	100	100
		0.0032μm	86.9102	94.8024	93.54	81.2118	66.239	76.34	86.5641	75.3054	79.64	78.3015	75.7646	80.67
		0.016μm	84.1341	88.1994	85.34	74.0167	73.9736	75.69	76.3658	76.2298	78.21	75.6501	83.8345	79.66
		0.08μm	80.7681	78.8915	79.35	71.8177	64.6994	65.79	69.486	73.2255	72.14	75.2146	75.7646	73.64
		0.4μm	78.4954	81.8881	78.96	66.1307	58.9076	61.58	65.0344	68.1413	70.25	72.4222	69.8278	68.64
		2μm	48.6479	51.9491	54.21	41.5227	48.8636	45.69	43.5856	51.8653	49.32	59.8565	51.3493	48.24
		10μm	16.5995	22.0896	18.32	9.55355	23.7903	12.38	12.1813	22.9779	16.99	21.9803	21.1771	24.59
		50μm	0.474683	4.53461	3.54	0.345469	6.15836	3.21	0.229327	7.89039	4.99	0.845395	7.9671	3.54
		IC50 of osimertinib(uM)	3.35	2.89	3.41	3.18	3.25	3.64	3.06	3.46	3.27	3.51	2.98	3.41
I	H1975-OR2	osimertinib	si-NC			si-PTK2-1			si-PTK2-2			si-PTK2-3
			rep1	rep2	rep3	rep1	rep2	rep3	rep1	rep2	rep3	rep1	rep2	rep3
		0μm	100	100	100	100	100	100	100	100	100	100	100	100
		0.0032μm	101.057	95.34	96.34	92.3922	85.54	85.45	92.9928	89.67	86.44	92.9121	82.24	88.65
		0.016μm	97.5954	88.27	93.24	80.0784	72.79	63.48	79.5434	73.01	73.54	79.8395	68.85	73.58
		0.08μm	95.8541	81.49	91.55	59.9739	55	59.34	66.0488	64.28	68.24	65.229	60.12	64.22
		0.4μm	93.8018	79.58	86.97	39.9739	33.21	35.78	42.179	35.6	44.21	42.6948	36.79	39.45
		2μm	73.7977	66.37	68.64	20.915	21.59	22.52	18.3092	26.07	19.64	25.7773	25.04	21.54
		10μm	19.8383	5.71	16.45	11.7386	4.17	8.78	13.3816	4.23	8.64	15.7807	4.06	10.28
		50μm	0.808458	1.27	0.35	0.392157	1.38	1.35	0.293852	2.04	1.22	0.702106	2.22	1.54
		IC50 of osimertinib(uM)	4.12	4.78	4.65	0.19	0.23	0.21	0.24	0.31	0.29	0.28	0.34	0.32
	H1975-OR7	osimertinib	si-NC			si-PTK2-1			si-PTK2-2			si-PTK2-3
			rep1	rep2	rep3	rep1	rep2	rep3	rep1	rep2	rep3	rep1	rep2	rep3
		0μm	100	100	100	100	100	100	100	100	100	100	100	100
		0.0032μm	92.5425	87.8398	96.34	87.5434	83.5792	84.36	88.2446	90.687	84.21	93.0412	95.23	94.22
		0.016μm	85.4092	81.3734	86.34	86.5017	79.2702	82.36	81.8584	79.9084	76.98	90.8009	92.58	93.79
		0.08μm	81.7867	78.2833	81.22	76.3166	75.3494	76.35	75.6175	73.0687	72.35	82.3999	86.42	82.45
		0.4μm	78.1753	72.7325	76.54	67.7228	66.9643	72.25	76.2383	65.374	73.66	75.4691	78.88	73.54
		2μm	72.9539	64.9785	71.23	61.7043	55.5901	59.34	62.4356	55.3893	59.55	66.2419	69.74	68.55
		10μm	23.1328	18.4835	25.31	17.9109	19.0994	17.65	30.5508	16.0611	22.88	22.8787	25.21	19.54
		50μm	3.36538	5.20744	3.64	3.6169	8.88975	0.25	3.71153	8.79389	3.54	4.24251	3.24	3.11
		IC50 of osimertinib(uM)	4.12	3.59	4.61	3.49	3.99	4.65	3.14	4.36	4.22	3.69	4.29	3.99
	F
				Laminin a5
				P-STAT3
				STAT3
				β-tubulin
	H
				FAK
				P-STAT3
				STAT3
				β-tubulin
